# Supplementary material for: Endoplasmic reticulum–plasma membrane contact gradients direct cell migration
Source: Nature. 2024 Jun 12;631(8020):415–23. doi: 10.1038/s41586-024-07527-5 (PMC11236710; doi:10.1038/s41586-024-07527-5)
Supplement: Supplementary file 4 — All siRNA sequences used in this paper. Usually, four different siRNAs targeting each gene were ordered and pooled together for siRNA knockdown efficiency test unless indicated elsewhere. The gene symbol, ID, GI number and siRNA sequence are summarized in the table. [file 41586_2024_7527_MOESM4_ESM.xlsx]

## Sheet: siRNA sequences
Plate	Well	Duplex Catalog Number	Gene Symbol	GENE ID	Gene Accession	GI Number	Sequence	Protein name labeled in the text
Plate 1	A02	J-012755-09	CKAP4	10970	NM_006825	19920316	CGGAUGACGUGGCGAAGAA	CLIMP63
Plate 1	A03	J-012755-10	CKAP4	10970	NM_006825	19920316	CCAAAUCCAUCAACGACAA
Plate 1	A04	J-012755-11	CKAP4	10970	NM_006825	19920316	GAGCGUGCAUACUGCGUUU
Plate 1	A05	J-012755-12	CKAP4	10970	NM_006825	19920316	AAUAGAAACCAACGAGAAC
Plate 1	A06	J-011891-17	RRBP1	6238	NM_004587	110611219	GGGAGAAGGACACGGUGAA	P180
Plate 1	A07	J-011891-18	RRBP1	6238	NM_004587	110611219	AGUCAGAGGCUGUGCGGCA
Plate 1	A08	J-011891-19	RRBP1	6238	NM_004587	110611219	GCGCAAGGAGAUGGCGAAA
Plate 1	A09	J-011891-20	RRBP1	6238	NM_004587	110611219	GGAGCAUGGUGUUCAACGA
Plate 1	A10	J-010605-05	KTN1	3895	NM_182926	33620774	GCUUAAACCUGACCAAGUA	KTN1
Plate 1	A11	J-010605-06	KTN1	3895	NM_182926	33620774	AGAGAGAGGUUAUUGAUUU
Plate 1	B02	J-010605-07	KTN1	3895	NM_182926	33620774	GGUGGAAGCUGUUGAGUUG
Plate 1	B03	J-010605-08	KTN1	3895	NM_182926	33620774	GAGUGUACCUCGAGACUUU
Plate 1	D04	J-006824-05	MAPRE1	22919	NM_012325	6912493	GGAAAGCUACGGAACAUUG	EB1
Plate 1	D05	J-006824-06	MAPRE1	22919	NM_012325	6912493	AAACGACCCUGUAUUGCAG
Plate 1	D06	J-006824-07	MAPRE1	22919	NM_012325	6912493	UGACAAAGAUCGAACAGUU
Plate 1	D07	J-006824-08	MAPRE1	22919	NM_012325	6912493	AGAUGAAGGCUUUGUGAUA
Plate 1	E02	J-003529-14	PTPN1	5770	NM_002827	18104977	GGAGAAAGGUUCGUUAAAA	PTP1B
Plate 1	E03	J-003529-15	PTPN1	5770	NM_002827	18104977	CUACCUGGCUGUGAUCGAA
Plate 1	E04	J-003529-16	PTPN1	5770	NM_002827	18104977	GCCCAAAGGAGUUACAUUC
Plate 1	E05	J-003529-17	PTPN1	5770	NM_002827	18104977	GACCAUAGUCGGAUUAAAC
Plate	Well	Duplex Catalog Number	Gene Symbol	GENE ID	Gene Accession	GI Number	Sequence	Protein name labeled in the text
Plate 1	B06	J-010721-05	RTN4	57142	NM_007008	47519538	AAUCUGAAGUUGCUAUAUC	RTN4
Plate 1	B07	J-010721-06	RTN4	57142	NM_007008	47519538	GAAGUUUGCAGUGUUGAUG
Plate 1	B08	J-010721-07	RTN4	57142	NM_007008	47519538	GAUUGAAGCGCAAAGCUGA
Plate 1	B09	J-010721-08	RTN4	57142	NM_007008	47519538	CAUGUGAACUGCACGAUAA
Plate	Well	Duplex Catalog Number	Gene Symbol	GENE ID	Gene Accession	GI Number	Sequence	Protein name labeled in the text
Plate 1	A02	J-008867-05	KIF5B	3799	NM_004521	4758647	GAACUGGCAUGAUAGAUGA	KIF5B
Plate 1	A03	J-008867-06	KIF5B	3799	NM_004521	4758647	CAACAGACAUGUAGCAGUU
Plate 1	A04	J-008867-07	KIF5B	3799	NM_004521	4758647	GCAGGAACGUCUAAGAGUA
Plate 1	A05	J-008867-08	KIF5B	3799	NM_004521	4758647	CAAUUGGAGUUAUAGGAAA
Plate 1	A06	J-012874-05	DCTN1	1639	NM_023019	13259507	CUGGAGCGCUGUAUCGUAA	DCTN1
Plate 1	A07	J-012874-06	DCTN1	1639	NM_023019	13259507	GAAGAUCGAGAGACAGUUA
Plate 1	A08	J-012874-07	DCTN1	1639	NM_023019	13259507	GCUCAUGCCUCGUCUCAUU
Plate 1	A09	J-012874-08	DCTN1	1639	NM_023019	13259507	CGAGCUCACUACUGACUUA
Plate 1	A10	J-010652-05	ESYT1	23344	NM_015292	14149679	GUACUUGGAUUCAUCAGAA	E-Syt1
Plate 1	A11	J-010652-06	ESYT1	23344	NM_015292	14149679	GUACUACAGUGAAGAACGA
Plate 1	B02	J-010652-07	ESYT1	23344	NM_015292	14149679	CCAAGACUAUUUCGCAAAC
Plate 1	B03	J-010652-08	ESYT1	23344	NM_015292	14149679	GCCCUGCUAUCCAUCUAUA
Plate 1	B04	J-025231-09	ESYT2	57488	NM_020728	45387944	GGACAGGACUGACGAAUCU	E-Syt2
Plate 1	B05	J-025231-10	ESYT2	57488	NM_020728	45387944	CAACUAAUUUCACGUGACA
Plate 1	B06	J-025231-11	ESYT2	57488	NM_020728	45387944	GGUAUGACCUCACGGAAGA
Plate 1	B07	J-025231-12	ESYT2	57488	NM_020728	45387944	AAUAUAUUCUGCACGGUAA
Plate 1	C02	D-001810-01	ON-TARGETplus Non-targeting Control	0		0	UGGUUUACAUGUCGACUAA	NC
Plate 1	C03	D-001810-02	ON-TARGETplus Non-targeting Control	0		0	UGGUUUACAUGUUGUGUGA
Plate 1	C04	D-001810-03	ON-TARGETplus Non-targeting Control	0		0	UGGUUUACAUGUUUUCUGA
Plate 1	C05	D-001810-04	ON-TARGETplus Non-targeting Control	0		0	UGGUUUACAUGUUUUCCUA
