# Supplementary material for: Endoplasmic reticulum–plasma membrane contact gradients direct cell migration
Source: Nature. 2024 Jun 12;631(8020):415–23. doi: 10.1038/s41586-024-07527-5 (PMC11236710; doi:10.1038/s41586-024-07527-5)
Supplement: Supplementary file 13 — Source Data Fig. 1 [file 41586_2024_7527_MOESM13_ESM.xlsx]

## Sheet: Fig.1b
MAPPER/CaaX ratio at different time points
0	0	0	0	0	0	0	0	0	0	0	0	0	0	0	0	0	0	0	0	0	0	0	0	0	0	0	0
0	0	0	0	0	0	0	0	0	0	0	0	0	0	0	0	0	0	0	0	0	0	0	0	0	0	0	0
0	0	0	0	0	0	0	0	0	0	0	0	0	0	0	0	0	0	0	0	0	0	0	0	0.00478931	0	0	0
0	0	0	0	0	0.00138824	0.000561271	0	0	0	0.000658733	0.000729378	0	0	0	0.00290528	0.00259863	0.00110103	0.00444326	0.00296361	0	0	0	0	0.000657008	0	0	0
0	0	0	0.000726063	0.0012688	0.000661962	0.00386056	0.011159	0.0128943	0.00798763	0.00986456	0.0123747	0.00234285	0	0.00565564	0.00189626	0.00226599	0.0102899	0.00612892	0.00464506	0.00597653	0.00201156	0.0109952	0.00981462	0.0100813	0	0.00535851	0.00221291
0.000742112	0.000701486	0.00072065	0.00740476	0	0.0047142	0.0157808	0.0167222	0.00256918	0.0037485	0.0201787	0.0218942	0.015376	0.00437135	0.0175992	0.0108873	0.00879695	0.00269843	0	0.00508542	0.00951591	0.00334295	0.0222465	0.0218519	0.0244426	0.00653961	0.0148123	0.0111887
0.000679297	0.0106676	0	0.00348687	0.0197893	0.0105262	0.0108765	0.00333071	0.0139231	0.019342	0.0261451	0.025229	0.0163225	0.04801	0.0448327	0.0203328	0.0130298	0.039237	0.00894114	0.00272645	0.00420585	0.0104594	0.0222341	0.0255779	0.0308763	0.0324484	0.0287237	0.0200032
0.0108736	0.0062453	0.00718855	0.0294174	0.01679	0.013973	0.0113854	0.0209703	0.0121373	0.0105111	0.00666243	0.0208926	0.0420535	0.0747418	0.0971733	0.0661505	0.0472469	0.0437709	0.0811059	0.0760177	0.0329614	0.0163583	0.047542	0.0200781	0.0182061	0.018246	0.03717	0.0627387
0.0203448	0.0163537	0.0257079	0.0362054	0.048961	0.029971	0.0361004	0.0484241	0.0198426	0.00865264	0.0176004	0.0208028	0.0191062	0.0212336	0.0574213	0.084985	0.0837517	0.077765	0.049695	0.0311802	0.0361751	0.0439897	0.0415388	0.0375529	0.0349665	0.0445494	0.0573944	0.0374764
0.0217034	0.00765725	0.0116254	0.0242823	0.0186178	0.0434434	0.0760855	0.111916	0.0674705	0.0447479	0.0642933	0.0252188	0.0286739	0.0297263	0.0519501	0.0658713	0.0487345	0.0921014	0.0583356	0.0554992	0.0541186	0.0542303	0.0594013	0.0621156	0.0360945	0.0337526	0.0205256	0.0584427
0.0665831	0.0411547	0.0422244	0.074937	0.107503	0.0899392	0.0581852	0.0691308	0.101711	0.143819	0.112095	0.0779691	0.108291	0.0707163	0.0468851	0.036717	0.019908	0.0441466	0.071757	0.114447	0.0452517	0.0566275	0.0904768	0.1273	0.102312	0.0434883	0.0499116	0.0499648
0.077553	0.118217	0.0669789	0.0896737	0.10029	0.141446	0.164979	0.218792	0.205321	0.161133	0.169546	0.186821	0.113161	0.144701	0.154159	0.0828807	0.135514	0.124128	0.0409063	0.0907145	0.126941	0.0822664	0.165359	0.136561	0.241676	0.134845	0.150157	0.0880418
0.136499	0.111035	0.0906296	0.15377	0.130413	0.176539	0.182331	0.205151	0.242405	0.241293	0.260458	0.238783	0.22925	0.167653	0.241016	0.23036	0.139299	0.162873	0.159524	0.147805	0.11956	0.121249	0.14272	0.203871	0.232748	0.233308	0.254273	0.147681
0.250746	0.179745	0.178291	0.198978	0.277627	0.246048	0.200868	0.271139	0.293475	0.296269	0.292073	0.212136	0.350272	0.335086	0.256024	0.245839	0.215884	0.271454	0.215896	0.234331	0.204155	0.225322	0.268291	0.320718	0.26758	0.16852	0.189638	0.314561
0.225171	0.18577	0.200247	0.246764	0.240493	0.355025	0.441587	0.526017	0.497804	0.53908	0.590674	0.558414	0.292166	0.349808	0.441978	0.274699	0.385206	0.456327	0.300802	0.48343	0.359791	0.273314	0.411758	0.548482	0.64949	0.356229	0.392307	0.193914
0.769279	0.56359	0.504476	0.390628	0.425328	0.520616	0.595986	0.683325	0.80134	0.748369	0.802491	0.858925	0.871981	0.635716	1	0.634197	0.474944	0.685309	0.656684	0.665261	0.562248	0.628436	0.724369	0.782229	0.985871	0.879134	0.970303	0.567457
0.857841	0.853952	0.641033	0.874763	0.779835	0.776959	0.763067	0.780403	1	1	1	0.831464	1	1	0.972861	0.952897	1	1	1	1	0.686974	0.723681	0.740001	0.807856	0.895728	0.897458	0.887536	1
1	0.88023	0.937151	1	0.750557	0.919329	0.840235	0.859301	0.873941	0.813669	0.662385	1	0.869999	0.902359	0.949903	1	0.799306	0.865041	0.766939	0.957188	1	1	1	1	1	0.714577	0.886755	0.7409
0.86706	1	1	0.87861	1	1	1	1	0.80611	0.758411	0.706434	0.700621	0.68285	0.56694	0.918961	0.985185	0.838494	0.813402	0.91873	0.843339	0.811156	0.842417	0.785153	0.749547	0.839665	1	1	0.755227
0.742152	0.594666	0.303721	0.445323	0.440322	0.681466	0.417793	0.210077	0.540597	0.259243	0.413464	0.658788	0.438577	0.284939	0.354433	0.441884	0.402021	0.226622	0.257045	0.131302	0.718721	0.581953	0.44807	0.278759	0.22225	0.344477	0.282895	0.619659
MAPPER/ER ratio at different points
0	0	0	0	0	0	0	0	0	0	0	0	0	0	0	0	0	0	0	0	0	0	0	0	0	0	0	0
0	0	0	0	0	0	0	0	0	0	0	0	0	0	0	0	0	0	0	0	0	0	0	0	0	0	0	0
0	0	0	0	0	0	0	0	0	0	0	0	0	0	0	0	0	0	0	0	0	0	0	0	0.00910596	0	0	0
0	0	0	0	0	0.00130925	0.000737434	0	0	0	0.000490698	0.0008592	0	0	0	0.00385914	0.003549	0.00144558	0.00577219	0.00328368	0	0	0	0	0.000531079	0	0	0
0	0	0	0.0003641	0.000778122	0.000448707	0.00270704	0.00632503	0.0072555	0.00534887	0.00364212	0.00770192	0.00170368	0	0.00383945	0.00154244	0.00246167	0.0097607	0.0045651	0.00269111	0.00367233	0.00144065	0.00510315	0.00462042	0.00468683	0	0.00380229	0.00151752
0.000461766	0.000342206	0.000405686	0.00368407	0	0.00230952	0.00834175	0.00870896	0.00122636	0.00211268	0.00591047	0.00977771	0.00788527	0.00219456	0.0100331	0.00646165	0.00583578	0.00175074	0	0.00242765	0.00433062	0.00149207	0.00838685	0.0072529	0.00729905	0.00312644	0.00712158	0.00480219
0.000326993	0.00402044	0	0.00156665	0.0090102	0.00481016	0.00504799	0.00143897	0.00540962	0.00988751	0.00733468	0.00983567	0.00628563	0.0174656	0.0201193	0.00945925	0.00578006	0.0168259	0.00397225	0.00108737	0.00186394	0.00442182	0.00893427	0.00892987	0.00822812	0.0107533	0.0100691	0.00567283
0.00409538	0.00172653	0.00265657	0.00944953	0.00702194	0.00546829	0.00486165	0.00853718	0.00465109	0.00515397	0.00169129	0.00656157	0.0140984	0.0249575	0.0374403	0.0261297	0.0193777	0.0169788	0.0305012	0.0224603	0.0111145	0.00703314	0.0159048	0.00627313	0.00522365	0.00487681	0.0101899	0.0129298
0.00760458	0.0050223	0.00825799	0.00970658	0.0158735	0.00955748	0.0134664	0.0174651	0.00707185	0.00385881	0.00434462	0.00643916	0.00577964	0.00672255	0.0211416	0.029239	0.0384058	0.0314245	0.0190291	0.00846062	0.0112066	0.0140101	0.0127782	0.0111733	0.00854903	0.0128344	0.016114	0.007097
0.0088837	0.00252375	0.00420405	0.00735344	0.00685086	0.0133314	0.0256195	0.0362601	0.0226908	0.019127	0.0141533	0.00767234	0.00879536	0.00908826	0.0190152	0.0255928	0.0238479	0.0385384	0.0263146	0.0184194	0.0167333	0.0158906	0.0184332	0.0161602	0.00887119	0.00915788	0.0053462	0.0118019
0.0242016	0.0120922	0.0144963	0.0214738	0.0355905	0.0296936	0.0202692	0.0214348	0.0307459	0.0529611	0.0228828	0.0228104	0.0308028	0.0214732	0.0163966	0.0134221	0.00797289	0.0148611	0.026917	0.0321679	0.0147624	0.0193332	0.0270787	0.0305216	0.0224291	0.0112596	0.0121443	0.00873596
0.0266867	0.0309145	0.0202439	0.0221968	0.0294209	0.0407039	0.0463576	0.0522701	0.0506569	0.0508837	0.027987	0.0429859	0.0278333	0.0350769	0.0414147	0.0241232	0.0419123	0.0344974	0.011804	0.0198412	0.033318	0.0257107	0.0403604	0.0285943	0.0463536	0.0286809	0.0293902	0.0134104
0.039585	0.0249788	0.0229438	0.0333723	0.0341597	0.04265	0.0453829	0.0493232	0.0533311	0.0724845	0.0414342	0.0514807	0.045208	0.0341034	0.0568121	0.0529125	0.0393976	0.0433874	0.0423554	0.0300817	0.0272945	0.0276664	0.0274873	0.0379916	0.0416616	0.0450235	0.0456353	0.0191077
0.071381	0.0407614	0.0461113	0.0490827	0.0812793	0.0638595	0.0519859	0.0720569	0.0703585	0.0967896	0.0600871	0.0470427	0.0692708	0.0690759	0.0625799	0.0568589	0.062221	0.0841702	0.0632043	0.0605238	0.0481406	0.0513638	0.063549	0.0808008	0.0649047	0.0394546	0.0408292	0.0403153
0.0856952	0.0613566	0.0736027	0.0840722	0.101144	0.133714	0.181606	0.211947	0.193455	0.25186	0.166276	0.194618	0.0860803	0.109299	0.178528	0.0939051	0.183342	0.217001	0.134212	0.169363	0.137141	0.104405	0.147856	0.185198	0.203063	0.122901	0.132234	0.0334993
0.362255	0.226987	0.221221	0.157918	0.194152	0.233891	0.279665	0.29784	0.360821	0.410473	0.259177	0.348051	0.317745	0.239401	0.438713	0.26335	0.241745	0.342791	0.304905	0.246035	0.223501	0.260282	0.273765	0.28115	0.316001	0.301435	0.354724	0.132345
0.423415	0.367825	0.320036	0.397133	0.433651	0.395528	0.414628	0.425425	0.511506	0.673998	0.394204	0.378079	0.420117	0.434434	0.52439	0.428495	0.57658	0.660457	0.561333	0.507048	0.288392	0.313059	0.340359	0.42533	0.41433	0.388878	0.425279	0.273311
0.716582	0.615854	0.756083	0.773242	0.845897	0.740167	0.887225	0.856679	0.772828	1	0.529192	0.752558	0.563818	0.650197	0.846979	0.664851	0.783871	0.987477	0.950352	1	0.679696	0.791485	1	0.994414	1	0.712849	0.87302	0.324795
0.934853	0.81658	1	0.81118	1	1	1	1	0.748852	0.943555	0.622649	0.801474	0.68239	0.547373	1	1	1	1	1	0.895258	0.974	1	0.706389	0.725261	0.745151	1	1	0.544174
1	0.737244	0.455593	0.556195	0.903839	0.963876	0.921231	0.547295	1	0.985766	1	1	0.602988	0.441566	0.673542	0.699861	0.780632	0.822262	0.70052	0.445306	1	0.822535	0.774308	1	0.653804	0.675881	0.736312	0.51884

## Sheet: Fig.1c
meanMAPPER/CaaX ratio
cell 1	cell 2	cell 3	cell 4	cell 5	cell 6	cell 7	cell 8	cell 9	cell 10	cell 11	cell 12	cell 13	cell 14	cell 15	cell 16	cell 17	cell 18	cell 19	cell 20	cell 21	cell 22	cell 23	cell 24
0.0263655	0.101929	0.0524991	0.0653106	0.0965343	0.0239924	0.0282819	0.120918	0.0821247	0.0257709	0.0482954	0.105317	0.0799971	0.125246	0.104808	0.0718114	0.0600564	0.0297268	0.122215	0.0773044	0.0753327	0.121141	0.0834074	0.0835295
0.0299621	0.158512	0.0635882	0.0808057	0.109035	0.0316838	0.0539589	0.120105	0.0653838	0.0846906	0.0645856	0.125608	0.135063	0.153054	0.120508	0.0669995	0.0642386	0.0301048	0.125909	0.143476	0.0713705	0.135226	0.0964145	0.0839333
0.044423	0.24004	0.106019	0.114128	0.166321	0.0574685	0.0888831	0.171273	0.0831006	0.172891	0.0950646	0.139819	0.177967	0.253142	0.175392	0.0938387	0.102655	0.0507043	0.200356	0.189072	0.101129	0.186113	0.143577	0.102023
0.074871	0.348608	0.149597	0.165645	0.235844	0.0931431	0.128605	0.25025	0.10939	0.223444	0.118517	0.143701	0.2257	0.378778	0.262635	0.154688	0.164174	0.0981695	0.350251	0.264355	0.149565	0.269052	0.177465	0.144197
0.0958592	0.452375	0.197012	0.223834	0.319855	0.130959	0.16116	0.356309	0.130895	0.250233	0.138211	0.149087	0.298167	0.502977	0.337191	0.249013	0.217002	0.135792	0.48826	0.323979	0.196719	0.365425	0.20694	0.207388
0.117546	0.506094	0.242008	0.284048	0.37512	0.180084	0.212853	0.44481	0.157564	0.26992	0.158816	0.157509	0.342678	0.557191	0.420696	0.322779	0.278256	0.161648	0.579219	0.345026	0.230232	0.434194	0.223064	0.253872
0.13752	0.545475	0.29283	0.356178	0.410538	0.228971	0.264178	0.498283	0.183355	0.310299	0.183187	0.165936	0.36027	0.592804	0.465658	0.371965	0.32276	0.17823	0.671707	0.372195	0.26769	0.499723	0.239375	0.284022
0.159662	0.61976	0.330976	0.409625	0.43081	0.283928	0.300476	0.534831	0.208004	0.374398	0.210414	0.179222	0.379821	0.63042	0.512302	0.40129	0.377403	0.200456	0.716793	0.42278	0.297704	0.605671	0.262832	0.314573
0.186043	0.711212	0.379565	0.469745	0.451218	0.365933	0.344708	0.571785	0.242226	0.427553	0.258126	0.206832	0.417588	0.707752	0.574053	0.492776	0.431221	0.216976	0.764682	0.473825	0.317272	0.678357	0.279407	0.330528
0.22937	0.689563	0.421999	0.575231	0.523758	0.478143	0.412253	0.719234	0.29855	0.421736	0.352354	0.217468	0.486987	0.775186	0.707664	0.708292	0.468535	0.250693	0.838539	0.534538	0.347892	0.682192	0.353465	0.368148
0.263653	0.727441	0.500126	0.647509	0.633893	0.482562	0.478553	0.7962	0.308504	0.417953	0.447332	0.241106	0.546598	0.835102	0.88484	0.896864	0.481891	0.316122	0.871104	0.55418	0.410333	0.729585	0.476152	0.44945
0.29352	0.818587	0.556589	0.681064	0.654514	0.473504	0.562607	0.84169	0.320019	0.471959	0.534971	0.296557	0.599977	0.774402	0.914052	0.865355	0.578691	0.336588	0.881808	0.616934	0.507092	0.781026	0.536777	0.537323
0.315584	0.890429	0.57598	0.723044	0.729875	0.539687	0.637434	0.826086	0.37121	0.546847	0.619041	0.402721	0.668473	0.72937	0.942915	0.819049	0.728246	0.389796	0.889611	0.778967	0.558441	0.875544	0.553058	0.588059
0.358152	0.834103	0.590403	0.783835	0.830299	0.629917	0.686197	0.875183	0.428159	0.694827	0.673484	0.537161	0.736082	0.698828	0.949124	0.865301	0.929075	0.416851	0.88409	0.848624	0.598761	0.943141	0.671723	0.580711
0.448459	0.698281	0.69247	0.876629	0.943565	0.747606	0.759268	0.900041	0.521609	0.773812	0.79699	0.635314	0.800698	0.631812	0.937555	0.912349	0.919691	0.456763	0.924274	0.887192	0.730595	0.813887	0.828386	0.795987
0.550856	0.604816	0.719073	0.864864	0.880595	0.715718	0.817059	0.79266	0.620348	0.855262	0.881025	0.797755	0.782486	0.536981	0.775749	0.894477	0.827379	0.547605	0.885942	0.88174	0.86673	0.549093	0.906397	0.909085
0.606228	0.535395	0.709448	0.728073	0.766616	0.729362	0.840421	0.707019	0.604803	0.799977	0.777562	0.935766	0.803707	0.506739	0.658357	0.601413	0.705435	0.612589	0.75089	0.737089	0.97016	0.414982	0.844215	0.932032
0.677275	0.469357	0.715327	0.578635	0.697303	0.789156	0.819241	0.707624	0.650862	0.826681	0.886382	0.869452	0.81462	0.490038	0.593039	0.587106	0.649877	0.759751	0.656813	0.539341	0.880297	0.340012	0.799924	0.860866
0.82137	0.320592	0.751662	0.459813	0.667206	0.835354	0.934696	0.575531	0.782972	0.712046	0.873035	0.724047	0.773238	0.394111	0.620382	0.498364	0.675309	0.940156	0.564249	0.489148	0.798254	0.264773	0.700667	0.874222
0.718785	0.169787	0.615222	0.272373	0.532794	0.715037	0.643142	0.401635	0.870934	0.499066	0.414718	0.489552	0.340329	0.222493	0.379178	0.362249	0.522727	0.820741	0.33279	0.339338	0.403011	0.190871	0.417757	0.393035
meanMAPPER/SEC61b ratio
cell 1	cell 2	cell 3	cell 4	cell 5	cell 6	cell 7	cell 8	cell 9	cell 10	cell 11	cell 12	cell 13	cell 14
0.271685	0	0.430872	0.0296294	0.0298083	0.135604	0.257898	0.241437	0.0801757		0.233402	0.118886
0.16744			0.0221164	0.0329495	0.0796906	0.327448	0.118677	0.0619341		0.209029	0.0322996	0.130242	0.264509
0.169103	0.0547933	0.344691	0.0111777	0.0270507	0.0645054	0.341396	0.0768544	0.0367391	0.38144	0.155627	0.044903	0.172525	0.208801
0.136576	0.368602	0.17411	0.0161447	0.0337351	0.0829524	0.290074	0.0817151	0.0389426	0.310838	0.126644	0.0684493	0.1425	0.140859
0.159826	0.202681	0.122907	0.0162611	0.030971	0.0711062	0.293039	0.102657	0.0480965	0.243919	0.0925018	0.065556	0.114491	0.138431
0.157732	0.175322	0.0978759	0.018632	0.0308715	0.0848966	0.31867	0.0983352	0.0501077	0.208185	0.0915654	0.0642188	0.10253	0.103174
0.196253	0.152083	0.0981958	0.0186235	0.0297283	0.0917473	0.294421	0.099036	0.0637594	0.220773	0.110534	0.0663323	0.107473	0.0966022
0.197678	0.186098	0.110598	0.0167616	0.0248056	0.0984835	0.258048	0.105651	0.0606315	0.213442	0.108238	0.0672125	0.127738	0.0857813
0.136747	0.133697	0.106877	0.0208221	0.02658	0.10592	0.20602	0.0850686	0.0566117	0.245769	0.0945341	0.0808029	0.120638	0.0815663
0.157894	0.0993078	0.1118	0.0201886	0.0285739	0.114798	0.257405	0.0804499	0.0566056	0.288196	0.0930939	0.0894028	0.130214	0.093888
0.242484	0.161834	0.115452	0.016628	0.0261638	0.169772	0.289131	0.135237	0.0613032	0.205164	0.101515	0.0783206	0.124543	0.0999133
0.227607	0.269941	0.102692	0.0270264	0.0256673	0.236905	0.231957	0.176744	0.0682418	0.209577	0.139349	0.072669	0.116681	0.106696
0.227161	0.153171	0.102859	0.0390469	0.0360495	0.204214	0.271031	0.140938	0.11954	0.216947	0.160492	0.0899846	0.112447	0.0961545
0.200532	0.099858	0.168732	0.0494969	0.044478	0.223043	0.262239	0.175957	0.181592	0.311693	0.271692	0.126041	0.133828	0.0921873
0.152854	0.112408	0.267963	0.0542875	0.0518811	0.170959	0.341248	0.156205	0.138414	0.353152	0.362197	0.193057	0.225242	0.0911425
0.164713	0.168671	0.355145	0.0497681	0.0648148	0.19521	0.43404	0.124367	0.314143	0.364249	0.413442	0.204477	0.309749	0.099605
0.250945	0.190979	0.278479	0.063266	0.0862152	0.367285	0.418441	0.163365	0.455582	0.461072	0.44485	0.234822	0.39138	0.10261
0.341237	0.218645	0.245132	0.0563573	0.0622991	0.317288	0.499769	0.241485	0.421729	0.717063	0.549614	0.231782	0.448745	0.120469
0.584106	0.405317	0.249201	0.161977	0.128657	0.386582	0.749994	0.61663	0.641773	0.889745	0.446921	0.26389	0.433051	0.19123
0.786935	0.601926	0.595603	0.223948	0.439554	0.373811	0.622437	1	1	0.863809	0.869894	0.57591	0.558372	0.456894

## Sheet: Fig.1h
PM Distance (nm)	Relative Area (front)	Relative Area (Back)
20.2	0	0
20.6	0	0
21	0	0
21.4	0	0
21.8	0	0
22.2	0	0
22.6	0	0
23	0	0
23.4	0	0
23.8	0	0
24.2	0	0
24.6	0	0
25	0	0
25.4	0	0
25.8	0	0
26.2	0	0
26.6	0	0
27	0	0
27.4	0	0
27.8	0	0
28.2	1.19123	56.1438
28.6	0	252.026
29	1.52936	461.652
29.4	4.34039	773.829
29.8	1.53172	1214.98
30.2	7.31963	1719.94
30.6	0.363607	2359
31	11.5159	1928.84
31.4	5.69058	1974.34
31.8	9.74298	1682.74
32.2	9.58019	1264.02
32.6	35.0757	854.124
33	85.2704	625.923
33.4	177.804	537.483
33.8	128.173	707.188
34.2	120.894	320.483
34.6	98.4926	424.846
35	101.126	297.449
35.4	90.5234	369.258
35.8	95.0664	344.982
36.2	68.1103	434.563
36.6	79.6615	318.888
37	47.6579	346.96
37.4	60.4535	395.11
37.8	45.3518	226.891
38.2	37.1585	195.321
38.6	41.2707	253.648
39	34.1603	273.779
39.4	45.9323	342.757
39.8	45.6521	453.217
