# Supplementary material for: Endoplasmic reticulum–plasma membrane contact gradients direct cell migration
Source: Nature. 2024 Jun 12;631(8020):415–23. doi: 10.1038/s41586-024-07527-5 (PMC11236710; doi:10.1038/s41586-024-07527-5)
Supplement: Supplementary file 14 — Source Data Fig. 2 [file 41586_2024_7527_MOESM14_ESM.xlsx]

## Sheet: Fig.2c
ctr			opto
ex.1	ex.2	ex.3	ex.1	ex.2	ex.3
0.133333	0.071429	0.11	0.5625	0.555556	0.4

## Sheet: Fig.2d
speed	MAPPER ratio
0.354596	0.330711
0.476816	0.510615
0.455278	0.35197
0.307808	0.420354
0.492079	0.363881
0.272091	0.241838
0.341125	0.247611
0.33564	0.360772
0.508818	0.553517
0.465513	0.400879
0.384617	0.270027
0.352957	0.353837
0.318184	0.471896
0.459829	0.39193
0.496919	0.472645
0.311408	0.429425
0.350733	0.512956
0.450678	0.636956
0.353317	0.44602
0.357508	0.335908
0.252403	0.39857
0.393956	0.480957
0.415486	0.431815
0.220823	0.219834
0.321722	0.352561
0.378178	0.386199
0.381016	0.401807
0.572312	0.644059
0.353841	0.338833
0.278905	0.354184
0.299192	0.373913
0.609812	0.46596
0.335298	0.456637
0.366123	0.357881
0.39553	0.445826
0.316356	0.339881
0.430913	0.41701
0.49043	0.475695
0.339915	0.498569
0.44682	0.57145
0.751374	0.701479
0.284533	0.251205
0.356468	0.389312
0.280069	0.28186
0.325706	0.410076
0.399212	0.460366
0.30205	0.301847
0.361802	0.49161
0.7142	0.803491
0.726117	0.709761
0.567555	0.438835
0.53682	0.511596
0.487784	0.845875
0.455864	0.770853
0.578487	0.443007
0.518894	0.676718
0.197902	0.7095
0.44005	0.728725
0.665358	0.676066
0.526474	0.671053
0.550409	0.537814
0.574336	0.563667
0.538565	0.722068
0.486283	0.34473
0.399008	0.371528
0.671969	0.70435
0.638347	0.597168
0.727077	0.741464
0.553397	0.717633

## Sheet: Fig.2f
MAPPER/CaaX ratio
0.050632	0.004961	0.019278	0.003981	0.007265	0.008265	0.0053	0.03034	0.011608	0.009359	0.008188	0.007822	0.0092	0.019286	0.018147	0.022848	0.01342	0.01342	0.007528	0.005018	0.007085	0.007227	0.036494	0.005629
0.056382	0.005395	0.02036	0.00538	0.017238	0.028324	0.012602	0.02902	0.013834	0.009941	0.041288	0.012392	0.011699	0.016425	0.020976	0.019235	0.016789	0.016789	0.01497	0.005336	0.009982	0.009343	0.037176	0.01802
0.082322	0.00695	0.028542	0.009997	0.018517	0.046622	0.017591	0.03785	0.036651	0.016904	0.056933	0.018563	0.020369	0.025772	0.024581	0.041447	0.043637	0.043637	0.018644	0.012547	0.014945	0.025846	0.047669	0.025429
0.08747	0.010206	0.041986	0.014369	0.024588	0.051158	0.021547	0.075596	0.043506	0.061429	0.059106	0.027334	0.028109	0.060356	0.027956	0.059065	0.049617	0.049617	0.024078	0.027522	0.035401	0.036851	0.053817	0.039164
0.088555	0.015547	0.050072	0.017101	0.03157	0.070771	0.026755	0.096899	0.064067	0.119473	0.067828	0.042395	0.042698	0.063486	0.041706	0.076923	0.072993	0.072993	0.031204	0.055022	0.038841	0.058253	0.077446	0.057179
0.105243	0.023964	0.05203	0.018745	0.046829	0.088546	0.024324	0.174859	0.078102	0.154267	0.083629	0.055514	0.051156	0.080476	0.04155	0.078056	0.093234	0.093234	0.044037	0.067489	0.040846	0.072459	0.073641	0.067576
0.122483	0.032911	0.063732	0.031115	0.062025	0.116963	0.028114	0.193104	0.085692	0.172331	0.160551	0.06207	0.087011	0.105092	0.062053	0.133231	0.101054	0.101054	0.059008	0.083399	0.069085	0.079772	0.135244	0.081025
0.153682	0.046896	0.065681	0.036692	0.084588	0.167182	0.051199	0.272052	0.09339	0.162669	0.269572	0.117852	0.105157	0.143056	0.096203	0.167589	0.114147	0.114147	0.082293	0.112082	0.133845	0.138016	0.145746	0.107637
0.186745	0.099214	0.097541	0.047499	0.133064	0.248197	0.064354	0.327171	0.163999	0.24771	0.359813	0.231021	0.135705	0.158799	0.16495	0.221572	0.200046	0.200046	0.114201	0.168172	0.113018	0.183601	0.194578	0.187024
0.257955	0.148895	0.106835	0.055781	0.184319	0.381229	0.129028	0.339939	0.302602	0.373468	0.40483	0.380261	0.204434	0.22207	0.302008	0.264613	0.36187	0.36187	0.164896	0.24588	0.119201	0.333442	0.265011	0.324384
0.367256	0.181028	0.134797	0.080486	0.361365	0.495273	0.240589	0.417856	0.42399	0.450288	0.455404	0.402812	0.288537	0.286125	0.388328	0.365362	0.483501	0.483501	0.32183	0.361198	0.187564	0.409004	0.413877	0.504452
0.37342	0.246736	0.200941	0.128615	0.38756	0.516503	0.314547	0.454902	0.542815	0.568946	0.482732	0.417932	0.50447	0.374435	0.504712	0.448297	0.60555	0.60555	0.3935	0.465717	0.252137	0.466847	0.561388	0.545669
0.331494	0.268074	0.3348	0.211554	0.502588	0.484538	0.265945	0.510902	0.691514	0.596458	0.439221	0.525658	0.966236	0.612982	0.550817	0.586602	0.730854	0.730854	0.529196	0.594722	0.425005	0.565653	0.822306	0.689573
0.424619	0.250855	0.551207	0.197145	0.625068	0.557143	0.233009	0.596618	0.733519	0.777224	0.645972	0.619995	0.925505	0.851308	0.529283	0.76643	0.766192	0.766192	0.59256	0.537301	0.593146	0.621375	0.815461	0.766954
0.506951	0.36399	0.779862	0.215509	0.540722	0.707249	0.375207	0.717805	0.956465	0.962521	0.681018	0.935486	0.906143	0.887911	0.558577	0.61418	0.995771	0.995771	0.56197	0.696277	0.506536	0.662688	0.921017	0.795678
0.719174	0.411598	0.820591	0.278013	0.532457	0.861727	0.443155	0.620409	0.890312	0.959761	0.979912	0.571593	0.824568	0.99563	0.649059	0.689312	0.945255	0.945255	0.557447	0.608085	0.648186	0.832999	1	0.841166
1	0.614223	1	0.335305	0.566082	0.889228	0.654918	0.76295	1	1	0.969462	0.773	1	1	1	0.86387	1	1	0.585268	0.880874	0.688979	1	0.958328	0.673515
0.923516	0.780449	0.940229	0.358058	0.717074	1	1	1	0.935491	0.777512	0.96726	0.803255	0.90842	0.976696	0.873796	1	0.907716	0.907716	0.702521	1	0.707103	0.931316	0.858475	1
0.698512	0.798584	0.521067	0.466456	1	0.902847	0.883475	0.590581	0.75659	0.794728	1	0.924066	0.847178	0.673738	0.618475	0.556686	0.710926	0.710926	1	0.882886	1	0.786464	0.839015	0.739254
0.118298	1	0.33059	1	0.282843	0.50008	0.760689	0.793022	0.617709	0.651112	0.573545	1	0.253164	0.422715	0.330261	0.248707	0.657282	0.657282	0.379053	0.430109	0.54404	0.526648	0.457093	0.918633
pTyr/CaaX ratio
1	0.59988	1	0.286991	1	1	1	1	1	0.766794	0.667197	0.521624	1	1	1	1	1	1	1	0.921607	1	0.746697	1	1
0.415748	1	0.451623	0.221869	0.979998	0.912095	0.172225	0.340377	0.248631	1	1	0.732356	0.714512	0.623707	0.795551	0.477175	0.845501	0.658073	0.229461	0.780468	0.818622	0.504103	0.754666	0.604698
0.251877	0.914037	0.408121	0.340479	0.795366	0.550007	0.176568	0.230372	0.302625	0.912401	0.825703	1	0.64455	0.471884	0.786793	0.429349	0.376885	0.535914	0.234305	1	0.364888	0.933244	0.75958	0.466185
0.182053	0.887521	0.419637	0.578679	0.628543	0.413494	0.155819	0.197697	0.297442	0.974535	0.59773	0.795202	0.445408	0.449873	0.583753	0.38106	0.31567	0.704545	0.276218	0.753458	0.290963	0.964118	0.545622	0.381702
0.157302	0.719747	0.413513	1	0.60705	0.518534	0.0987	0.213692	0.19455	0.966794	0.544081	0.588206	0.380876	0.529981	0.49696	0.324501	0.343478	0.614315	0.230725	0.700716	0.282898	1	0.464074	0.346577
0.127381	0.639654	0.54019	0.465531	0.534922	0.546357	0.176756	0.20362	0.239902	0.713878	0.410779	0.504884	0.353575	0.58747	0.417581	0.38242	0.325429	0.600322	0.203217	0.615119	0.253133	0.842474	0.401129	0.426083
0.16956	0.621814	0.422633	0.425245	0.645794	0.484854	0.189392	0.314537	0.243916	0.818946	0.435254	0.530714	0.318005	0.405157	0.402557	0.236487	0.31671	0.597524	0.253301	0.514863	0.24096	0.817023	0.37498	0.340596
0.207874	0.646068	0.62463	0.481089	0.63964	0.419111	0.205022	0.320624	0.266265	0.831169	0.422912	0.410576	0.296037	0.367792	0.614304	0.348169	0.343973	0.628265	0.209642	0.548584	0.231984	0.890408	0.571516	0.306606
0.154384	0.642346	0.6224	0.508482	0.594181	0.375792	0.158788	0.289252	0.261686	0.760377	0.423499	0.505983	0.327724	0.458201	0.660056	0.418195	0.472167	0.734735	0.239275	0.54039	0.310262	0.708729	0.587251	0.310361
0.126142	0.655518	0.601598	0.632507	0.631714	0.420073	0.125092	0.265493	0.288693	0.721874	0.508186	0.600771	0.357961	0.439876	0.537447	0.403341	0.441584	0.637254	0.263166	0.547101	0.322089	0.601595	0.466815	0.359413
0.142833	0.631264	0.519021	0.612654	0.546251	0.355554	0.111998	0.314154	0.275287	0.652559	0.489237	0.554665	0.296598	0.370243	0.424426	0.440693	0.41977	0.767597	0.198209	0.514287	0.345549	0.581707	0.368842	0.359195
0.142503	0.485511	0.523248	0.631927	0.693771	0.275451	0.109446	0.272176	0.233257	0.762669	0.480377	0.431611	0.250517	0.35439	0.472056	0.372463	0.412009	0.640222	0.226084	0.388253	0.296292	0.425201	0.379521	0.255589
0.116057	0.387406	0.49792	0.671047	0.56658	0.355116	0.120234	0.273555	0.231737	0.618844	0.482115	0.388422	0.245262	0.334439	0.335378	0.399423	0.404396	0.540706	0.218129	0.423625	0.292966	0.472625	0.275301	0.223411
0.085352	0.330336	0.494259	0.690776	0.488064	0.345478	0.104016	0.243539	0.185429	0.587166	0.518493	0.359596	0.19806	0.382105	0.305033	0.351815	0.347144	0.460566	0.210186	0.478673	0.256639	0.502805	0.257468	0.199347
0.086481	0.346716	0.531137	0.702851	0.386679	0.303973	0.075783	0.22757	0.171795	0.465042	0.515741	0.31335	0.212493	0.264242	0.320722	0.310572	0.300064	0.359939	0.178075	0.389649	0.228504	0.43202	0.263861	0.149258
0.060783	0.268361	0.455084	0.691688	0.289841	0.259715	0.073232	0.170126	0.138131	0.386402	0.37212	0.256737	0.195471	0.336846	0.227703	0.289923	0.226596	0.318067	0.196932	0.320092	0.155696	0.346502	0.185607	0.126869
0.069946	0.265921	0.307882	0.876632	0.305413	0.27932	0.072403	0.18139	0.114314	0.337566	0.283453	0.267205	0.192693	0.24119	0.187201	0.289869	0.222897	0.374657	0.135668	0.253364	0.129488	0.426888	0.164589	0.138408
0.053216	0.175205	0.23325	0.96686	0.245249	0.209123	0.067091	0.1123	0.097331	0.32656	0.223373	0.241395	0.151197	0.245072	0.23483	0.219982	0.236686	0.28111	0.164011	0.346076	0.138515	0.322549	0.210027	0.157774
0.062512	0.202443	0.244327	0.897489	0.213964	0.219828	0.09295	0.099093	0.071645	0.292926	0.24003	0.243233	0.175327	0.166203	0.315039	0.172058	0.185412	0.349423	0.132127	0.381938	0.122057	0.389657	0.289014	0.175153
0.115459	0.166628	0.96422	0.674979	0.473238	0.174833	0.083201	0.128304	0.081828	0.264507	0.249054	0.168391	0.185944	0.125596	0.610731	0.169397	0.186799	0.290519	0.137945	0.283107	0.119019	0.346442	0.755469	0.173817

## Sheet: Fig.2g
	NC_siRNA		E-Syt1 siRNA		E-Syt2 siRNA
Time (h)	mean MSD	s.d	mean MSD	s.d	mean MSD	s.d
0	7.37133	0.809055	6.51223	0.0449118	5.05874	0.128523
0.2	20.3511	2.49494	17.5258	0.115769	13.6986	0.640841
0.4	36.9273	4.79691	30.9719	0.0319463	24.2986	1.34472
0.6	56.6175	7.83455	46.285	0.106628	36.3786	2.20651
0.8	79.07	11.5196	63.2186	0.13701	49.4702	3.21687
1	103.9	15.8359	81.363	0.0081459	63.3676	4.34373
1.2	130.721	20.7779	100.58	0.166426	77.8824	5.66372
1.4	159.219	26.3142	120.652	0.397358	92.9208	7.12603
1.6	189.235	32.3827	141.496	0.700235	108.326	8.71737
1.8	220.746	39.0196	163.116	1.17074	124.046	10.3337
2	253.554	46.1485	185.275	1.66245	140.024	12.0753
2.2	287.485	53.92	208.028	2.14059	156.252	14.0524
2.4	322.44	62.2534	231.271	2.46302	172.75	16.105
2.6	358.188	71.0156	254.806	2.72519	189.365	18.2596
2.8	394.704	80.0767	278.688	2.99611	206.117	20.4551
3	431.839	89.6205	302.737	3.28618	223.05	22.6864
3.2	469.575	99.4774	326.972	3.4771	240.08	25.0248
3.4	507.741	109.838	351.272	3.72153	257.189	27.4264
3.6	546.385	120.669	375.592	3.92415	274.387	29.9022
3.8	585.339	132.022	400.033	4.15981	291.677	32.4466
4	624.485	143.553	424.314	4.30846	308.966	35.1512
4.2	663.886	155.071	448.661	4.41051	326.374	37.9824
4.4	703.425	166.949	472.945	4.60939	343.826	40.8802
4.6	743.037	178.945	497.267	4.75461	361.446	43.9366
4.8	783.049	191.062	521.572	5.17939	379.159	47.1276
5	823.193	203.306	545.753	5.5443	396.95	50.4634
5.2	863.528	215.577	570.008	5.65094	414.741	53.9004
5.4	904.338	228.22	594.091	5.69616	432.58	57.5018
5.6	945.3	241.106	617.93	5.51804	450.395	61.3972
5.8	978.541	241.528	641.887	5.63776	467.974	66.6941
6	1021.03	254.7	666.663	6.0647	485.681	71.9839
6.2	1063.95	267.607	684.722	7.05943	504.812	77.7407
6.4	1105.39	281.228	706.17	4.90858	522.221	82.9156
6.6	1145.08	288.941	726.057	1.34734	540.861	88.016
6.8	1184.03	302.318	748.363	5.1887	558.517	91.9424
7	1224.52	315.344	769.072	8.55704	574.984	95.7592
7.2	1265.7	327.329	785.45	15.9052	593.567	99.3832
7.4	1306.06	340.923	803.912	16.9352	610.112	103.891
7.6	1336.21	357.925	824.291	19.0056	627.634	107.166
7.8	1377.83	371.234	844.901	20.534	643.591	109.802
8	1417.95	382.498	865.405	22.2591	660.716	114.844
8.2	1462.21	397.107	885.497	24.7176	678.077	118.095
8.4	1499.36	400.363	902.754	24.6527	694.913	121.838
8.6	1540.5	409.002	922.066	27.7473	711.639	126.224
8.8	1574.97	427.619	942.252	31.7591	727.128	127.834
9	1616.55	440.084	961.792	35.4193	743.227	130.638
9.2	1647.32	455.065	977.033	30.5002	759.004	136.629
9.4	1684.9	458.747	988.943	43.8163	774.49	139.276
9.6	1724.79	463.673	1001.75	38.7015	790.075	142.498
9.8	1764.83	465.902	1022.4	42.449	805.24	145.342
10	1805.52	466.275	1040.67	47.1045	817.496	148.449
10.2	1849.12	470.245	1057.19	48.4456	831.375	152.277
10.4	1892.2	478.136	1077.37	52.5091	844.359	156.736
10.6	1935.58	483.529	1097.71	56.2992	857.543	157.404
10.8	1978.14	495.402	1119.31	63.7658	871.667	159.222
11	2025.55	500.815	1140.08	72.3184	885.899	158.688
11.2	2067.89	510.608	1158.88	77.0465	895.809	153.617
11.4	2100.84	515.321	1178.59	76.7446	907.546	151.245
11.6	2132.88	518.591	1190.73	77.484	915.746	146.744

## Sheet: Fig.2h
NC_siRNA_20ng EGF_speed		E-Syt1_siRNA_20ng EGF_speed		E-Syt2_siRNA_20ng EGF_speed
0.050951	0.018357	0.01349	0.044843	0.042792	0.020665
0.026736	0.008344	0.065487	0.056581	0.040886	0.013011
0.0726	0.034165	0.050973	0.024381	0.086562	0.007476
0.102441	0.035612	0.014849	0.008658	0.089162	0.117697
0.253545	0.043962	0.068836	0.02989	0.03091	0.023517
0.132887	0.075911	0.020027	0.032919	0.079653	0.038089
0.035935	0.083776	0.085705	0.056342	0.026472	0.047693
0.048627	0.035245	0.019781	0.010673	0.04537	0.042813
0.050999	0.057101	0.045081	0.002726	0.029227	0.07741
0.075337	0.093872	0.042205	0.033827	0.063395	0.08974
0.086879	0.059066	0.070279	0.028127	0.101073	0.055797
0.014404	0.064374	0.068788	0.051288	0.151889	0.072664
0.03323	0.251274	0.044013	0.041034	0.067672	0.046973
0.109596	0.111591	0.050803	0.075392	0.134911	0.078792
0.012492	0.048054	0.017828	0.02181	0.067239	0.041479
0.065513	0.039542	0.084243	0.010056	0.100397	0.094322
0.052444	0.05295	0.044238	0.014619	0.099409	0.046172
0.083699	0.069969	0.021817	0.039378	0.070323	0.060454
0.053873	0.052378	0.116162	0.011739	0.043215	0.150595
0.06123	0.139316	0.042967	0.022974	0.027544	0.075606
0.043888	0.044949	0.044102	0.024368	0.032463	0.013774
0.129768	0.033146	0.100872	0.039455	0.092272	0.028394
0.051169	0.02756	0.067043	0.0296	0.012058	0.073072
0.090204	0.055312	0.009167	0.095346	0.046337	0.008106
0.066634	0.01631	0.038326	0.048594	0.077831	0.014129
0.070948	0.072198	0.035101	0.053755	0.058843	0.068774
0.14054	0.04241	0.047686	0.058506	0.079023	0.048859
0.103739	0.051237	0.036784	0.039758	0.041379	0.088852
0.149388	0.01931	0.022822	0.046593	0.030598	0.05159
0.185767	0.075395	0.045859	0.024323	0.039347	0.131417
0.099896	0.004821	0.055249	0.042561	0.028591	0.053748
0.084328	0.102629	0.015542	0.057873	0.009621	0.016474
0.069467	0.099046	0.032997	0.017522	0.048898	0.0481
0.019491	0.065289	0.037203	0.045273	0.057131	0.035905
0.054165	0.256865	0.156305	0.033025	0.102608	0.085254
0.123405	0.022533	0.024877	0.051371	0.072713	0.016991
0.04856	0.070382	0.062909	0.043575	0.032168	0.012147
0.140991	0.067165	0.136468	0.028111	0.070665	0.077034
0.027168	0.103282	0.028782	0.073916	0.084765	0.007827
0.050378	0.057976	0.01586	0.09121	0.035312	0.025007
0.130341	0.038286	0.052428	0.057937	0.123116	0.023086
0.076507	0.056232	0.008506	0.037846	0.046667	0.038679
0.075604	0.143887	0.072042	0.051442	0.028574	0.036281
0.05535	0.052046	0.007033	0.034707	0.051967	0.072192
0.07652	0.039561	0.023564	0.0207	0.100277	0.04773
0.085586	0.165386	0.025475	0.082139	0.114887	0.05341
0.03238	0.022768	0.014968	0.027378	0.025834	0.058767
0.030127	0.028346	0.014831	0.076916	0.023382	0.080395
0.05892	0.033429	0.031631	0.06802	0.045733	0.100592
0.08301	0.125437	0.020753	0.01221	0.137343	0.055979
0.127702	0.026878	0.047279	0.094326	0.060598	0.061631
0.043121	0.017361	0.04915	0.043483	0.021901	0.046787
0.130345	0.061066	0.048972	0.043808	0.047742	0.055041
0.025745	0.034839	0.069293	0.035353	0.020719	0.017454
0.034157	0.025721	0.075066	0.083574	0.048656	0.037091
0.012695	0.036251	0.086733	0.06667	0.122802	0.059392
0.0494	0.060678	0.034042	0.031417	0.010526	0.04382
0.03459	0.162988	0.08652	0.037945	0.0942	0.042364
0.142423	0.04514	0.03823	0.016983	0.074491	0.015296
0.087189	0.040245	0.058608	0.079659	0.029631	0.025013
0.040948	0.050603	0.039832	0.031153	0.117638	0.031495
0.098113	0.05077	0.117767	0.070604	0.098998	0.041892
0.031829	0.042086	0.047907	0.048349	0.050452	0.05867
0.025028	0.084485	0.037866	0.06673	0.033281	0.056122
0.092096	0.02042	0.097166	0.082417	0.03413	0.082534
0.069143	0.151841	0.022271	0.06843	0.108111	0.060199
0.133114	0.075828	0.077052	0.038712	0.027742	0.02581
0.03204	0.044894	0.159794	0.016135	0.01579	0.012778
0.1131	0.15863	0.058839	0.044182	0.007936	0.036847
0.074924	0.059173	0.09415	0.041145	0.044264	0.031422
0.169906	0.025519	0.058097	0.029745	0.045886	0.024133
0.057674	0.038845	0.025031	0.056499	0.015924	0.020738
0.058672	0.115489	0.043161	0.014151	0.066976	0.07608
0.052083	0.016177	0.043576	0.037862	0.041529	0.06536
0.033514	0.046378	0.083159	0.024196	0.054894	0.036514
0.052671	0.048953	0.063683	0.063065	0.028773	0.034698
0.019332	0.034124	0.021181	0.017844	0.084726	0.038607
0.090581	0.029147	0.027785	0.065001	0.010567	0.050819
0.044034	0.026452	0.030946	0.054977	0.072753	0.039003
0.101298	0.024709	0.03093	0.065776	0.030891	0.036417
0.043614	0.058424	0.050848	0.020651	0.088209	0.015348
0.054721	0.028669	0.032704	0.029001	0.038993	0.028741
0.066598	0.063783	0.018556	0.039743	0.128463	0.022381
0.061048	0.025596	0.015171	0.034483	0.119501	0.012088
0.187535	0.027815	0.07083	0.038701	0.079817	0.037626
0.081673	0.175339	0.032143	0.072761	0.043836	0.069347
0.024197	0.02399	0.066364	0.049535	0.062216	0.079144
0.066716	0.042407	0.050086	0.041402	0.0869	0.018187
0.137917	0.035465	0.118388	0.056146	0.103519	0.076003
0.182532	0.069963	0.078536	0.053769	0.111671	0.0861
0.209349	0.021362	0.07879	0.044397	0.056273	0.043776
0.02548	0.022589	0.092217	0.041932	0.086601	0.039249
0.11799	0.04861	0.030496	0.061651	0.038499	0.122626
0.022705	0.04908	0.038783	0.044296	0.070744	0.021468
0.051823	0.033736	0.028363	0.064034	0.053452	0.019124
0.074929	0.032787	0.004256	0.086705	0.06778	0.022681
0.024513	0.038331	0.030651	0.064516	0.043619	0.063955
0.059282	0.038129	0.059292	0.033693	0.041391	0.004789
0.044059	0.023932	0.078051	0.090541	0.091852	0.043835
0.192106	0.013654	0.031868	0.078164	0.048444	0.029918
0.022591	0.02322	0.053484	0.052709	0.021275	0.036165
0.106955	0.029209	0.046138	0.064035	0.083668	0.047936
0.079356	0.034016	0.042964	0.034243	0.030587	0.050531
0.065723	0.010589	0.028278	0.071004	0.109488	0.008533
0.111224	0.024259	0.021242	0.181534	0.036232	0.076869
0.166959	0.024174	0.029111	0.009308	0.081718	0.054853
0.053585	0.203105	0.052535	0.048902	0.026208	0.043899
0.11247	0.047594	0.02489	0.012645	0.045594	0.054846
0.054172	0.02297	0.045443	0.024299	0.015829	0.029779
0.113177	0.06054	0.110249	0.046213	0.061943	0.081896
0.094412	0.053631	0.051609	0.071174	0.060894	0.050666
0.010414	0.027503	0.010188	0.025776	0.026842	0.014213
0.068381	0.045828	0.055806	0.057763	0.075462	0.005514
0.069725	0.126917	0.057498	0.033478	0.100482	0.030759
0.175498	0.044225	0.013944	0.037679	0.125526	0.035368
0.225554	0.02805	0.022376	0.063151	0.08665	0.094265
0.04958	0.077684	0.143754	0.036436	0.036913	0.026693
0.085523	0.024943	0.061576	0.063893	0.07128	0.006287
0.033888	0.072627	0.032096	0.039941	0.018532	0.055836
0.07131	0.005283	0.079266	0.054947	0.043429	0.038172
0.07562	0.03944	0.092191	0.055817	0.027946	0.021407
0.061038	0.10739	0.010094	0.0418	0.122568	0.050224
0.120522	0.028404	0.072188	0.062433	0.037637	0.036703
0.076267	0.091989	0.096423	0.078735	0.065255	0.044499
0.087368	0.081286	0.06512	0.047088	0.004923	0.038933
0.01845	0.0662	0.085998	0.086676	0.034137	0.036168
0.085985	0.058894	0.077486	0.040128	0.034277	0.099354
0.057764	0.092139	0.075862	0.033283	0.023755	0.062096
0.090735	0.181554	0.045667	0.034357	0.041962	0.044814
0.041639	0.024755	0.040985	0.049191	0.078523	0.070201
0.101716	0.220996	0.004022	0.037592	0.106229	0.044544
0.029357	0.062374	0.023864	0.076763	0.093875	0.019078
0.077727	0.032584	0.052199	0.040527	0.011648	0.007147
0.103691	0.078764	0.019032	0.023949	0.075821	0.008194
0.047331	0.049226	0.07603	0.078704	0.132786	0.045213
0.056089	0.10394	0.03835	0.153111	0.017602	0.103284
0.150085	0.028557	0.021277	0.007792	0.048423	0.021798
0.049218	0.058547	0.072195	0.055195	0.148146	0.089547
0.130292	0.044747	0.015433	0.051703	0.019533	0.002468
0.03158	0.033523	0.127784	0.023715	0.106839	0.046418
0.16599	0.051191	0.082606	0.098748	0.151802	0.043994
0.025494	0.021745	0.039346	0.011692	0.073034	0.014025
0.207375	0.098647	0.060044	0.07152	0.019085	0.067626
0.054712	0.037095	0.008085	0.05281	0.046206	0.069581
0.084146	0.084065	0.031855	0.073084	0.046386	0.080916
0.078157	0.090591	0.023399	0.033067	0.091656	0.04691
0.072518	0.013884	0.067383	0.011445	0.037751	0.061748
0.324375	0.046961	0.029877	0.007199	0.088458	0.006331
0.207552	0.022956	0.054077	0.01175	0.046435	0.023484
0.140456	0.040929	0.059339	0.068613	0.148808	0.011187
0.043811	0.029295	0.030063	0.042071	0.075014	0.053059
0.046052	0.08106	0.061593	0.033109	0.01543	0.010597
0.153038	0.089552	0.011226	0.041152	0.128189	0.171643
0.101864	0.05877	0.072612	0.043641	0.012717	0.016829
0.11795	0.117706	0.013668	0.073537	0.038572	0.058447
0.132234	0.110554	0.048323	0.073461	0.041634	0.041895
0.073699	0.024372	0.075765	0.04674	0.006768	0.042662
0.089938	0.103593	0.072811	0.032379	0.061209	0.023231
0.102578	0.026172	0.125554	0.042456	0.043648	0.039515
0.061568	0.027314	0.057186	0.067303	0.071454	0.180861
0.161838	0.085828	0.030771	0.08347	0.138408	0.091991
0.019933	0.039752	0.047801	0.067943	0.134914	0.042453
0.024293	0.010762	0.062084	0.02282	0.057023	0.01705
0.076469	0.031764	0.161405	0.042036	0.030313	0.05141
0.060068	0.035529	0.026035	0.079377	0.101826	0.049973
0.056828	0.066216	0.046782	0.080297	0.106573	0.046104
0.057296	0.100504	0.030425	0.010157	0.057514	0.045128
0.065646	0.094496	0.01216	0.027384	0.05328	0.070992
0.020705	0.030005	0.051663	0.07329	0.072719	0.078406
0.034655	0.011994	0.012602	0.039552	0.03205	0.00674
0.217594	0.023572	0.034845	0.095081	0.039181	0.037007
0.053479	0.026511	0.172976	0.027378	0.082888	0.082934
0.269181	0.08703	0.052809	0.071107	0.045757	0.037905
0.088272	0.008672	0.07083	0.030371	0.031497	0.007431
0.061964	0.023661	0.024677	0.02883	0.037736	0.040871
0.110478	0.157114	0.040911	0.055679	0.011332	0.04191
0.054653	0.048605	0.016858	0.043702	0.036645	0.018229
0.072932	0.064534	0.018866	0.055029	0.083391	0.008967
0.014457	0.044311	0.01835	0.01319	0.021805	0.186227
0.038259	0.073071	0.082389	0.030907	0.026346	0.064003
0.1062	0.010283	0.045929	0.021999	0.089622	0.041666
0.065855	0.10377	0.026157	0.022215	0.05084	0.022969
0.066875	0.054704	0.026166	0.037432	0.087978	0.061334
0.084221	0.062008	0.031055	0.016014	0.043806	0.105055
0.214719	0.041947	0.027158	0.130882	0.049772	0.068161
0.109879	0.073554	0.059717	0.031851	0.021394	0.072634
0.055073	0.030593	0.01381	0.038588	0.046858	0.020123
0.050914	0.025764	0.049522	0.068786	0.06126	0.055848
0.071256	0.050779	0.028579	0.064837	0.03704	0.011698
0.071656	0.14224	0.060114	0.014799	0.046057	0.066041
0.127061	0.045111	0.028028	0.035743	0.086369	0.018934
0.053337	0.025184	0.082803	0.042063	0.022469	0.036787
0.197641	0.018798	0.02373	0.025427	0.042848	0.039124
0.052944	0.056884	0.057317	0.068607	0.025974	0.064186
0.052514	0.138505	0.046966	0.09926	0.020902	0.050444
0.230344	0.092664	0.019192	0.057166	0.02979	0.088317
0.00878	0.020389	0.108228	0.065727	0.035642	0.0191
0.026086	0.088304	0.03841	0.056268	0.072886	0.034732
0.123406	0.048086	0.020078	0.075069	0.029279	0.056418
0.110869	0.084202	0.044219	0.017855	0.043653	0.033698
0.099902	0.073447	0.051777	0.0982	0.011724	0.060276
0.052253	0.158582	0.077371	0.007225	0.024948	0.03925
0.090989	0.022456	0.006845	0.092799	0.023834	0.063785
0.16914	0.13061	0.02295	0.016888	0.167041	0.037269
0.058449	0.064347	0.023456	0.055506	0.093718	0.041375
0.090743	0.051259	0.001132	0.056008	0.08068	0.014204
0.078165	0.069411	0.015057	0.021595	0.056575	0.050764
0.219201	0.194883	0.015305	0.009811	0.054149	0.002833
0.106665	0.034119	0.050644	0.033106	0.012389	0.068871
0.026716	0.076612	0.043974	0.023875	0.151425	0.049748
0.086224	0.073771	0.019919	0.087259	0.040569	0.079742
0.123764	0.102259	0.029954	0.056057	0.038344	0.090822
0.079851	0.03525	0.033994	0.108247	0.071612	0.039153
0.077587	0.071781	0.012254	0.027454	0.061405	0.074381
0.020221	0.0078	0.100203	0.063577	0.061762	0.04622
0.213178	0.099375	0.044307	0.020329	0.041493	0.036509
0.157876	0.158188	0.107466	0.10627	0.081491	0.108185
0.129196	0.040629	0.026218	0.048604	0.062544	0.009138
0.162917	0.009021	0.03546	0.02961	0.066001	0.069987
0.032993	0.081833	0.033335	0.10883	0.104315	0.012696
0.14683	0.044502	0.006571	0.054778	0.102266	0.042446
0.124646	0.017547	0.027175	0.034796	0.059296	0.065715
0.150465	0.155516	0.038149	0.064621	0.083499	0.064178
0.061536	0.066827	0.01189	0.033601	0.05685	0.032636
0.044272	0.255234	0.085599	0.133292	0.040398	0.012961
0.100663	0.002057	0.148511	0.018019	0.055879	0.014676
0.10729	0.086215	0.03212	0.029657	0.051411	0.078278
0.057814	0.065308	0.029235	0.059433	0.031964	0.059422
0.232815	0.031635	0.004355	0.048067	0.065536	0.060473
0.070543	0.083319	0.009393	0.013404	0.042836	0.05008
0.005881	0.071331	0.049118	0.034148	0.030516	0.170525
0.018034	0.130569	0.019221	0.068426	0.058852	0.096643
0.108274	0.091478	0.063181	0.030638	0.038348	0.030755
0.059732	0.047638	0.027545	0.069836	0.055023	0.02868
0.066105	0.093168	0.012106	0.068999	0.025767	0.027322
0.070854	0.058458	0.070274	0.0467	0.105449	0.065533
0.180937	0.056344	0.027397	0.049769	0.062392	0.055875
0.061375	0.000381	0.026562	0.08884	0.097816	0.0179
0.127963	0.0623	0.026558	0.033716	0.024209	0.036627
0.035898	0.034547	0.100784	0.066977	0.054382	0.05546
0.027996	0.054716	0.047426	0.016779	0.086148	0.070225
0.118048	0.019679	0.030054	0.142432	0.084055	0.063802
0.089426	0.055089	0.060299	0.022166	0.047948	0.081636
0.05205	0.050193	0.021725	0.012967	0.036069	0.039875
0.065934	0.011684	0.044702	0.025265	0.047705	0.035158
0.200037	0.024432	0.027793	0.049528	0.077821	0.034732
0.113775	0.03944	0.006054	0.005806	0.001967	0.048756
0.05235	0.058452	0.016844	0.031562	0.029716	0.046461
0.028671	0.03053	0.028442	0.034024	0.003968	0.023656
0.085532	0.053235	0.037728	0.065618	0.050407	0.033562
0.050595	0.065179	0.040145	0.036714	0.032559	0.080412
0.12501	0.082398	0.07455	0.03883	0.023289	0.035911
0.046996	0.006144	0.046334	0.044096	0.019448	0.08288
0.028514	0.063874	0.029604	0.042357	0.049014	0.016103
0.067389	0.038371	0.038988	0.036407	0.046296	0.012276
0.205216	0.061831	0.019987	0.076418	0.079822	0.105507
0.075122	0.061788	0.098588	0.074412	0.026459	0.052192
0.022743	0.059026	0.045571	0.018826	0.077444	0.05413
0.0958	0.041773	0.036338	0.014248	0.071341	0.105914
0.133937	0.012358	0.030246	0.035128	0.029113	0.071683
0.016986	0.035977	0.043881	0.133784	0.030919	0.110815
0.091238	0.023023	0.065945	0.058077	0.086263	0.013523
0.056178	0.060099	0.027475	0.016628	0.01763	0.037543
0.079444	0.08161	0.044624	0.092091	0.045538	0.018729
0.04272	0.014435	0.026613	0.04771	0.044159	0.018134
0.101694	0.026352	0.039226	0.052905	0.027366	0.081664
0.039295	0.060641	0.030899	0.034582	0.033378	0.053783
0.098883	0.040358	0.06556	0.082854	0.061706	0.035349
0.23793	0.045959	0.010126	0.047948	0.08116	0.077868
0.027596	0.033562	0.058955	0.05001	0.042153	0.045679
0.08467	0.060512	0.04998	0.0669	0.009331	0.017542
0.092739	0.058123	0.035009	0.014989	0.059061	0.010195
0.028092	0.056724	0.037491	0.012598	0.050965	0.033357
0.056879	0.148207	0.031894	0.087096	0.045741	0.113291
0.073295	0.089405	0.017141	0.091007	0.035782	0.013392
0.149732	0.025628	0.084525	0.019494	0.03707	0.036796
0.03292	0.014868	0.042512	0.042369	0.07709	0.054274
0.007804	0.043742	0.05315	0.031841	0.0814	0.041116
0.069335	0.035619	0.038571	0.032464	0.005949	0.060348
0.084728	0.042515	0.031259	0.081875	0.007586	0.037207
0.022039	0.028557	0.030895	0.024473	0.058015	0.079049
0.026097	0.028718	0.039238	0.004813	0.037064	0.058192
0.065935	0.015121	0.022261	0.069915	0.098915	0.041236
0.03361	0.017108	0.023265	0.078334	0.060929	0.037452
0.065607	0.02518	0.034461	0.050999	0.067147	0.074886
0.104084	0.107958	0.009128	0.01546	0.047093	0.097335
0.19366	0.074021	0.025073	0.093677	0.066536	0.020072
0.063411	0.082465	0.04218	0.025413	0.028296	0.087005
0.114048	0.058866	0.054107	0.049384	0.069039	0.034618
0.02469	0.020512	0.043628	0.038937	0.058915	0.036234
0.064707	0.305999	0.006445	0.038437	0.002781	0.07962
0.19553	0.040118	0.036681	0.052202	0.028153	0.046804
0.115931	0.021883	0.021986	0.081312	0.016395	0.032099
0.062032	0.003172	0.044899	0.026812	0.023157	0.066723
0.133012	0.09818	0.048963	0.053102	0.044547	0.00222
0.082013	0.034611	0.034523	0.043054	0.061752	0.012577
0.106941	0.043197	0.026076	0.035379	0.085672	0.042051
0.069831	0.105107	0.048196	0.105984	0.086413	0.076947
0.045551	0.090007	0.04631	0.0614	0.020616	0.065794
0.099455	0.042119	0.02811	0.03527	0.03317	0.01611
0.055182	0.10133	0.020652	0.027109	0.055536	0.199064
0.036188	0.027344	0.017909	0.099146	0.035557	0.05266
0.016131	0.004798	0.042636	0.065042	0.070914	0.136376
0.067727	0.019946	0.021864	0.021127	0.022235	0.03876
0.031437	0.028033	0.055221	0.053731	0.087843	0.030539
0.208592	0.082194	0.040374	0.034851	0.097089	0.016242
0.18633	0.097248	0.062113	0.028221	0.114849	0.062834
0.085403	0.063679	0.084072	0.029595	0.033008	0.022217
0.010521	0.037562	0.049708	0.033021	0.014306	0.030574
0.167404	0.046965	0.021349	0.185508	0.119707	0.087232
0.055598	0.059819	0.077799	0.098608	0.022509	0.06188
0.032319	0.03063	0.0268	0.035811	0.037881	0.060267
0.143318	0.023936	0.065322	0.111457	0.015881	0.043081
0.051146	0.106452	0.00968	0.052409	0.026614	0.04303
0.014995	0.090196	0.061863	0.03803	0.027921	0.084804
0.043427	0.027496	0.055569	0.098769	0.107156	0.028417
0.123578	0.038584	0.031799	0.02943	0.103133	0.019001
0.193197	0.057965	0.103505	0.05102	0.018407	0.054486
0.131866	0.004019	0.040215	0.047173	0.03605	0.081758
0.176529	0.063903	0.012827	0.049513	0.041863	0.006361
0.188429	0.240686	0.001547	0.033113	0.03035	0.013799
0.209092	0.115967	0.060419	0.053917	0.062591	0.090803
0.033415	0.167584	0.015917	0.01274	0.101661	0.025107
0.147097	0.031667	0.049025	0.134688	0.053168	0.040029
0.07772	0.065002	0.034126	0.007348	0.028594	0.035961
0.049381	0.001833	0.038913	0.089895	0.017296	0.043524
0.060139	0.008479	0.047749	0.066212	0.079339	0.093867
0.062014	0.021108	0.037354	0.014138	0.106086	0.042744
0.106335	0.03318	0.030917	0.036127	0.085187	0.012709
0.066075	0.039149	0.00995	0.003984	0.04524	0.086723
0.071584	0.046685	0.01365	0.007384	0.005927	0.03063
0.024819	0.07667	0.068464	0.014315	0.094601	0.072606
0.047764	0.083718	0.073972	0.061017	0.056203	0.07078
0.141662	0.052363	0.024238	0.081535	0.046526	0.038441
0.146462	0.018123	0.028449	0.049029	0.025151	0.008537
0.074528	0.040979	0.091645	0.059835	0.070942	0.066601
0.06919	0.099546	0.033692	0.072124	0.094358	0.015723
0.086087	0.074237	0.023112	0.049586	0.126829	0.056653
0.050897	0.043935	0.055506	0.031714	0.023018	0.028906
0.164882	0.057436	0.038726	0.037647	0.035236	0.022348
0.026438	0.126338	0.009863	0.06196	0.034618	0.108259
0.174627	0.087197	0.005193	0.030932	0.222889	0.080177
0.099942	0.028543	0.029163	0.051783	0.05748	0.03237
0.101219	0.023371	0.088896	0.062936	0.061945	0.005971
0.036142	0.032478	0.059821	0.050112	0.063992	0.011448
0.056239	0.025517	0.067556	0.08929	0.093261	0.029764
0.076022	0.079267	0.023863	0.099969	0.06808	0.002274
0.029639	0.064638	0.059335	0.034963	0.12217	0.109341
0.045703	0.070225	0.040049	0.104644	0.018917	0.014185
0.237366	0.007095	0.026281	0.042287	0.059423	0.033766
0.234406	0.134523	0.067481	0.151381	0.082488	0.130522
0.419539	0.045442	0.009864	0.105257	0.023396	0.010157
0.11017	0.122097	0.017446	0.02133	0.024301	0.057477
0.040599	0.016444	0.034823	0.140551	0.025978	0.043099
0.089117	0.113848	0.026761	0.009896	0.068908	0.053129
0.126104	0.047068	0.009602	0.036908	0.038274	0.061016
0.061065	0.264251	0.051509	0.063763	0.063549	0.064758
0.103717	0.069309	0.029188	0.051346	0.038003	0.043943
0.086989	0.054334	0.042195	0.008254	0.125493	0.052991
0.092465	0.017956	0.016874	0.083723	0.033858	0.015437
0.125755	0.014919	0.028102	0.009452	0.08129	0.068963
0.049866	0.065327	0.069838	0.039422	0.071521	0.044854
0.06537	0.023109	0.04803	0.014803	0.084264	0.054618
0.08376	0.017395	0.047125	0.006603	0.153682	0.021062
0.077815	0.153693	0.074722	0.01323	0.124575	0.022391
0.056084	0.024704	0.034975	0.033785	0.079758	0.077183
0.159667	0.009843	0.053513	0.095708	0.005489	0.072947
0.220063	0.021878	0.014167	0.020168	0.047638	0.046677
0.046865	0.028118	0.044042	0.061893	0.075191	0.021823
0.024338	0.076824	0.139411	0.005151	0.058845	0.073341
0.080837	0.061168	0.061054	0.036181	0.03637	0.033094
0.133616	0.068609	0.016696	0.022457	0.1028	0.022569
0.074084	0.083744	0.024721	0.026329	0.070541	0.095156
0.085895	0.056917	0.058548	0.022499	0.044597	0.043365
0.10231	0.055576	0.083569	0.034051	0.042208	0.085105
0.06275	0.058284	0.046252	0.013325	0.088447	0.045387
0.199047	0.042631	0.062235	0.000292	0.087461	0.027748
0.128737	0.04236	0.040012	0.033479	0.047065	0.01513
0.119647	0.032113	0.020132	0.051076	0.13706	0.077975
0.10667	0.024544	0.07759	0.027121	0.016762	0.03454
0.0724	0.113549	0.078671	0.052194	0.016693	0.028232
0.047861	0.013626	0.006608	0.048346	0.035908	0.024521
0.022406	0.078479	0.066597	0.026469	0.022271	0.049724
0.308469	0.0154	0.032331	0.022131	0.046261	0.024115
0.122322	0.060669	0.062241	0.154097	0.059754	0.017783
0.204837	0.063246	0.026745	0.095893	0.055419	0.038438
0.132583	0.137368	0.039201	0.03001	0.022879	0.024505
0.007566	0.100625	0.045377	0.092542	0.1351	0.0637
0.005353	0.111216	0.024548	0.032288	0.10804	0.015946
0.096485	0.083774	0.048562	0.073868	0.030854	0.013456
0.123335	0.013765	0.023577	0.024917	0.061821	0.058466
0.101937	0.065773	0.01942	0.027744	0.020957	0.062655
0.07879	0.086919	0.200976	0.067623	0.008306	0.04388
0.071134	0.16378	0.049175	0.021281	0.223637	0.03206
0.065154	0.066239	0.031226	0.034117	0.073769	0.051717
0.01506	0.045984	0.020909	0.031918	0.075632	0.054908
0.064504	0.130493	0.016513	0.062605	0.092459	0.020972
0.144695	0.017866	0.041054	0.05037	0.103048	0.016466
0.053143	0.120368	0.060848	0.020573	0.0767	0.120542
0.106647	0.013868	0.018189	0.105305	0.064514	0.076388
0.184294	0.033849	0.059599	0.060892	0.170099	0.111082
0.062034	0.076893	0.057788	0.034356	0.070147	0.083207
0.124127	0.05273	0.061082	0.072399	0.100124	0.049805
0.114867	0.111922	0.051239	0.028396	0.033484	0.018042
0.0532	0.069983	0.014317	0.014196	0.092641	0.020026
0.003786	0.044558	0.039683	0.058429	0.079261	0.10072
0.014788	0.056033	0.06472	0.034672	0.146548	0.062883
0.237094	0.032726	0.006658	0.039505	0.057229	0.007112
0.094151	0.08535	0.076856	0.01062	0.041125	0.072654
0.101766	0.078423	0.090622	0.01224	0.044218	0.015631
0.126668	0.035728	0.114071	0.051518	0.093916	0.112245
0.093248	0.064826	0.00584	0.022882	0.025184	0.078845
0.081249	0.136391	0.079878	0.037902	0.073178	0.07168
0.102946	0.16748	0.103872	0.10583	0.037798	0.044406
0.03672	0.072903	0.00601	0.05641	0.022912	0.013023
0.035964	0.090963	0.059642	0.045519	0.018462	0.037779
0.109942	0.076265	0.058792	0.039336	0.076141	0.010801
0.088836	0.047712	0.04882	0.051664	0.115983	0.091988
0.101426	0.020224	0.045708	0.060376	0.040868	0.082831
0.055167	0.079228	0.045636	0.026257	0.014134	0.006023
0.129681	0.01733	0.019547	0.008969	0.033493	0.081642
0.117367	0.013491	0.029535	0.026667	0.041851	0.206811
0.094973	0.061174	0.00924	0.04752	0.090812	0.107342
0.031416	0.072606	0.026156	0.081288	0.025753	0.020835
0.053445	0.063411	0.029306	0.013845	0.035251	0.045899
0.067868	0.020071	0.040159	0.120163	0.010771	0.076801
0.027744	0.08462	0.114796	0.072213	0.036093	0.06373
0.015261	0.005588	0.080564	0.0264	0.068652	0.024429
0.123847	0.021196	0.05011	0.045153	0.100849	0.03355
0.080955	0.01992	0.035519	0.029769	0.105885	0.043955
0.268622	0.038833	0.057986	0.043941	0.065368	0.045371
0.118208	0.071658	0.037372	0.095681	0.03716	0.072536
0.006455	0.080419	0.023925	0.020341	0.084042	0.04376
0.096383	0.034408	0.069878	0.016084	0.082166	0.080834
0.104265	0.058545	0.029053	0.040405	0.028793	0.048705
0.087173	0.02185	0.089928	0.057845	0.057432	0.018667
0.028449	0.038962	0.010311	0.037483	0.063201	0.055494
0.099819	0.064892	0.043994	0.009211	0.119569	0.057013
0.018559	0.087483	0.034212	0.027463	0.049308	0.035786
0.176423	0.041026	0.032924	0.019451	0.044291	0.043284
0.086055	0.111678	0.091958	0.032524	0.080204	0.062758
0.037528	0.06373	0.067588	0.068899	0.069387	0.070829
0.061805	0.036935	0.016221	0.032756	0.062478	0.060723
0.057994	0.083779	0.016028	0.019936	0.044251	0.013228
0.049809	0.130355	0.023819	0.055798	0.054744	0.022583
0.160613	0.031716	0.045595	0.038124	0.094068	0.049616
0.075255	0.078428	0.067474	0.033117	0.054012	0.073709
0.087962	0.060323	0.056714	0.067801	0.097621	0.067272
0.082342	0.066384	0.04716	0.099565	0.04633	0.012549
0.033347	0.015901	0.182668	0.016351	0.07257	0.015121
0.050337	0.079419	0.059235	0.045468	0.09406	0.041996
0.120421	0.006074	0.129381	0.0313	0.029862	0.057872
0.122926	0.026473	0.031501	0.014475	0.06668	0.098303
0.055394	0.086236	0.070722	0.027396	0.050033	0.04436
0.09843	0.126064	0.035161	0.025974	0.038744	0.056372
0.199933	0.06465	0.034882	0.014063	0.092666	0.028453
0.063281	0.017393	0.018559	0.066611	0.04472	0.04003
0.101244	0.020587	0.031646	0.00795	0.029014	0.034765
0.08591	0.063341	0.03253	0.058942	0.05933	0.041219
0.085644	0.039554	0.024471	0.037625	0.06032	0.015957
0.098144	0.03095	0.104528	0.075403	0.066738	0.014381
0.10948	0.040245	0.022187	0.080887	0.059337	0.044058
0.079643	0.049296	0.005642	0.018659	0.110877	0.025259
0.014618	0.069773	0.097449	0.037535	0.046005	0.089558
0.217986	0.081771	0.059618	0.079763	0.0456	0.026186
0.028526	0.185751	0.025043	0.05772	0.05119	0.047246
0.088784	0.126725	0.041369	0.065678	0.075625	0.068592
0.325163	0.044001	0.021991	0.045379	0.110738	0.013438
0.099617	0.078134	0.022135	0.145268	0.073696	0.049273
0.065914	0.031407	0.06971	0.056413	0.043313	0.060873
0.048964	0.07366	0.048915	0.020484	0.134317	0.041165
0.08515	0.085892	0.023463	0.044777	0.014166	0.037675
0.113052	0.090407	0.042845	0.033788	0.03389	0.050839
0.153738	0.019635	0.033494	0.015678	0.149571	0.016633
0.015568	0.052977	0.030596	0.018503	0.101166	0.062589
0.167164	0.101561	0.070466	0.033336	0.042555	0.045991
0.130597	0.066812	0.031004	0.032344	0.144885	0.007208
0.033503	0.179041	0.032723	0.029689	0.048673	0.012495
0.100535	0.089511	0.05039	0.003381	0.053031	0.076526
0.128638	0.050648	0.043515	0.045499	0.042922	0.060153
0.034332	0.046128	0.029808	0.063205	0.06989	0.060243
0.059582	0.044698	0.102148	0.047064	0.045977	0.067201
0.074888	0.062291	0.039847	0.013902	0.056897	0.030758
0.132228	0.032883	0.028865	0.03162	0.064642	0.026431
0.051887	0.050316	0.029806	0.009678	0.030484	0.039878
0.096916	0.018431	0.037771	0.037985	0.112075	0.053286
0.12187	0.019856	0.031841	0.100579	0.108119	0.037379
0.043282	0.035264	0.033834	0.029071	0.097853	0.041882
0.025937	0.205834	0.034042	0.033866	0.038694	0.071906
0.113897	0.297053	0.154492	0.019836	0.010776	0.125128
0.077162	0.075133	0.055126	0.037983	0.050328	0.087099
0.144292	0.043492	0.036401	0.008957	0.00436	0.012218
0.132187	0.066987	0.035991	0.049598	0.064602	0.051321
0.089035	0.025227	0.065788	0.020409	0.080414	0.07423
0.100221	0.111614	0.017871	0.010466	0.020607	0.005992
0.099735	0.059266	0.045522	0.146082	0.040374	0.063407
0.076318	0.023046	0.053151	0.035239	0.097087	0.04741
0.037912	0.085355	0.05062	0.055513	0.099679	0.02583
0.092301	0.042658	0.046866	0.101832	0.20071	0.057569
0.089963	0.235843	0.046085	0.095724	0.053644	0.030108
0.016918	0.073849	0.082422	0.007881	0.034412	0.107978
0.16773	0.026759	0.050314	0.04675	0.050149	0.026586
0.107506	0.04134	0.021725	0.034212	0.010073	0.027486
0.077719	0.02767	0.030093	0.039925	0.068182	0.058182
0.06848	0.062139	0.027257	0.025517	0.024177	0.040052
0.110047	0.245391	0.019454	0.02026	0.036528	0.078715
0.089004	0.001649	0.028448	0.055247	0.16352	0.10781
0.260179	0.067626	0.028867	0.031356	0.025708	0.081472
0.145347	0.042398	0.050529	0.104659	0.055111	0.045036
0.064107	0.036778	0.064925	0.060344	0.083539	0.041363
0.139049	0.157379	0.035839	0.057643	0.025086	0.052982
0.149844	0.121755	0.011045	0.014141	0.065113	0.025265
0.127098	0.057169	0.052833	0.049799	0.086546	0.016953
0.073672	0.103785	0.018412	0.059022	0.059359	0.014135
0.025443	0.015283	0.108907	0.016414	0.042428	0.046367
0.114863	0.069659	0.034894	0.09979	0.043468	0.030275
0.069671	0.052636	0.071838	0.083169	0.042337	0.029702
0.188226	0.076172	0.026758	0.074449	0.033546	0.055146
0.15658	0.028447	0.047026	0.026921	0.039489	0.021898
0.152518	0.071288	0.033332	0.023858	0.093184	0.031024
0.034295	0.103726	0.0284	0.036063	0.066037	0.016061
0.04099	0.036976	0.085173	0.028239	0.015049	0.024945
0.175053	0.105544	0.017639	0.052297	0.032096	0.068304
0.071361	0.211313	0.051125	0.055345	0.03906	0.044906
0.124539	0.110453	0.045631	0.042005	0.009571	0.034052
0.090236	0.015482	0.027166	0.038329	0.060373	0.060581
0.263907	0.040337	0.040952	0.126996	0.075163	0.030727
0.065545	0.05734	0.053614	0.053694	0.031401	0.016458
0.133177	0.023857	0.042582	0.041958	0.078002	0.033168
0.093118	0.096016	0.055721	0.013123	0.053832	0.029659
0.092228	0.066058	0.062012	0.017635	0.05731	0.022
0.101734	0.092477	0.063635	0.085159	0.033098	0.037863
0.102146	0.045226	0.033426	0.068973	0.034593	0.047239
0.050656	0.082198	0.031177	0.08781	0.056031	0.051001
0.060524	0.064628	0.067349	0.03137	0.00734	0.045153
0.15914	0.013648	0.069356	0.081357	0.026555	0.047575
0.09315	0.056302	0.032807	0.015654	0.047604	0.038018
0.09213	0.01982	0.021359	0.087561	0.033394	0.080313
0.092703	0.049852	0.034143	0.041293	0.014522	0.031141
0.102402	0.022409	0.03682	0.101165	0.060164	0.014415
0.120249	0.049416	0.060144	0.088625	0.053854	0.030005
0.227173	0.28601	0.015695	0.019169	0.017057	0.030008
0.101057	0.121144	0.03622	0.020061	0.010066	0.022647
0.110483	0.031251	0.077128	0.029322	0.053225	0.036048
0.089961	0.047961	0.033229	0.009662	0.108145	0.084713
0.109021	0.113818	0.022971	0.148751	0.041448	0.044901
0.105968	0.038696	0.018996	0.111776	0.072082	0.036137
0.236185	0.034978	0.050063	0.060269	0.070026	0.064712
0.207108	0.064184	0.04001	0.012865	0.068537	0.031103
0.095727	0.038133	0.08106	0.05652	0.10797	0.06783
0.104153	0.038886	0.023735	0.023658	0.057101	0.028373
0.084515	0.033614	0.061471	0.044062	0.091552	0.113148
0.107124	0.02321	0.036052	0.015226	0.02426	0.036366
0.100701	0.075886	0.020124	0.062141	0.070702	0.09401
0.28885	0.018111	0.048601	0.074786	0.011336	0.028387
0.126918	0.028222	0.019576	0.030974	0.03786	0.011256
0.15257	0.032966	0.033663	0.076061	0.034927	0.054148
0.039374	0.034012	0.036931	0.031556	0.008435	0.014563
0.09375	0.042699	0.021719	0.085114	0.004361	0.075986
0.311413	0.062716	0.027233	0.025984	0.055459	0.00669
0.037061	0.022135	0.029785	0.180406	0.020592	0.029482
0.0133	0.001869	0.042317	0.031396	0.074124	0.070403
0.048232	0.034183	0.081661	0.039939	0.020852	0.041209
0.019486	0.100573	0.008811	0.044885	0.070719	0.076774
0.020951	0.032793	0.056384	0.031983	0.067206	0.034654
0.006949	0.033098	0.049718	0.009816	0.059299	0.063849
0.032989	0.057501	0.014767	0.181073	0.049032	0.035975
0.137133	0.03077	0.035793	0.005649	0.052425	0.07779
0.163754	0.071343	0.087926	0.018563	0.105639	0.104261
0.159498	0.041578	0.068289	0.090591	0.098223	0.021483
0.125575	0.063327	0.024018	0.040316	0.061701	0.017
0.03337	0.076599	0.100076	0.012554	0.02935	0.055658
0.163139	0.020574	0.043072	0.045571	0.042845	0.049732
0.259853	0.014914	0.066171	0.094235	0.032569	0.065821
0.026368	0.022406	0.068752	0.087977	0.037344	0.024905
0.032758	0.043865	0.02191	0.020749	0.05444	0.035713
0.062115	0.025984	0.024288	0.047823	0.044171	0.009331
0.147237	0.063872	0.054704	0.070995	0.034782	0.016609
0.33481	0.038767	0.042349	0.161566	0.054786	0.053247
0.10835	0.103728	0.031145	0.022885	0.027773	0.070576
0.050398	0.066491	0.110913	0.022038	0.010204	0.101794
0.158514	0.077711	0.021993	0.05466	0.019642	0.035531
0.035093	0.04481	0.010191	0.041256	0.03459	0.070261
0.186007	0.011045	0.278451	0.027789	0.043069	0.010379
0.021053	0.038187	0.021657	0.035258	0.031963	0.027853
0.062189	0.102047	0.018738	0.035845	0.037005	0.034964
0.127435	0.044469	0.029787	0.074489	0.0586	0.010778
0.074535	0.046212	0.055292	0.032038	0.070818	0.092324
0.04857	0.144107	0.036448	0.028403	0.002906	0.03008
0.028179	0.06527	0.032663	0.008846	0.040493	0.116299
0.082897	0.113201	0.067969	0.00845	0.055438	0.022672
0.078523	0.069449	0.069247	0.028804	0.01588	0.01429
0.069895	0.088828	0.094032	0.035058	0.135087	0.062063
0.101048	0.034491	0.037356	0.043245	0.101909	0.012314
0.07034	0.053359	0.047137	0.071373	0.018989	0.056078
0.158003	0.03957	0.038311	0.021724	0.08666	0.052979
0.089443	0.060406	0.086676	0.028731	0.026153	0.092447
0.411989	0.154291	0.01293	0.018528	0.092933	0.035791
0.109505	0.115304	0.007489	0.095664	0.073588	0.081752
0.016299	0.099045	0.069572	0.019469	0.016735	0.019587
0.036346	0.012305	0.071928	0.203351	0.063647	0.023515
0.175777	0.147805	0.017799	0.047175	0.022163	0.010083
0.068933	0.111379	0.032277	0.01734	0.045847	0.065981
0.031473	0.073381	0.031404	0.052571	0.032862	0.011851
0.166269	0.056211	0.013137	0.012269	0.017611	0.013502
0.111742	0.04023	0.063751	0.065723	0.065998	0.057826
0.272261	0.060273	0.087395	0.063589	0.098736	0.061782
0.098531	0.062715	0.049625	0.006095	0.016269	0.057134
0.042847	0.061295	0.125459	0.058296	0.042267	0.060264
0.08187	0.048988	0.051691	0.053328	0.115336	0.010981
0.025525	0.033891	0.133525	0.032751	0.107481	0.048417
0.050305	0.076982	0.040691	0.002356	0.092447	0.052806
0.053333	0.069099	0.042381	0.062661	0.070371	0.074212
0.102831	0.068341	0.026357	0.021462	0.079606	0.030415
0.053095	0.023753	0.130552	0.019901	0.049019	0.067181
0.038754	0.064657	0.018468	0.070176	0.081141	0.028426
0.11874	0.063971	0.069666	0.006767	0.083036	0.065796
0.202115	0.043547	0.019492	0.109638	0.052242	0.019801
0.060271	0.090103	0.050689	0.066394	0.107335	0.020022
0.15087	0.076385	0.054624	0.039822	0.039786	0.049484
0.270258	0.081741	0.055584	0.02322	0.051294	0.051054
0.268381	0.047481	0.015374	0.064271	0.043188	0.077364
0.0756	0.078099	0.020195	0.038038	0.035741	0.045735
0.081896	0.058711	0.05296	0.083776	0.103407	0.065255
0.054125	0.064351	0.114593	0.030716	0.039194	0.05595
0.062372	0.079024	0.015886	0.033962	0.035293	0.074557
0.02307	0.01745	0.254387	0.040385	0.05747	0.045308
0.123975	0.023596	0.038966	0.103684	0.07193	0.044371
0.05311	0.07536	0.039033	0.125161	0.099701	0.067365
0.0208	0.045217	0.027988	0.088312	0.074458	0.054797
0.124017	0.035681	0.053119	0.049171	0.054628	0.026103
0.027102	0.01019	0.020694	0.011086	0.03376	0.080181
0.145989	0.049716	0.094679	0.065501	0.03344	0.057187
0.200649	0.083818	0.038631	0.089941	0.059618	0.056361
0.057305	0.043623	0.003778	0.008745	0.077689	0.042009
0.081871	0.031026	0.088597	0.125861	0.037928	0.053384
0.067645	0.052091	0.007095	0.113869	0.078023	0.043827
0.078191	0.022237	0.039375	0.106458	0.07582	0.041275
0.15151	0.102123	0.026135	0.060658	0.086327	0.045383
0.164275	0.080458	0.066738	0.030396	0.192508	0.046317
0.089607	0.044543	0.052577	0.050832	0.056603	0.050301
0.176733	0.112539	0.049196	0.035084	0.018903	0.092838
0.263477	0.057945	0.053205	0.057942	0.035825	0.049713
0.04498	0.074795	0.086177	0.050646	0.066386	0.023187
0.055817	0.047121	0.07322	0.053752	0.079006	0.014943
0.379304	0.018585	0.044977	0.103467	0.041249	0.030391
0.079813	0.03354	0.021066	0.022007	0.096042	0.008896
0.098615	0.045732	0.06823	0.088287	0.027613	0.040507
0.115197	0.056327	0.04885	0.059196	0.01932	0.074793
0.325468	0.079739	0.018478	0.040474	0.040539	0.057537
0.094874	0.05093	0.036425	0.095546	0.076839	0.029697
0.100347	0.055514	0.079746	0.011652	0.054224	0.058516
0.211581	0.023889	0.091027	0.03086	0.017161	0.068119
0.069948	0.060463	0.065689	0.028721	0.046416	0.042582
0.018895	0.040756	0.003439	0.110215	0.053304	0.0676
0.104546	0.06169	0.009918	0.065101	0.049386	0.034256
0.099704	0.030516	0.064994	0.031931	0.069526	0.021363
0.116172	0.025056	0.055503	0.010229	0.111007	0.050654
0.089647	0.073747	0.029836	0.050514	0.017241	0.049766
0.036226	0.072294	0.088922	0.034973	0.082814	0.044593
0.238097	0.061896	0.075148	0.018782	0.050078	0.071532
0.017263	0.049013	0.009452	0.052453	0.037052	0.023484
0.083337	0.078836	0.010171	0.029758	0.154086	0.05558
0.078103	0.061118	0.072777	0.040843	0.037432	0.087137
0.049036	0.049274	0.065436	0.054579	0.024611	0.053382
0.18596	0.16882	0.040136	0.029575	0.043962	0.101917
0.043493	0.072124	0.037912	0.067448	0.094701	0.036697
0.08429	0.064721	0.080312	0.01021	0.12226	0.047967
0.084366	0.14894	0.046465	0.009124	0.119091	0.058397
0.015145	0.021877	0.042127	0.033894	0.118379	0.065552
0.082407	0.116976	0.047352	0.005633	0.087716	0.053537
0.014359	0.044018	0.018133	0.045716	0.108259	0.061233
0.028029	0.018547	0.062262	0.064953	0.048644	0.057306
0.183701	0.0289	0.079137	0.039383	0.074057	0.027085
0.045479	0.043707	0.033596	0.027623	0.052003	0.032622
0.138529	0.037219	0.01291	0.06084	0.095042	0.032444
0.116581	0.107091	0.047313	0.073538	0.100193	0.034913
0.068675	0.014815	0.004526	0.116574	0.125423	0.122274
0.029756	0.010652	0.11315	0.033166	0.016075	0.020483
0.111832	0.091003	0.053205	0.058147	0.070488	0.055626
0.012737	0.020218	0.035222	0.011408	0.049744	0.05819
0.054758	0.040626	0.090781	0.049921	0.008574	0.038083
0.087656	0.048785	0.072695	0.066975	0.060793	0.058867
0.086576	0.05718	0.029514	0.0469	0.05409	0.050074
0.084275	0.109001	0.066621	0.073703	0.01697	0.07052
0.217388	0.095954	0.06553	0.02815	0.090437	0.088491
0.180502	0.131561	0.039888	0.030037	0.044777	0.070946
0.06986	0.047908	0.068384	0.083415	0.038058	0.029599
0.137298	0.038234	0.036232	0.04896	0.051187	0.049218
0.114417	0.019234	0.040464	0.060803	0.029692	0.014883
0.146468	0.025547	0.053468	0.033361	0.112434	0.050948
0.055489	0.066553	0.08865	0.027797	0.006655	0.083252
0.058334	0.021821	0.03995	0.042991	0.079019	0.011541
0.216561	0.047978	0.051056	0.007526	0.075762	0.059985
0.009769	0.024467	0.094518	0.021769	0.026643	0.021266
0.128366	0.144443	0.047491	0.099161	0.060527	0.024915
0.1398	0.086817	0.025924	0.064528	0.058894	0.030298
0.102601	0.022695	0.037945	0.037581	0.032027	0.008274
0.106879	0.058066	0.058554	0.036629	0.060719	0.083253
0.091437	0.012117	0.065656	0.033071	0.083647	0.100389
0.174504	0.017195	0.025342	0.038339	0.051443	0.068048
0.116296	0.076885	0.112108	0.052894	0.023276	0.019259
0.032307	0.031306	0.113948	0.041792	0.033528	0.087667
0.124041	0.065598	0.015943	0.012851	0.116852	0.056672
0.052676	0.095915	0.008141	0.079053	0.036434	0.012784
0.046785	0.05966	0.01013	0.073385	0.066361	0.020696
0.080845	0.055331	0.03739	0.049172	0.050996	0.022193
0.047483	0.142405	0.056855	0.057611	0.050866	0.07495
0.024418	0.091287	0.046522	0.006239	0.089622	0.072586
0.072033	0.036696	0.070937	0.07384	0.019938	0.05397
0.015123	0.110089	0.108236	0.031853	0.016247	0.02287
0.10491	0.044836	0.043687	0.015687	0.033376	0.066177
0.020709	0.043585	0.030702	0.021775	0.036909	0.032101
0.122117	0.062492	0.088885	0.025576	0.046589	0.051012
0.198271	0.070538	0.08556	0.044179	0.028161	0.054666
0.109426	0.025512	0.040283	0.045782	0.042716	0.004403
0.060932	0.019846	0.02628	0.027264	0.062341	0.033649
0.191381	0.041709	0.036996	0.018505	0.049418	0.078952
0.291849	0.058716	0.018235	0.060808	0.082871	0.050754
0.181422	0.205047	0.068764	0.094184	0.065327	0.035517
0.110951	0.033055	0.01627	0.009368	0.14175	0.064731
0.029891	0.093383	0.011175	0.040774	0.059337	0.051876
0.027286	0.032422	0.012358	0.054914	0.101054	0.126002
0.044612	0.057454	0.056165	0.035993	0.041285	0.030176
0.201081	0.046701	0.139367	0.043264	0.085202	0.02405
0.039985	0.054475	0.068374	0.018467	0.015106	0.030806
0.078546	0.074134	0.01873	0.073333	0.053237	0.026116
0.040587	0.010958	0.012518	0.058805	0.088267	0.073078
0.228271	0.043258	0.010759	0.058564	0.003987	0.023634
0.052269	0.102147	0.019647	0.027657	0.054552	0.049496
0.114772	0.034009	0.095934	0.037859	0.058097	0.042246
0.047059	0.165633	0.051161	0.025453	0.03409	0.057054
0.097183	0.065461	0.044632	0.080977	0.104143	0.011827
0.126797	0.069926	0.098663	0.022314	0.103676	0.04281
0.190008	0.038593	0.115779	0.058874	0.059494	0.023224
0.030538	0.030546	0.055423	0.046601	0.041342	0.023807
0.469401	0.030297	0.023605	0.010204	0.047585	0.066824
0.031814	0.068104	0.022565	0.046571	0.078114	0.101943
0.039993	0.158042	0.004099	0.017319	0.074754	0.037767
0.20517	0.077452	0.092839	0.043557	0.032164	0.022765
0.048323	0.063447	0.025751	0.061996	0.103789	0.066993
0.349976	0.06771	0.028347	0.072789	0.063961	0.038297
0.108397	0.040935	0.031372	0.030091	0.016194	0.037108
0.073581	0.026858	0.206654	0.012056	0.038258	0.033398
0.097239	0.067879	0.130134	0.022123	0.052207	0.026554
0.139538	0.036479	0.071067	0.078663	0.058685	0.046965
0.131661	0.028394	0.100514	0.043437	0.010256	0.060732
0.11993	0.021893	0.100108	0.053111	0.061517	0.056004
0.103846	0.059184	0.145486	0.040583	0.032217	0.060383
0.018667	0.038186	0.061002	0.130992	0.045671	0.033872
0.063508	0.061792	0.054281	0.047861	0.067723	0.070917
0.068177	0.119656	0.03391	0.033193	0.080873	0.039159
0.030551	0.041558	0.015557	0.050739	0.022324	0.065865
0.071094	0.017373	0.04113	0.014572	0.090349	0.104695
0.031044	0.21008	0.059475	0.094762	0.043912	0.075563
0.114638	0.070958	0.013888	0.015645	0.029845	0.064472
0.044093	0.064274	0.081102	0.085263	0.0427	0.033451
0.010081	0.037423	0.013165	0.046772	0.061322	0.020542
0.063079	0.076325	0.099555	0.049981	0.023475	0.042016
0.095134	0.023633	0.06289	0.043691	0.058814	0.040912
0.035654	0.036626	0.021131	0.087191	0.025581	0.061535
0.034868	0.039209	0.068876	0.05699	0.045379	0.064845
0.019622	0.070685	0.055514	0.050839	0.0205	0.03762
0.077974	0.062001	0.040697	0.028665	0.023581	0.019093
0.056723	0.083534	0.074396	0.115613	0.037592	0.070049
0.087551	0.02599	0.042543	0.023747	0.025411	0.064469
0.179023	0.040167	0.099068	0.059418	0.030202	0.03928
0.006211	0.030018	0.019962	0.072333	0.038839	0.0152
0.07619	0.02026	0.094839	0.029343	0.018604	0.038185
0.005653	0.266332	0.028894	0.082657	0.058894	0.052948
0.12661	0.069014	0.016077	0.034224	0.069731	0.043494
0.053242	0.046719	0.011268	0.046401	0.015426	0.04565
0.046247	0.082111	0.041096	0.026332	0.019105	0.065617
0.123282	0.018202	0.050472	0.135065	0.078278	0.01402
0.061476	0.176954	0.079724	0.028582	0.052788	0.035894
0.184539	0.069872	0.047452	0.04428	0.016909	0.054512
0.151084	0.015861	0.038538	0.0326	0.012411	0.05819
0.053876	0.030661	0.188208	0.04993	0.016949	0.031487
0.043987	0.082033	0.048762	0.046879	0.044963	0.04275
0.044934	0.027015	0.232879	0.021178	0.059257	0.043072
0.055773	0.025304	0.093477	0.026757	0.057168	0.063442
0.101356	0.019264	0.033697	0.020831	0.054017	0.058184
0.039639	0.1002	0.007231	0.021391	0.045993	0.024742
0.023381	0.03658	0.061542	0.030624	0.047351	0.053802
0.01729	0.130688	0.078046	0.010031	0.033931	0.023682
0.064211	0.188549	0.085503	0.034763	0.089982	0.058436
0.059737	0.042809	0.035352	0.158148	0.081936	0.005512
0.063887	0.032422	0.00973	0.049016	0.040281	0.053793
0.041759	0.073891	0.047712	0.055721	0.054825	0.043464
0.044676	0.02293	0.155669	0.082402	0.038006	0.061882
0.156746	0.040035	0.050671	0.108836	0.022755	0.075915
0.125208	0.031319	0.03343	0.02198	0.02786	0.077954
0.095855	0.087857	0.022486	0.068773	0.037054	0.118214
0.100159	0.057975	0.088902	0.020292	0.065001	0.015965
0.038274	0.073998	0.08481	0.038704	0.089928	0.051647
0.028653	0.083577	0.04832	0.098861	0.017757	0.080799
0.099155	0.166589	0.053388	0.066285	0.070031	0.035434
0.142758	0.008484	0.081055	0.023396	0.079309	0.013823
0.073687	0.05097	0.074719	0.062784	0.00673	0.03717
0.074372	0.044435	0.04814	0.068499	0.059243	0.00956
0.117158	0.087146	0.152841	0.053605	0.065113	0.05689
0.055721	0.176429	0.046347	0.044025	0.025537	0.067069
0.16131	0.00344	0.081034	0.032976	0.022396	0.061691
0.079227	0.040289	0.076286	0.039015	0.096257	0.043382
0.036437	0.051631	0.105886	0.058037	0.015571	0.039524
0.014347	0.089709	0.039828	0.013104	0.059071	0.022126
0.052889	0.078502	0.0246	0.08346	0.140008	0.112094
0.090752	0.076152	0.077299	0.070395	0.090748	0.037991
0.019581	0.048069	0.03048	0.014526	0.028108	0.02815
0.072272	0.002628	0.04928	0.053685	0.049512	0.048537
0.336908	0.138024	0.001809	0.048841	0.0493	0.023485
0.026157	0.052271	0.11929	0.01272	0.047564	0.057243
0.154139	0.132072	0.076814	0.068749	0.012239	0.098955
0.074295	0.156441	0.018163	0.033051	0.023698	0.04221
0.045796	0.053638	0.017326	0.062494	0.033796	0.04317
0.068965	0.068267	0.033854	0.088919	0.039699	0.04091
0.036137	0.080041	0.054292	0.027732	0.032998	0.050303
0.041243	0.039149	0.00741	0.052011	0.040243	0.02112
0.101166	0.062487	0.056617	0.018429	0.017977	0.089052
0.06968	0.069576	0.119205	0.042997	0.066077	0.056474
0.20405	0.026164	0.045894	0.052884	0.083192	0.073597
0.05232	0.085428	0.016358	0.018394	0.054106	0.033349
0.03901	0.028356	0.040646	0.010585	0.053038	0.017044
0.135796	0.065889	0.072467	0.015923	0.055953	0.02718
0.046036	0.018975	0.067604	0.067435	0.064988	0.211085
0.030004	0.037414	0.057141	0.029178	0.047366	0.053824
0.064978	0.044503	0.116363	0.048912	0.04088	0.025897
0.109833	0.040361	0.023135	0.05491	0.051634	0.081825
0.038856	0.062109	0.037962	0.026879	0.019528	0.084451
0.103332	0.045373	0.032429	0.06356	0.041171	0.018488
0.027156	0.079901	0.088223	0.038529	0.063844	0.064679
0.10762	0.019797	0.021347	0.03504	0.038107	0.045171
0.031344	0.029877	0.035729	0.025606	0.05723	0.03138
0.051827	0.025382	0.047557	0.026751	0.131507	0.010647
0.080744	0.070818	0.026516	0.040698	0.015733	0.029749
0.021043	0.015044	0.023642	0.020259	0.074529	0.128274
0.030846	0.042985	0.017135	0.063794	0.046511	0.049362
0.026926	0.08695	0.089198	0.041004	0.069106	0.05105
0.04248	0.094996	0.00563	0.049912	0.08196	0.079119
0.053101	0.08785	0.00553	0.067821	0.054427	0.030119
0.034127	0.038523	0.386841	0.023409	0.021306	0.079453
0.127183	0.148533	0.042884	0.081992	0.019177	0.044938
0.193245	0.015057	0.026866	0.055582	0.089806	0.043822
0.089935	0.200077	0.062554	0.028701	0.155655	0.054528
0.054013	0.1229	0.103537	0.035907	0.036852	0.018096
0.235599	0.099582	0.09371	0.01621	0.034971	0.070155
0.05075	0.131687	0.096621	0.014519	0.063813	0.020886
0.004933	0.071697	0.249916	0.024908	0.053246	0.048375
0.113431	0.092047	0.063458	0.02773	0.05704	0.037204
0.051969	0.09292	0.048571	0.070425	0.023476	0.04813
0.082727	0.084536	0.086632	0.034206	0.101072	0.063634
0.056506	0.071472	0.070758	0.076357	0.0685	0.027292
0.03236	0.043809	0.036913	0.030016	0.091959	0.054032
0.038894	0.331216	0.049726	0.025545	0.069958	0.034626
0.064769	0.066881	0.057472	0.023936	0.042041	0.068715
0.124617	0.064247	0.05208	0.039609	0.072187	0.092507
0.00977	0.040624	0.06531	0.027342	0.018958	0.162556
0.324699	0.070771	0.144666	0.057589	0.05047	0.049319
0.067888	0.044737	0.106495	0.030299	0.077574	0.053281
0.144557	0.099808	0.096178	0.052583	0.028495	0.052015
0.218428	0.12606	0.049901	0.060202	0.069978	0.064681
0.293004	0.066553	0.055326	0.049066	0.0756	0.025859
0.029454	0.111816	0.022255	0.050053	0.147365	0.056027
0.095081	0.060459	0.05455	0.065936	0.077791	0.035163
0.005381	0.013376	0.074156	0.102986	0.070556	0.036851
0.168213	0.176207	0.062639	0.017079	0.038396	0.04133
0.064919	0.053794	0.040985	0.080138	0.087469	0.03394
0.016845	0.024331	0.162726	0.037186	0.031049	0.048775
0.065832	0.083127	0.021215	0.00656	0.02453	0.046473
0.030383	0.068298	0.025022	0.003304	0.008329	0.044999
0.16868	0.011962	0.020371	0.042315	0.021937	0.038056
0.062648	0.060459	0.044592	0.023366	0.053033	0.052742
0.074927	0.046563	0.022232	0.06759	0.037122	0.041615
0.014252	0.054608	0.009795	0.040035	0.130823	0.010572
0.049678	0.026837	0.01802	0.078733	0.067293	0.039629
0.085252	0.074571	0.023439	0.060947	0.034055	0.019014
0.125776	0.024869	0.069966	0.058846	0.025028	0.048996
0.02182	0.033026	0.035863	0.059888	0.037298	0.023177
0.104684	0.084504	0.03047	0.004301	0.052313	0.035831
0.023646	0.116817	0.026542	0.045671	0.024963	0.099387
0.08972	0.026692	0.027457	0.031805	0.005258	0.034216
0.059445	0.10272	0.065551	0.035757	0.031975	0.051629
0.040123	0.023794	0.033601	0.072486	0.054443	0.097467
0.111192	0.193791	0.080339	0.069406	0.04356	0.038916
0.04001	0.016281	0.003552	0.108437	0.026749	0.03297
0.078871	0.043968	0.010986	0.021242	0.048559	0.023392
0.166001	0.028663	0.053474	0.031162	0.0721	0.027863
0.023604	0.007388	0.052601	0.052361	0.015877	0.027197
0.01144	0.125772	0.085666	0.045547	0.101589	0.019753
0.060275	0.021016	0.003519	0.13456	0.048959	0.090198
0.105325	0.126581	0.0365	0.027136	0.026118	0.087695
0.017864	0.039497	0.045257	0.021017	0.073287	0.066481
0.063401	0.031916	0.01716	0.036797	0.128022	0.030866
0.008308	0.032933	0.072304	0.048998	0.097814	0.089737
0.03256	0.040499	0.059761	0.040806	0.038012	0.085699
0.080034	0.132278	0.019157	0.158611	0.055135	0.06756
0.12756	0.049899	0.04926	0.114264	0.012911	0.026775
0.036996	0.064572	0.034482	0.038328	0.089875	0.040414
0.058941	0.044317	0.06567	0.080398	0.04745	0.136027
0.037315	0.019258	0.058072	0.042505	0.079253	0.030975
0.029284	0.056352	0.073804	0.042325	0.011285	0.009799
0.047969	0.04355	0.103655	0.086775	0.077347	0.038815
0.090651	0.069205	0.047574	0.064293	0.040554	0.06843
0.058051	0.072824	0.021437	0.066821	0.065624	0.006535
0.099973	0.094414	0.094276	0.070211	0.019072	0.035209
0.053243	0.074764	0.009107	0.068804	0.042458	0.036232
0.179525	0.029782	0.109163	0.012395	0.043526	0.019437
0.120319	0.048106	0.048687	0.040019	0.132527	0.106037
0.063399	0.098464	0.026819	0.037755	0.029039	0.051071
0.024856	0.024214	0.136383	0.03709	0.080015	0.063018
0.023677	0.04297	0.132403	0.051403	0.042666	0.035239
0.025415	0.107345	0.016555	0.031633	0.057986	0.042144
0.175496	0.062411	0.031527	0.012934	0.076853	0.06098
0.317395	0.138331	0.063358	0.01132	0.040305	0.047065
0.152272	0.04627	0.025482	0.048428	0.066533	0.033928
0.055178	0.066043	0.178348	0.033324	0.008059	0.018861
0.038305	0.156479	0.028463	0.131817	0.050307	0.069415
0.09569	0.026796	0.037853	0.068516	0.179173	0.067516
0.015169	0.083791	0.019116	0.055408	0.114507	0.041953
0.059305	0.07996	0.059207	0.066934	0.047829	0.026731
0.058999	0.133535	0.017306	0.046033	0.033957	0.081665
0.014889	0.072118	0.01887	0.030195	0.119978	0.030356
0.146141	0.06868	0.017687	0.023643	0.059202	0.034497
0.23159	0.032209	0.047598	0.042511	0.059659	0.033262
0.027345	0.025663	0.065462	0.023113	0.061097	0.049558
0.016448	0.011817	0.043638	0.065728	0.10368	0.056493
0.139595	0.061693	0.016524	0.080242	0.066032	0.036313
0.010646	0.08193	0.031042	0.20993	0.068294	0.007881
0.059457	0.029424	0.023235	0.055375	0.118202	0.103753
0.068877	0.03007	0.059599	0.069585	0.02945	0.069001
0.024153	0.01566	0.012299	0.038776	0.041904	0.030675
0.009348	0.114257	0.053304	0.030747	0.064799	0.090282
0.100238	0.114338	0.017961	0.044679	0.023885	0.021581
0.029015	0.044995	0.032053	0.032533	0.047172	0.013049
0.060841	0.052679	0.195497	0.038374	0.016769	0.057288
0.258488	0.149456	0.051907	0.05169	0.100797	0.021611
0.201537	0.050318	0.031049	0.079096	0.092658	0.095595
0.009579	0.076063	0.09322	0.037613	0.048404	0.02095
0.050792	0.041679	0.04084	0.023742	0.051471	0.108822
0.029295	0.020603	0.029683	0.118419	0.053712	0.067651
0.081339	0.039348	0.055259	0.051724	0.022038	0.04962
0.038296	0.051681	0.03243	0.053976	0.062296	0.044447
0.063486	0.027346	0.025157	0.062624	0.061016	0.017503
0.075611	0.121609	0.123803	0.033685	0.058859	0.034996
0.050754	0.046233	0.044027	0.007345	0.094096	0.040177
0.013754	0.021199	0.033249	0.072073	0.12223	0.043755
0.118404	0.094133	0.042061	0.092246	0.050191	0.053831
0.087659	0.045196	0.059752	0.027481	0.0913	0.043819
0.016175	0.034138	0.067335	0.035321	0.09259	0.046952
0.05686	0.081979	0.038884	0.099645	0.061289	0.10893
0.053469	0.028854	0.023033	0.036861	0.009389	0.090738
0.037822	0.006135	0.068032	0.054053	0.071821	0.04299
0.023902	0.113358	0.032662	0.042683	0.020265	0.039772
0.13386	0.095661	0.049935	0.037985	0.090934	0.062809
0.174781	0.067363	0.020272	0.092886	0.050519	0.03575
0.0464	0.026034	0.07663	0.055676	0.138937	0.04421
0.169442	0.063386	0.050549	0.024281	0.014527	0.044919
0.104437	0.025946	0.058204	0.038727	0.067382	0.010385
0.109553	0.113929	0.171954	0.007193	0.080113	0.030196
0.055089	0.021666	0.055342	0.061526	0.109812	0.097569
0.027589	0.034552	0.024238	0.050739	0.05713	0.01794
0.026227	0.017087	0.071331	0.024129	0.015669	0.059762
0.071376	0.053186	0.007747	0.022566	0.00764	0.068884
0.085245	0.041205	0.031129	0.127055	0.039876	0.047758
0.208266	0.021373	0.067371	0.02193	0.138858	0.065653
0.069176	0.090296	0.040739	0.072745	0.036892	0.026533
0.034505	0.117065	0.076987	0.0451	0.041894	0.035978
0.07945	0.058574	0.138209	0.087319	0.0724	0.075317
0.074135	0.06869	0.016372	0.091561	0.047423	0.044321
0.041066	0.013511	0.084184	0.048798	0.095704	0.068612
0.00902	0.133024	0.287429	0.077535	0.016667	0.005658
0.218029	0.041087	0.068894	0.131979	0.026813	0.032446
0.061953	0.135748	0.061957	0.167645	0.0103	0.027508
0.212581	0.050604	0.017006	0.047328	0.058082	0.09285
0.073919	0.12464	0.093674	0.024924	0.119968	0.039324
0.103526	0.148571	0.059802	0.04356	0.033402	0.051802
0.112581	0.059454	0.023804	0.020272	0.06543	0.040716
0.036461	0.084477	0.067948	0.049046	0.035711	0.099588
0.063835	0.157364	0.03365	0.033236	0.057761	0.012551
0.021345	0.028205	0.119959	0.12326	0.039475	0.050134
0.059038	0.059443	0.089532	0.043809	0.048254	0.092848
0.02438	0.169929	0.014334	0.017184	0.008653	0.084828
0.087387	0.029934	0.125502	0.02641	0.025217	0.008628
0.046285	0.036912	0.086727	0.015467	0.022163	0.047018
0.05256	0.048994	0.013304	0.064109	0.073794	0.067381
0.032451	0.105764	0.041218	0.056288	0.139903	0.037944
0.065315	0.043135	0.074569	0.016641	0.043707	0.058036
0.143864	0.105348	0.072338	0.117801	0.04515	0.063716
0.042798	0.082396	0.08372	0.135355	0.036472	0.083726
0.035902	0.067661	0.030876	0.075881	0.032843	0.048949
0.054663	0.021258	0.079887	0.046047	0.031517	0.047891
0.017503	0.077109	0.02728	0.051953	0.124506	0.047352
0.359739	0.094425	0.019056	0.056019	0.099031	0.023136
0.054762	0.093465	0.024878	0.089259	0.156664	0.025838
0.030576	0.088476	0.021007	0.042539	0.051554	0.031813
0.05178	0.086484	0.047974	0.063467	0.026248	0.008385
0.028488	0.111451	0.047297	0.031978	0.026087	0.052402
0.012825	0.031217	0.040879	0.097448	0.034209	0.023035
0.073864	0.073636	0.061623	0.041811	0.052808	0.05572
0.065638	0.051695	0.094401	0.023373	0.027763	0.047533
0.044187	0.061083	0.039717	0.085335	0.059228	0.059052
0.039274	0.023981	0.039857	0.041024	0.063308	0.056015
0.052127	0.006373	0.037415	0.03344	0.039322	0.049242
0.044759	0.049385	0.037247	0.057816	0.07179	0.036986
0.046658	0.085989	0.029589	0.011821	0.034896	0.005136
0.123729	0.056927	0.020798	0.015078	0.035629	0.027573
0.117207	0.048444	0.051	0.028462	0.025225	0.084786
0.087801	0.089659	0.066668	0.065858	0.049364	0.017047
0.186679	0.060483	0.137077	0.040316	0.050944	0.05235
0.049724	0.058261	0.096577	0.070634	0.044	0.067686
0.03535	0.148345	0.061702	0.055643	0.067056	0.039798
0.064621	0.145915	0.017272	0.051043	0.032792	0.020719
0.016342	0.077988	0.076111	0.045182	0.217706	0.013748
0.076479	0.050986	0.044854	0.04387	0.008596	0.060354
0.004096	0.086617	0.08649	0.026652	0.068312	0.042854
0.038726	0.06865	0.064503	0.023035	0.085519	0.136162
0.036891	0.251577	0.018158	0.057298	0.043162	0.037198
0.089019	0.044362	0.111738	0.009946	0.026102	0.067426
0.030431	0.035333	0.034791	0.056386	0.093812	0.06047
0.028032	0.145762	0.023044	0.023466	0.10737	0.07339
0.230666	0.018474	0.054994	0.047685	0.10396	0.098769
0.100486	0.113936	0.021592	0.041447	0.030423	0.036522
0.072329	0.015647	0.088255	0.025131	0.029404	0.024156
0.050051	0.197056	0.130752	0.074576	0.036419	0.040282
0.018553	0.078291	0.079312	0.036523	0.033961	0.006765
0.057168	0.059426	0.049598	0.07553	0.113037	0.0234
0.147072	0.135465	0.111243	0.093822	0.041798	0.082742
0.046746	0.071707	0.094218	0.069811	0.056274	0.02977
0.117812	0.034016	0.071617	0.040448	0.070465	0.027114
0.057873	0.004681	0.044723	0.018917	0.033897	0.013137
0.015062	0.037849	0.042168	0.012765	0.023127	0.039211
0.031899	0.029869	0.079311	0.026364	0.006757	0.141828
0.044859	0.038008	0.042106	0.009216	0.040527	0.087221
0.035973	0.091733	0.022691	0.058814	0.027158	0.077514
0.110953	0.071437	0.068095	0.140723	0.05832	0.021505
0.053333	0.038343	0.152552	0.171627	0.033764	0.077047
0.215544	0.082505	0.051526	0.024261	0.025036	0.048161
0.031571	0.233487	0.046843	0.063705	0.01408	0.044744
0.053401	0.02976	0.032609	0.020169	0.012412	0.054192
0.036033	0.020391	0.016588	0.079187	0.11024	0.020014
0.074999	0.128437	0.028005	0.030763	0.030504	0.082478
0.036606	0.228287	0.134111	0.030495	0.042685	0.01809
0.003657	0.070812	0.009889	0.085793	0.061214	0.040124
0.056574	0.067497	0.044685	0.022568	0.028648	0.062253
0.076361	0.061181	0.059599	0.040365	0.038139	0.095476
0.139175	0.016081	0.026384	0.01982	0.046844	0.043795
0.047678	0.029475	0.109106	0.062432	0.060678	0.024101
0.009116	0.032486	0.031871	0.085389	0.096376	0.075642
0.090836	0.123871	0.026025	0.068681	0.016978	0.059196
0.126	0.196419	0.072361	0.052292	0.07727	0.030699
0.154195	0.035564	0.04596	0.040812	0.027584	0.024561
0.047156	0.040089	0.049634	0.014524	0.073582	0.070107
0.02079	0.036325	0.054826	0.100128	0.040699	0.026678
0.031469	0.208174	0.069835	0.039465	0.065466	0.046891
0.125814	0.17039	0.02288	0.081074	0.053262	0.072684
0.036601	0.021601	0.061083	0.013982	0.083452	0.040089
0.041675	0.047986	0.076714	0.11433	0.029596	0.069156
0.107718	0.064712	0.096072	0.085229	0.03808	0.0549
0.056356	0.117627	0.075946	0.055838	0.010224	0.086856
0.047258	0.119026	0.028771	0.030851	0.051483	0.066927
0.036533	0.074467	0.017598	0.012087	0.028193	0.166574
0.096278	0.014499	0.151226	0.038109	0.022875	0.035754
0.010174	0.021407	0.044131	0.078532	0.05304	0.044169
0.026461	0.065736	0.01591	0.043708	0.088116	0.044075
0.037381	0.004197	0.047569	0.057239	0.042427	0.037008
0.026262	0.094488	0.039644	0.073218	0.024971	0.061906
0.096501	0.082587	0.083876	0.094802	0.004141	0.034259
0.082599	0.10414	0.010549	0.028359	0.079582	0.063527
0.045474	0.094532	0.019813	0.065462	0.05267	0.043795
0.04745	0.035187	0.225091	0.08198	0.046674	0.039193
0.111151	0.157269	0.03671	0.025327	0.051901	0.085389
0.012881	0.09867	0.162692	0.01488	0.017295	0.077527
0.041366	0.041665	0.079488	0.034716	0.10407	0.090403
0.055368	0.03509	0.114028	0.037671	0.03191	0.087013
0.154852	0.010924	0.019393	0.089034	0.040558	0.089999
0.035664	0.064536	0.015504	0.069368	0.107924	0.055215
0.034351	0.026585	0.0372	0.071526	0.094616	0.099334
0.057715	0.046021	0.025079	0.082112	0.051316	0.055727
0.124626	0.021788	0.044857	0.009908	0.046952	0.11719
0.083389	0.084745	0.122798	0.061252	0.081338	0.092058
0.013257	0.032951	0.069627	0.022511	0.03158	0.064969
0.031742	0.217596	0.014917	0.028743	0.046126	0.028429
0.043353	0.031506	0.057852	0.059044	0.047169	0.067736
0.071237	0.099676	0.012032	0.015796	0.010245	0.090313
0.099292	0.02274	0.20654	0.055264	0.02826	0.042276
0.070963	0.035894	0.036147	0.018022	0.030873	0.098327
0.144244	0.012425	0.075023	0.059277	0.067362	0.0253
0.017202	0.163014	0.040208	0.098926	0.033836	0.06724
0.066356	0.130734	0.035903	0.044515	0.01106	0.079902
0.188653	0.01801	0.060116	0.036262	0.061584	0.088891
0.058664	0.232184	0.327931	0.056406	0.010744	0.022561
0.093664	0.098759	0.127073	0.051876	0.082345	0.013294
0.060637	0.020595	0.048657	0.057035	0.049606	0.009405
0.130729	0.146174	0.043164	0.046337	0.054412	0.039043
0.053502	0.041813	0.03337	0.086555	0.066931	0.034339
0.015484	0.034253	0.032783	0.081212	0.003659	0.015832
0.026183	0.191784	0.016231	0.007225	0.052866	0.046064
0.115565	0.03068	0.014383	0.033898	0.05351	0.092189
0.085408	0.160593	0.04889	0.047905	0.003326	0.016285
0.14976	0.049527	0.015823	0.022384	0.049535	0.048979
0.115115	0.09426	0.055808	0.044398	0.048258	0.034841
0.023525	0.082552	0.104285	0.03766	0.033315	0.054447
0.078285	0.013138	0.05488	0.073984	0.074938	0.026026
0.028592	0.080773	0.028542	0.146268	0.019978	0.017266
0.070403	0.098607	0.079383	0.064782	0.021846	0.048065
0.018309	0.102966	0.0608	0.120502	0.052134	0.075497
0.051746	0.097294	0.052534	0.070117	0.077137	0.013021
0.194185	0.088778	0.060791	0.055712	0.021624	0.038394
0.169163	0.102781	0.015778	0.015092	0.056514	0.006193
0.346868	0.046068	0.039467	0.070449	0.048091	0.010849
0.050632	0.157449	0.015211	0.014774	0.025855	0.034925
0.007288	0.036163	0.204108	0.01738	0.034876	0.066055
0.018437	0.085991	0.08088	0.088785	0.021027	0.039685
0.109478	0.132139	0.079282	0.086941	0.027456	0.052706
0.095867	0.031175	0.035431	0.066259	0.109846	0.063272
0.050956	0.048106	0.031247	0.023945	0.021552	0.040952
0.109357	0.108495	0.095221	0.051408	0.017745	0.016496
0.028529	0.022805	0.102581	0.035491	0.042617	0.080862
0.130408	0.092884	0.0345	0.066437	0.060395	0.016263
0.310575	0.051482	0.068803	0.020946	0.100128	0.056495
0.164078	0.113487	0.112274	0.060611	0.109381	0.107565
0.051905	0.210101	0.014491	0.054374	0.030192	0.052301
0.038796	0.017498	0.044621	0.033898	0.016437	0.024261
0.024989	0.04784	0.024152	0.050318	0.103369	0.032691
0.04393	0.066411	0.154587	0.027514	0.018119	0.030666
0.036272	0.027055	0.029318	0.101828	0.022679	0.018891
0.087942	0.161574	0.070994	0.052235	0.013038	0.068285
0.067087	0.137545	0.150263	0.021246	0.048161	0.019363
0.167345	0.134587	0.042332	0.052317	0.014147	0.029568
0.012536	0.141083	0.042957	0.025429	0.037376	0.053307
0.1121	0.123277	0.047864	0.080233	0.036096	0.058686
0.158794	0.055029	0.042848	0.005967	0.047169	0.046572
0.08253	0.030734	0.033935	0.057726	0.035814	0.05163
0.048045	0.043714	0.037104	0.089782	0.019941	0.030686
0.032604	0.017787	0.068116	0.003022	0.084896	0.099943
0.035131	0.051087	0.067997	0.080493	0.016918	0.048114
0.13709	0.03129	0.242344	0.030543	0.026999	0.012044
0.062414	0.158656	0.111622	0.095465	0.012427	0.037505
0.056015	0.136827	0.054514	0.074279	0.077454	0.043421
0.007847	0.143987	0.064687	0.040575	0.028547	0.026136
0.04902	0.079982	0.015816	0.032482	0.095207	0.054738
0.03431	0.03266	0.03155	0.156331	0.058717	0.01355
0.058332	0.064968	0.041958	0.031002	0.029331	0.091737
0.093515	0.15221	0.04752	0.002753	0.045169	0.064125
0.108282	0.07711	0.209537	0.040513	0.084217	0.069842
0.10016	0.041859	0.184161	0.061037	0.028112	0.057352
0.019906	0.04302	0.079469	0.041771	0.042991	0.058037
0.04328	0.229429	0.111817	0.057684	0.016216	0.048622
0.03992	0.04432	0.044353	0.049573	0.108007	0.054
0.124036	0.148058	0.119007	0.045274	0.043954	0.03295
0.01444	0.050829	0.019913	0.052204	0.116538	0.110394
0.035886	0.249451	0.024232	0.031264	0.135299	0.099069
0.034152	0.099615	0.117639	0.024182	0.025101	0.085834
0.249387	0.061047	0.089268	0.008653	0.027099	0.029197
0.043894	0.008407	0.053179	0.074484	0.045568	0.005337
0.109044	0.044244	0.078672	0.014259	0.032697	0.055136
0.072484	0.150038	0.138435	0.082128	0.034721	0.103045
0.182061	0.024926	0.078922	0.055165	0.120212	0.071133
0.071901	0.14313	0.041624	0.028832	0.053162	0.081297
0.064683	0.165398	0.026675	0.03643	0.037982	0.060595
0.010935	0.07778	0.122366	0.095029	0.057926	0.040897
0.133538	0.108291	0.069558	0.073215	0.018873	0.077432
0.145224	0.031575	0.056754	0.141321	0.03968	0.062571
0.060741	0.035538	0.055584	0.043512	0.08663	0.061353
0.089065	0.050672	0.02606	0.119308	0.041536	0.013882
0.08239	0.03597	0.152313	0.079707	0.014563	0.033006
0.036289	0.19673	0.030134	0.033732	0.018262	0.030453
0.130543	0.03175	0.144223	0.061591	0.0689	0.018952
0.066571	0.190078	0.046512	0.04438	0.150017	0.086348
0.07482	0.054891	0.130057	0.166985	0.0118	0.028447
0.04141	0.091498	0.203755	0.0444	0.13818	0.096998
0.011206	0.084517	0.012942	0.060945	0.025618	0.002158
0.169462	0.120781	0.03943	0.016445	0.025361	0.167406
0.155131	0.023984	0.024455	0.018318	0.038506	0.025834
0.020448	0.098393	0.038616	0.119894	0.046501	0.014815
0.095962	0.077133	0.128129	0.014709	0.086816	0.057674
0.077898	0.106523	0.058513	0.201227	0.087007	0.12653
0.160753	0.046702	0.126412	0.080971	0.017773	0.009271
0.075248	0.067331	0.029556	0.066554	0.066623	0.083708
0.094417	0.022986	0.087789	0.053344	0.026811	0.082046
0.205103	0.058663	0.088099	0.03885	0.039257	0.063061
0.11318	0.032373	0.302946	0.014758	0.057951	0.016081
0.067113	0.138341	0.056747	0.017501	0.051619	0.065216
0.093071	0.020956	0.062493	0.019666	0.056685	0.062462
0.048618	0.044097	0.021709	0.019092	0.156061	0.066829
0.113259	0.09146	0.383274	0.023285	0.083816	0.034652
0.191422	0.045966	0.082025	0.057238	0.018941	0.053816
0.119533	0.055928	0.11546	0.081122	0.085728	0.043076
0.1564	0.06326	0.0315	0.193013	0.078076	0.046661
0.07713	0.089622	0.014783	0.083325	0.091961	0.049284
0.176346	0.068722	0.049746	0.049847	0.024743	0.079352
0.25682	0.007024	0.07078	0.100402	0.026779	0.030562
0.106837	0.163002	0.02542	0.061754	0.042582	0.058013
0.054599	0.103777	0.064857	0.037845	0.038508	0.025367
0.044304	0.073083	0.08031	0.035084	0.019728	0.07612
0.161368	0.068402	0.073273	0.065324	0.043015	0.070497
0.077743	0.13222	0.04464	0.022468	0.037108	0.040932
0.121292	0.104989	0.155194	0.110914	0.044476	0.086156
0.197296	0.101021	0.250421	0.005118	0.04904	0.01482
0.078781	0.078356	0.088001	0.064131	0.095132	0.040114
0.009038	0.012913	0.046332	0.023066	0.12108	0.020302
0.034736	0.116703	0.0631	0.052143	0.018933	0.061514
0.064978	0.106689	0.206179	0.069816	0.038528	0.053486
0.069493	0.008929	0.198769	0.041276	0.079468	0.047537
0.095368	0.059857	0.263416	0.046593	0.05353	0.053593
0.083947	0.101651	0.004723	0.064766	0.008969	0.077926
0.082706	0.018149	0.062349	0.031978	0.086312	0.145469
0.056035	0.143443	0.066032	0.041215	0.00965	0.142025
0.024211	0.189793	0.069601	0.066663	0.046334	0.047984
0.01361	0.022954	0.015074	0.021935	0.012255	0.081617
0.101316	0.090311	0.042698	0.060698	0.07169	0.031642
0.093937	0.191067	0.041893	0.080431	0.02448	0.009978
0.001293	0.095045	0.093886	0.019017	0.10038	0.038705
0.038648	0.08393	0.037989	0.068405	0.048604	0.062271
0.072659	0.065317	0.209537	0.029061	0.07012	0.095969
0.050485	0.067636	0.070982	0.042131	0.005135	0.138933
0.036181	0.100083	0.224169	0.05817	0.003437	0.030327
0.045254	0.019939	0.094978	0.074117	0.143549	0.026645
0.128587	0.075203	0.060028	0.061223	0.020105	0.049351
0.034527	0.103348	0.062283	0.020329	0.026911	0.141245
0.101331	0.054347	0.009691	0.052078	0.138483	0.051619
0.124166	0.265916	0.05485	0.205487	0.081928	0.084836
0.06427	0.087026	0.094075	0.083018	0.0113	0.079206
0.060113	0.076829	0.035758	0.045301	0.126008	0.024114
0.125465	0.100937	0.095588	0.012093	0.022152	0.053498
0.024023	0.089601	0.049537	0.046203	0.08318	0.028769
0.105923	0.101921	0.142678	0.159559	0.020853	0.054843
0.052644	0.069492	0.063912	0.07189	0.043133	0.085855
0.142442	0.038281	0.033856	0.018124	0.038752	0.018403
0.29436	0.087164	0.038751	0.030869	0.022268	0.097753
0.125722	0.05295	0.04206	0.176494	0.036599	0.039739
0.090305	0.132734	0.044407	0.046466	0.115671	0.101022
0.139616	0.127329	0.087054	0.035917	0.048887	0.047818
0.12552	0.067554	0.062714	0.115724	0.024889	0.062947
0.167704	0.033857	0.070707	0.095983	0.030127	0.055935
0.118992	0.027918	0.016041	0.075993	0.031409	0.015516
0.059122	0.171188	0.126562	0.04971	0.055702	0.100985
0.225161	0.009292	0.091168	0.028759	0.04239	0.075556
0.186327	0.05579	0.029956	0.080638	0.025695	0.026279
0.122931	0.225924	0.216528	0.038608	0.053923	0.108119
0.238368	0.036383	0.053798	0.113322	0.05517	0.038847
0.170517	0.083396	0.101307	0.043989	0.076725	0.053706
0.055299	0.070892	0.068095	0.057087	0.056587	0.050564
0.19276	0.084337	0.012468	0.014723	0.101519	0.147163
0.090478	0.09464	0.167439	0.025821	0.062204	0.019298
0.085089	0.074914	0.037708	0.043296	0.077392	0.038514
0.131296	0.12065	0.019202	0.160682	0.022525	0.071054
0.110557	0.064336	0.019812	0.016898	0.068274	0.058339
0.176506	0.087263	0.066411	0.029721	0.033711	0.018407
0.12251	0.010943	0.053896	0.051167	0.041004	0.061465
0.153884	0.26609	0.069972	0.042452	0.052344	0.070434
0.269004	0.14305	0.012807	0.067178	0.016031	0.208198
0.07137	0.078535	0.068858	0.046964	0.016596	0.032371
0.058296	0.009481	0.166151	0.025254	0.047774	0.10185
0.017355	0.064897	0.04072	0.020599	0.119513	0.038704
0.082404	0.097913	0.016555	0.04741	0.006639	0.057357
0.099299	0.077515	0.059884	0.016919	0.060918	0.030272
0.145924	0.048837	0.016853	0.056596	0.041455	0.06088
0.123655	0.101887	0.08225	0.009134	0.047093	0.071678
0.134995	0.033945	0.214291	0.068876	0.031891	0.028373
0.100302	0.213446	0.218599	0.097531	0.00182	0.04871
0.095717	0.086921	0.070255	0.050297	0.042919	0.043362
0.089259	0.073298	0.134195	0.062487	0.151536	0.015136
0.112455	0.078684	0.065289	0.110516	0.070654	0.043896
0.01181	0.10613	0.065548	0.043482	0.047689	0.096402
0.067472	0.08334	0.0746	0.031225	0.075333	0.035257
0.126629	0.26323	0.109095	0.114872	0.054216	0.015157
0.039734	0.076652	0.129992	0.048488	0.051651	0.076889
0.051779	0.088628	0.036373	0.078363	0.029946	0.053032
0.072075	0.084768	0.043816	0.001942	0.031595	0.071874
0.088601	0.203045	0.061461	0.036202	0.025984	0.066787
0.139534	0.075922	0.17255	0.034288	0.027041	0.041148
0.072903	0.079704	0.043775	0.051275	0.078114	0.082369
0.079225	0.149073	0.048663	0.049462	0.038928	0.108028
0.086963	0.182539	0.013894	0.037476	0.034273	0.063889
0.073037	0.131721	0.063142	0.040987	0.069829	0.018091
0.191881	0.035636	0.167995	0.014186	0.046928	0.052467
0.064355	0.068646	0.110713	0.015784	0.062184	0.057379
0.086395	0.048585	0.036232	0.028335	0.039689	0.018106
0.102866	0.041106	0.076992	0.040841	0.009867	0.043074
0.044654	0.122444	0.260019	0.062659	0.048459	0.109257
0.027485	0.029484	0.058348	0.056034	0.106496	0.072182
0.059999	0.00192	0.106136	0.144902	0.07046	0.081785
0.065492	0.079379	0.060224	0.03502	0.053064	0.070884
0.099183	0.0458	0.032393	0.068416	0.032409	0.01754
0.036841	0.076947	0.085887	0.075375	0.047672	0.015774
0.232979	0.120434	0.067557	0.058782	0.053492	0.039441
0.035163	0.159053	0.065281	0.0153	0.112858	0.015886
0.043112	0.091021	0.080337	0.026631	0.100423	0.044202
0.241095	0.158379	0.053655	0.019996	0.081825	0.064028
0.067794	0.048489	0.065412	0.016732	0.099729	0.038974
0.040565	0.139885	0.045191	0.044567	0.035947	0.062765
0.058284	0.072894	0.045294	0.037278	0.118617	0.076323
0.112491	0.036655	0.151822	0.045337	0.005139	0.081543
0.174995	0.064701	0.006273	0.052301	0.060217	0.033592
0.051775	0.074414	0.09762	0.043585	0.039968	0.083584
0.058682	0.02691	0.168799	0.035828	0.074676	0.016411
0.047422	0.103835	0.10294	0.069609	0.037422	0.016161
0.233227	0.03516	0.093644	0.093358	0.109902	0.073518
0.094755	0.023751	0.182444	0.031641	0.053544	0.062749
0.026865	0.102954	0.090546	0.094701	0.057397	0.03675
0.018559	0.070028	0.127629	0.023899	0.041946	0.032489
0.040682	0.046021	0.058307	0.01156	0.080809	0.0291
0.214957	0.081053	0.041275	0.051201	0.064258	0.056151
0.092349	0.009513	0.176035	0.026471	0.068412	0.025923
0.005448	0.112442	0.138115	0.050703	0.029136	0.055661
0.056558	0.058029	0.076859	0.052033	0.081979	0.043121
0.137484	0.085306	0.052332	0.074515	0.0339	0.071701
0.063329	0.065197	0.134879	0.034866	0.041295	0.057228
0.094469	0.020118	0.146322	0.150364	0.045874	0.031505
0.136501	0.117759	0.073344	0.008635	0.072452	0.052528
0.114224	0.21946	0.150587	0.092017	0.0734	0.084113
0.010311	0.032616	0.101935	0.057507	0.024682	0.093614
0.070112	0.015598	0.056444	0.030603	0.055324	0.055375
0.043141	0.093538	0.102738	0.052859	0.109929	0.041926
0.104624	0.106247	0.039498	0.115769	0.066859	0.046919
0.065688	0.035704	0.113738	0.029465	0.040612	0.102183
0.059896	0.153326	0.087124	0.020054	0.021503	0.083307
0.173905	0.07203	0.095722	0.048305	0.023871	0.081437
0.066644	0.051169	0.047851	0.05861	0.058857	0.038276
0.057602	0.03782	0.079377	0.063816	0.092956	0.029283
0.091011	0.11324	0.025477	0.009677	0.031017	0.12732
0.032266	0.104008	0.087398	0.046957	0.022867	0.019043
0.170521	0.113885	0.153969	0.05755	0.040429	0.01473
0.114769	0.085828	0.016627	0.017821	0.060431	0.079106
0.051324	0.072517	0.023438	0.028263	0.032333	0.07583
0.027289	0.01006	0.058149	0.10696	0.078705	0.048084
0.01442	0.090248	0.019174	0.032568	0.040298	0.064931
0.048412	0.058946	0.100435	0.025583	0.039702	0.078684
0.10479	0.11231	0.074735	0.042602	0.065001	0.058356
0.104112	0.061455	0.143919	0.034839	0.083369	0.038255
0.03428	0.034711	0.076598	0.042991	0.006504	0.075652
0.021475	0.216859	0.02933	0.052392	0.094191	0.100717
0.034859	0.011815	0.065102	0.104459	0.050988	0.075108
0.014452	0.156071	0.135459	0.069871	0.035009	0.074867
0.068129	0.112356	0.043382	0.057431	0.015401	0.137973
0.081642	0.17805	0.002944	0.02647	0.010477	0.017014
0.026923	0.072161	0.080207	0.11812	0.025253	0.048461
0.131005	0.106749	0.078379	0.05133	0.066371	0.05338
0.083453	0.252877	0.10969	0.050809	0.071812	0.122326
0.038976	0.189814	0.043498	0.027095	0.027446	0.07374
0.152562	0.428992	0.119607	0.111002	0.048031	0.057737
0.179312	0.063703	0.027145	0.080937	0.040374	0.010834
0.04394	0.085505	0.089795	0.014281	0.03114	0.021324
0.105935	0.256007	0.082982	0.018543	0.069384	0.095024
0.241241	0.160001	0.039826	0.139876	0.044786	0.086042
0.263391	0.040548	0.161833	0.024797	0.032577	0.069154
0.156608	0.070583	0.129455	0.035062	0.042874	0.016237
0.221974	0.174358	0.051733	0.008426	0.06447	0.104035
0.080839	0.104064	0.077123	0.04052	0.094555	0.042379
0.069315	0.096208	0.050336	0.056695	0.052979	0.071797
0.048123	0.017596	0.122851	0.119832	0.040811	0.109748
0.246852	0.104988	0.232307	0.159569	0.142393	0.073866
0.104333	0.019034	0.042531	0.071882	0.091463	0.032774
0.024185	0.043212	0.137484	0.03974	0.077282	0.024008
0.087702	0.205437	0.15853	0.020887	0.027263	0.037055
0.106685	0.047719	0.134587	0.04535	0.078445	0.019115
0.097201	0.056081	0.082268	0.083401	0.069356	0.051264
0.07315	0.039811	0.012578	0.034983	0.012195	0.020555
0.095022	0.220227	0.040575	0.027078	0.070331	0.06273
0.280717	0.045793	0.039937	0.056572	0.055858	0.118509
0.090324	0.113787	0.087189	0.043936	0.087539	0.025042
0.035773	0.111503	0.066664	0.018489	0.039493	0.016003
0.126525	0.097634	0.052235	0.008811	0.054056	0.047087
0.114072	0.031925	0.080428	0.034013	0.019649	0.057685
0.076076	0.018756	0.095879	0.040205	0.065979	0.024802
0.035738	0.086333	0.041357	0.015648	0.10847	0.047304
0.133003	0.037904	0.067752	0.086491	0.055962	0.027241
0.264554	0.097354	0.139192	0.041435	0.020911	0.061474
0.049173	0.062727	0.058281	0.141974	0.017379	0.031296
0.024428	0.06005	0.056194	0.024477	0.09757	0.020589
0.084948	0.094302	0.060083	0.074519	0.09957	0.002307
0.115142	0.153773	0.009599	0.010827	0.049582	0.049639
0.043687	0.008179	0.065329	0.012252	0.069229	0.010958
0.123108	0.086942	0.081153	0.110287	0.04541	0.085266
0.252329	0.059082	0.058224	0.051277	0.198948	0.065701
0.182788	0.157845	0.027935	0.018153	0.010871	0.08108
0.260308	0.119805	0.056634	0.046884	0.172686	0.027701
0.101374	0.112905	0.033929	0.051644	0.03126	0.130789
0.079258	0.106073	0.079342	0.02558	0.066282	0.037223
0.034751	0.020636	0.014738	0.148814	0.044361	0.082946
0.201126	0.060965	0.05509	0.091559	0.080033	0.051872
0.101844	0.147402	0.125621	0.022631	0.082536	0.013125
0.021755	0.143837	0.039051	0.046834	0.028971	0.04643
0.232887	0.025419	0.052245	0.045973	0.030138	0.023481
0.080452	0.013496	0.038489	0.071191	0.054701	0.03502
0.128878	0.065644	0.281214	0.028201	0.069246	0.024163
0.14419	0.09472	0.105365	0.067285	0.101933	0.042021
0.127318	0.071043	0.056908	0.029172	0.004755	0.051389
0.063544	0.05792	0.008504	0.032416	0.037377	0.04063
0.082124	0.045213	0.057499	0.204013	0.101503	0.115976
0.194492	0.021526	0.123861	0.070952	0.054036	0.019746
0.264724	0.115812	0.098193	0.064324	0.081825	0.031753
0.071996	0.021914	0.089881	0.036494	0.064094	0.01783
0.305492	0.340387	0.029057	0.011436	0.07494	0.036385
0.081247	0.217233	0.011745	0.03701	0.078118	0.03618
0.306848	0.164117	0.029707	0.017545	0.06997	0.091975
0.307859	0.033995	0.054165	0.06876	0.04085	0.061775
0.10243	0.058152	0.079588	0.013956	0.06843	0.0913
0.048573	0.023097	0.040572	0.092729	0.161096	0.003988
0.136448	0.071724	0.069471	0.027524	0.008134	0.015056
0.050698	0.145113	0.028738	0.019294	0.0359	0.018561
0.139598	0.068811	0.043672	0.015495	0.053838	0.026513
0.080321	0.074148	0.076761	0.016291	0.146991	0.040841
0.106665	0.099805	0.039011	0.0153	0.101406	0.114193
0.111672	0.117641	0.026064	0.018428	0.023049	0.049814
0.059138	0.135034	0.02568	0.072745	0.025128	0.093976
0.046571	0.068562	0.21378	0.032787	0.066424	0.009204
0.061792	0.070158	0.04008	0.03201	0.038322	0.045193
0.051471	0.070539	0.031186	0.041071	0.036497	0.046462
0.047444	0.066261	0.052985	0.032582	0.076751	0.018537
0.328416	0.048897	0.183898	0.117901	0.0414	0.075367
0.168773	0.141438	0.153057	0.045628	0.036911	0.073289
0.150571	0.031736	0.035662	0.064475	0.02632	0.024938
0.083967	0.072321	0.050699	0.174058	0.113135	0.028024
0.112826	0.090563	0.009942	0.030491	0.071366	0.073265
0.101994	0.23114	0.063558	0.072653	0.073253	0.111662
0.209027	0.122329	0.031232	0.172564	0.12326	0.010045
0.086512	0.021414	0.019296	0.090742	0.02926	0.069528
0.090753	0.01817	0.053338	0.055613	0.037635	0.02852
0.081935	0.09159	0.117668	0.051165	0.011019	0.04995
0.057684	0.148599	0.10351	0.053556	0.020541	0.034516
0.153188	0.024735	0.211131	0.053438	0.033363	0.036988
0.072073	0.006321	0.068721	0.038779	0.041125	0.023219
0.049149	0.032646	0.278466	0.107314	0.078904	0.028172
0.197913	0.129027	0.087609	0.097992	0.047371	0.057934
0.115506	0.0744	0.037391	0.06226	0.060539	0.071736
0.167515	0.126652	0.068844	0.112206	0.162666	0.051607
0.21307	0.196468	0.059873	0.018403	0.029772	0.093235
0.102926	0.094289	0.060841	0.031028	0.114321	0.00604
0.071903	0.084349	0.086359	0.046889	0.083886	0.055694
0.094088	0.176457	0.073478	0.036812	0.059483	0.07515
0.060062	0.075095	0.079505	0.226346	0.052898	0.035319
0.051534	0.174286	0.042092	0.061727	0.077596	0.044776
0.082862	0.056158	0.149555	0.029414	0.056063	0.0421
0.132515	0.04548	0.13607	0.152667	0.092733	0.060371
0.097346	0.101313	0.077518	0.070416	0.036701	0.054609
0.121739	0.047358	0.031966	0.002201	0.101229	0.042422
0.247833	0.043403	0.02773	0.040896	0.016724	0.099329
0.262129	0.060066	0.039999	0.023268	0.055425	0.081408
0.051937	0.035536	0.16048	0.024707	0.024915	0.019528
0.08025	0.066774	0.086146	0.009451	0.012505	0.02237
0.057858	0.120788	0.045213	0.061466	0.103058	0.058014
0.120614	0.03905	0.078524	0.120543	0.039913	0.058963
0.016592	0.021388	0.124211	0.08779	0.063809	0.116871
0.063061	0.177094	0.057248	0.00432	0.030199	0.054539
0.050079	0.123006	0.102016	0.096204	0.104366	0.022254
0.057452	0.171141	0.026765	0.016382	0.01683	0.088839
0.085684	0.037139	0.099118	0.121669	0.058848	0.032798
0.092414	0.151105	0.051702	0.166378	0.032895	0.036022
0.221164	0.086829	0.008258	0.114346	0.056733	0.037891
0.067341	0.224421	0.07168	0.039979	0.016106	0.002571
0.087999	0.125529	0.066429	0.043775	0.02596	0.112171
0.141187	0.07747	0.020244	0.081511	0.057227	0.041986
0.034634	0.179465	0.057059	0.026055	0.048959	0.071662
0.064335	0.054105	0.142614	0.024839	0.028745	0.034359
0.064033	0.041801	0.088146	0.033258	0.0283	0.059705
0.041265	0.24973	0.119791	0.076828	0.088331	0.071826
0.141806	0.042969	0.101646	0.027155	0.134525	0.067626
0.046603	0.034242	0.083449	0.004138	0.050939	0.117539
0.188491	0.01737	0.049545	0.017174	0.016655	0.032538
0.023415	0.232199	0.043189	0.014046	0.027276	0.032531
0.137609	0.021582	0.084358	0.061275	0.016896	0.039796
0.308174	0.053889	0.032452	0.127267	0.078272	0.026944
0.046955	0.087672	0.033957	0.012513	0.061382	0.057556
0.148778	0.068903	0.026478	0.063423	0.076543	0.081912
0.11809	0.039256	0.032466	0.066375	0.100558	0.086953
0.098685	0.10947	0.045005	0.036787	0.059859	0.083807
0.107177	0.147607	0.060308	0.092187	0.069076	0.036852
0.096263	0.128062	0.07968	0.004424	0.10095	0.017722
0.226387	0.012321	0.07365	0.027577	0.059281	0.07031
0.103055	0.112709	0.01993	0.030622	0.025375	0.165717
0.136554	0.14797	0.324125	0.039894	0.036692	0.085531
0.074803	0.073165	0.111391	0.041893	0.069271	0.069251
0.010405	0.026925	0.01903	0.041181	0.035464	0.00797
0.123676	0.094416	0.030901	0.048371	0.05205	0.050538
0.073846	0.17706	0.061413	0.087992	0.048563	0.080883
0.068541	0.035947	0.008073	0.015778	0.052405	0.012524
0.136512	0.261828	0.119608	0.090684	0.117992	0.014386
0.120185	0.034936	0.092068	0.03118	0.080283	0.042954
0.192071	0.028835	0.05213	0.025518	0.09854	0.012794
0.073015	0.027363	0.042784	0.060145	0.093267	0.039363
0.175885	0.022308	0.091354	0.047583	0.047235	0.027827
0.010788	0.052593	0.123175	0.069564	0.036352	0.007634
0.13099	0.209319	0.287004	0.067176	0.054594	0.028919
0.063085	0.053391	0.147426	0.030612	0.065341	0.038651
0.159724	0.070241	0.040205	0.043107	0.079694	0.093139
0.049814	0.156322	0.030187	0.041946	0.031831	0.039687
0.042096	0.099207	0.164515	0.072916	0.061514	0.070568
0.025649	0.063954	0.021545	0.06755	0.015544	0.03843
0.069345	0.013835	0.03991	0.098934	0.062163	0.039645
0.063384	0.10062	0.074636	0.047624	0.044892	0.04163
0.138807	0.051735	0.117849	0.023356	0.086692	0.037606
0.041671	0.047733	0.032476	0.014683	0.049246	0.061829
0.01185	0.201889	0.057382	0.138371	0.034143	0.037514
0.066392	0.118659	0.097882	0.044697	0.027678	0.042268
0.080836	0.226985	0.046847	0.050507	0.032952	0.073426
0.015544	0.089016	0.014736	0.2358	0.041331	0.022396
0.046332	0.103947	0.066861	0.101651	0.065248	0.045924
0.034962	0.223317	0.068145	0.067351	0.071261	0.053501
0.019704	0.105711	0.062886	0.081841	0.034048	0.046876
0.156255	0.201996	0.03481	0.109889	0.091329	0.027527
0.039331	0.190526	0.044133	0.019841	0.039378	0.044725
0.137213	0.358349	0.066914	0.051334	0.031094	0.028671
0.140645	0.064782	0.026288	0.037913	0.046654	0.031682
0.034754	0.047807	0.022445	0.040913	0.030127	0.022716
0.300705	0.147123	0.125454	0.112028	0.104026	0.037922
0.106791	0.0112	0.109005	0.071884	0.006014	0.046216
0.09633	0.146206	0.00912	0.009281	0.02578	0.099994
0.051172	0.049373	0.013131	0.067014	0.017764	0.065255
0.057138	0.087864	0.041854	0.107065	0.040736	0.043911
0.068064	0.146676	0.016117	0.128608	0.01521	0.009022
0.106099	0.096782	0.026784	0.022664	0.043625	0.09444
0.232145	0.147746	0.045532	0.063718	0.026735	0.037739
0.064006	0.135565	0.116831	0.084754	0.150495	0.072743
0.04491	0.236449	0.028666	0.049964	0.044823	0.079206
0.099553	0.07151	0.062513	0.023768	0.021554	0.067149
0.077481	0.072669	0.128778	0.055597	0.011364	0.029728
0.054705	0.115838	0.089944	0.045427	0.051805	0.101612
0.075412	0.0976	0.084469	0.057988	0.017223	0.027868
0.019294	0.08561	0.055451	0.052523	0.050715	0.014089
0.167068	0.059197	0.064357	0.037696	0.020812	0.040393
0.131219	0.043746	0.034203	0.033844	0.029121	0.073483
0.039545	0.154442	0.016771	0.104262	0.062299	0.045292
0.056327	0.062331	0.026901	0.103338	0.074829	0.053311
0.061988	0.145103	0.010739	0.130979	0.043104	0.014689
0.194279	0.052074	0.153675	0.160933	0.065659	0.013816
0.123696	0.079755	0.021342	0.143632	0.024063	0.072757
0.098908	0.061869	0.041788	0.027645	0.020072	0.047029
0.114414	0.131064	0.076339	0.070514	0.008583	0.015776
0.042208	0.117337	0.156183	0.039001	0.016764	0.03647
0.09974	0.057121	0.090751	0.022875	0.194375	0.052384
0.169201	0.215632	0.086598	0.124811	0.026427	0.027647
0.158776	0.016024	0.078129	0.049936	0.004067	0.077105
0.111172	0.11374	0.047327	0.069876	0.03324	0.025391
0.125017	0.026488	0.062171	0.031406	0.053654	0.043125
0.034415	0.088287	0.087886	0.047104	0.034583	0.010894
0.090446	0.167749	0.024084	0.134384	0.098273	0.048538
0.191781	0.03115	0.133798	0.087926	0.044215	0.041896
0.146818	0.035918	0.098062	0.022203	0.095587	0.021025
0.047095	0.285573	0.235182	0.089418	0.059046	0.056104
0.099589	0.016227	0.091203	0.051796	0.065453	0.159247
0.027331	0.187719	0.027009	0.003329	0.054909	0.021226
0.038182	0.088556	0.039398	0.060657	0.104276	0.03199
0.179963	0.067353	0.033024	0.036321	0.057002	0.049162
0.128558	0.056305	0.017306	0.089092	0.091415	0.014557
0.057579	0.050623	0.066584	0.075563	0.017515	0.027589
0.068095	0.169167	0.036097	0.021839	0.066147	0.045667
0.042046	0.183161	0.133512	0.009154	0.071069	0.088753
0.074247	0.024108	0.065079	0.092528	0.047036	0.06322
0.061792	0.113742	0.034703	0.04803	0.034775	0.030927
0.056914	0.20787	0.058438	0.045747	0.023563	0.022922
0.140474	0.132212	0.023855	0.038728	0.119628	0.068124
0.071504	0.170404	0.054614	0.017909	0.067229	0.04049
0.038029	0.140337	0.070849	0.0342	0.042846	0.070868
0.084441	0.041527	0.012654	0.027594	0.049797	0.061185
0.07053	0.061202	0.060671	0.109426	0.145112	0.040093
0.037746	0.067753	0.153213	0.06182	0.077824	0.149874
0.043896	0.098451	0.083389	0.052413	0.067574	0.039713
0.155796	0.314781	0.070849	0.055762	0.066156	0.053242
0.254776	0.068581	0.082296	0.028319	0.08938	0.0356
0.21667	0.057113	0.052001	0.109605	0.081074	0.069505
0.070447	0.016598	0.061449	0.054378	0.036278	0.046226
0.137688	0.037542	0.027308	0.147051	0.056523	0.026762
0.040223	0.06916	0.050835	0.010621	0.032269	0.030295
0.094255	0.069334	0.006672	0.030589	0.034617	0.044251
0.221033	0.02849	0.045934	0.092398	0.125847	0.042532
0.097954	0.06359	0.086791	0.08664	0.046436	0.068138
0.196781	0.154418	0.03971	0.071552	0.063238	0.052339
0.096776	0.068405	0.03027	0.032086	0.079923	0.062185
0.181141	0.028097	0.049103	0.030143	0.056851	0.0716
0.019927	0.018006	0.01462	0.111122	0.097485	0.068115
0.129984	0.100281	0.066389	0.013978	0.081369	0.046293
0.097858	0.150085	0.031	0.048781	0.037683	0.066003
0.049095	0.052896	0.125858	0.024963	0.068973	0.073738
0.101234	0.370462	0.073175	0.03288	0.052719	0.034185
0.033195	0.073525	0.033384	0.028158	0.104259	0.065761
0.148439	0.05156	0.008726	0.114281	0.052158	0.045616
0.148365	0.030715	0.060079	0.100393	0.08494	0.061266
0.065694	0.047929	0.039537	0.193804	0.062294	0.158299
0.103541	0.008578	0.025485	0.054407	0.124242	0.032197
0.025532	0.086321	0.089566	0.035141	0.105294	0.14661
0.052314	0.055843	0.054508	0.02605	0.121924	0.03325
0.131513	0.076213	0.075539	0.139426	0.209173	0.069097
0.074171	0.064468	0.079215	0.041552	0.060855	0.025862
0.175743	0.028285	0.080279	0.113261	0.049032	0.070647
0.122453	0.132071	0.04408	0.083875	0.333911	0.012953
0.076592	0.086561	0.115647	0.127027	0.044694	0.079375
0.024158	0.024836	0.159751	0.04391	0.009381	0.063568
0.036471	0.222911	0.117292	0.04453	0.15209	0.021385
0.083541	0.098286	0.0177	0.032791	0.05726	0.085859
0.062115	0.146783	0.023036	0.026553	0.042817	0.01423
0.048419	0.088812	0.304996	0.121419	0.100153	0.053425
0.134632	0.086615	0.019417	0.026875	0.054563	0.019357
0.158671	0.058266	0.029527	0.002415	0.103426	0.092883
0.071108	0.119649	0.197253	0.006715	0.055712	0.112358
0.070397	0.058255	0.035821	0.072534	0.035996	0.05077
0.126302	0.059316	0.254329	0.088314	0.042117	0.053207
0.016483	0.136021	0.062033	0.005761	0.185257	0.094478
0.083664	0.077769	0.053096	0.108787	0.064544	0.088604
0.005139	0.026974	0.022211	0.069457	0.02549	0.055969
0.029683	0.081111	0.059506	0.082038	0.017267	0.054517
0.072453	0.029248	0.171965	0.082888	0.023901	0.022393
0.038102	0.028244	0.088437	0.047029	0.036305	0.078693
0.003355	0.076505	0.039381	0.119209	0.036231	0.03888
0.035478	0.1423	0.019265	0.039729	0.073264	0.024747
0.145353	0.176842	0.049536	0.006252	0.203768	0.07044
0.022263	0.133351	0.002619	0.040138	0.095755	0.053118
0.104177	0.051242	0.100288	0.033143	0.090413	0.078115
0.140614	0.116046	0.053196	0.130818	0.136943	0.082711
0.06654	0.04943	0.099879	0.037889	0.027504	0.03241
0.026545	0.083301	0.01907	0.037049	0.041757	0.028643
0.112425	0.165399	0.016136	0.075999	0.040815	0.020989
0.024546	0.101999	0.041478	0.028753	0.017742	0.025888
0.06465	0.072517	0.001182	0.020616	0.059075	0.011549
0.046979	0.111247	0.027895	0.081543	0.115716	0.087828
0.069029	0.104478	0.122314	0.111073	0.042853	0.045446
0.028751	0.058964	0.040107	0.073634	0.029627	0.075723
0.128924	0.046652	0.101531	0.041526	0.070493	0.096314
0.171558	0.018352	0.071079	0.091443	0.073161	0.047421
0.148859	0.052091	0.141859	0.013574	0.041683	0.038526
0.29532	0.130945	0.068225	0.028154	0.102013	0.011969
0.149927	0.023268	0.048426	0.087046	0.134986	0.092564
0.234809	0.149125	0.020911	0.025881	0.043398	0.024071
0.065396	0.060778	0.082929	0.025923	0.0509	0.035214
0.15639	0.058142	0.042385	0.083646	0.293438	0.078034
0.081091	0.063193	0.09088	0.001268	0.086179	0.033714
0.114581	0.055441	0.060613	0.028069	0.067362	0.011922
0.204617	0.068007	0.021327	0.048822	0.040446	0.050067
0.097338	0.021954	0.161664	0.077394	0.010008	0.066801
0.158613	0.02045	0.084131	0.031421	0.073925	0.017288
0.026528	0.137322	0.050158	0.043949	0.12304	0.046336
0.017178	0.081578	0.060717	0.13874	0.032553	0.071902
0.112096	0.059289	0.078692	0.019207	0.050107	0.063919
0.105715	0.044291	0.038884	0.054408	0.044311	0.080375
0.154878	0.13033	0.057005	0.035224	0.058725	0.041759
0.214369	0.012998	0.03712	0.149961	0.14329	0.086976
0.064354	0.069229	0.097447	0.173533	0.077629	0.050986
0.119402	0.238792	0.127352	0.071818	0.07597	0.073089
0.124473	0.089352	0.008809	0.017549	0.166297	0.11041
0.093028	0.026524	0.069218	0.089807	0.041114	0.10465
0.080108	0.073662	0.067512	0.088157	0.067412	0.04196
0.048043	0.024476	0.024005	0.056302	0.013015	0.014664
0.049055	0.090747	0.065268	0.069664	0.071693	0.084557
0.031914	0.024845	0.036695	0.034592	0.087249	0.082514
0.465276	0.075535	0.069678	0.040706	0.098301	0.040553
0.041359	0.213243	0.008942	0.1497	0.294159	0.056424
0.071022	0.273478	0.038988	0.037164	0.031009	0.039807
0.065063	0.172175	0.056201	0.03825	0.067421	0.030367
0.240544	0.08038	0.157313	0.029806	0.037971	0.034183
0.213992	0.019303	0.044975	0.070216	0.039278	0.029874
0.108985	0.117966	0.086816	0.125276	0.037884	0.048649
0.089338	0.03498	0.02661	0.263035	0.068588	0.036926
0.067498	0.044512	0.041045	0.033428	0.21274	0.027367
0.137644	0.008052	0.028524	0.028707	0.01841	0.070823
0.043348	0.019506	0.05377	0.113901	0.031762	0.129748
0.018391	0.217927	0.048802	0.080568	0.118096	0.067883
0.113716	0.048916	0.024333	0.017993	0.105002	0.012534
0.132776	0.193767	0.031345	0.066857	0.120118	0.03038
0.089708	0.126272	0.037799	0.093055	0.032683	0.012695
0.123162	0.083968	0.066447	0.174359	0.014928	0.0218
0.037154	0.01534	0.055901	0.147685	0.011468	0.048399
0.068563	0.071381	0.078671	0.237549	0.115135	0.026943
0.073217	0.10609	0.041524	0.024759	0.050683	0.06165
0.081884	0.094316	0.056816	0.074676	0.101806	0.0236
0.154087	0.142901	0.03899	0.151877	0.023166	0.021062
0.136027	0.072766	0.027586	0.105455	0.353889	0.053017
0.046382	0.009182	0.028824	0.019718	0.104511	0.027695
0.194975	0.124654	0.122724	0.092602	0.099796	0.045105
0.144851	0.035471	0.060717	0.0529	0.050748	0.075928
0.035087	0.031823	0.017122	0.03443	0.018041	0.048802
0.083612	0.064035	0.042577	0.09692	0.006853	0.021012
0.024652	0.069553	0.122247	0.014354	0.011885	0.132355
0.025777	0.044838	0.112392	0.009606	0.071867	0.049842
0.189699	0.050268	0.039927	0.013774	0.081019	0.108155
0.032232	0.086586	0.330236	0.157627	0.345709	0.14345
0.231242	0.046063	0.026987	0.051343	0.06454	0.040671
0.011257	0.041287	0.018224	0.085651	0.076795	0.044021
0.286576	0.146624	0.013309	0.029426	0.042551	0.050138
0.104445	0.045863	0.286403	0.016961	0.096825	0.072569
0.042086	0.13981	0.104183	0.128724	0.052492	0.018697
0.180714	0.088899	0.092166	0.048202	0.019045	0.099523
0.104073	0.188852	0.028281	0.043604	0.029098	0.067992
0.086858	0.044927	0.091619	0.05847	0.07946	0.028005
0.117172	0.007964	0.095593	0.047242	0.059614	0.036478
0.06803	0.084537	0.058481	0.044328	0.014708	0.060868
0.027425	0.139972	0.096822	0.0781	0.231878	0.196098
0.036684	0.026395	0.041522	0.011031	0.018495	0.062735
0.04122	0.033181	0.149856	0.081653	0.014276	0.103862
0.263146	0.047069	0.03432	0.09265	0.103863	0.020951
0.205569	0.12069	0.067026	0.167048	0.085606	0.063764
0.014255	0.059988	0.12104	0.064201	0.104675	0.061212
0.028062	0.148507	0.09948	0.006352	0.077819	0.048516
0.184422	0.032183	0.04727	0.060029	0.127998	0.032402
0.091866	0.186206	0.068982	0.051556	0.059152	0.029786
0.069029	0.079673	0.02268	0.269872	0.036373	0.038999
0.065126	0.029923	0.033998	0.166638	0.059376	0.028991
0.058203	0.02457	0.053736	0.203308	0.024666	0.018867
0.030757	0.02949	0.011027	0.130086	0.023284	0.024238
0.084641	0.03606	0.049974	0.054862	0.096422	0.037887
0.029421	0.05541	0.027433	0.163185	0.110438	0.067304
0.570351	0.051933	0.158221	0.040679	0.037356	0.036755
0.109579	0.048071	0.031669	0.164813	0.052962	0.043897
0.263759	0.133278	0.121468	0.170805	0.108003	0.02879
0.083735	0.121504	0.229299	0.149872	0.069497	0.063557
0.1135	0.197093	0.051571	0.036784	0.025606	0.055561
0.050809	0.068368	0.088585	0.069133	0.007092	0.015954
0.113692	0.14969	0.051875	0.024213	0.012782	0.098846
0.010725	0.161026	0.048305	0.392567	0.033256	0.040957
0.119249	0.026895	0.00282	0.029104	0.246932	0.01899
0.038849	0.062074	0.106039	0.089771	0.070129	0.048175
0.042926	0.043256	0.096806	0.167331	0.033486	0.037869
0.030875	0.055616	0.015692	0.030599	0.089581	0.073997
0.26078	0.075941	0.298551	0.047686	0.025517	0.044662
0.077236	0.046161	0.023869	0.069107	0.092152	0.042123
0.021118	0.131447	0.139642	0.247771	0.065064	0.04745
0.023608	0.11944	0.022057	0.080131	0.037072	0.051171
0.102379	0.101812	0.026531	0.040848	0.091002	0.018486
0.044309	0.095952	0.095023	0.036033	0.130736	0.053491
0.067201	0.085109	0.044984	0.017148	0.072609	0.012132
0.042267	0.169221	0.036716	0.005501	0.142529	0.058191
0.042477	0.185907	0.043186	0.013783	0.024663	0.083324
0.157337	0.181976	0.099194	0.026443	0.019417	0.015517
0.305908	0.024192	0.061627	0.009289	0.058142	0.032951
0.048665	0.045889	0.127192	0.03987	0.063936	0.081131
0.199166	0.114828	0.042431	0.034798	0.026518	0.052597
0.040146	0.215831	0.032991	0.061844	0.100087	0.057464
0.032343	0.035279	0.003843	0.119514	0.044904	0.056346
0.106856	0.354466	0.01236	0.071334	0.024178	0.044457
0.067932	0.374217	0.012056	0.263234	0.048828	0.111259
0.032526	0.172837	0.036813	0.102391	0.069868	0.161799
0.057867	0.161132	0.113338	0.158736	0.036587	0.062492
0.0645	0.047582	0.009943	0.124769	0.090239	0.036908
0.082617	0.103376	0.082939	0.021655	0.054179	0.101177
0.046253	0.065389	0.100334	0.180881	0.066275	0.052992
0.063213	0.043695	0.081993	0.084824	0.025186	0.015614
0.132217	0.047178	0.027232	0.022486	0.116632	0.03447
0.068302	0.046256	0.102574	0.041391	0.09432	0.203086
0.066386	0.02103	0.046586	0.085359	0.042761	0.017051
0.056846	0.096966	0.036861	0.007154	0.02914	0.03689
0.033894	0.037887	0.090119	0.126762	0.032557	0.100559
0.189928	0.072183	0.036767	0.084017	0.02059	0.012242
0.179748	0.035726	0.047416	0.079399	0.01891	0.058648
0.038227	0.16094	0.076172	0.04939	0.014425	0.099208
0.113061	0.042057	0.030152	0.115327	0.01904	0.029667
0.072701	0.086805	0.080093	0.187507	0.084794	0.06247
0.304879	0.056393	0.012227	0.220291	0.096643	0.059793
0.087487	0.035246	0.081322	0.087281	0.024368	0.022836
0.084142	0.091565	0.022073	0.036136	0.031376	0.001145
0.2446	0.229708	0.150744	0.015766	0.090616	0.03681
0.143282	0.020001	0.045868	0.072675	0.080034	0.081874
0.13606	0.022698	0.066765	0.012809	0.066514	0.058314
0.106577	0.009847	0.086217	0.010393	0.024628	0.03152
0.204341	0.057476	0.034613	0.0933	0.056683	0.024267
0.143839	0.130694	0.104564	0.02131	0.056585	0.034363
0.134554	0.081615	0.046356	0.066148	0.12643	0.0295
0.044326	0.039952	0.091515	0.110502	0.019724	0.178107
0.035264	0.016725	0.095363	0.059942	0.044266	0.024564
0.126381	0.047774	0.022597	0.054426	0.066272	0.037267
0.060693	0.065886	0.118441	0.028842	0.073484	0.113966
0.032408	0.072645	0.065919	0.009623	0.028982	0.029391
0.156483	0.01139	0.136365	0.155902	0.014944	0.066682
0.036232	0.078985	0.023141	0.058302	0.04581	0.072537
0.117703	0.082573	0.050355	0.130845	0.031815	0.066687
0.02065	0.094743	0.063967	0.298143	0.095249	0.075509
0.022256	0.078191	0.053835	0.086661	0.068642	0.050419
0.309302	0.04845	0.071013	0.107179	0.040829	0.046665
0.038029	0.031338	0.095513	0.014224	0.017864	0.082138
0.096062	0.069408	0.028334	0.06858	0.014078	0.102134
0.101711	0.048004	0.143906	0.012639	0.069524	0.056463
0.056244	0.013746	0.045189	0.036855	0.023702	0.175579
0.019141	0.058321	0.036482	0.076863	0.096671	0.05536
0.170736	0.180796	0.081612	0.190431	0.217458	0.060495
0.084306	0.057112	0.136805	0.01578	0.181015	0.057867
0.088072	0.049317	0.054783	0.154186	0.053732	0.003732
0.091677	0.098443	0.022337	0.128211	0.029658	0.110116
0.10211	0.1284	0.02802	0.130494	0.127781	0.067264
0.033265	0.091568	0.065392	0.08125	0.023736	0.058485
0.119762	0.055842	0.085566	0.140186	0.019041	0.001509
0.044862	0.10376	0.032726	0.23495	0.026924	0.097616
0.155274	0.06332	0.045638	0.141978	0.022721	0.134276
0.055218	0.183782	0.025074	0.036312	0.085518	0.102832
0.020616	0.029979	0.128112	0.015754	0.046094	0.053521
0.029955	0.095508	0.043528	0.012894	0.069753	0.055109
0.078072	0.004187	0.064408	0.039512	0.04516	0.024221
0.022564	0.028374	0.184458	0.068528	0.075187	0.05067
0.244011	0.131616	0.028223	0.087468	0.068697	0.048228
0.039801	0.08589	0.034028	0.057347	0.055158	0.098186
0.124338	0.135411	0.008009	0.349739	0.138767	0.049289
0.097967	0.198569	0.062006	0.164472	0.11197	0.083222
0.145402	0.072526	0.0262	0.070565	0.020833	0.052668
0.039737	0.129636	0.035589	0.029782	0.031618	0.027592
0.018828	0.027243	0.089871	0.033848	0.064242	0.033265
0.164689	0.028894	0.276228	0.039117	0.049914	0.079759
0.05968	0.09418	0.140808	0.029062	0.083954	0.037043
0.09531	0.335849	0.029044	0.109732	0.110684	0.049627
0.013717	0.036055	0.038634	0.135902	0.073843	0.017256
0.095988	0.131609	0.060864	0.077042	0.042543	0.111439
0.144417	0.061405	0.057	0.219993	0.081033	0.045057
0.064817	0.021869	0.082322	0.004105	0.082991	0.048777
0.163345	0.225853	0.043543	0.042424	0.082176	0.044442
0.113548	0.068059	0.032123	0.023618	0.056537	0.040478
0.055001	0.065092	0.220491	0.074679	0.061604	0.118766
0.173514	0.08846	0.088218	0.124953	0.092869	0.047094
0.020235	0.019696	0.075567	0.184456	0.088867	0.027719
0.058103	0.049009	0.092173	0.004302	0.011268	0.115048
0.060761	0.082952	0.052851	0.24689	0.042715	0.035544
0.346245	0.091789	0.048579	0.019779	0.018536	0.017155
0.075074	0.069372	0.068083	0.082265	0.040589	0.05914
0.183525	0.046108	0.011466	0.261622	0.072879	0.032808
0.07079	0.074292	0.054608	0.150909	0.12036	0.03103
0.218247	0.194689	0.107472	0.081854	0.056786	0.038546
0.075264	0.278685	0.051806	0.024847	0.081286	0.113927
0.129441	0.080985	0.019194	0.23104	0.116317	0.023897
0.073435	0.055454	0.073569	0.043936	0.050373	0.027222
0.041014	0.019897	0.133514	0.189214	0.007107	0.063295
0.079726	0.089335	0.065644	0.100488	0.036747	0.034628
0.139531	0.04677	0.023465	0.006652	0.076261	0.095872
0.195749	0.056798	0.02922	0.110296	0.029388	0.064564
0.216503	0.077191	0.043596	0.056731	0.06392	0.081221
0.050765	0.033342	0.034247	0.074676	0.113042	0.090978
0.164039	0.016501	0.065456	0.018173	0.107819	0.00924
0.079431	0.121378	0.100828	0.147736	0.152825	0.029195
0.023049	0.101047	0.089754	0.084796	0.135716	0.028996
0.060221	0.051154	0.035469	0.359626	0.069216	0.058619
0.066125	0.041786	0.140838	0.19586	0.160254	0.046769
0.120717	0.096176	0.058912	0.365034	0.084652	0.10906
0.188496	0.031079	0.029105	0.069665	0.032834	0.067903
0.089975	0.033128	0.07065	0.168219	0.0444	0.051976
0.075747	0.063559	0.048568	0.105642	0.063586	0.145475
0.319248	0.134467	0.085402	0.127285	0.047643	0.104333
0.056924	0.058601	0.170736	0.138458	0.133633	0.090728
0.064227	0.208965	0.141147	0.038645	0.098392	0.01507
0.109447	0.055018	0.072553	0.068473	0.076481	0.061101
0.05562	0.058009	0.034303	0.058451	0.334908	0.003355
0.177654	0.034748	0.176754	0.07794	0.043544	0.037074
0.211501	0.070994	0.031945	0.049607	0.01986	0.01413
0.10179	0.127997	0.077159	0.037912	0.229167	0.066743
0.162096	0.121667	0.072187	0.040291	0.032048	0.052565
0.058123	0.109464	0.03255	0.19685	0.018341	0.065259
0.065193	0.114817	0.03577	0.112878	0.051986	0.074984
0.130244	0.108712	0.290888	0.012955	0.082032	0.01569
0.246117	0.141294	0.047314	0.277885	0.023891	0.054794
0.294094	0.0932	0.030574	0.042603	0.025083	0.062405
0.018879	0.040708	0.058782	0.090567	0.062032	0.052173
0.120331	0.303353	0.065989	0.14882	0.033724	0.05301
0.242873	0.019331	0.034842	0.099739	0.059472	0.020732
0.087787	0.0962	0.018904	0.014675	0.077739	0.037625
0.134379	0.163636	0.021987	0.068513	0.049436	0.086245
0.071452	0.325682	0.079355	0.283878	0.129716	0.035567
0.016615	0.060659	0.074301	0.046475	0.101397	0.055351
0.062447	0.109669	0.016385	0.121499	0.084869	0.068368
0.152712	0.031809	0.070854	0.26645	0.033339	0.085668
0.242673	0.01678	0.044066	0.12637	0.013247	0.047645
0.090856	0.071071	0.0714	0.090226	0.130564	0.028455
0.081643	0.076914	0.048752	0.058066	0.06201	0.055507
0.135869	0.079884	0.024624	0.222722	0.147766	0.031344
0.083318	0.19438	0.033524	0.209373	0.082168	0.036455
0.163195	0.082487	0.006726	0.069878	0.043205	0.055437
0.14292	0.079834	0.210545	0.244008	0.077113	0.042116
0.164841	0.03232	0.108801	0.045789	0.046533	0.026493
0.042127	0.017943	0.042224	0.10967	0.207506	0.032028
0.077087	0.064286	0.116318	0.074268	0.067023	0.026398
0.133227	0.051361	0.032169	0.056307	0.060264	0.050946
0.067266	0.117566	0.106468	0.157917	0.065287	0.038121
0.088201	0.092975	0.064992	0.071016	0.129256	0.047279
0.047687	0.072828	0.304363	0.008879	0.043011	0.085605
0.040586	0.089533	0.271674	0.21313	0.026195	0.025708
0.031671	0.145876	0.097392	0.083945	0.054251	0.083706
0.098458	0.067081	0.045742	0.131658	0.049477	0.04946
0.106755	0.117993	0.020948	0.113533	0.034201	0.024293
0.166115	0.078275	0.054745	0.071562	0.034178	0.062389
0.052428	0.221918	0.070445	0.0815	0.183651	0.026944
0.03185	0.20208	0.042079	0.130155	0.010745	0.093354
0.076014	0.196348	0.035255	0.058267	0.045553	0.025477
0.131143	0.052218	0.06303	0.028076	0.041198	0.034047
	0.036249	0.092066	0.025512	0.041863	0.039881
	0.066922	0.056199	0.150214	0.085567	0.02521
	0.136097	0.142644	0.036206	0.061084	0.014707
	0.176111	0.075841	0.008344	0.189245	0.100818
	0.056911	0.026425	0.177922	0.022799	0.108941
	0.092457	0.141865	0.136007	0.093746	0.053451
	0.042337	0.058035	0.025993	0.040104	0.046321
	0.039559	0.035786	0.099683	0.113456	0.026192
	0.166326	0.035618	0.040614	0.037281	0.048415
	0.13118	0.060318	0.153655	0.057091	0.009288
	0.196286	0.08064	0.071084	0.032474	0.005918
	0.068567	0.114936	0.225851	0.032795	0.087679
	0.035963	0.029907	0.067219	0.056798	0.031196
	0.118882	0.063175	0.043633	0.040421	0.016576
	0.302955	0.316704	0.139456	0.126031	0.024491
	0.058588	0.026237	0.031439	0.163798	0.063016
	0.167177	0.123671	0.033211	0.033242	0.043401
	0.355979	0.080794	0.20586	0.096031	0.070364
	0.283159	0.025461	0.060813	0.027439	0.012083
	0.092496	0.080657	0.024392	0.069305	0.009199
	0.152111	0.119924	0.048608	0.110832	0.033283
	0.249389	0.047525	0.047511	0.133867	0.027363
	0.09315	0.01218	0.22134	0.047515	0.020506
	0.114473	0.077064	0.045013	0.055616	0.061664
	0.100179	0.10617	0.326627	0.034246	0.023926
	0.181293	0.024648	0.131567	0.01617	0.039544
	0.041369	0.061504	0.09757	0.036498	0.027556
	0.138985	0.064762	0.045576	0.107231	0.092084
	0.332735	0.158414	0.073204	0.066819	0.00668
	0.217746	0.201037	0.043749	0.027342	0.022024
	0.062402	0.072313	0.015241	0.052647	0.019781
	0.115309	0.119048	0.041623	0.00135	0.041358
	0.048978	0.238379	0.202521	0.069073	0.070053
	0.160708	0.07666	0.027173	0.176395	0.036768
	0.016294	0.155063	0.025729	0.044803	0.039079
	0.26928	0.107471	0.037512	0.090489	0.057835
	0.175416	0.108411	0.022645	0.038576	0.011683
	0.103395	0.0296	0.046955	0.087527	0.051084
	0.046199	0.04826	0.065309	0.029093	0.026622
	0.081234	0.040236	0.05388	0.06238	0.014247
	0.026861	0.041554	0.029552	0.042529	0.030098
	0.126076	0.110865	0.091018	0.024605	0.040444
	0.071795	0.096062	0.163799	0.030214	0.081484
	0.09336	0.056874	0.074686	0.091951	0.065536
	0.084479	0.080054	0.035683	0.020788	0.020846
	0.268721	0.052228	0.021013	0.149866	0.141871
	0.074814	0.108799	0.067706	0.0528	0.031147
	0.044105	0.032487	0.050572	0.067202	0.050721
	0.123505	0.030232	0.043653	0.047413	0.044082
	0.078805	0.141334	0.103176	0.03034	0.044285
	0.018535	0.104195	0.00529	0.020508	0.060322
	0.050008	0.035136	0.08733	0.054911	0.013618
	0.109208	0.070542	0.092335	0.037878	0.034832
	0.03955	0.126741	0.091698	0.034983	0.045968
	0.050062	0.025937	0.040072	0.111927	0.053808
	0.067553	0.053965	0.053714	0.050654	0.084606
	0.107049	0.034495	0.070726	0.082764	0.110282
	0.168956	0.023079	0.034445	0.10963	0.054328
	0.057957	0.065602	0.022711	0.015478	0.021518
	0.03452	0.063195	0.051584	0.02709	0.027473
	0.08183	0.215329	0.015225	0.051118	0.129905
	0.028562	0.068219	0.02572	0.106865	0.047097
	0.02729	0.079444	0.063671	0.136555	0.030501
	0.063988	0.152203	0.145668	0.085502	0.032046
	0.188866	0.018331	0.077263	0.09621	0.07014
	0.16534	0.333504	0.019882	0.034848	0.013253
	0.098454	0.077409	0.014657	0.026612	0.049483
	0.04464	0.023926	0.064168	0.104419	0.080119
	0.105647	0.089638	0.052741	0.076617	0.015793
	0.043866	0.035265	0.053424	0.07119	0.173961
	0.065965	0.146893	0.055201	0.018508	0.100744
	0.052452	0.125343	0.013136	0.100831	0.124454
	0.081111	0.021093	0.174187	0.023818	0.070604
	0.083448	0.049042	0.060261	0.081665	0.122532
	0.019925	0.149336	0.198316	0.254662	0.069626
	0.07439	0.065968	0.01417	0.034821	0.087659
	0.0288	0.053519	0.030229	0.052229	0.086151
	0.317523	0.009447	0.042391	0.154026	0.067334
	0.043949	0.212115	0.105141	0.134038	0.039389
	0.03012	0.4251	0.009553	0.003567	0.038257
	0.152484	0.08111	0.040116	0.045926	0.047164
	0.069226	0.125187	0.034096	0.044026	0.009413
	0.021691	0.083539	0.036859	0.046099	0.033945
	0.103819	0.09485	0.057136	0.015019	0.071411
	0.109685	0.140383	0.041597	0.006967	0.096314
	0.037667	0.06282	0.047222	0.105323	0.064928
	0.012024	0.06403	0.019895	0.077716	0.050011
	0.024768	0.023718	0.095652	0.10764	0.036517
	0.007265	0.013755	0.063786	0.171	0.068777
	0.077285	0.107573	0.126285	0.026813	0.033986
	0.144713	0.035931	0.184809	0.01602	0.066681
	0.113462	0.025162	0.166995	0.020048	0.0483
	0.102006	0.140755	0.240236	0.0732	0.097905
	0.092576	0.080419	0.063799	0.060704	0.038006
	0.122342	0.070041	0.131449	0.064431	0.034545
	0.103095	0.077008	0.169163	0.058407	0.005931
	0.104278	0.016476	0.082168	0.034366	0.033733
	0.052373	0.009387	0.088458	0.031944	0.042711
	0.071565	0.058355	0.036252	0.067692	0.015909
	0.201094	0.115889	0.07584	0.141809	0.045316
	0.124844	0.034136	0.039686	0.042196	0.028329
	0.071775	0.029409	0.117017	0.059061	0.007425
	0.047992	0.135863	0.078919	0.022951	0.041643
	0.347208	0.033993	0.027224	0.046805	0.066753
	0.005671	0.017855	0.089591	0.041765	0.074863
	0.09077	0.006982	0.078023	0.033918	0.126496
	0.03472	0.026013	0.038419	0.060635	0.036447
	0.121555	0.099302	0.066054	0.061079	0.064873
	0.090529	0.064016	0.091447	0.056703	0.036001
	0.065071	0.081432	0.026442	0.074891	0.053873
	0.142675	0.050629	0.026906	0.059144	0.063647
	0.209232	0.043192	0.100367	0.129812	0.02481
	0.027627	0.062881	0.012705	0.082068	0.099205
	0.091289	0.058496	0.074341	0.045332	0.033562
	0.017019	0.084877	0.086273	0.058933	0.052782
	0.057899	0.11444	0.066411	0.078868	0.193384
	0.152527	0.069722	0.064633	0.138305	0.061917
	0.043175	0.248728	0.084715	0.095489	0.063255
	0.074481	0.043152	0.038352	0.0323	0.089227
	0.111919	0.060448	0.042084	0.101078	0.036506
	0.075995	0.080308	0.039382	0.009133	0.040396
	0.066329	0.049815	0.166861	0.017081	0.035865
	0.07474	0.156455	0.315446	0.038495	0.018938
[truncated: 1,042 more rows]

## Sheet: Fig.2i
NC siRNA		E-Syt1 siRNA		E-Syt2 siRNA
mean	s.e.m	mean	s.e.m	mean	s.e.m
0.911913	0.0557855	0.692844	0.0586697	0.72242	0.0548481
0.720024	0.0508085	0.624436	0.0386425	0.63131	0.0565732
0.746402	0.0582834	0.638144	0.0428456	0.660131	0.0585817
0.653729	0.0358774	0.633155	0.0463821	0.529201	0.0494933
0.674449	0.0571104	0.605706	0.0462149	0.596103	0.059544
0.541872	0.0373359	0.6177	0.0452292	0.614088	0.0587006
0.552954	0.0372667	0.613334	0.0385508	0.492973	0.0307778
0.544422	0.0460592	0.591561	0.0305725	0.562619	0.0527275
0.566539	0.0447399	0.633635	0.0437721	0.622352	0.0526952
0.557872	0.0404742	0.586856	0.0440969	0.642876	0.0515864
0.536705	0.0394695	0.544029	0.0447492	0.649645	0.049307
0.497795	0.0376486	0.58978	0.0484132	0.710961	0.0507038
0.480977	0.0507371	0.57324	0.0419214	0.606077	0.0544433
0.443501	0.0362567	0.538307	0.0373066	0.634884	0.0584988
0.407887	0.0312512	0.478975	0.0303885	0.641658	0.0530105
0.397406	0.0395424	0.425387	0.0294848	0.60921	0.0457983
0.349737	0.0265148	0.40825	0.0426191	0.588521	0.051281
0.307691	0.0235667	0.39928	0.0344421	0.535228	0.0541372
0.299375	0.0273127	0.372846	0.0358538	0.549783	0.0586051
0.298018	0.0226649	0.50005	0.0588811	0.619652	0.067965
