# Supplementary material for: Endoplasmic reticulum–plasma membrane contact gradients direct cell migration
Source: Nature. 2024 Jun 12;631(8020):415–23. doi: 10.1038/s41586-024-07527-5 (PMC11236710; doi:10.1038/s41586-024-07527-5)
Supplement: Supplementary file 15 — Source Data Fig. 3 [file 41586_2024_7527_MOESM15_ESM.xlsx]

## Sheet: Fig.3c
DMSO-MAPPER/CaaX ratio
0.00126071	0.00140441	0.0207694	0.00350889	0.00319261	0.0112411	0.00303987	0.00184371	0.00581776	0.00580562	0.00434469	0.0261158	0.0197117	0.00253754	0.00699519	0.00209047
0.00328873	0.0030382	0.126261	0.0150479	0.0243673	0.130941	0.0272464	0.00577188	0.0145278	0.0232598	0.0230598	0.0134103	0.0452326	0.0149793	0.0452594	0.00356615
0.0189425	0.0186159	0.157223	0.0174346	0.0447263	0.0890893	0.0448011	0.0143435	0.0158983	0.0246056	0.0772375	0.0175117	0.11642	0.0653917	0.0414037	0.00586512
0.0712545	0.0242308	0.214627	0.046378	0.0502628	0.193596	0.0786098	0.013911	0.111148	0.0562872	0.0388117	0.0524657	0.116652	0.0666372	0.0881571	0.0240092
0.0495419	0.0829271	0.213482	0.104153	0.0565513	0.145681	0.156579	0.0284483	0.0866135	0.0938371	0.0704634	0.0533976	0.143749	0.0816509	0.233899	0.0708568
0.140922	0.104712	0.306286	0.13171	0.175521	0.213538	0.192189	0.0385079	0.179999	0.161962	0.126678	0.211825	0.212117	0.128797	0.281803	0.124378
0.157514	0.147149	0.330256	0.144782	0.45048	0.2698	0.183859	0.0462502	0.236206	0.2253	0.138677	0.197027	0.330123	0.213905	0.338375	0.229449
0.295153	0.186068	0.424013	0.207716	0.46679	0.457854	0.285162	0.116274	0.253618	0.304404	0.303411	0.473102	0.271456	0.313087	0.612064	0.288118
0.541653	0.216644	0.409382	0.23962	0.388673	0.513629	0.395128	0.209586	0.382197	0.392423	0.39149	0.508881	0.38207	0.533967	0.730946	0.342653
0.473027	0.299633	0.717684	0.253446	0.422038	0.472345	0.39326	0.308012	0.458605	0.416912	0.369897	0.453929	0.384569	0.500159	0.948069	0.375088
0.531208	0.372445	0.54086	0.438446	0.602126	0.744675	0.331963	0.348905	0.393826	0.472165	0.44167	0.563534	0.706023	0.631477	0.6267	0.392739
0.566404	0.556022	0.732069	0.518843	0.743598	0.76013	0.54533	0.444435	0.485191	0.75179	0.543332	0.520566	0.481995	0.625561	0.490114	0.472175
0.586782	0.570234	1	0.616773	0.750074	0.740216	1	0.413784	0.581672	0.618986	0.669814	0.954483	0.519222	0.919049	0.685962	0.61026
0.705232	0.417026	0.912639	0.718835	0.674559	1	0.712867	0.4815	0.750939	0.604842	0.762247	0.844389	0.327587	0.860979	0.624031	0.875917
1	0.380365	0.825396	1	0.989929	0.838204	0.663942	0.699789	0.78042	1	1	0.870857	0.51905	0.972581	0.871056	1
0.510453	0.485017	0.86579	0.700509	0.997738	0.53138	0.952144	1	1	0.916698	0.996018	1	0.790969	1	1	0.7726
0.627266	0.639323	0.579833	0.351154	0.869461	0.567413	0.673549	0.915547	0.681945	0.966182	0.584482	0.560172	1	0.636946	0.815161	0.459015
0.715102	0.611932	0.401466	0.306676	1	0.482997	0.376606	0.705937	0.385814	0.955717	0.0999241	0.1987	0.200556	0.79644	0.538682	0.441818
0.155026	1	0.238259	0.0442598	0.585438	0.488839	0.294772	0.499973	0.0716815	0.178116	0.0623555	0.307765	0.11707	0.401059	0.473452	0.336678
0.172083	0.0212576	0.00362868	0.00169952	0.0602722	0.139843	0.0172566	0.423359	0.00669139	0.0755762	0.0188691	0.071574	0.0108131	0.00230918	0.210202	0.152372
PTP1Bi-MAPPER/CaaX ratio
0.00790255	0.0016196	0.00286312	0.00482491	0.0174102	0.00685113	0.000765506	0.00188554	0.00388518	0.014526	0.00292787	0.00127996	0.00797197	0.00331477	0.00694713	0.00413727	0.0048923	0.00519046	0.00564856	0.00474588	0.00323115	0.0117635	0.00437335	0.00182172	0.00945405	0.00163169	0.0074408	0.00408712	0.0110958
0.0313918	0.00273111	0.0378629	0.0685187	0.0066816	0.027431	0.00685393	0.0199084	0.0213563	0.0136746	0.00497586	0.00789667	0.0256606	0.0137001	0.0264912	0.007423	0.0257859	0.0110407	0.00400513	0.0101442	0.0108015	0.18112	0.00172044	0.0061251	0.0166503	0.00491022	0.0170945	0.0120059	0.0388814
0.0958348	0.0270215	0.167498	0.0858678	0.0148618	0.0570524	0.00706723	0.0613276	0.0101444	0.053442	0.0191123	0.0250718	0.0279384	0.0194845	0.0475735	0.0131526	0.0408643	0.0482089	0.0394685	0.0650287	0.0236516	0.258854	0.0411411	0.00825305	0.0394006	0.0220345	0.0367597	0.0135672	0.0716052
0.179073	0.0421043	0.189984	0.117678	0.0767095	0.0401259	0.0245593	0.108174	0.0134361	0.10077	0.0363641	0.049757	0.0379126	0.0824115	0.069119	0.0457091	0.0551337	0.0882886	0.069861	0.0813685	0.0676541	0.338531	0.0405719	0.017277	0.0656417	0.0448139	0.0644029	0.088678	0.072428
0.208753	0.0748582	0.322	0.185556	0.0535854	0.134535	0.0859798	0.286749	0.060733	0.182281	0.0811673	0.0526302	0.0319484	0.152786	0.0894843	0.145055	0.19275	0.106129	0.208706	0.103632	0.106592	0.493357	0.0546971	0.0356225	0.0933059	0.130601	0.0618631	0.101138	0.110962
0.28021	0.130176	0.408842	0.285533	0.202646	0.223483	0.110461	0.125145	0.112597	0.226736	0.0833998	0.0949331	0.0503897	0.162816	0.108211	0.203451	0.149071	0.164255	0.0906902	0.200652	0.190466	0.542384	0.143099	0.0414652	0.130181	0.0781454	0.120033	0.11487	0.0992007
0.379479	0.0909331	0.567734	0.345332	0.190184	0.362799	0.0931823	0.259335	0.126578	0.310621	0.131257	0.119378	0.0909956	0.204311	0.173099	0.139765	0.343122	0.429141	0.165681	0.265441	0.200515	0.451272	0.321277	0.0534986	0.207851	0.121124	0.148946	0.151594	0.198991
0.396159	0.234655	0.488634	0.532418	0.415822	0.477035	0.212284	0.320335	0.192996	0.338186	0.162888	0.134955	0.085901	0.247008	0.233677	0.321509	0.443553	0.366532	0.221326	0.335216	0.254949	0.654319	0.745283	0.13459	0.231183	0.293429	0.278459	0.164869	0.196173
0.357613	0.358402	0.443548	0.39315	0.335355	0.64692	0.289303	0.257727	0.251513	0.415059	0.202551	0.183669	0.0891371	0.265664	0.275272	0.390875	0.446366	0.439817	0.179013	0.459024	0.404908	0.702233	0.764536	0.159782	0.268391	0.293572	0.32748	0.274378	0.262011
0.530928	0.631301	0.707424	0.369952	0.509673	0.551993	0.285626	0.195275	0.700045	0.255251	0.517032	0.416537	0.157494	0.284958	0.25663	0.356291	0.363221	0.327284	0.271011	0.611083	0.357073	0.253182	1	0.213697	0.346841	0.385911	0.665375	0.407868	0.286634
0.599111	0.401233	0.416787	0.457627	0.554274	0.598157	0.430606	0.330309	0.542636	0.452122	0.428135	0.432402	0.36453	0.437083	0.370477	0.361876	0.423107	0.325329	0.306987	0.47808	0.516946	0.29129	0.852962	0.28302	0.320349	0.633893	0.589142	0.490635	0.463263
0.934322	0.351101	0.548941	0.514795	0.443829	0.543349	0.445765	0.452037	0.931898	0.553922	0.371993	0.517048	0.44084	0.449069	0.350835	0.448353	0.437645	0.594553	0.583358	0.462655	0.547793	0.312989	0.400052	0.398954	0.729415	0.721099	0.840915	0.519115	0.475053
0.751944	0.459454	0.503877	0.744903	1	0.575451	0.638998	0.418287	0.763525	0.874168	0.433885	0.502277	0.231169	0.481612	0.408316	0.416159	0.644801	0.470069	0.733484	0.48251	0.720165	0.179347	0.44041	0.593939	0.823425	0.974185	0.93642	0.550622	0.845212
1	0.651477	0.759286	0.741201	0.871941	0.644362	0.666383	0.527493	0.801189	1	0.633032	0.806158	0.487366	0.668696	0.610661	0.652549	0.770664	0.706455	0.698912	0.618977	0.717186	0.118202	0.461023	0.748006	0.91487	0.609032	1	0.757568	0.985532
0.898597	0.855394	0.945898	1	0.904754	0.776903	1	0.519216	1	0.868791	1	1	0.697814	0.8136	0.583068	0.878152	1	0.739888	1	1	1	0.165588	0.693338	0.793726	0.819621	1	0.670653	1	0.784897
0.906688	1	1	0.632763	0.88719	1	0.559334	0.585773	0.67096	0.540436	0.792968	0.912865	1	0.860313	1	1	0.592316	1	0.874401	0.675225	0.530375	0.167337	0.79063	1	1	0.633387	0.38992	0.889475	1
0.479	0.941126	0.667163	0.528325	0.83089	0.975324	0.482261	0.994553	0.391929	0.753942	0.536286	0.365469	0.986225	1	0.954242	0.981991	0.329543	0.536128	0.747391	0.452002	0.354346	0.241495	0.505456	0.897932	0.709326	0.702772	0.499426	0.573954	0.977271
0.159513	0.916447	0.624475	0.700279	0.67598	0.925504	0.59265	1	0.352353	0.307102	0.543615	0.439381	0.986122	0.802445	0.720929	0.939326	0.594175	0.377706	0.365968	0.272121	0.364679	0.600269	0.655474	0.980614	0.637473	0.499595	0.480023	0.447574	0.531956
0.190392	0.283495	0.453673	0.439557	0.497365	0.307305	0.437662	0.304024	0.143154	0.193789	0.170032	0.516985	0.548307	0.488754	0.463175	0.449808	0.443328	0.152046	0.299782	0.00520087	0.329476	0.84039	0.586938	0.949916	0.282183	0.739962	0.603658	0.340236	0.415211
0.030561	0.0326686	0.211185	0.413676	0.0863681	0.00155617	0.155781	0.2545	0.00565337	0.0013927	0.00228576	0.00390467	0.732643	0.00647353	0.0635139	0.0116745	0.00187214	0.00248592	0.00141066	0.00334282	0.0821741	1	0.18251	0.672562	0.0165267	0.170656	0.072455	0.0556873	0.155869
MSI-MAPPER/CaaX ratio
0.00581772	0.0142676	0.000817479	0.00290614	0.00139142	0.148146	0.00693987	0.00120852	0.00227383	0.0214142	0.0169952	0.00128995	0.0019176	0.000819997	0.00764482	0.00227195	0.0278359	0.0019291	0.00463897	0.00926533	0.00155103	0.0033036	0.00342425	0.00835086	0.00929123	0.00392239	0.00153561	0.00437335	0.00182172	0.00945405	0.00163169	0.0074408	0.00408712	0.0110958
0.00273582	0.0361378	0.00192196	0.038142	0.00457992	0.0661563	0.04506	0.000737628	0.00689125	0.0183407	0.0508687	0.00505732	0.021288	0.00201325	0.0123244	0.00303745	0.0130282	0.00389238	0.0677411	0.0228044	0.0131681	0.0161856	0.0119321	0.0401768	0.00491896	0.0248925	0.00132027	0.00172044	0.0061251	0.0166503	0.00491022	0.0170945	0.0120059	0.0388814
0.0170319	0.0729867	0.00726314	0.0369482	0.0380579	0.131898	0.0279358	0.0112818	0.0193566	0.0739696	0.0461895	0.0363341	0.0421153	0.00699565	0.0316613	0.00361383	0.0142988	0.00815768	0.0957184	0.0610903	0.0441603	0.0192681	0.0482783	0.074955	0.0173106	0.0702	0.00299812	0.0411411	0.00825305	0.0394006	0.0220345	0.0367597	0.0135672	0.0716052
0.0271581	0.0971015	0.0134856	0.0421025	0.123889	0.0782267	0.0232038	0.0731874	0.0338246	0.102862	0.177462	0.121579	0.0687886	0.0127816	0.0275802	0.00512663	0.010858	0.0190249	0.0982658	0.0452979	0.0524184	0.0359788	0.083679	0.123718	0.0309124	0.0792791	0.0234555	0.0405719	0.017277	0.0656417	0.0448139	0.0644029	0.088678	0.072428
0.066824	0.109799	0.0396849	0.113058	0.147002	0.100962	0.0460089	0.160371	0.0633731	0.0759143	0.0962711	0.151155	0.125983	0.038799	0.0413052	0.00937252	0.0472594	0.0409422	0.118333	0.0383284	0.0717355	0.0638173	0.0972378	0.183283	0.0343587	0.127631	0.0750714	0.0546971	0.0356225	0.0933059	0.130601	0.0618631	0.101138	0.110962
0.170682	0.15034	0.0504508	0.161759	0.117287	0.0999902	0.114924	0.162088	0.0400526	0.128255	0.164349	0.116023	0.114189	0.0469133	0.088569	0.019367	0.095346	0.0572268	0.163537	0.0697081	0.122938	0.0749081	0.143051	0.143504	0.0561087	0.189353	0.142372	0.143099	0.0414652	0.130181	0.0781454	0.120033	0.11487	0.0992007
0.17099	0.252665	0.0348308	0.226016	0.217153	0.218477	0.169749	0.198176	0.0979004	0.159035	0.270722	0.220009	0.223658	0.0338064	0.115907	0.0420357	0.166452	0.113817	0.337751	0.263662	0.221346	0.0604107	0.142151	0.18773	0.113764	0.251304	0.171052	0.321277	0.0534986	0.207851	0.121124	0.148946	0.151594	0.198991
0.313311	0.382083	0.0651153	0.291853	0.226107	0.609496	0.319065	0.303474	0.0690922	0.276119	0.324175	0.220635	0.263194	0.0638661	0.183013	0.0777772	0.270548	0.150176	0.479992	0.516173	0.290702	0.161809	0.176833	0.182514	0.149625	0.359423	0.213304	0.745283	0.13459	0.231183	0.293429	0.278459	0.164869	0.196173
0.605934	0.394946	0.119875	0.353131	0.346688	0.595243	0.390575	0.33846	0.144984	0.484906	0.766639	0.351587	0.301813	0.119078	0.155497	0.116496	0.300546	0.237741	0.799726	0.448588	0.241328	0.131635	0.245866	0.284014	0.294278	0.522583	0.323614	0.764536	0.159782	0.268391	0.293572	0.32748	0.274378	0.262011
0.587961	0.42444	0.181687	0.369138	0.382838	0.774309	0.450087	0.431388	0.173706	0.51506	0.729381	0.404621	0.43604	0.174514	0.386708	0.224794	0.326285	0.28955	1	0.479246	0.288903	0.212028	0.270683	0.294756	0.384382	0.536044	0.288823	1	0.213697	0.346841	0.385911	0.665375	0.407868	0.286634
0.735986	0.458438	0.214956	0.573908	0.632002	0.711994	0.383709	0.436533	0.183579	0.462107	0.706836	0.644028	0.575535	0.214583	0.466976	0.300749	0.501994	0.498888	0.893614	0.469912	0.353645	0.195405	0.289221	0.448045	0.619639	0.841433	0.372721	0.852962	0.28302	0.320349	0.633893	0.589142	0.490635	0.463263
1	0.735253	0.364835	0.559499	0.659594	0.723025	0.497141	0.587378	0.2439	0.347784	0.96969	0.645905	0.708334	0.35487	0.500874	0.514309	0.627009	0.499605	0.886905	0.663864	0.381298	0.51908	0.375905	0.381362	0.904886	1	0.307298	0.400052	0.398954	0.729415	0.721099	0.840915	0.519115	0.475053
0.749968	0.785508	0.609195	0.737043	1	0.92437	0.77667	0.595017	0.345446	0.747795	1	1	0.721131	0.586885	0.726602	0.590638	0.417106	0.397204	0.91373	0.728093	0.582889	0.61226	0.40868	0.460277	1	0.907833	0.561893	0.44041	0.593939	0.823425	0.974185	0.93642	0.550622	0.845212
0.842077	0.987132	0.79245	0.8551	0.990509	0.770587	1	0.568087	0.369083	0.882718	0.700406	0.903703	0.774112	0.782173	0.742241	0.68215	0.46534	0.811058	0.922173	1	0.57492	0.71385	1	0.707977	0.840318	0.979724	0.610127	0.461023	0.748006	0.91487	0.609032	1	0.757568	0.985532
0.842089	1	0.84551	1	0.825815	0.748225	0.770125	0.626257	0.717357	0.527053	0.877281	0.829946	0.696981	0.825861	1	0.764311	0.707065	0.809576	0.849294	0.972933	1	1	0.627263	0.843557	0.789186	0.860321	0.909378	0.693338	0.793726	0.819621	1	0.670653	1	0.784897
0.875555	0.523084	0.612671	0.749173	0.596429	0.577876	0.792779	0.552248	1	1	0.727682	0.551909	0.517277	0.571549	0.789274	1	1	0.793935	0.968094	0.459846	0.768201	0.72606	0.718107	0.911161	0.746433	0.921064	0.758594	0.79063	1	1	0.633387	0.38992	0.889475	1
0.543351	0.486987	1	0.708674	0.577429	0.845792	0.703817	0.833858	0.760133	0.805956	0.526859	0.557761	1	1	0.685347	0.968971	0.627106	0.904135	0.899015	0.840383	0.386321	0.526016	0.340098	1	0.622964	0.467229	1	0.505456	0.897932	0.709326	0.702772	0.499426	0.573954	0.977271
0.586618	0.413713	0.788779	0.417429	0.694973	1	0.614957	1	0.455643	0.409414	0.291711	0.670461	0.704025	0.788521	0.740187	0.411841	0.871538	0.626603	0.547403	0.360812	0.172019	0.10848	0.155185	0.919501	0.25827	0.372881	0.635785	0.655474	0.980614	0.637473	0.499595	0.480023	0.447574	0.531956
0.195682	0.222327	0.705405	0.245148	0.505637	0.245457	0.379537	0.226382	0.33112	0.128517	0.419004	0.461705	0.228785	0.640166	0.778765	0.163592	0.272128	1	0.15229	0.306268	0.0938553	0.109577	0.17012	0.417386	0.219291	0.382483	0.266093	0.586938	0.949916	0.282183	0.739962	0.603658	0.340236	0.415211
0.01921	0.199624	0.608269	0.0241371	0.0977779	0.00205536	0.013458	0.00157842	0.0542087	0.144836	0.0878911	0.0906264	0.0353647	0.486431	0.24127	0.0477162	0.00941938	0.0783483	0.0239405	0.00601151	0.0580327	0.00179283	0.0713891	0.039746	0.050182	0.0393639	0.0580108	0.18251	0.672562	0.0165267	0.170656	0.072455	0.0556873	0.155869

## Sheet: Fig.3d
pTyr/CaaX ratio
DMSO		PTP1Bi		MSI
mean	sem	mean	sem	mean	sem
1.28415	0.0776126	0.973728	0.115026	1.55686	0.118092
1.23825	0.0806931	0.971024	0.0963083	1.53822	0.107969
1.14719	0.079386	0.985632	0.0850635	1.47798	0.101076
1.05891	0.0687304	0.987061	0.0808659	1.42527	0.101752
1.01986	0.0592751	1.02352	0.0802276	1.42391	0.0994258
0.997272	0.0587409	1.04234	0.0832459	1.4109	0.0970021
0.989266	0.0576649	1.05143	0.0852747	1.40075	0.0989966
0.972483	0.0511454	1.04788	0.0898486	1.38139	0.0978027
0.954302	0.0481585	1.07134	0.0941725	1.38119	0.0993097
0.935929	0.0449723	1.05704	0.0952191	1.36403	0.102214
0.950627	0.0468853	1.05252	0.0861962	1.36896	0.100105
0.951939	0.0524935	1.05364	0.0849309	1.36085	0.100641
0.974703	0.0533807	1.08729	0.0862047	1.34655	0.0985883
0.968723	0.0545036	1.09866	0.089183	1.36109	0.0987425
0.969792	0.0524522	1.09622	0.0903939	1.38232	0.100467
1.0033	0.0595316	1.0963	0.0945539	1.43243	0.105376
1.00973	0.0606824	1.07667	0.0963583	1.42709	0.105484
0.99406	0.057412	1.01462	0.0961118	1.40871	0.1032
0.97335	0.0627227	0.934687	0.0999862	1.3714	0.108291
1.00908	0.0716071	0.974681	0.0902135	1.49495	0.149062

## Sheet: Fig.3e
Sta +20 ng/ml EGF-MSD		Sta +20 ng/ml EGF+31.25 µM PTP1B inhibitor-MSD		Sta +20 ng/ml EGF+62.5 µM PTP1B inhibitor-MSD		Sta +20 ng/ml EGF+125 µM PTP1B inhibitor-MSD
mean	sd	mean	sd	mean	sd	mean	sd
13.7288	0.720863	6.02705	0.709439	2.9673	0.337493	1.8855	0.0419142
46.4397	2.5084	17.9934	2.58249	7.26132	1.17593	3.61269	0.0566978
95.0054	5.36812	35.315	5.69513	12.6695	2.18282	5.58343	0.158739
157.447	9.24109	57.5984	10.0235	19.0944	3.47489	7.6877	0.258091
232.297	13.8232	84.3163	15.578	26.4327	5.23524	9.89633	0.356993
318.456	19.4229	115.017	22.142	34.6051	7.21297	12.1798	0.50629
414.563	25.6486	149.223	29.8249	43.7947	9.607	14.5499	0.633714
519.599	32.7794	186.906	38.6468	54.0628	12.6216	17.0292	0.92605
632.494	40.4793	227.171	48.1498	65.6131	15.8246	19.8533	1.31699
751.813	48.3895	267.569	60.9454	73.8893	19.0724	21.8543	1.20371
877.322	54.3557	310.224	72.0563	83.7432	23.0312	23.7396	0.287449
1007.88	61.7959	350.016	78.1669	95.0078	25.8471	24.0389	0.64174
1142.41	66.2141	394.295	93.0554	104.584	29.0263	25.7968	0.595665
1284.17	77.0574	440.469	110.834	116.571	33.2358	28.1167	1.03452
1426.66	85.3461	487.319	127.996	128.04	35.9159	29.5425	1.18272
1569	102.749	534.707	141.18	140.663	40.1264	31.0991	0.369024
1719.66	118.668	581.644	157.027	153.444	44.2249	33.1895	0.281964
1870.85	130.837	621.769	155.758	165.771	47.6759	34.9732	0.555983
2026.82	145.827	665.855	166.436	179.891	51.2531	36.5663	1.0653
2186.62	152.455	710.541	182.538	194.352	55.3562	38.2242	1.30185
2344.51	165.898	761.854	196.143	207.127	56.8018	40.1632	1.36838
2511.62	176.304	814.218	210.173	220.41	59.1786	42.272	1.67115
2665.27	170.721	867.154	227.985	233.254	66.9982	44.1919	1.38365
2839.08	184.962	917.915	248.767	247.128	70.8417	46.2976	1.59388
3000.07	186.392	969.629	261.378	261.771	76.362	48.3604	1.84954
3176.14	203	1021.18	272.212	277.338	81.0171	50.4433	2.17318
3344.66	206.913	1075.52	292.154	292.53	86.1701	52.5955	2.26847
3500.75	205.403	1133.33	309.061	308.008	91.3995	54.6559	2.51875
3662.37	207.362	1192.24	327.341	323.016	97.8604	56.8377	2.80308
3834.37	218.818	1248.85	356.279	339.111	103.324	59.0753	2.85912
4010.2	239.498	1310.22	373.981	355.711	109.151	60.8256	2.73777
4186.96	252.166	1364.63	379.114	372.063	114.528	63.0554	2.86086
4359.16	254.025	1425.07	389.947	387.907	119.234	65.3036	3.03705
4535.52	252.791	1490.08	414.932	403.826	127.231	67.756	3.17157
4716.84	263.519	1549.38	423.75	420.379	131.818	70.0836	3.42559
4904.07	270.75	1616.86	443.345	437.465	137.753	72.4918	3.59305
5092.59	271.673	1684.08	470.639	455.63	143.498	75.0785	3.72672
5280.95	277.754	1745.23	488.336	474.138	150.167	77.6843	3.79522
5461.08	287.869	1818.88	513.46	492.498	156.18	80.4705	3.85346
5648.8	285.256	1894.38	531.869	506.278	155.801	82.6862	4.71654
5826.11	269.038	1969.68	562.692	524.335	160.529	84.3798	3.9388
6032.97	271.525	2049.49	588.678	543.491	166.291	87.1178	3.85033
6231.64	264.959	2133.01	608.852	563.46	172.041	89.8779	3.8567
6424.7	255.155	2212.59	633.608	581.505	180.257	92.8776	3.8525
6632.73	263.951	2293.8	672.745	600.692	185.778	96.0778	3.79335
6834.85	259.275	2367.18	703.148	619.852	192.239	99.237	4.31375
7048.65	261.081	2440.23	730.781	638.855	197.14	102.677	4.32357
7254.68	278.259	2513.59	777.259	656.694	201.788	106.267	4.08764
7421.15	296.04	2597.5	800.181	674.711	207.597	109.641	4.59059
7606.41	281.244	2684.62	828.052	689.04	209.893	113.404	4.48883
7821.2	294.251	2770.09	851.129	704.031	213.475	117.529	4.49978
8013.49	274.858	2844.36	880.279	716.831	215.761	121.472	4.57877
8208.09	266.612	2912.89	887.367	726.951	215.559	126.708	4.78213
8380.91	252.896	2991.42	896.233	736.865	215.527	132.4	5.61899
8550.46	270.366	3063.11	904.476	744.485	214.861	139.279	6.2711
8720.54	266.879	3129.5	913.546	749.087	213.013	147.483	6.84329
8878.42	248.519	3186.89	926.003	751.349	210.39	158.049	8.07445
9005.2	255.361	3226.71	924.193	754.132	206.776	174.235	10.2609
9081.47	239.709	3212.26	896.779	761.587	203.295	203.814	12.6098

## Sheet: Fig.3f
Sta +20 ng/ml EGF-Speed		Sta +20 ng/ml EGF+31.25 µM PTP1B inhibitor-speed		Sta +20 ng/ml EGF+62.5 µM PTP1B inhibitor-speed		Sta +20 ng/ml EGF+125 µM PTP1B inhibitor-speed
0.294927	0.188395	0.032502	0.11899	0.017277	0.106633	0.025897	0.068421
0.10263	0.118273	0.029473	0.030912	0.004903	0.033705	0.026956	0.008117
0.222136	0.390873	0.065753	0.06152	0.056704	0.018096	0.004579	0.03218
0.042711	0.529582	0.034123	0.096417	0.010446	0.037492	0.003165	0.003067
0.33334	0.368947	0.051754	0.025145	0.079098	0.079707	0.030457	0.019477
0.131183	0.116303	0.051554	0.070237	0.018377	0.021041	0.005631	0.007802
0.216298	0.14596	0.096675	0.050179	0.058254	0.016044	0.030107	0.027877
0.24361	0.244117	0.032157	0.083957	0.027129	0.023995	0.023349	0.015816
0.112993	0.452436	0.010801	0.256307	0.025677	0.057941	0.041681	0.010599
0.071474	0.592309	0.046585	0.192949	0.04168	0.057272	0.005828	0.042449
0.293912	0.261477	0.060223	0.026829	0.031103	0.055916	0.073816	0.008826
0.059293	0.165575	0.079885	0.129099	0.042425	0.058175	0.052499	0.019023
0.015698	0.217768	0.054185	0.006709	0.008883	0.066184	0.013757	0.019326
0.35666	0.311006	0.170285	0.038467	0.032001	0.093158	0.037802	0.018961
0.38052	0.338455	0.127444	0.01468	0.074625	0.051622	0.013462	0.034292
0.083074	0.275186	0.070463	0.008977	0.025591	0.024274	0.020589	0.009364
0.053519	0.296334	0.031066	0.187549	0.107873	0.085748	0.049589	0.019192
0.260657	0.466798	0.02812	0.053607	0.039183	0.154636	0.033413	0.071846
0.313457	0.208615	0.019347	0.010387	0.045742	0.013971	0.032787	0.030804
0.106112	0.20871	0.05203	0.122044	0.008609	0.102593	0.053589	0.014651
0.286978	0.484601	0.03353	0.193827	0.060758	0.014644	0.06066	0.044636
0.18051	0.255053	0.03968	0.036916	0.032003	0.020207	0.045529	0.002531
0.019445	0.147521	0.156486	0.09679	0.041319	0.083353	0.043928	0.022641
0.044663	0.12176	0.071184	0.092782	0.099113	0.04506	0.017264	0.058636
0.149446	0.191355	0.094405	0.170144	0.026764	0.076024	0.029656	0.022953
0.211177	0.077227	0.128122	0.026582	0.011775	0.05679	0.045654	0.036618
0.246639	0.099018	0.050385	0.04612	0.058037	0.033088	0.018149	0.013723
0.070559	0.335272	0.234923	0.048293	0.071084	0.030728	0.104707	0.042172
0.312571	0.417221	0.126278	0.194087	0.026642	0.084193	0.03885	0.054435
0.162855	0.02367	0.415901	0.046844	0.031737	0.005078	0.014528	0.035525
0.289446	0.326911	0.016091	0.105316	0.028391	0.064409	0.046355	0.060627
0.067445	0.267465	0.02357	0.20105	0.016185	0.022956	0.025094	0.013094
0.201901	0.061888	0.029655	0.080454	0.031318	0.074606	0.039086	0.020368
0.138143	0.035167	0.078837	0.070128	0.015829	0.077691	0.025396	0.058573
0.214542	0.289292	0.066497	0.029391	0.029651	0.084646	0.020111	0.016784
0.121992	0.117383	0.059765	0.133841	0.107643	0.027106	0.012574	0.055444
0.285143	0.13137	0.161994	0.044386	0.019215	0.07442	0.012266	0.015501
0.247422	0.130031	0.107759	0.172421	0.082911	0.102047	0.02097	0.017823
0.252691	0.411802	0.036888	0.017967	0.047527	0.029685	0.003341	0.014938
0.382371	0.198491	0.056036	0.027259	0.007819	0.104616	0.011348	0.027027
0.320514	0.093321	0.061939	0.208561	0.043108	0.160519	0.01064	0.008492
0.119016	0.205138	0.011803	0.085871	0.054675	0.076539	0.002605	0.035597
0.112139	0.15564	0.080619	0.083696	0.01058	0.103961	0.010092	0.024355
0.206417	0.071207	0.228017	0.044868	0.080551	0.024853	0.019303	0.001034
0.266724	0.228835	0.154312	0.090302	0.047785	0.033171	0.00528	0.026302
0.281557	0.56456	0.006056	0.065487	0.064102	0.035481	0.021018	0.014895
0.320463	0.261528	0.109962	0.088595	0.018543	0.02504	0.022845	0.02949
0.226735	0.273179	0.062828	0.052355	0.026945	0.034909	0.034877	0.073301
0.123546	0.050481	0.069863	0.134306	0.018713	0.117926	0.024946	0.061492
0.209482	0.135355	0.09722	0.094299	0.031688	0.089131	0.027728	0.026997
0.315645	0.240231	0.020243	0.055536	0.038922	0.077517	0.07723	0.026843
0.163963	0.340463	0.098537	0.051732	0.057398	0.063515	0.007028	0.026984
0.489195	0.205151	0.032594	0.099425	0.019516	0.033974	0.042162	0.051251
0.25923	0.237596	0.055407	0.045862	0.087679	0.068177	0.039062	0.013964
0.07952	0.131831	0.045991	0.101825	0.028767	0.158642	0.01405	0.010889
0.363063	0.137652	0.210141	0.093134	0.03257	0.106426	0.006718	0.0201
0.288598	0.193538	0.058629	0.126664	0.043925	0.134793	0.030565	0.011428
0.09063	0.267248	0.053073	0.149304	0.031386	0.051315	0.037624	0.005536
0.36815	0.155691	0.034369	0.078171	0.018172	0.071312	0.033611	0.027211
0.102843	0.090559	0.043128	0.187339	0.046944	0.059962	0.025175	0.031769
0.121243	0.416046	0.095231	0.050519	0.045493	0.090472	0.022695	0.006707
0.09289	0.377155	0.043742	0.105011	0.024046	0.046655	0.019627	0.008799
0.264129	0.335362	0.037906	0.119703	0.053992	0.029375	0.013303	0.035922
0.138042	0.466639	0.050406	0.073438	0.01597	0.213179	0.023184	0.000543
0.082864	0.412813	0.005147	0.0558	0.067284	0.089924	0.020005	0.035081
0.228751	0.112311	0.079375	0.128401	0.022244	0.106916	0.036334	0.016449
0.164056	0.299711	0.030817	0.155304	0.023748	0.029122	0.007743	0.023367
0.210746	0.504256	0.041809	0.048142	0.04692	0.058551	0.050003	0.025602
0.284831	0.044085	0.199183	0.111584	0.014797	0.052678	0.00606	0.020734
0.371499	0.135381	0.070195	0.299681	0.009615	0.076055	0.020791	0.035669
0.087228	0.026899	0.149199	0.149471	0.063707	0.130651	0.03153	0.035091
0.102216	0.178392	0.128963	0.17848	0.071333	0.077572	0.038432	0.003677
0.197533	0.378144	0.053894	0.087857	0.057565	0.040689	0.02433	0.017385
0.102114	0.037287	0.061789	0.067581	0.054201	0.015674	0.047798	0.018803
0.234159	0.184239	0.200984	0.016145	0.060015	0.0334	0.039874	0.018315
0.047951	0.154195	0.126874	0.034056	0.028984	0.115664	0.039665	0.00412
0.429458	0.093505	0.066576	0.053666	0.011472	0.058234	0.004446	0.00965
0.317259	0.355124	0.149734	0.068034	0.079664	0.032102	0.031672	0.030635
0.105685	0.084227	0.027783	0.189197	0.047109	0.017135	0.01888	0.012037
0.245064	0.183353	0.032218	0.138952	0.047555	0.04956	0.013471	0.04846
0.233605	0.189913	0.139934	0.025202	0.053114	0.009041	0.041703	0.013236
0.228054	0.315995	0.087974	0.110713	0.023659	0.04504	0.036544	0.016176
0.288179	0.242045	0.15006	0.008501	0.034355	0.022155	0.057149	0.025109
0.162114	0.168469	0.326358	0.055109	0.028002	0.029766	0.001685	0.020598
0.318171	0.272339	0.033053	0.021568	0.012776	0.092331	0.014591	0.048656
0.424175	0.20039	0.014487	0.118919	0.067198	0.039294	0.012116	0.037917
0.207008	0.364284	0.193351	0.193283	0.014792	0.03947	0.047691	0.026657
0.157542	0.055842	0.067118	0.059563	0.025261	0.090763	0.028121	0.017348
0.233192	0.254463	0.043696	0.101949	0.016903	0.027768	0.03456	0.035295
0.097972	0.210138	0.142611	0.102964	0.032752	0.065195	0.041898	0.021945
0.128654	0.35809	0.057225	0.158572	0.120289	0.028993	0.015877	0.029586
0.219376	0.029274	0.069329	0.096219	0.101626	0.027924	0.025915	0.040408
0.048896	0.122474	0.097655	0.040506	0.011942	0.028173	0.016428	0.050857
0.146105	0.181534	0.022734	0.076909	0.060905	0.010082	0.036542	0.029872
0.181049	0.219746	0.197898	0.13193	0.041637	0.017552	0.008467	0.006987
0.346135	0.065489	0.118184	0.110953	0.108903	0.094742	0.070946	0.000807
0.26297	0.225679	0.082133	0.029066	0.030963	0.068614	0.043351	0.027517
0.04732	0.263549	0.170027	0.043684	0.033046	0.047335	0.028145	0.023223
0.145886	0.221627	0.083786	0.05049	0.058865	0.038211	0.004317	0.04263
0.159189	0.14414	0.085126	0.033878	0.026386	0.201457	0.033819	0.028757
0.137721	0.07872	0.088327	0.061957	0.029683	0.018907	0.01562	0.029564
0.049573	0.302579	0.024174	0.191129	0.047061	0.132305	0.008953	0.044625
0.141707	0.191885	0.044491	0.149895	0.042704	0.072798	0.020611	0.02927
0.054652	0.053473	0.197543	0.117903	0.072428	0.025302	0.033254	0.025351
0.112305	0.108306	0.200948	0.185529	0.007942	0.113101	0.028375	0.028628
0.090144	0.127829	0.173826	0.027924	0.037709	0.134229	0.039827	0.018623
0.037615	0.146236	0.061107	0.09446	0.031793	0.026387	0.022516	0.01177
0.207899	0.261766	0.044182	0.140163	0.086585	0.014081	0.030748	0.077389
0.159857	0.108096	0.047245	0.009459	0.02614	0.050203	0.005244	0.02184
0.100044	0.076762	0.065065	0.059162	0.022727	0.060028	0.053301	0.022231
0.116541	0.226055	0.088516	0.023279	0.010442	0.030316	0.02647	0.037907
0.115803	0.110766	0.031042	0.180425	0.077503	0.016635	0.028009	0.03619
0.144106	0.252969	0.087882	0.064236	0.021248	0.029873	0.051049	0.020343
0.186575	0.234233	0.018317	0.040834	0.041243	0.032708	0.021879	0.006524
0.171435	0.012888	0.132559	0.173059	0.053321	0.086633	0.023883	0.025953
0.197937	0.327035	0.174564	0.005908	0.035735	0.031039	0.007852	0.012935
0.181564	0.074685	0.024056	0.180543	0.089924	0.05212	0.005456	0.053145
0.356569	0.371876	0.121606	0.038409	0.027148	0.051156	0.044356	0.097625
0.187588	0.116521	0.025301	0.19493	0.095835	0.030774	0.049822	0.030227
0.038573	0.144696	0.276954	0.008077	0.023336	0.152155	0.021454	0.033524
0.168557	0.050048	0.022064	0.223181	0.008485	0.057032	0.020034	0.023545
0.248316	0.179962	0.044273	0.035922	0.053286	0.035591	0.020705	0.021021
0.169787	0.417105	0.07202	0.171131	0.006001	0.046418	0.019312	0.017628
0.069448	0.368481	0.141353	0.206895	0.021819	0.037307	0.048928	0.007667
0.288057	0.238897	0.08579	0.135785	0.016084	0.042593	0.036327	0.020182
0.320574	0.178944	0.306094	0.154026	0.050955	0.073604	0.028599	0.029744
0.193038	0.124158	0.165909	0.068101	0.036992	0.055909	0.04512	0.024815
0.337183	0.028833	0.092578	0.184682	0.025981	0.025873	0.010445	0.018742
0.080031	0.178984	0.1776	0.02039	0.037213	0.077653	0.028839	0.068539
0.360627	0.029571	0.088152	0.078848	0.017492	0.052511	0.045395	0.035408
0.283337	0.387991	0.087712	0.078422	0.063572	0.028355	0.011256	0.004627
0.057289	0.049429	0.032341	0.055013	0.007326	0.055948	0.028722	0.035734
0.457438	0.045695	0.010483	0.060504	0.02236	0.048546	0.043898	0.003568
0.428361	0.107821	0.209048	0.148964	0.025882	0.047599	0.017692	0.00727
0.33605	0.111236	0.182787	0.130499	0.057935	0.048433	0.064099	0.013544
0.453716	0.025562	0.059487	0.181106	0.031376	0.050749	0.01735	0.023261
0.553651	0.232691	0.108226	0.046419	0.004644	0.083555	0.026831	0.035535
0.074124	0.090262	0.146793	0.056843	0.007797	0.036857	0.024389	0.011407
0.267689	0.195527	0.040796	0.146037	0.115603	0.051802	0.047145	0.012981
0.160508	0.0591	0.092195	0.109603	0.048385	0.061467	0.032637	0.042843
0.167624	0.132871	0.060616	0.078737	0.080027	0.077451	0.014403	0.040857
0.089588	0.236381	0.205686	0.030411	0.189169	0.044169	0.001785	0.035589
0.427703	0.133505	0.070709	0.023074	0.028623	0.055805	0.013922	0.004231
0.201811	0.172528	0.114229	0.032233	0.020652	0.074339	0.005884	0.019307
0.393337	0.117597	0.132435	0.1332	0.022884	0.035085	0.02977	0.015419
0.029994	0.137231	0.027016	0.054588	0.027424	0.021097	0.037154	0.017995
0.0545	0.251151	0.090189	0.015514	0.072221	0.040546	0.027333	0.010337
0.106243	0.231633	0.032794	0.148311	0.137091	0.089799	0.017782	0.010394
0.131205	0.244198	0.091545	0.149746	0.138786	0.006354	0.05306	0.057223
0.18696	0.216669	0.01537	0.175807	0.021785	0.046808	0.030616	0.03103
0.110413	0.142388	0.056377	0.031022	0.025589	0.058576	0.023291	0.007397
0.024245	0.248124	0.020916	0.023385	0.017569	0.033322	0.012475	0.014252
0.178058	0.119204	0.123781	0.146431	0.023586	0.02944	0.043052	0.052977
0.089566	0.530615	0.11212	0.141593	0.133216	0.024303	0.00813	0.017716
0.26003	0.327119	0.128046	0.12725	0.003143	0.03508	0.023241	0.007954
0.165812	0.240846	0.007932	0.062425	0.053244	0.022192	0.045821	0.009455
0.419036	0.046783	0.102423	0.12639	0.009016	0.02003	0.01615	0.081201
0.16241	0.080063	0.02526	0.065819	0.036067	0.032613	0.035792	0.024222
0.277589	0.069016	0.179837	0.235624	0.045878	0.32425	0.029364	0.006131
0.023512	0.30128	0.051292	0.01516	0.039741	0.051968	0.005201	0.009012
0.146636	0.094422	0.072709	0.046526	0.01803	0.06252	0.011699	0.017959
0.289112	0.128755	0.051091	0.162802	0.031643	0.068813	0.008299	0.007903
0.181319	0.108748	0.061433	0.059414	0.062714	0.037405	0.023114	0.024877
0.138896	0.100562	0.057344	0.038285	0.081216	0.030644	0.014557	0.023833
0.202167	0.136821	0.161467	0.093912	0.012326	0.049935	0.022949	0.008047
0.109066	0.047148	0.124617	0.024782	0.101693	0.035833	0.02331	0.01076
0.093189	0.360226	0.039863	0.042045	0.032316	0.060156	0.009617	0.013733
0.126821	0.254818	0.020737	0.084683	0.083592	0.066176	0.035957	0.040059
0.359651	0.212493	0.065255	0.113918	0.04033	0.030047	0.032355	0.033767
0.069246	0.152578	0.165977	0.100075	0.127318	0.097688	0.014874	0.019669
0.239013	0.077786	0.063504	0.092419	0.096205	0.106182	0.01978	0.014479
0.07743	0.203258	0.135727	0.184979	0.111468	0.043805	0.045163	0.009518
0.151554	0.424373	0.106149	0.087433	0.046457	0.070947	0.028501	0.054593
0.041362	0.204459	0.101395	0.005752	0.060795	0.040538	0.026431	0.044565
0.153822	0.197873	0.122014	0.121054	0.021479	0.040681	0.008641	0.033943
0.162098	0.233218	0.075919	0.042923	0.014966	0.024793	0.006295	0.019348
0.071255	0.16644	0.24536	0.099377	0.058132	0.024405	0.016384	0.03363
0.035656	0.314299	0.106748	0.048301	0.026166	0.023778	0.025327	0.045807
0.270342	0.190608	0.095241	0.040852	0.04438	0.089162	0.026147	0.029827
0.092094	0.059366	0.162688	0.159664	0.024041	0.021215	0.032782	0.028407
0.077268	0.124862	0.150626	0.121264	0.042434	0.020343	0.029144	0.020854
0.178879	0.028776	0.083969	0.045424	0.060651	0.016006	0.041003	0.014576
0.140835	0.141843	0.187543	0.14016	0.027061	0.142716	0.03575	0.017177
0.158514	0.045239	0.122374	0.139644	0.020505	0.075811	0.030576	0.007677
0.315473	0.078831	0.076481	0.083121	0.005469	0.00853	0.024624	0.038125
0.072278	0.182384	0.001158	0.133266	0.050208	0.211561	0.026216	0.010068
0.154379	0.346265	0.05772	0.070007	0.038822	0.017708	0.003075	0.008088
0.144376	0.126589	0.056389	0.042609	0.031461	0.008726	0.004615	0.066239
0.158966	0.359057	0.138884	0.152456	0.057912	0.030704	0.007499	0.016362
0.154999	0.227801	0.051932	0.037632	0.090587	0.015872	0.016658	0.059503
0.22683	0.035142	0.041817	0.053151	0.020339	0.098643	0.022917	0.031113
0.110757	0.044503	0.054254	0.15344	0.036472	0.049405	0.01053	0.041445
0.333387	0.429903	0.048201	0.126304	0.061432	0.030295	0.014843	0.037244
0.344311	0.056077	0.079357	0.069547	0.030232	0.066022	0.029881	0.030527
0.029444	0.326426	0.032736	0.021187	0.069659	0.030903	0.028583	0.018771
0.084566	0.14772	0.054708	0.039616	0.03747	0.049957	0.010511	0.020323
0.072585	0.152343	0.081807	0.134095	0.033805	0.065783	0.025513	0.058025
0.095981	0.14192	0.075117	0.024344	0.054127	0.130255	0.008887	0.001942
0.148888	0.252422	0.041822	0.162888	0.058172	0.015114	0.035708	0.040433
0.052894	0.120061	0.054871	0.026346	0.03512	0.057104	0.005799	0.030936
0.031352	0.104883	0.07393	0.121579	0.03693	0.063749	0.045642	0.011954
0.417607	0.4683	0.047846	0.005807	0.038298	0.034008	0.029923	0.014536
0.193039	0.058125	0.085805	0.049298	0.021128	0.04663	0.006898	0.064937
0.15585	0.078187	0.146379	0.120366	0.038654	0.027287	0.014679	0.002686
0.149629	0.42711	0.036762	0.027835	0.009205	0.056055	0.027575	0.020624
0.138025	0.272646	0.058114	0.004624	0.040376	0.032939	0.022995	0.026913
0.344133	0.061298	0.084843	0.065115	0.10614	0.003146	0.039342	0.019722
0.116971	0.208522	0.051732	0.024874	0.01714	0.081546	0.018696	0.005491
0.110647	0.456281	0.126064	0.072695	0.022707	0.026637	0.021492	0.062458
0.217526	0.156597	0.009759	0.103233	0.065006	0.054926	0.005463	0.060138
0.288736	0.108452	0.051564	0.065324	0.016384	0.023422	0.01253	0.024449
0.03107	0.198464	0.030231	0.107194	0.033719	0.046291	0.028462	0.007749
0.015324	0.116363	0.052597	0.102425	0.02788	0.029427	0.05617	0.072431
0.18319	0.37519	0.008133	0.060567	0.106471	0.08533	0.031721	0.018809
0.249314	0.084952	0.013233	0.135229	0.045187	0.027257	0.03918	0.002183
0.022342	0.368268	0.181147	0.191659	0.111549	0.087284	0.008685	0.016453
0.19545	0.15023	0.177303	0.142815	0.04034	0.030846	0.04258	0.011436
0.113443	0.188813	0.071691	0.122353	0.029959	0.022377	0.012436	0.022003
0.206165	0.379406	0.259646	0.097574	0.063057	0.063455	0.023108	0.050209
0.102337	0.103452	0.045375	0.10413	0.02489	0.086621	0.02139	0.029141
0.053236	0.141548	0.052363	0.045128	0.003036	0.013939	0.016117	0.019127
0.048331	0.111434	0.112176	0.118384	0.028401	0.044013	0.064134	0.018131
0.358103	0.32914	0.032156	0.176152	0.043572	0.010137	0.00587	0.035252
0.216594	0.030586	0.080628	0.020384	0.08668	0.045234	0.018552	0.014609
0.322025	0.268332	0.064659	0.115892	0.046007	0.076277	0.085861	0.023371
0.29036	0.046977	0.158445	0.02406	0.037366	0.021916	0.036272	0.023451
0.137117	0.204853	0.057239	0.11198	0.016512	0.090961	0.034794	0.016284
0.261568	0.11571	0.079345	0.188634	0.012985	0.051534	0.023499	0.026015
0.122014	0.477565	0.195679	0.159843	0.051067	0.037621	0.020406	0.00474
0.312893	0.253524	0.058221	0.241686	0.065214	0.032303	0.006939	0.00769
0.00463	0.2847	0.074943	0.278988	0.039192	0.039808	0.039215	0.02448
0.045049	0.259599	0.127718	0.033537	0.078076	0.041832	0.13004	0.038364
0.083903	0.176927	0.085258	0.089917	0.043046	0.057218	0.012915	0.027519
0.076695	0.153144	0.049564	0.145315	0.035469	0.127563	0.033604	0.007804
0.092502	0.294075	0.021395	0.090022	0.107629	0.109141	0.026913	0.026053
0.236763	0.241541	0.088555	0.174175	0.088275	0.041899	0.012334	0.034127
0.243182	0.472104	0.075721	0.086466	0.059769	0.017493	0.005539	0.038705
0.115086	0.10442	0.054855	0.047878	0.079617	0.028217	0.02552	0.017683
0.243482	0.182119	0.110799	0.111072	0.040232	0.03687	0.010686	0.016872
0.248222	0.174849	0.20169	0.060542	0.03918	0.177055	0.047493	0.021283
0.429766	0.119766	0.123247	0.101799	0.107459	0.025536	0.019451	0.018048
0.083622	0.312609	0.230804	0.075153	0.062684	0.073533	0.031898	0.030411
0.191497	0.329304	0.148886	0.051433	0.036723	0.012163	0.025938	0.04135
0.130522	0.463764	0.063643	0.15227	0.116653	0.027778	0.012685	0.032715
0.423018	0.052206	0.065788	0.358978	0.048493	0.050096	0.027638	0.010286
0.019221	0.249708	0.073323	0.056679	0.018192	0.014479	0.036981	0.015559
0.11731	0.249133	0.053653	0.080968	0.07249	0.090029	0.002418	0.008377
0.174147	0.110698	0.01236	0.026479	0.020417	0.015563	0.020067	0.04871
0.15555	0.202605	0.384408	0.095423	0.02009	0.062453	0.048672	0.024022
0.125042	0.242164	0.033627	0.082274	0.009148	0.022834	0.005081	0.016009
0.228017	0.073329	0.101246	0.151558	0.01105	0.081186	0.046645	0.049365
0.08054	0.277652	0.091216	0.013757	0.091078	0.01264	0.028325	0.006715
0.046907	0.112501	0.097601	0.104912	0.004598	0.039132	0.060742	0.030108
0.055616	0.287552	0.097576	0.154437	0.034783	0.043171	0.031374	0.02598
0.020004	0.392147	0.038135	0.217015	0.097927	0.027735	0.026765	0.001716
0.096194	0.197839	0.012408	0.076091	0.095293	0.030502	0.011859	0.003758
0.080375	0.318941	0.073401	0.109786	0.013836	0.051909	0.02238	0.031082
0.161249	0.246138	0.261804	0.123952	0.029676	0.106955	0.038896	0.025371
0.154807	0.306052	0.07859	0.130221	0.045928	0.053353	0.044937	0.019745
0.129832	0.045447	0.047973	0.099001	0.054405	0.104401	0.014083	0.030899
0.184365	0.094957	0.070933	0.322939	0.01605	0.092811	0.016763	0.011273
0.027143	0.134184	0.049075	0.097029	0.018219	0.071551	0.009594	0.024011
0.054341	0.440776	0.037148	0.137802	0.056823	0.003828	0.008057	0.042381
0.091046	0.10515	0.019308	0.175085	0.008799	0.035129	0.025894	0.018751
0.219354	0.371224	0.034265	0.284739	0.011065	0.076266	0.006388	0.050217
0.079562	0.098258	0.229286	0.134745	0.03312	0.070111	0.026961	0.047981
0.289561	0.185052	0.071832	0.064842	0.033568	0.009651	0.026654	0.035312
0.150859	0.024377	0.021831	0.147687	0.060686	0.008829	0.01994	0.011208
0.091241	0.115794	0.069344	0.04649	0.005831	0.110116	0.006234	0.025585
0.060001	0.225529	0.092685	0.158957	0.02248	0.0409	0.021557	0.017172
0.215342	0.125439	0.059735	0.108087	0.011372	0.013121	0.004302	0.034049
0.551179	0.179652	0.161382	0.126426	0.075197	0.044926	0.024742	0.010031
0.154836	0.195046	0.076111	0.263828	0.061173	0.027782	0.010472	0.02672
0.534613	0.17598	0.124483	0.035919	0.107358	0.100031	0.023264	0.066644
0.1876	0.134201	0.028867	0.029277	0.026902	0.02675	0.061322	0.045585
0.042468	0.220391	0.159559	0.257772	0.064031	0.054638	0.030501	0.076467
0.364158	0.120562	0.016433	0.063222	0.042391	0.044936	0.014467	0.01532
0.0632	0.199114	0.105934	0.150643	0.050576	0.08134	0.058289	0.039527
0.051036	0.053916	0.050176	0.06659	0.019	0.051215	0.019153	0.040456
0.071092	0.194498	0.074449	0.079814	0.012069	0.005691	0.010685	0.070083
0.222909	0.305857	0.084168	0.10855	0.032	0.070084	0.042255	0.02758
0.244699	0.070876	0.072868	0.133287	0.014937	0.104804	0.052061	0.031908
0.200647	0.159233	0.033768	0.058418	0.036416	0.115019	0.06739	0.026434
0.103366	0.178941	0.158829	0.067072	0.050627	0.011011	0.044494	0.045189
0.349147	0.231741	0.180106	0.076341	0.040555	0.103988	0.027672	0.01474
0.045145	0.009317	0.122963	0.089246	0.032478	0.057385	0.020437	0.028965
0.0336	0.127102	0.09217	0.031328	0.04516	0.043727	0.042667	0.026849
0.154725	0.310073	0.048462	0.1778	0.041316	0.03561	0.028582	0.012664
0.134284	0.19999	0.024325	0.232555	0.017345	0.032155	0.02212	0.007154
0.18603	0.352504	0.03118	0.268634	0.036608	0.229897	0.061981	0.038315
0.22797	0.122504	0.024018	0.085228	0.06342	0.070891	0.013735	0.025415
0.09813	0.027769	0.004119	0.208949	0.004589	0.141251	0.061345	0.013684
0.167293	0.088279	0.088341	0.098513	0.029484	0.12094	0.017045	0.013482
0.097476	0.237366	0.071875	0.048043	0.055671	0.12194	0.031248	0.022647
0.173455	0.347143	0.104782	0.043249	0.042169	0.028535	0.031011	0.025601
0.02488	0.234268	0.122826	0.085583	0.041629	0.030981	0.048313	0.01883
0.117168	0.092061	0.175451	0.015924	0.046203	0.160921	0.008993	0.026231
0.52782	0.118671	0.156408	0.073311	0.056977	0.086788	0.005846	0.072022
0.155522	0.081502	0.061058	0.075556	0.036363	0.051571	0.056181	0.051907
0.065746	0.103375	0.050168	0.052504	0.034376	0.059921	0.03308	0.033902
0.098858	0.245525	0.016834	0.043284	0.035002	0.046102	0.020636	0.025271
0.198394	0.134805	0.03455	0.07659	0.006557	0.097653	0.033586	0.036297
0.336432	0.046725	0.155124	0.019153	0.011408	0.012047	0.015267	0.032531
0.114617	0.158691	0.060576	0.154142	0.03049	0.069262	0.023303	0.019796
0.393791	0.2505	0.017918	0.21466	0.02925	0.139361	0.027304	0.016446
0.346679	0.165522	0.053645	0.071412	0.008922	0.110029	0.07092	0.006769
0.229487	0.062719	0.039544	0.047982	0.018856	0.047211	0.035237	0.046219
0.226249	0.174894	0.028483	0.035341	0.048448	0.062499	0.034845	0.044246
0.271882	0.370189	0.075136	0.039938	0.024447	0.02832	0.019961	0.020039
0.484788	0.178333	0.063458	0.156012	0.020129	0.034101	0.021837	0.015946
0.210123	0.128553	0.053028	0.170815	0.025862	0.128805	0.007269	0.031437
0.093275	0.096625	0.146337	0.053831	0.018302	0.017018	0.028027	0.029697
0.062932	0.313895	0.086076	0.182967	0.034948	0.08664	0.019668	0.033485
0.199081	0.568804	0.163012	0.018564	0.021867	0.011842	0.031887	0.022362
0.143132	0.133863	0.073585	0.063135	0.064569	0.046575	0.010132	0.005267
0.052029	0.214165	0.053605	0.100815	0.031892	0.078041	0.045196	0.026968
0.225019	0.162314	0.094978	0.011242	0.008775	0.044901	0.020715	0.036431
0.110034	0.242746	0.141558	0.089633	0.067972	0.0221	0.056798	0.034266
0.007055	0.433395	0.062022	0.098231	0.025172	0.020937	0.003804	0.023214
0.115033	0.052362	0.048129	0.112914	0.031373	0.100637	0.036364	0.031106
0.350969	0.401789	0.039245	0.117943	0.040938	0.070677	0.034241	0.01982
0.135344	0.117158	0.069781	0.015549	0.036578	0.027626	0.026122	0.00815
0.16489	0.178146	0.012995	0.156243	0.040603	0.025467	0.026791	0.040458
0.385467	0.106616	0.21382	0.058172	0.029678	0.027424	0.019619	0.05841
0.41825	0.088153	0.081157	0.027821	0.036732	0.082332	0.053421	0.007841
0.209657	0.009102	0.044762	0.180114	0.031867	0.077362	0.023723	0.016503
0.122699	0.247129	0.108416	0.061377	0.033376	0.050209	0.02049	0.019638
0.127934	0.030736	0.032043	0.080787	0.044165	0.143079	0.03587	0.027876
0.3052	0.182628	0.035449	0.02604	0.098771	0.019338	0.040456	0.036558
0.196483	0.050175	0.126626	0.330577	0.011795	0.185232	0.020493	0.009592
0.231751	0.249494	0.115669	0.004216	0.013011	0.028768	0.063949	0.021055
0.264432	0.081861	0.049691	0.13056	0.049915	0.031987	0.009123	0.007717
0.130789	0.162022	0.043664	0.178748	0.020099	0.027758	0.024141	0.044159
0.314367	0.088804	0.019996	0.077092	0.025653	0.053558	0.04608	0.03161
0.100536	0.173845	0.062289	0.291235	0.080268	0.014943	0.052744	0.021958
0.067985	0.362963	0.092241	0.080261	0.015808	0.020195	0.028872	0.037145
0.222459	0.159343	0.024017	0.127454	0.054989	0.01819	0.009808	0.030584
0.103121	0.142241	0.207084	0.027958	0.084905	0.047009	0.011649	0.014578
0.230887	0.094531	0.108675	0.040188	0.015751	0.035956	0.027019	0.013103
0.098397	0.131244	0.068382	0.025264	0.045001	0.034218	0.005524	0.003319
0.224924	0.188008	0.162303	0.020308	0.026832	0.024488	0.057788	0.070048
0.097431	0.257156	0.045227	0.014611	0.051932	0.053495	0.026811	0.035452
0.123553	0.350756	0.007523	0.154889	0.063261	0.124149	0.025112	0.050257
0.224317	0.134392	0.030359	0.336678	0.044877	0.056644	0.017935	0.003436
0.21445	0.293476	0.06581	0.128752	0.09905	0.020808	0.028558	0.004951
0.068358	0.081018	0.180665	0.101475	0.026144	0.010556	0.03828	0.004415
0.274381	0.243162	0.08131	0.065147	0.072698	0.05728	0.008968	0.017584
0.221193	0.301823	0.037639	0.065543	0.019298	0.07985	0.013384	0.027963
0.340428	0.03924	0.102814	0.026454	0.053696	0.02217	0.006542	0.010001
0.136573	0.266379	0.253177	0.063706	0.057973	0.01701	0.035038	0.022355
0.118755	0.098984	0.187495	0.118565	0.037618	0.01695	0.005288	0.0315
0.100634	0.320765	0.046427	0.142663	0.036584	0.016117	0.017809	0.036159
0.044264	0.017736	0.124035	0.10975	0.010302	0.038823	0.020695	0.016771
0.074591	0.12309	0.071567	0.085447	0.047767	0.051262	0.031931	0.030622
0.114317	0.042136	0.006848	0.043115	0.022889	0.030022	0.013447	0.03126
0.25066	0.139047	0.076176	0.085964	0.021427	0.104401	0.024343	0.049891
0.175005	0.126508	0.094515	0.106086	0.011682	0.06039	0.039857	0.034954
0.179783	0.273989	0.041558	0.134211	0.089271	0.010275	0.0261	0.006983
0.083932	0.189703	0.124085	0.139544	0.036106	0.01521	0.026478	0.033227
0.253181	0.194482	0.154099	0.04516	0.038066	0.015826	0.021107	0.042344
0.195662	0.046506	0.035566	0.035078	0.041544	0.035189	0.023362	0.016877
0.265501	0.183986	0.249441	0.050585	0.030147	0.076833	0.032525	0.00845
0.311347	0.162213	0.023125	0.010756	0.007923	0.027163	0.04942	0.035719
0.304279	0.056465	0.149219	0.133377	0.084314	0.010803	0.04345	0.034628
0.128743	0.22762	0.082716	0.230806	0.05699	0.121334	0.020715	0.01009
0.338236	0.211539	0.154042	0.248697	0.012523	0.004503	0.036653	0.019257
0.011323	0.151437	0.040377	0.304878	0.003215	0.006617	0.006589	0.008369
0.252553	0.072209	0.029632	0.198861	0.036965	0.03099	0.037565	0.010686
0.100556	0.301602	0.062604	0.046824	0.049093	0.045997	0.047861	0.042557
0.059292	0.129496	0.019058	0.021379	0.044592	0.05126	0.0115	0.043306
0.091033	0.051183	0.055119	0.09863	0.059534	0.050476	0.007074	0.012324
0.343537	0.389498	0.091594	0.03586	0.037312	0.020164	0.013965	0.011211
0.239952	0.247619	0.078384	0.013513	0.038807	0.101877	0.0104	0.039238
0.296861	0.165523	0.019654	0.058857	0.031454	0.024035	0.032879	0.014491
0.139529	0.077486	0.1059	0.102559	0.064565	0.014701	0.021848	0.02417
0.044301	0.110682	0.100846	0.164075	0.055893	0.044173	0.008702	0.009443
0.137941	0.282963	0.034328	0.053759	0.042769	0.051695	0.01695	0.016364
0.386313	0.216727	0.043506	0.042982	0.048184	0.034928	0.010169	0.041829
0.345261	0.021164	0.046811	0.181239	0.017584	0.067457	0.052463	0.026572
0.136604	0.095176	0.056873	0.174899	0.048294	0.046104	0.02447	0.046552
0.221476	0.191863	0.01398	0.10552	0.008565	0.010358	0.002555	0.017781
0.21122	0.125278	0.050503	0.092737	0.071022	0.025574	0.068464	0.021135
0.056919	0.283542	0.12755	0.035678	0.068622	0.049013	0.04166	0.020493
0.30078	0.070761	0.071463	0.090724	0.064766	0.037156	0.044486	0.054897
0.102015	0.133304	0.061824	0.088627	0.03645	0.045425	0.091208	0.030357
0.175008	0.091036	0.08354	0.128596	0.02436	0.166365	0.003664	0.036895
0.152732	0.06727	0.089117	0.137021	0.028169	0.005322	0.027557	0.015978
0.230226	0.337119	0.117654	0.214697	0.026358	0.007195	0.069533	0.019625
0.34358	0.150466	0.028741	0.071596	0.032315	0.079409	0.014114	0.014324
0.062326	0.01359	0.078957	0.13135	0.033113	0.064888	0.019447	0.009776
0.202486	0.498096	0.121803	0.063096	0.084071	0.005047	0.080325	0.017479
0.134024	0.134948	0.064572	0.238242	0.073084	0.034336	0.030016	0.026386
0.109304	0.303006	0.073633	0.29421	0.081116	0.015942	0.026201	0.042375
0.154887	0.127635	0.014997	0.009869	0.01816	0.015313	0.014345	0.011417
0.231947	0.274413	0.076274	0.161519	0.037103	0.054032	0.006428	0.027989
0.098214	0.093226	0.07966	0.137126	0.03532	0.019768	0.008454	0.036031
0.089334	0.203475	0.018732	0.046664	0.144583	0.075964	0.020425	0.003902
0.22721	0.201936	0.045873	0.137161	0.010996	0.028323	0.015853	0.016728
0.143647	0.1647	0.113004	0.026906	0.032081	0.024475	0.027828	0.041763
0.093424	0.224742	0.119552	0.162671	0.023982	0.049909	0.01947	0.043764
0.1111	0.382129	0.065144	0.025074	0.001409	0.007851	0.03155	0.006069
0.379627	0.0343	0.079795	0.04096	0.014244	0.029514	0.002223	0.011325
0.09849	0.066308	0.020107	0.010432	0.034421	0.043679	0.027277	0.004556
0.207535	0.071146	0.033098	0.178646	0.010619	0.07307	0.042218	0.020555
0.164142	0.371444	0.059191	0.029454	0.031423	0.019939	0.006285	0.048278
0.031967	0.422954	0.039582	0.242407	0.037091	0.044078	0.022664	0.024514
0.238285	0.043922	0.104318	0.049767	0.002126	0.065877	0.0108	0.016569
0.230483	0.054209	0.061466	0.158999	0.023136	0.025179	0.031047	0.008131
0.022903	0.04158	0.065891	0.146864	0.038158	0.115615	0.032612	0.005689
0.003441	0.505229	0.202435	0.053287	0.07846	0.088738	0.028892	0.092697
0.248541	0.268301	0.023169	0.216132	0.020196	0.025623	0.05746	0.014009
0.073228	0.064453	0.070859	0.044859	0.015614	0.080583	0.014268	0.024377
0.04583	0.042735	0.058098	0.112534	0.028284	0.171901	0.004203	0.015683
0.335037	0.147179	0.049748	0.139217	0.020506	0.033023	0.007264	0.023277
0.315847	0.314537	0.081498	0.143406	0.050376	0.009446	0.030627	0.046133
0.116391	0.051476	0.2175	0.037105	0.054861	0.01445	0.050838	0.045343
0.25757	0.370739	0.283291	0.319929	0.044711	0.022364	0.021261	0.046419
0.422734	0.155639	0.038525	0.014849	0.028328	0.01835	0.01066	0.076609
0.321697	0.183659	0.061093	0.024139	0.13542	0.056424	0.025494	0.005087
0.037326	0.158881	0.08514	0.1406	0.006977	0.072953	0.016061	0.011306
0.239995	0.115502	0.118021	0.098113	0.057902	0.026527	0.022627	0.012454
0.015977	0.352919	0.004119	0.071	0.014474	0.044416	0.005162	0.020275
0.218015	0.276628	0.076163	0.084168	0.047084	0.045245	0.029002	0.01583
0.214098	0.065165	0.026891	0.064834	0.058669	0.055015	0.020198	0.007167
0.189504	0.198875	0.027456	0.045266	0.058902	0.053979	0.035603	0.025085
0.378318	0.080933	0.069618	0.11817	0.036527	0.120128	0.04716	0.031396
0.220174	0.113618	0.13852	0.071774	0.061438	0.122075	0.030549	0.030356
0.093098	0.33573	0.014209	0.105401	0.090517	0.011823	0.01035	0.008364
0.304234	0.34597	0.044011	0.053705	0.145157	0.100853	0.039555	0.024211
0.543451	0.154004	0.083906	0.065762	0.015458	0.0235	0.007259	0.027632
0.077864	0.433363	0.20885	0.026662	0.052841	0.036681	0.013587	0.020993
0.236692	0.077187	0.138673	0.07014	0.084887	0.075921	0.00811	0.068804
0.149468	0.146135	0.112254	0.125277	0.039597	0.077267	0.035121	0.009744
0.12051	0.088025	0.121177	0.111452	0.009694	0.015659	0.023302	0.014561
0.129608	0.082673	0.217279	0.072211	0.053533	0.029899	0.016949	0.007263
0.225672	0.111477	0.168258	0.098512	0.032569	0.049871	0.024494	0.033515
0.353318	0.067229	0.247838	0.010948	0.026649	0.019189	0.018845	0.031346
0.09791	0.36639	0.033916	0.096234	0.040002	0.090204	0.035823	0.025809
0.092979	0.339293	0.045401	0.108852	0.029642	0.017564	0.019781	0.016343
0.145888	0.019044	0.033583	0.009102	0.025806	0.077856	0.024208	0.004481
0.297581	0.305019	0.062504	0.350219	0.023155	0.024742	0.034914	0.011725
0.222063	0.204564	0.05102	0.301982	0.07369	0.098308	0.035671	0.032193
0.085888	0.266165	0.06666	0.072433	0.021839	0.015602	0.022878	0.008482
0.154114	0.066574	0.041696	0.036429	0.01312	0.045204	0.017103	0.063568
0.308025	0.107161	0.106152	0.077167	0.053525	0.031841	0.010601	0.016643
0.099328	0.251231	0.011649	0.064273	0.063374	0.067748	0.007885	0.068601
0.019207	0.055144	0.084026	0.055272	0.00919	0.079639	0.023563	0.01101
0.214305	0.128063	0.033806	0.203138	0.049925	0.042742	0.03901	0.029256
0.170914	0.167054	0.137622	0.102687	0.028315	0.034662	0.007139	0.012304
0.031488	0.050448	0.060382	0.059903	0.00807	0.016614	0.013876	0.066702
0.002017	0.100705	0.10513	0.11469	0.025526	0.00515	0.030234	0.02341
0.063484	0.027315	0.026682	0.099174	0.048338	0.093459	0.007151	0.045837
0.25312	0.074435	0.165562	0.059374	0.008382	0.010897	0.03344	0.048243
0.144273	0.146466	0.146227	0.029133	0.05439	0.017586	0.038441	0.040257
0.35503	0.102095	0.1487	0.031513	0.092091	0.075921	0.02325	0.049592
0.107412	0.159383	0.044389	0.1629	0.024398	0.011029	0.013532	0.026923
0.16801	0.195168	0.140221	0.075792	0.020895	0.035336	0.004804	0.039151
0.044924	0.264545	0.029904	0.140799	0.082657	0.015302	0.027251	0.017437
0.04313	0.041752	0.019789	0.036445	0.034153	0.03776	0.018304	0.018204
0.202412	0.224874	0.037523	0.073864	0.043798	0.012859	0.031	0.020405
0.01589	0.200229	0.129181	0.074772	0.030893	0.033425	0.051531	0.025493
0.420436	0.085682	0.022634	0.039446	0.110879	0.083753	0.001173	0.014419
0.125124	0.056655	0.074002	0.082555	0.078621	0.02854	0.015035	0.016401
0.108045	0.269281	0.106632	0.060588	0.021978	0.122307	0.065327	0.067276
0.192779	0.072209	0.008633	0.034938	0.100217	0.045018	0.038887	0.009027
0.043286	0.15885	0.053898	0.133234	0.08109	0.0062	0.004127	0.022842
0.022362	0.364535	0.132102	0.048505	0.072342	0.037995	0.02416	0.037139
0.273789	0.141091	0.096516	0.050262	0.028582	0.003854	0.039075	0.014921
0.098188	0.235076	0.013816	0.103891	0.067039	0.040888	0.014693	0.028093
0.071032	0.287484	0.071679	0.013522	0.00164	0.031511	0.008703	0.028756
0.034171	0.176467	0.026452	0.073723	0.015615	0.033228	0.048889	0.045036
0.101789	0.082105	0.04952	0.204811	0.021762	0.070277	0.020957	0.010218
0.24037	0.376053	0.104744	0.04935	0.047098	0.074	0.05017	0.004952
0.162663	0.158966	0.208986	0.038056	0.002962	0.016901	0.009669	0.016399
0.112818	0.386509	0.010913	0.114564	0.066734	0.042083	0.051857	0.008148
0.169968	0.23227	0.159276	0.052834	0.02225	0.025641	0.003591	0.040099
0.012725	0.201119	0.032302	0.103492	0.020329	0.012406	0.019658	0.036674
0.195921	0.360371	0.015861	0.067148	0.034275	0.01061	0.059223	0.021963
0.310069	0.274833	0.041156	0.090042	0.018799	0.002137	0.016214	0.024895
0.166028	0.110748	0.082382	0.132948	0.015636	0.002814	0.059487	0.028802
0.153341	0.075646	0.031349	0.029423	0.07928	0.018578	0.056291	0.012649
0.2655	0.262939	0.029815	0.062084	0.008267	0.052369	0.026965	0.026867
0.230558	0.103195	0.018289	0.103642	0.048125	0.020513	0.015326	0.010876
0.080818	0.057407	0.149503	0.177009	0.009302	0.031103	0.01195	0.04961
0.477916	0.245191	0.080446	0.029865	0.050252	0.026607	0.023372	0.026897
0.164531	0.074263	0.020084	0.043769	0.050026	0.046701	0.011599	0.03985
0.031287	0.398792	0.102682	0.234733	0.073324	0.006981	0.010826	0.018874
0.171751	0.06237	0.070209	0.102484	0.047629	0.007272	0.037335	0.019473
0.161806	0.317013	0.061121	0.112015	0.031156	0.085905	0.038607	0.006839
0.175302	0.056859	0.060777	0.117375	0.022244	0.037019	0.037131	0.031953
0.236286	0.20209	0.072083	0.108844	0.04046	0.046877	0.029735	0.024985
0.230902	0.077087	0.055123	0.086164	0.109161	0.016775	0.020006	0.030911
0.146093	0.028829	0.052684	0.024424	0.072916	0.028623	0.004425	0.014915
0.226858	0.219435	0.108057	0.069509	0.02697	0.039677	0.005219	0.041286
0.244805	0.40571	0.091447	0.229954	0.021235	0.055452	0.020487	0.025739
0.120468	0.39859	0.029711	0.126102	0.062625	0.097661	0.012439	0.034185
0.218185	0.105526	0.071093	0.08196	0.028816	0.011738	0.02216	0.026058
0.04828	0.10078	0.056179	0.023822	0.081837	0.014285	0.015844	0.00785
0.134781	0.325256	0.024725	0.108008	0.01915	0.044784	0.007492	0.023007
0.09208	0.108268	0.046447	0.223186	0.059713	0.012685	0.024843	0.016981
0.29861	0.049427	0.044869	0.162674	0.020715	0.045839	0.012809	0.029926
0.115834	0.092386	0.029924	0.037783	0.042269	0.025589	0.028314	0.00436
0.037923	0.300223	0.030795	0.033756	0.008784	0.003725	0.035232	0.008789
0.222369	0.192434	0.230374	0.027027	0.044762	0.099402	0.076922	0.008848
0.075864	0.27532	0.068165	0.014765	0.03451	0.032942	0.014599	0.014184
0.026676	0.10322	0.144638	0.281594	0.019033	0.082409	0.023889	0.022786
0.266696	0.150626	0.035258	0.174657	0.0529	0.016304	0.016576	0.037074
0.142016	0.174274	0.051726	0.037401	0.04752	0.078905	0.009354	0.019256
0.033265	0.32211	0.082171	0.127511	0.045023	0.113945	0.003241	0.052413
0.183224	0.148096	0.171351	0.138803	0.048927	0.154783	0.01129	0.017341
0.057818	0.232808	0.082165	0.368983	0.071688	0.018586	0.028359	0.049329
0.251725	0.030451	0.013297	0.089047	0.038351	0.046108	0.013947	0.027294
0.114391	0.115351	0.10058	0.073836	0.060548	0.034464	0.017909	0.048673
0.410829	0.35261	0.102617	0.23702	0.04931	0.143727	0.047183	0.023969
0.143569	0.340285	0.038471	0.057739	0.035722	0.045185	0.032063	0.016781
0.140553	0.054833	0.046495	0.014597	0.037424	0.056638	0.046503	0.016048
0.110229	0.146603	0.150925	0.114792	0.022074	0.009117	0.018736	0.015981
0.190848	0.304325	0.024873	0.066463	0.098817	0.041495	0.051094	0.016619
0.373712	0.196237	0.02368	0.168517	0.013119	0.022971	0.037416	0.015508
0.178598	0.02403	0.031694	0.040592	0.01447	0.071153	0.03723	0.0201
0.017253	0.173569	0.019204	0.254678	0.081057	0.069728	0.026485	0.009851
0.04889	0.147618	0.115292	0.401587	0.005248	0.044674	0.008276	0.008447
0.079064	0.232136	0.018939	0.092552	0.047787	0.067803	0.007062	0.020432
0.132008	0.228967	0.074245	0.107979	0.066483	0.007848	0.022427	0.027912
0.03606	0.145587	0.070585	0.014872	0.027461	0.044011	0.021168	0.032802
0.202919	0.038074	0.038995	0.139345	0.004174	0.022112	0.002982	0.025508
0.123492	0.083859	0.056983	0.391975	0.016638	0.104788	0.028248	0.005197
0.288154	0.246524	0.045995	0.079209	0.102301	0.010077	0.042637	0.027698
0.30576	0.218667	0.031136	0.10164	0.021658	0.060434	0.031785	0.033617
0.263824	0.188802	0.058112	0.119206	0.022001	0.067525	0.054574	0.031486
0.322278	0.130545	0.083995	0.287989	0.020676	0.007254	0.027758	0.027524
0.248417	0.152358	0.061592	0.100047	0.033934	0.061746	0.013518	0.048173
0.228513	0.251113	0.094923	0.151991	0.006351	0.040217	0.008822	0.008319
0.05481	0.078515	0.155857	0.010325	0.008485	0.058146	0.020966	0.020934
0.250448	0.43765	0.055142	0.273723	0.035383	0.007031	0.024083	0.024592
0.07852	0.296116	0.138566	0.050816	0.023512	0.027721	0.018297	0.026079
0.103111	0.282753	0.038543	0.088409	0.030523	0.04199	0.013935	0.01412
0.144163	0.356291	0.016987	0.203701	0.055193	0.026279	0.004489	0.015749
0.15319	0.056836	0.050941	0.085236	0.03486	0.000928	0.010013	0.01478
0.136768	0.300191	0.150469	0.064933	0.01591	0.053561	0.01438	0.02159
0.182531	0.102589	0.255349	0.18737	0.04448	0.028009	0.041695	0.010151
0.161326	0.050785	0.015425	0.110805	0.004264	0.107073	0.019355	0.004843
0.11884	0.112032	0.09028	0.267275	0.009757	0.015574	0.05076	0.011454
0.061875	0.107518	0.143656	0.063529	0.0375	0.076558	0.012505	0.01681
0.336773	0.265152	0.039587	0.02882	0.005847	0.067459	0.02846	0.00896
0.142909	0.084385	0.070053	0.008763	0.043552	0.138042	0.006895	0.022876
0.28024	0.047635	0.068892	0.019982	0.037372	0.02373	0.007251	0.00612
0.306603	0.292144	0.170695	0.065168	0.014678	0.048345	0.031058	0.017132
0.201342	0.321316	0.101344	0.010355	0.01454	0.11127	0.004419	0.018694
0.304009	0.176876	0.064139	0.138169	0.023079	0.021746	0.02897	0.026823
0.375708	0.269095	0.039829	0.149113	0.050319	0.112696	0.041456	0.003151
0.158016	0.284705	0.012781	0.053451	0.042654	0.002548	0.061938	0.027528
0.11455	0.392996	0.095283	0.2962	0.01067	0.077293	0.060793	0.047676
0.23516	0.050298	0.132956	0.40178	0.045181	0.102646	0.019203	0.02933
0.084073	0.325663	0.04552	0.164591	0.029418	0.057	0.032491	0.024927
0.222374	0.315736	0.045488	0.150246	0.110439	0.09826	0.01389	0.008044
0.339353	0.392529	0.059584	0.031219	0.102763	0.01833	0.006118	0.022598
0.030529	0.084123	0.066786	0.099573	0.003332	0.025094	0.025147	0.009141
0.221521	0.233	0.049131	0.042902	0.031979	0.074072	0.010805	0.024753
0.07731	0.112006	0.024564	0.041816	0.030856	0.043742	0.005494	0.016914
0.197395	0.212394	0.121948	0.044825	0.011145	0.015306	0.027149	0.053393
0.026741	0.208365	0.057732	0.25895	0.041178	0.015444	0.030316	0.015344
0.229033	0.178026	0.151629	0.024097	0.034435	0.013298	0.002904	0.013552
0.335011	0.175854	0.055429	0.035326	0.023443	0.003231	0.02133	0.026491
0.420095	0.141351	0.002286	0.33074	0.014071	0.040567	0.027876	0.001293
0.064441	0.152911	0.074415	0.108485	0.059803	0.057047	0.021732	0.032983
0.213081	0.118859	0.108356	0.188675	0.053086	0.03501	0.027257	0.032816
0.456647	0.133394	0.158801	0.043081	0.039018	0.084815	0.047754	0.006283
0.051716	0.072034	0.046581	0.212871	0.014351	0.036757	0.01667	0.032215
0.046249	0.241398	0.043142	0.136476	0.039357	0.013451	0.039207	0.035302
0.287708	0.339642	0.103246	0.034436	0.040231	0.046903	0.016687	0.035857
0.338681	0.265394	0.015133	0.030258	0.061375	0.020604	0.008153	0.007009
0.037649	0.119868	0.057552	0.140336	0.006542	0.053738	0.033029	0.052005
0.144784	0.213613	0.028512	0.083702	0.037245	0.068003	0.005031	0.019634
0.132365	0.129129	0.12782	0.079777	0.03467	0.004552	0.090139	0.036755
0.386583	0.066108	0.113841	0.005184	0.020647	0.038534	0.014912	0.046001
0.414024	0.409934	0.033133	0.143126	0.014706	0.070759	0.028808	0.051681
0.157527	0.2788	0.181666	0.070271	0.013995	0.036302	0.00681	0.017369
0.121085	0.070469	0.072273	0.035377	0.02119	0.052195	0.033942	0.036055
0.097149	0.193011	0.159243	0.383412	0.037169	0.023344	0.005486	0.051172
0.097569	0.217136	0.081105	0.231955	0.051516	0.029723	0.040814	0.013854
0.140715	0.472343	0.157035	0.091396	0.056829	0.073319	0.032423	0.005985
0.224151	0.052582	0.16346	0.140555	0.037779	0.014902	0.042456	0.032153
0.135655	0.155695	0.117231	0.0815	0.026131	0.01543	0.014426	0.032809
0.256432	0.207137	0.097561	0.025345	0.027042	0.032847	0.027133	0.007901
0.060157	0.248894	0.050923	0.063757	0.020887	0.034809	0.009919	0.028789
0.07638	0.101827	0.036417	0.129682	0.033998	0.119867	0.028379	0.005936
0.042939	0.342143	0.226723	0.174841	0.031631	0.033605	0.027602	0.018138
0.466372	0.039973	0.170177	0.039451	0.016658	0.086276	0.02867	0.035702
0.332921	0.223657	0.081872	0.039327	0.012959	0.001372	0.055505	0.010942
0.250732	0.290821	0.239975	0.136094	0.07991	0.030419	0.01112	0.014459
0.161966	0.10781	0.006813	0.115017	0.013548	0.01722	0.020452	0.029457
0.065974	0.22352	0.045737	0.144441	0.012672	0.035929	0.027381	0.033606
0.214342	0.254415	0.064593	0.122974	0.133795	0.021143	0.013648	0.008729
0.013253	0.13752	0.125424	0.224678	0.035928	0.032841	0.019835	0.020254
0.141344	0.084944	0.07544	0.1846	0.003047	0.023615	0.0224	0.023418
0.5621	0.068252	0.073959	0.175796	0.059276	0.006449	0.035864	0.027301
0.068121	0.218476	0.053827	0.08969	0.163671	0.032852	0.00305	0.059119
0.14833	0.096294	0.051996	0.041061	0.011272	0.011619	0.025494	0.017617
0.124945	0.06431	0.128366	0.122203	0.091321	0.063488	0.015179	0.016182
0.092931	0.218843	0.060957	0.137024	0.094773	0.051234	0.031086	0.05168
0.156457	0.370391	0.038033	0.104363	0.022307	0.056944	0.02355	0.004667
0.019003	0.210468	0.061308	0.165229	0.041276	0.09152	0.057789	0.049243
0.3569	0.091063	0.033514	0.111473	0.050186	0.036814	0.01441	0.018767
0.156469	0.089068	0.111146	0.258126	0.032751	0.176794	0.019462	0.03345
0.025526	0.272128	0.137786	0.057748	0.142917	0.027477	0.022508	0.014156
0.356035	0.210654	0.096188	0.230116	0.110248	0.039472	0.044233	0.031414
0.069448	0.05253	0.058267	0.027589	0.050174	0.012527	0.015342	0.049688
0.41412	0.135003	0.039193	0.381611	0.026053	0.049879	0.019745	0.025143
0.17552	0.097139	0.07646	0.145626	0.062858	0.070166	0.006746	0.023118
0.221134	0.174973	0.020458	0.091682	0.023155	0.054409	0.023246	0.006756
0.178118	0.181006	0.109353	0.192267	0.02909	0.037311	0.026901	0.00441
0.314427	0.172881	0.159174	0.079019	0.020545	0.026157	0.027486	0.026887
0.019933	0.174898	0.18536	0.154966	0.052302	0.008151	0.043322	0.009048
0.044554	0.317465	0.111864	0.166136	0.042836	0.026805	0.008483	0.032451
0.240539	0.169621	0.110959	0.042186	0.059377	0.082595	0.076945	0.024843
0.353634	0.305977	0.095466	0.042502	0.010304	0.080626	0.028145	0.027696
0.138793	0.214722	0.086133	0.082228	0.051739	0.009464	0.016006	0.047632
0.105707	0.15217	0.033509	0.21735	0.105811	0.015306	0.032557	0.016674
0.099049	0.144097	0.225047	0.139099	0.028777	0.11194	0.031116	0.003659
0.084097	0.150517	0.05271	0.032154	0.008907	0.032004	0.030364	0.023251
0.293516	0.175444	0.034113	0.091518	0.017467	0.060239	0.007654	0.04434
0.04961	0.246277	0.115311	0.161092	0.066356	0.036081	0.006143	0.038708
0.083246	0.271507	0.104935	0.222883	0.054039	0.026601	0.015313	0.017341
0.085449	0.152949	0.063972	0.058879	0.003743	0.042316	0.015416	0.008478
0.027341	0.178654	0.21866	0.024088	0.043923	0.055916	0.017648	0.016589
0.237186	0.290335	0.179208	0.148735	0.133302	0.082225	0.040627	0.013263
0.090087	0.229084	0.233647	0.045351	0.049905	0.063109	0.019924	0.039899
0.327445	0.144221	0.149496	0.157083	0.07568	0.00575	0.02762	0.006393
0.206649	0.118808	0.086053	0.02559	0.049926	0.018441	0.018251	0.03156
0.242086	0.069682	0.036335	0.087157	0.050144	0.045004	0.061019	0.046648
0.066255	0.269971	0.092741	0.399827	0.058003	0.045748	0.01669	0.042533
0.134184	0.13673	0.035692	0.215035	0.022029	0.047435	0.038483	0.022685
0.103448	0.372931	0.113387	0.049093	0.048596	0.066571	0.045425	0.010947
0.285063	0.098847	0.090588	0.100353	0.053645	0.028557	0.019787	0.020034
0.157364	0.11485	0.063723	0.069496	0.113908	0.180213	0.012892	0.006546
0.074489	0.134432	0.065036	0.132606	0.012307	0.040624	0.028645	0.058399
0.165128	0.287845	0.100093	0.11368	0.063215	0.12796	0.021209	0.008072
0.167178	0.221401	0.039603	0.131084	0.167562	0.084626	0.027656	0.020806
0.038667	0.034522	0.047472	0.185688	0.014617	0.055011	0.046164	0.005242
0.210712	0.226013	0.006672	0.02428	0.01548	0.049493	0.00495	0.01877
0.144302	0.345461	0.075375	0.373538	0.017928	0.033996	0.053483	0.048757
0.046806	0.162373	0.093572	0.123652	0.01173	0.04101	0.006291	0.203955
0.149646	0.327225	0.009795	0.079462	0.111761	0.020314	0.017819	0.012713
0.145586	0.160846	0.185336	0.077653	0.030732	0.02324	0.031483	0.054863
0.230035	0.221458	0.056202	0.09262	0.05552	0.105756	0.060069	0.023747
0.344232	0.029351	0.079294	0.240546	0.059226	0.01681	0.031213	0.019067
0.566845	0.156981	0.01241	0.218146	0.006488	0.065871	0.015065	0.016418
0.044543	0.285836	0.066112	0.084525	0.025234	0.027412	0.018876	0.019078
0.121071	0.098115	0.038251	0.325153	0.051943	0.126943	0.037231	0.003915
0.229355	0.003482	0.072247	0.126044	0.007508	0.031134	0.013457	0.021217
0.418742	0.173422	0.059219	0.097919	0.020519	0.138142	0.025633	0.044452
0.221334	0.220864	0.106981	0.094227	0.00697	0.034337	0.0337	0.030974
0.187486	0.30068	0.060588	0.066326	0.020696	0.019945	0.013624	0.011368
0.158695	0.041011	0.033269	0.077542	0.069188	0.025871	0.032883	0.012084
0.081227	0.147932	0.18745	0.245582	0.005646	0.03194	0.017232	0.015366
0.14929	0.329724	0.096132	0.157855	0.03116	0.153697	0.050228	0.018634
0.290542	0.12156	0.181373	0.127293	0.034178	0.077354	0.000826	0.0413
0.157142	0.13391	0.096088	0.054522	0.205432	0.029332	0.013306	0.030441
0.221367	0.196116	0.078325	0.272494	0.031265	0.081089	0.007981	0.014762
0.164112	0.286518	0.061528	0.062806	0.010243	0.010132	0.013101	0.016861
0.166205	0.153671	0.06231	0.133585	0.006162	0.059129	0.034681	0.024918
0.064011	0.199221	0.186665	0.051309	0.044547	0.029105	0.032887	0.010719
0.107333	0.486702	0.110452	0.011695	0.038745	0.070896	0.002464	0.032003
0.01418	0.239698	0.12972	0.276224	0.024245	0.033561	0.033828	0.02053
0.356682	0.324406	0.087819	0.065221	0.098498	0.053957	0.033882	0.032181
0.304924	0.151052	0.029264	0.153483	0.007222	0.035061	0.011377	0.029484
0.104935	0.249007	0.043486	0.054743	0.017293	0.061777	0.109446	0.013984
0.011713	0.200287	0.105619	0.11793	0.007034	0.035161	0.0181	0.052653
0.331195	0.222162	0.043097	0.184821	0.01027	0.082485	0.014484	0.027192
0.337884	0.175058	0.039264	0.034116	0.050365	0.002597	0.085504	0.034943
0.241892	0.027397	0.03159	0.069465	0.019143	0.022637	0.010422	0.022269
0.035409	0.183427	0.043359	0.153041	0.088311	0.020927	0.03488	0.037257
0.070743	0.270035	0.021791	0.138467	0.048891	0.046128	0.007782	0.020375
0.240967	0.065824	0.05372	0.201134	0.039526	0.049872	0.011507	0.023561
0.086683	0.081887	0.011405	0.074388	0.023655	0.039065	0.017295	0.040268
0.15364	0.068733	0.111067	0.057371	0.035673	0.01504	0.023372	0.030006
0.143633	0.015963	0.035598	0.012384	0.023284	0.044964	0.006335	0.044222
0.126913	0.392316	0.003876	0.031664	0.011021	0.042733	0.027939	0.054457
0.132009	0.15131	0.303272	0.092219	0.055484	0.015232	0.032069	0.012161
0.104333	0.072422	0.04175	0.044775	0.033162	0.017055	0.021617	0.053208
0.157346	0.235001	0.12661	0.018935	0.00405	0.022971	0.024722	0.046604
0.227231	0.151117	0.113003	0.100923	0.006728	0.038729	0.020711	0.047734
0.104284	0.043973	0.057632	0.051396	0.051796	0.060676	0.102639	0.045299
0.374853	0.221921	0.054527	0.102249	0.013409	0.021407	0.005417	0.00868
0.150274	0.10427	0.007112	0.031643	0.018669	0.076309	0.048572	0.057372
0.275867	0.211945	0.137653	0.096264	0.005975	0.030121	0.027928	0.022554
0.110509	0.312889	0.012618	0.110516	0.027762	0.093452	0.029118	0.018669
0.05577	0.296841	0.115013	0.168453	0.029208	0.080569	0.021253	0.033572
0.355943	0.482105	0.149881	0.079681	0.041521	0.122315	0.003389	0.011195
0.19144	0.129296	0.037051	0.265004	0.023037	0.043824	0.023419	0.013442
0.308504	0.030746	0.054001	0.183115	0.053203	0.062644	0.007326	0.019717
0.2857	0.162225	0.120849	0.043497	0.009862	0.044077	0.021723	0.040931
0.254655	0.07208	0.046435	0.0673	0.021397	0.046681	0.029141	0.018995
0.28478	0.05815	0.086981	0.087711	0.052482	0.030435	0.033159	0.043365
0.144268	0.102084	0.105083	0.27516	0.051726	0.028111	0.002174	0.018156
0.113941	0.073322	0.062753	0.195411	0.007634	0.058298	0.05472	0.031869
0.243779	0.295854	0.022984	0.168841	0.064379	0.018913	0.01437	0.029177
0.377817	0.324769	0.084744	0.153725	0.007766	0.027597	0.022418	0.034985
0.098518	0.109976	0.054874	0.082169	0.016181	0.113849	0.038187	0.024145
0.073555	0.184594	0.126144	0.084979	0.030637	0.052961	0.046136	0.036963
0.244501	0.225484	0.039639	0.057694	0.006752	0.033101	0.022244	0.015622
0.174373	0.222819	0.180585	0.085039	0.003588	0.007916	0.028891	0.019585
0.108677	0.033774	0.015744	0.275319	0.010445	0.038476	0.037665	0.036618
0.082641	0.175768	0.124574	0.135016	0.120698	0.032973	0.031285	0.036942
0.251561	0.068394	0.045155	0.196547	0.032245	0.084674	0.060041	0.037015
0.356412	0.112537	0.048241	0.279794	0.043625	0.037818	0.038873	0.012159
0.039557	0.044522	0.064292	0.2021	0.012845	0.092167	0.022792	0.047515
0.137512	0.070418	0.04086	0.270732	0.04502	0.040514	0.038846	0.008123
0.102826	0.144483	0.039205	0.106258	0.010096	0.02752	0.066752	0.013886
0.317638	0.224829	0.06227	0.08276	0.015892	0.041334	0.010905	0.034611
0.285484	0.060781	0.080499	0.076921	0.066586	0.086231	0.024873	0.004477
0.087471	0.157998	0.038826	0.090166	0.055514	0.021239	0.04186	0.018046
0.231107	0.105412	0.047439	0.046509	0.024043	0.031922	0.017273	0.052975
0.233258	0.2449	0.202949	0.062889	0.012587	0.081126	0.003292	0.016074
0.168643	0.125186	0.053632	0.050829	0.040858	0.01102	0.005849	0.013974
0.064957	0.105029	0.050797	0.152616	0.076705	0.013106	0.042733	0.025772
0.102278	0.159974	0.086408	0.138854	0.023274	0.196609	0.008995	0.02727
0.187633	0.114194	0.084575	0.071452	0.028537	0.115416	0.024858	0.00664
0.234064	0.325756	0.174018	0.027508	0.028679	0.019164	0.007696	0.022947
0.191347	0.034282	0.064184	0.104061	0.043064	0.069195	0.009645	0.027704
0.086418	0.091501	0.159402	0.192676	0.007427	0.020494	0.053174	0.031546
0.10248	0.19641	0.128619	0.158279	0.038533	0.033869	0.043337	0.021283
0.16706	0.15835	0.031485	0.138003	0.032753	0.019443	0.048218	0.013442
0.178069	0.223293	0.080457	0.082612	0.007479	0.04218	0.006955	0.047133
0.469677	0.15628	0.080365	0.258551	0.01599	0.059021	0.007598	0.038881
0.311253	0.361807	0.170009	0.013434	0.042315	0.058907	0.007749	0.000373
0.354907	0.089113	0.058202	0.149984	0.063212	0.014894	0.018748	0.02433
0.366005	0.14298	0.021925	0.084013	0.075263	0.138855	0.031526	0.041192
0.026422	0.13671	0.160401	0.033146	0.019546	0.019319	0.028809	0.006792
0.101951	0.328423	0.044749	0.207723	0.032464	0.008972	0.008274	0.04358
0.114295	0.091419	0.107569	0.112278	0.066383	0.163716	0.006693	0.058997
0.219611	0.049133	0.163633	0.171631	0.014191	0.006876	0.017081	0.052282
0.259782	0.184172	0.087521	0.079829	0.03332	0.036258	0.066041	0.02776
0.425817	0.057936	0.068634	0.051419	0.037457	0.098681	0.006916	0.008903
0.207031	0.290514	0.041411	0.451392	0.020352	0.068727	0.048491	0.02541
0.097975	0.11104	0.1502	0.207719	0.05182	0.029484	0.012944	0.01949
0.08484	0.005576	0.342618	0.173524	0.063933	0.084647	0.010563	0.012142
0.143717	0.078527	0.060912	0.14383	0.054924	0.034476	0.003982	0.019937
0.331079	0.096105	0.098975	0.161659	0.062706	0.016403	0.029337	0.005911
0.334819	0.125079	0.265245	0.078819	0.089689	0.035799	0.031346	0.013207
0.271689	0.236389	0.024108	0.065639	0.050749	0.045871	0.010702	0.039502
0.114506	0.156543	0.199294	0.061093	0.057249	0.034257	0.010814	0.008011
0.286339	0.22395	0.049318	0.066638	0.054863	0.102591	0.011746	0.016729
0.105927	0.191426	0.058163	0.217689	0.015469	0.017683	0.018083	0.09165
0.271639	0.131167	0.064777	0.125132	0.046268	0.035906	0.021102	0.021257
0.101099	0.35917	0.059927	0.02222	0.05672	0.039637	0.047142	0.020842
0.266114	0.260425	0.070915	0.106419	0.01091	0.016701	0.02966	0.03069
0.547171	0.064365	0.033272	0.091764	0.067386	0.071096	0.014493	0.013357
0.12193	0.279891	0.157991	0.330347	0.037061	0.012225	0.024533	0.016889
0.153498	0.152338	0.066325	0.220331	0.09313	0.056048	0.033021	0.001601
0.102921	0.280678	0.044436	0.316062	0.085819	0.055359	0.055695	0.024362
0.068146	0.160798	0.054875	0.018773	0.152028	0.028797	0.058724	0.022084
0.155291	0.171881	0.043878	0.187295	0.046853	0.032857	0.009382	0.021267
0.037779	0.136016	0.018209	0.036108	0.060026	0.065972	0.083804	0.011336
0.264609	0.152641	0.023177	0.065916	0.020992	0.058601	0.030172	0.010381
0.154029	0.083838	0.042883	0.1115	0.146643	0.010517	0.04934	0.010506
0.177096	0.331562	0.025953	0.162792	0.057507	0.026092	0.013986	0.04506
0.112644	0.029932	0.012523	0.065563	0.074906	0.067239	0.023941	0.030666
0.479992	0.016064	0.047005	0.294264	0.057774	0.006932	0.018488	0.004467
0.448866	0.261296	0.101241	0.141249	0.005698	0.038375	0.044854	0.017444
0.157139	0.132655	0.296716	0.116719	0.036804	0.024984	0.037547	0.018282
0.1816	0.200099	0.098691	0.019067	0.057458	0.058727	0.036593	0.034321
0.127564	0.232488	0.029918	0.061257	0.039955	0.034484	0.008713	0.029693
0.215002	0.145188	0.083221	0.149689	0.001308	0.025605	0.021157	0.011702
0.332979	0.14032	0.065617	0.023129	0.089172	0.037818	0.018812	0.023021
0.38759	0.140847	0.03342	0.077802	0.02046	0.067727	0.057514	0.010852
0.331992	0.073952	0.051178	0.057015	0.011712	0.089006	0.028701	0.036889
0.121613	0.10761	0.173886	0.069764	0.021377	0.006146	0.058081	0.02309
0.352182	0.042364	0.044976	0.065892	0.018356	0.02395	0.017746	0.024943
0.11523	0.463455	0.138353	0.164309	0.08523	0.048442	0.037537	0.020704
0.050877	0.145109	0.082791	0.17333	0.042086	0.021923	0.016055	0.006537
0.211023	0.121683	0.076894	0.043629	0.042894	0.012667	0.10612	0.016924
0.188593	0.213769	0.182688	0.067893	0.071098	0.020313	0.013301	0.019368
0.118376	0.102032	0.170151	0.053531	0.011572	0.027136	0.04698	0.034193
0.270475	0.017704	0.053669	0.062599	0.071834	0.014294	0.009623	0.060303
0.198948	0.194567	0.043435	0.259268	0.028262	0.017211	0.014499	0.010243
0.172069	0.133153	0.160653	0.099934	0.018873	0.07409	0.048281	0.030589
0.085355	0.131411	0.112657	0.119079	0.090137	0.013232	0.029941	0.024618
0.142411	0.430938	0.041322	0.052448	0.059275	0.045983	0.022862	0.018709
0.056626	0.108902	0.078402	0.107594	0.038793	0.043325	0.039328	0.026736
0.245563	0.280286	0.21153	0.196936	0.042441	0.058954	0.028125	0.03601
0.180595	0.262938	0.036323	0.363828	0.026104	0.148689	0.043773	0.007466
0.186244	0.172389	0.038896	0.032865	0.017545	0.066667	0.00838	0.006918
0.109421	0.154152	0.120178	0.237435	0.112207	0.057501	0.024884	0.067098
0.035907	0.213559	0.034382	0.080341	0.082441	0.029094	0.023045	0.017539
0.236293	0.14341	0.142995	0.086506	0.033836	0.123716	0.024693	0.021551
0.344508	0.047005	0.129213	0.132926	0.024303	0.065655	0.004414	0.027794
0.277902	0.106048	0.055563	0.072673	0.008633	0.070919	0.046934	0.030216
0.07201	0.229118	0.044908	0.203294	0.05446	0.130473	0.010195	0.035628
0.141513	0.05592	0.048287	0.062159	0.017019	0.079327	0.010038	0.042689
0.198632	0.175765	0.126763	0.245126	0.030591	0.028094	0.02426	0.011386
0.294277	0.230949	0.029516	0.04823	0.08238	0.03174	0.040154	0.022367
0.12598	0.298806	0.11542	0.152628	0.050633	0.038886	0.006628	0.031203
0.51574	0.160996	0.065454	0.097763	0.039644	0.022766	0.005427	0.025043
0.081737	0.166098	0.020135	0.139392	0.030152	0.110768	0.007786	0.039247
0.221836	0.103014	0.033082	0.012288	0.031748	0.162583	0.007571	0.033091
0.177622	0.024172	0.101988	0.09982	0.085268	0.047635	0.099797	0.015726
0.29146	0.137983	0.17639	0.083949	0.100913	0.06672	0.027256	0.049617
0.226344	0.155059	0.021791	0.083709	0.035903	0.009139	0.005851	0.008094
0.212138	0.168784	0.042235	0.078977	0.069084	0.032727	0.013497	0.008261
0.203103	0.142798	0.118097	0.034382	0.042876	0.058494	0.040722	0.028389
0.091691	0.194678	0.213343	0.20652	0.070497	0.044805	0.044457	0.010078
0.152227	0.094824	0.059942	0.039875	0.036646	0.063054	0.008199	0.030552
0.389538	0.265582	0.106156	0.105597	0.015587	0.061873	0.062254	0.006044
0.040656	0.172172	0.02838	0.026806	0.008152	0.126391	0.048521	0.014097
0.149433	0.393266	0.019875	0.206009	0.05408	0.076412	0.020675	0.038539
0.481661	0.071145	0.114245	0.097719	0.043245	0.022919	0.02041	0.017496
0.323356	0.209646	0.23839	0.060903	0.019415	0.0536	0.017661	0.004603
0.253881	0.081358	0.131536	0.117919	0.004653	0.030331	0.030512	0.019306
0.048034	0.130229	0.05334	0.058666	0.03246	0.021765	0.062961	0.018548
0.025185	0.167975	0.105094	0.239999	0.128989	0.050649	0.034577	0.009748
0.060135	0.100955	0.203628	0.026784	0.06795	0.055991	0.042277	0.017087
0.06238	0.124538	0.079145	0.224822	0.029527	0.053778	0.021982	0.014662
0.17001	0.13793	0.015726	0.045071	0.070744	0.080872	0.02712	0.00535
0.300061	0.04121	0.028743	0.246224	0.061884	0.035132	0.034075	0.003871
0.311628	0.321908	0.048388	0.065787	0.018495	0.064195	0.01522	0.027462
0.077497	0.118333	0.237834	0.109916	0.014752	0.051983	0.00754	0.003423
0.287164	0.224855	0.101906	0.179955	0.055727	0.23977	0.025382	0.008633
0.159959	0.140919	0.011073	0.137282	0.014298	0.052382	0.014812	0.041718
0.064876	0.13531	0.004982	0.147151	0.048463	0.015711	0.064907	0.024492
0.250682	0.096615	0.145687	0.358542	0.148369	0.008351	0.007488	0.038509
0.129605	0.08022	0.055069	0.065278	0.015619	0.01896	0.030431	0.021704
0.275661	0.123678	0.179964	0.162708	0.010134	0.030536	0.014432	0.003078
0.072164	0.128221	0.126978	0.049107	0.090009	0.055371	0.051775	0.030091
0.067952	0.525611	0.189906	0.271744	0.036922	0.013615	0.022126	0.023735
0.284309	0.137014	0.094357	0.095564	0.032893	0.121596	0.008357	0.031087
0.044987	0.103299	0.196049	0.006594	0.07924	0.067213	0.02751	0.068814
0.205111	0.222809	0.070449	0.111163	0.017847	0.074743	0.018432	0.022971
0.04282	0.101248	0.015215	0.234824	0.076497	0.005313	0.018784	0.005977
0.057565	0.150439	0.094746	0.118002	0.067061	0.005227	0.005618	0.008113
0.074129	0.2354	0.060575	0.093912	0.046622	0.020748	0.013809	0.014608
0.150089	0.155754	0.047043	0.028861	0.020746	0.073163	0.0326	0.026377
0.062224	0.231844	0.03893	0.222979	0.090622	0.086331	0.023733	0.003759
0.072078	0.231858	0.062598	0.199299	0.051889	0.039767	0.037503	0.020802
0.051608	0.077344	0.106408	0.022145	0.054296	0.005876	0.018229	0.023016
0.126436	0.084063	0.047975	0.151749	0.024053	0.048687	0.021229	0.005247
0.582965	0.07601	0.136785	0.201069	0.014415	0.048926	0.023255	0.02477
0.288483	0.216381	0.161064	0.093509	0.037612	0.004928	0.028149	0.011367
0.326884	0.175852	0.079715	0.067559	0.079664	0.104715	0.009259	0.040014
0.111327	0.04504	0.083174	0.054011	0.070434	0.198532	0.027422	0.038574
0.127797	0.089542	0.235147	0.174939	0.080241	0.07092	0.02424	0.023263
0.141435	0.249691	0.011329	0.054002	0.071428	0.008871	0.033504	0.025087
0.295582	0.120756	0.240256	0.040375	0.100815	0.010617	0.004837	0.031336
0.116464	0.119757	0.078414	0.1625	0.105661	0.051866	0.019504	0.005354
0.080058	0.319665	0.035471	0.17623	0.016472	0.07522	0.012262	0.006953
0.197947	0.183954	0.154118	0.036033	0.038121	0.109072	0.02053	0.0289
0.116057	0.2992	0.164521	0.177727	0.074512	0.039332	0.0213	0.028361
0.245515	0.188614	0.046147	0.041704	0.17407	0.044391	0.02365	0.016972
0.26368	0.099622	0.013172	0.228271	0.006659	0.075405	0.002229	0.02726
0.097629	0.191201	0.223292	0.150782	0.075735	0.08757	0.03693	0.02897
0.392857	0.074165	0.055164	0.321123	0.022432	0.070629	0.01216	0.026786
0.033228	0.174878	0.060778	0.181089	0.019565	0.089214	0.033248	0.011319
0.045005	0.318321	0.062688	0.032772	0.025852	0.007392	0.038129	0.012434
0.063562	0.235828	0.049887	0.121371	0.035087	0.023635	0.008384	0.037452
0.318085	0.101453	0.014072	0.148146	0.055642	0.050736	0.019675	0.019655
0.168285	0.197749	0.197235	0.04691	0.019655	0.058998	0.014389	0.027378
0.094738	0.005175	0.016957	0.0358	0.181376	0.103157	0.047214	0.025352
0.155667	0.007291	0.065083	0.201215	0.022377	0.005337	0.015032	0.0102
0.28589	0.098511	0.037495	0.042086	0.064014	0.059001	0.013235	0.009456
0.351892	0.175654	0.243036	0.221494	0.084596	0.236122	0.018815	0.004322
0.214733	0.128893	0.056211	0.017744	0.062747	0.047957	0.027419	0.019653
0.061899	0.220385	0.037457	0.055522	0.011257	0.059649	0.030297	0.03069
0.316107	0.273874	0.06093	0.081201	0.054918	0.036207	0.029681	0.013837
0.177149	0.538731	0.102784	0.044493	0.028302	0.022611	0.022259	0.019508
0.086743	0.355182	0.118165	0.195233	0.063478	0.112634	0.023403	0.085299
0.134657	0.064696	0.040751	0.052813	0.020631	0.065986	0.026034	0.062551
0.17331	0.054015	0.0145	0.148592	0.018249	0.135606	0.035684	0.005538
0.156698	0.2233	0.027652	0.206899	0.038591	0.043833	0.00118	0.006165
0.32352	0.237301	0.045395	0.009442	0.00916	0.039716	0.055574	0.015756
0.030628	0.228789	0.109268	0.04954	0.086652	0.006433	0.005769	0.02548
0.183108	0.29541	0.044522	0.023292	0.014167	0.062644	0.070593	0.015529
0.350476	0.156228	0.20405	0.079928	0.044011	0.025908	0.018762	0.034447
0.13582	0.170509	0.034682	0.045769	0.079013	0.038309	0.019759	0.007281
0.084827	0.08206	0.190569	0.019028	0.076751	0.060028	0.033736	0.017891
0.277886	0.224837	0.060508	0.158741	0.065232	0.031172	0.055349	0.013594
0.107636	0.076824	0.060243	0.1514	0.23151	0.014024	0.02226	0.079232
0.351503	0.45284	0.060305	0.056498	0.027291	0.050355	0.011002	0.070458
0.120518	0.081214	0.133893	0.133126	0.059957	0.229353	0.047301	0.024938
0.377898	0.231669	0.056836	0.131014	0.03615	0.019134	0.006274	0.019956
0.130906	0.057277	0.065461	0.080111	0.013902	0.081783	0.024289	0.069062
0.226684	0.114805	0.279618	0.209363	0.007575	0.048719	0.02012	0.04683
0.077481	0.049433	0.017349	0.13495	0.019681	0.154609	0.018401	0.008094
0.020446	0.076827	0.093433	0.129228	0.007986	0.017686	0.053671	0.016197
0.236987	0.147491	0.053514	0.073149	0.065153	0.068396	0.017789	0.009532
0.132978	0.236444	0.13463	0.199038	0.009057	0.043585	0.02347	0.036637
0.108377	0.318119	0.028549	0.12657	0.020462	0.086813	0.009428	0.000852
0.198225	0.168392	0.119061	0.065432	0.074422	0.046503	0.005459	0.004929
0.253951	0.039012	0.031727	0.157926	0.060733	0.031089	0.045999	0.034674
0.313149	0.409863	0.081131	0.070643	0.000475	0.035448	0.002803	0.025463
0.122242	0.153974	0.210282	0.027661	0.215533	0.056961	0.019889	0.011015
0.174653	0.192167	0.051332	0.119483	0.039455	0.026359	0.018294	0.026172
0.344591	0.026636	0.071206	0.176935	0.011172	0.026691	0.02208	0.007098
0.055857	0.099391	0.271263	0.089345	0.067381	0.179549	0.019306	0.012876
0.373617	0.086633	0.086685	0.148148	0.111872	0.030274	0.018828	0.001919
0.052184	0.448466	0.063527	0.136742	0.085438	0.104689	0.017129	0.029494
0.242865	0.067195	0.323956	0.05196	0.13063	0.02754	0.025668	0.007497
0.269613	0.160218	0.163032	0.066056	0.136005	0.041715	0.036128	0.010925
0.182369	0.207863	0.023502	0.110021	0.104871	0.014453	0.029769	0.050858
0.138715	0.147802	0.052358	0.016038	0.053639	0.118931	0.016653	0.031528
0.120635	0.286322	0.032531	0.022316	0.035513	0.006241	0.018578	0.027075
0.040493	0.061257	0.020571	0.091862	0.037337	0.05727	0.019677	0.017385
0.065471	0.053992	0.08601	0.225355	0.008862	0.14243	0.029618	0.032474
0.234229	0.205361	0.071212	0.095791	0.006308	0.119744	0.019789	0.01959
0.260161	0.162794	0.130592	0.082105	0.038281	0.024285	0.014867	0.036611
0.239038	0.234912	0.098419	0.036262	0.019101	0.053537	0.030701	0.018478
0.306771	0.194175	0.045716	0.054689	0.078054	0.037017	0.013332	0.017566
0.132503	0.293461	0.107187	0.050053	0.025756	0.074372	0.023341	0.021688
0.223996	0.054679	0.1256	0.072796	0.022686	0.066757	0.017082	0.02573
0.06869	0.178737	0.165508	0.168945	0.024679	0.007059	0.005224	0.01927
0.114372	0.236631	0.169415	0.128155	0.067966	0.070706	0.03677	0.019526
0.160523	0.238085	0.105692	0.160693	0.04716	0.015126	0.039488	0.000904
0.073208	0.263901	0.049217	0.121306	0.012085	0.036231	0.022561	0.001857
0.050082	0.246081	0.175902	0.150683	0.047677	0.083565	0.017115	0.010279
0.053918	0.104368	0.15334	0.194997	0.003235	0.049254	0.011612	0.031714
0.125214	0.11005	0.215794	0.186557	0.011732	0.047623	0.025525	0.007563
0.067835	0.199561	0.042662	0.209553	0.048307	0.016097	0.024512	0.013614
0.123221	0.015432	0.057403	0.049025	0.076211	0.01503	0.005303	0.005425
0.018869	0.235847	0.098652	0.179489	0.030108	0.052286	0.018669	0.032594
0.296847	0.385539	0.15282	0.265601	0.042055	0.070836	0.01089	0.020336
0.132992	0.103193	0.07641	0.234526	0.024933	0.025222	0.024288	0.014568
0.100969	0.193116	0.072533	0.073946	0.09912	0.025369	0.006371	0.074036
0.03346	0.176793	0.064163	0.166154	0.037407	0.074481	0.01913	0.03486
0.155229	0.257386	0.109414	0.023685	0.026574	0.057921	0.01396	0.051607
0.28889	0.339542	0.256881	0.143378	0.049554	0.033675	0.018582	0.017827
0.189646	0.062176	0.122402	0.210521	0.021726	0.026564	0.039613	0.019024
0.244323	0.264494	0.051823	0.086701	0.005783	0.006491	0.01154	0.034652
0.463111	0.035674	0.048435	0.091603	0.008415	0.034031	0.045465	0.029251
0.24559	0.136376	0.091665	0.024512	0.068069	0.07722	0.006223	0.005551
0.192079	0.174079	0.125478	0.163236	0.039968	0.055173	0.018069	0.014258
0.237979	0.109725	0.060782	0.052841	0.094896	0.075137	0.008467	0.02503
0.057409	0.115949	0.087744	0.096122	0.013567	0.014066	0.019597	0.005898
0.158881	0.057627	0.163707	0.252699	0.03188	0.021435	0.010874	0.054153
0.307696	0.122586	0.023793	0.144879	0.183154	0.077615	0.0174	0.007095
0.180858	0.138161	0.036525	0.091922	0.005369	0.067342	0.008431	0.034703
0.248427	0.087414	0.383142	0.042688	0.041365	0.035049	0.023636	0.005817
0.124294	0.260676	0.170652	0.044792	0.062215	0.035168	0.016362	0.008192
0.239537	0.075106	0.138825	0.276301	0.038734	0.013285	0.054253	0.019239
0.074043	0.169989	0.086275	0.105876	0.041901	0.081525	0.012732	0.013314
0.01324	0.068543	0.180682	0.075253	0.060194	0.018312	0.050267	0.012908
0.147626	0.188554	0.243144	0.177734	0.032535	0.068147	0.040567	0.018448
0.078658	0.156958	0.043061	0.324681	0.046648	0.083012	0.060494	0.03874
0.132526	0.187961	0.095716	0.169403	0.021431	0.057447	0.01703	0.024891
0.241594	0.225311	0.200954	0.138599	0.074431	0.026386	0.062095	0.028561
0.312649	0.229973	0.063131	0.304346	0.06198	0.048239	0.01437	0.020144
0.137504	0.460823	0.224926	0.067256	0.040311	0.05641	0.042662	0.069614
0.108379	0.118114	0.032623	0.031986	0.023217	0.094613	0.024274	0.017836
0.240637	0.130425	0.261545	0.12912	0.055008	0.039388	0.015133	0.012061
0.081567	0.452918	0.04307	0.067194	0.065753	0.043481	0.034549	0.020196
0.163465	0.029127	0.397482	0.071136	0.013096	0.077269	0.039906	0.04519
0.085915	0.173821	0.06531	0.123021	0.004549	0.043038	0.032135	0.013681
0.181312	0.107596	0.228896	0.030742	0.017218	0.050355	0.013936	0.047837
0.199912	0.222143	0.076606	0.153075	0.019582	0.1641	0.032512	0.016268
0.14376	0.150303	0.037395	0.260763	0.008508	0.024011	0.012305	0.04136
0.285497	0.070778	0.105068	0.290715	0.017357	0.035517	0.005999	0.013054
0.1309	0.217097	0.035632	0.071727	0.040255	0.00335	0.037716	0.024917
0.18312	0.046581	0.12524	0.091807	0.029827	0.154844	0.009817	0.047743
0.092308	0.252383	0.068187	0.076501	0.093745	0.062121	0.025176	0.056042
0.091722	0.291744	0.05555	0.049516	0.13391	0.025886	0.026503	0.014646
0.119714	0.078785	0.154834	0.075517	0.101753	0.026346	0.012863	0.049951
0.296361	0.153414	0.06649	0.024101	0.116397	0.094193	0.015698	0.00284
0.270857	0.137391	0.074238	0.074476	0.033656	0.05097	0.030224	0.018584
0.169916	0.05804	0.036188	0.082486	0.022709	0.107804	0.028865	0.030221
0.0511	0.219743	0.093025	0.052135	0.039236	0.106243	0.011834	0.025658
0.161518	0.03694	0.016501	0.266236	0.064157	0.042495	0.022938	0.05829
0.245724	0.204114	0.070469	0.080939	0.059882	0.03907	0.018731	0.029526
0.133982	0.14603	0.051317	0.148102	0.116873	0.01821	0.052157	0.030454
0.16846	0.31575	0.040004	0.178859	0.090324	0.077306	0.024655	0.032994
0.181397	0.221349	0.329426	0.05175	0.009247	0.142544	0.016157	0.037731
0.026421	0.114215	0.05595	0.097682	0.079694	0.003806	0.027552	0.022736
0.056531	0.113122	0.101025	0.285214	0.012647	0.047974	0.00285	0.005508
0.18954	0.090384	0.074958	0.119057	0.003032	0.040286	0.030722	0.021293
0.279223	0.078993	0.007544	0.06442	0.028644	0.035933	0.032661	0.015179
0.289004	0.188266	0.11573	0.131021	0.047514	0.031958	0.010421	0.018517
0.047142	0.043323	0.072885	0.210511	0.130533	0.049628	0.065195	0.005487
0.166717	0.075911	0.084216	0.086139	0.017178	0.121835	0.009612	0.015435
0.322933	0.169924	0.065132	0.154391	0.064598	0.094331	0.020684	0.023007
0.511952	0.116514	0.082393	0.05139	0.027898	0.104702	0.010615	0.022061
0.202778	0.191074	0.22441	0.038959	0.027402	0.069432	0.105988	0.018614
0.257976	0.054075	0.059487	0.263835	0.060078	0.052939	0.012904	0.002715
0.254323	0.460636	0.093035	0.017142	0.115668	0.055856	0.021036	0.03046
0.492281	0.027177	0.138525	0.045631	0.076992	0.139643	0.014762	0.024042
0.148787	0.060871	0.026145	0.028174	0.03239	0.039018	0.036166	0.023743
0.319022	0.349862	0.068523	0.315719	0.016934	0.091076	0.010773	0.001996
0.125594	0.095988	0.024127	0.103813	0.200782	0.027925	0.004704	0.033678
0.082949	0.092501	0.197843	0.076652	0.033698	0.021135	0.023501	0.023302
0.190278	0.291928	0.064098	0.126205	0.048222	0.116288	0.010181	0.032633
0.228093	0.103265	0.133142	0.19112	0.037157	0.092178	0.021987	0.039755
0.030922	0.187605	0.127359	0.120698	0.06308	0.038522	0.016213	0.024806
0.300669	0.082867	0.018675	0.096612	0.140108	0.039891	0.004149	0.020649
0.317577	0.215716	0.066599	0.114311	0.038895	0.011424	0.006803	0.00934
0.095896	0.18447	0.082771	0.214797	0.09373	0.073672	0.028078	0.019699
0.212242	0.193469	0.027125	0.152969	0.009332	0.050935	0.020484	0.023389
0.14171	0.225437	0.052382	0.119032	0.089552	0.067421	0.059925	0.016273
0.140474	0.096986	0.078309	0.051184	0.028112	0.119188	0.009359	0.005345
0.110724	0.094864	0.067006	0.111462	0.02782	0.054429	0.018198	0.007803
0.104438	0.391041	0.140934	0.060927	0.053429	0.011432	0.026233	0.024408
0.014485	0.02915	0.175942	0.099654	0.026147	0.086069	0.023754	0.032718
0.099002	0.004038	0.03284	0.16264	0.041571	0.03107	0.014854	0.025283
0.191296	0.20762	0.13092	0.090587	0.00791	0.062378	0.039723	0.021421
0.171435	0.407771	0.077845	0.116972	0.084698	0.088299	0.002739	0.028391
0.098492	0.184332	0.018105	0.33158	0.00321	0.069083	0.012485	0.012165
0.243263	0.057628	0.025208	0.075663	0.031967	0.019502	0.028261	0.010666
0.120527	0.070914	0.082849	0.234154	0.038004	0.119349	0.016417	0.01178
0.110028	0.210152	0.029003	0.118666	0.02588	0.079478	0.025699	0.034385
0.172735	0.201662	0.026074	0.139837	0.01053	0.171678	0.013772	0.019474
0.328127	0.179837	0.053603	0.100622	0.072493	0.081335	0.039952	0.023023
0.17624	0.241859	0.018034	0.22322	0.079732	0.05732	0.062034	0.013415
0.109781	0.12385	0.189425	0.246871	0.140365	0.023146	0.005032	0.035042
0.184741	0.083308	0.047917	0.100065	0.039051	0.023242	0.045144	0.026651
0.266382	0.348545	0.090862	0.048823	0.035176	0.119428	0.022514	0.03274
0.190872	0.165239	0.184323	0.146169	0.020368	0.006289	0.042845	0.037253
0.098723	0.165644	0.073227	0.04744	0.020979	0.021369	0.029363	0.003983
0.213842	0.233079	0.120667	0.028752	0.025218	0.018961	0.00046	0.027407
0.031888	0.100529	0.113386	0.140048	0.050625	0.017148	0.016192	0.010958
0.127585	0.1452	0.073803	0.132185	0.028355	0.00692	0.022118	0.032995
0.073173	0.046011	0.076892	0.107291	0.017098	0.073921	0.011411	0.009307
0.137586	0.101732	0.127602	0.054158	0.04852	0.062146	0.015224	0.018611
0.266404	0.208897	0.067506	0.062435	0.054522	0.11433	0.035651	0.008159
0.216647	0.008079	0.028467	0.301806	0.046716	0.03004	0.025835	0.013324
0.105803	0.330123	0.071388	0.21681	0.040997	0.067423	0.022373	0.006315
0.091984	0.109028	0.027755	0.052928	0.017733	0.01224	0.012064	0.003661
0.387667	0.241424	0.019136	0.059222	0.06889	0.027412	0.054907	0.012167
0.035742	0.101676	0.148178	0.21445	0.051702	0.107767	0.022248	0.029349
0.152501	0.142975	0.049503	0.104624	0.042628	0.015431	0.109112	0.050735
0.224368	0.157959	0.098438	0.125762	0.023775	0.032891	0.018491	0.013581
0.246291	0.010895	0.143578	0.157136	0.107147	0.075751	0.023346	0.026798
0.385097	0.263659	0.082614	0.083024	0.003764	0.098277	0.035994	0.009256
0.034722	0.105763	0.181107	0.051171	0.054057	0.136549	0.005661	0.033527
0.088414	0.039059	0.08493	0.096781	0.063131	0.019715	0.004538	0.013096
0.033673	0.188988	0.107318	0.035386	0.061367	0.076778	0.013105	0.019318
0.238004	0.067812	0.070542	0.055437	0.031225	0.023286	0.033424	0.019879
0.28361	0.128216	0.008119	0.081784	0.023244	0.05808	0.023678	0.02718
0.223236	0.261766	0.039738	0.051463	0.070411	0.064689	0.008357	0.02655
0.225849	0.170106	0.073733	0.106353	0.010283	0.083672	0.039643	0.031188
0.284025	0.190302	0.072452	0.056949	0.040425	0.014608	0.023783	0.007965
0.122819	0.077968	0.116022	0.05753	0.00806	0.042953	0.017863	0.049041
0.03209	0.496732	0.083901	0.09816	0.050162	0.034008	0.039499	0.019964
0.372394	0.277813	0.19855	0.110067	0.041574	0.070645	0.015969	0.026321
0.125419	0.317787	0.141315	0.255228	0.045648	0.037119	0.032462	0.016448
0.146747	0.262095	0.078204	0.108021	0.028128	0.022536	0.018144	0.03752
0.107728	0.068864	0.063627	0.051994	0.052334	0.069948	0.027674	0.010138
0.306274	0.293273	0.050744	0.120105	0.021575	0.080997	0.016512	0.065727
0.074911	0.141138	0.004252	0.050123	0.079347	0.02203	0.014112	0.01904
0.366047	0.129225	0.026943	0.14166	0.010439	0.0766	0.054458	0.03729
0.26078	0.626571	0.118139	0.190848	0.097306	0.026989	0.030703	0.024503
0.128919	0.050821	0.031499	0.107713	0.011177	0.040194	0.041581	0.023454
0.12233	0.18436	0.038139	0.055822	0.084383	0.016831	0.020565	0.015523
0.158792	0.130874	0.103637	0.24301	0.027579	0.047704	0.00764	0.01426
0.449404	0.155889	0.042761	0.152186	0.030656	0.057301	0.043311	0.02052
0.25302	0.129509	0.30338	0.13755	0.05106	0.021339	0.051959	0.021869
0.225107	0.114334	0.023366	0.075861	0.042402	0.057613	0.028673	0.0134
0.049549	0.305166	0.294657	0.058014	0.010685	0.02588	0.025903	0.004564
0.259617	0.202813	0.040146	0.069924	0.048609	0.096838	0.021268	0.052236
0.138254	0.302107	0.015586	0.071571	0.052816	0.078267	0.002264	0.027043
0.139739	0.390884	0.099546	0.034314	0.023115	0.031002	0.044949	0.017234
0.070497	0.051672	0.087001	0.066416	0.030145	0.014076	0.026111	0.020264
0.116604	0.091321	0.032824	0.100399	0.032602	0.04384	0.008218	0.010508
0.216873	0.380361	0.087332	0.049187	0.093501	0.052113	0.031653	0.044109
0.232388	0.197843	0.023285	0.083195	0.102628	0.080549	0.021127	0.013134
0.092892	0.073948	0.069745	0.090312	0.092104	0.096959	0.016221	0.030057
0.18252	0.073544	0.09939	0.026065	0.149606	0.039736	0.016649	0.020726
0.145288	0.093458	0.051445	0.1912	0.016402	0.067059	0.007195	0.021606
0.210226	0.085006	0.088556	0.274719	0.029917	0.008599	0.02813	0.003246
0.052882	0.247761	0.01102	0.057056	0.031793	0.044188	0.012225	0.02343
0.076633	0.124959	0.108077	0.178558	0.03904	0.079027	0.009192	0.020742
0.221544	0.051936	0.038581	0.110655	0.032938	0.036719	0.039017	0.025466
0.188386	0.18093	0.039245	0.19092	0.021796	0.030114	0.013629	0.040655
0.534709	0.05632	0.045928	0.045992	0.251745	0.075163	0.020885	0.02869
0.079121	0.139047	0.066042	0.086654	0.031632	0.022184	0.045723	0.028183
0.350769	0.100974	0.236598	0.108265	0.046781	0.066696	0.023323	0.031339
0.34442	0.061046	0.153803	0.035659	0.059727	0.081972	0.065736	0.02047
0.098393	0.113601	0.098126	0.041041	0.0058	0.062966	0.025959	0.072299
0.246923	0.10239	0.062624	0.251362	0.037525	0.03777	0.012479	0.026967
0.266618	0.289537	0.061681	0.051378	0.019101	0.069992	0.051221	0.028174
0.09409	0.340338	0.041426	0.11558	0.021877	0.071407	0.002201	0.014353
0.168313	0.242691	0.052762	0.161337	0.029485	0.075177	0.036623	0.013718
0.284735	0.252452	0.310805	0.140867	0.133067	0.008055	0.028037	0.003252
0.179054	0.065009	0.054732	0.077195	0.044216	0.04359	0.051354	0.009987
0.118736	0.10467	0.055737	0.123664	0.042336	0.050599	0.073571	0.013832
0.111808	0.09471	0.030735	0.181124	0.033753	0.024135	0.021839	0.023024
0.099801	0.224373	0.05531	0.396896	0.152173	0.072128	0.014293	0.032092
0.111464	0.118505	0.072827	0.049189	0.049839	0.122251	0.035287	0.017993
0.243308	0.069684	0.048332	0.019531	0.00417	0.071218	0.0269	0.015456
0.233692	0.092575	0.032045	0.008902	0.102588	0.072861	0.027446	0.012337
0.091227	0.110479	0.082548	0.057997	0.022977	0.047475	0.007082	0.019223
0.029251	0.309045	0.13424	0.19658	0.053109	0.040038	0.002973	0.055894
0.191515	0.242627	0.200289	0.154355	0.055495	0.064129	0.018969	0.020662
0.166985	0.271765	0.348093	0.023378	0.079367	0.033095	0.019476	0.032878
0.481128	0.268306	0.145714	0.081373	0.060677	0.204982	0.008657	0.01465
0.19112	0.547879	0.033249	0.065494	0.059905	0.070186	0.014264	0.031329
0.090293	0.113991	0.104477	0.072276	0.026412	0.090717	0.007733	0.033228
0.369125	0.100198	0.046432	0.113581	0.03663	0.102907	0.01127	0.027625
0.16133	0.170149	0.030288	0.051494	0.042195	0.008463	0.011903	0.035515
0.446118	0.182226	0.113059	0.100011	0.186432	0.107405	0.012377	0.049295
0.076504	0.197788	0.044399	0.055821	0.006728	0.068763	0.031813	0.06697
0.1783	0.194861	0.250551	0.01759	0.037217	0.042877	0.024374	0.034893
0.132156	0.175185	0.084757	0.036487	0.006845	0.014328	0.014349	0.023921
0.238444	0.106518	0.035639	0.080367	0.011353	0.110147	0.027329	0.007551
0.18159	0.142476	0.063237	0.004503	0.116353	0.085681	0.018737	0.009307
0.046856	0.208463	0.096214	0.073254	0.034276	0.050639	0.007895	0.031396
0.159033	0.14871	0.108857	0.056769	0.048053	0.022065	0.011327	0.018914
0.225505	0.048658	0.060523	0.143869	0.047144	0.117555	0.05238	0.03432
0.019322	0.159837	0.103483	0.024773	0.070378	0.08345	0.00444	0.015739
0.038205	0.136026	0.135252	0.059494	0.046324	0.018328	0.012366	0.005774
0.065105	0.167113	0.082122	0.218785	0.086991	0.033714	0.028371	0.045275
0.057728	0.314249	0.061573	0.189259	0.180109	0.069253	0.003152	0.002909
0.124152	0.158081	0.117393	0.180721	0.090033	0.034065	0.019119	0.050435
0.142451	0.008875	0.085074	0.160996	0.14671	0.05841	0.017356	0.039555
0.237695	0.151422	0.217243	0.149902	0.144641	0.052176	0.005062	0.026484
0.281012	0.132756	0.349922	0.24781	0.010215	0.016679	0.023039	0.027282
0.207157	0.045866	0.05796	0.134867	0.061314	0.022423	0.016949	0.037754
0.136836	0.326918	0.023897	0.042212	0.064306	0.071079	0.034703	0.009886
0.183062	0.24147	0.174405	0.159938	0.04149	0.113594	0.058593	0.038552
0.0307	0.179167	0.04458	0.05686	0.13875	0.047256	0.084108	0.015155
0.118034	0.180073	0.082478	0.147608	0.024094	0.076086	0.077319	0.012383
0.151481	0.075163	0.123857	0.167035	0.03153	0.128512	0.025054	0.051575
0.166147	0.327453	0.15225	0.098443	0.00273	0.00661	0.01604	0.072037
0.084808	0.301387	0.168624	0.066487	0.115462	0.084707	0.010329	0.007027
0.089429	0.092992	0.109225	0.041154	0.06205	0.060991	0.015563	0.035134
0.167317	0.039295	0.213393	0.190918	0.046758	0.033765	0.018255	0.026515
0.075987	0.060462	0.179318	0.061452	0.092826	0.051597	0.015985	0.007255
0.075542	0.297456	0.090238	0.090324	0.063048	0.0863	0.031618	0.028975
0.263333	0.276793	0.079078	0.14837	0.034714	0.098546	0.013557	0.072165
0.181804	0.24603	0.329644	0.091275	0.0317	0.035737	0.028734	0.039931
0.060897	0.161283	0.278484	0.062746	0.077519	0.135264	0.056814	0.017934
0.036255	0.134518	0.065208	0.108282	0.049737	0.310974	0.010495	0.031472
0.29876	0.151903	0.096503	0.054504	0.194533	0.07045	0.017744	0.007749
0.318196	0.123651	0.217592	0.145932	0.026922	0.164698	0.014836	0.009449
0.378223	0.067365	0.079055	0.144844	0.067494	0.023079	0.036731	0.022002
0.118307	0.083644	0.154253	0.320433	0.043201	0.024469	0.015587	0.005222
0.236848	0.322841	0.086494	0.176216	0.033084	0.038464	0.022693	0.003632
0.121518	0.093169	0.06254	0.006389	0.014711	0.059747	0.006061	0.011135
0.142321	0.100333	0.010738	0.059962	0.014589	0.037127	0.021874	0.025134
0.072794	0.210322	0.048829	0.136565	0.024677	0.041471	0.007613	0.021879
0.190346	0.128706	0.031381	0.097795	0.139914	0.036224	0.020759	0.027076
0.219429	0.204702	0.030883	0.313685	0.055069	0.017801	0.049364	0.031641
0.072614	0.135459	0.082312	0.303424	0.054484	0.093058	0.011561	0.005999
0.154091	0.030394	0.027967	0.148199	0.008434	0.054798	0.009113	0.008233
0.165915	0.191336	0.065175	0.200213	0.014769	0.026803	0.016759	0.009182
0.132062	0.198095	0.050292	0.297898	0.03788	0.104728	0.022599	0.067634
0.084631	0.051647	0.226168	0.171548	0.016705	0.043751	0.023504	0.015518
0.041747	0.233422	0.069449	0.060075	0.026434	0.044366	0.008231	0.020945
0.133953	0.053913	0.20238	0.084062	0.053354	0.011508	0.013919	0.019427
0.034301	0.074225	0.046215	0.177206	0.012967	0.063569	0.076136	0.018279
0.369537	0.067439	0.156357	0.268038	0.03683	0.027845	0.016359	0.007651
0.019512	0.157394	0.072678	0.011362	0.037635	0.037031	0.133445	0.024618
0.317645	0.22409	0.064714	0.09401	0.063888	0.041808	0.02463	0.017363
0.128344	0.120546	0.076814	0.052575	0.044245	0.03771	0.023312	0.016739
0.237594	0.30028	0.157679	0.044275	0.042146	0.005747	0.007977	0.006072
0.120516	0.216336	0.168754	0.058727	0.031218	0.096774	0.006545	0.016815
0.056014	0.104373	0.045166	0.046338	0.059837	0.043352	0.00665	0.016078
0.050997	0.070214	0.10633	0.05223	0.046589	0.038618	0.025159	0.048435
0.083155	0.132854	0.110287	0.047603	0.125748	0.101524	0.022121	0.018727
0.10038	0.215032	0.070421	0.064593	0.026295	0.043717	0.015279	0.008116
0.12357	0.027951	0.050491	0.164364	0.015048	0.015944	0.014854	0.017054
0.420156	0.140496	0.131941	0.018438	0.017506	0.041216	0.018003	0.005372
0.12053	0.034056	0.03177	0.380625	0.038201	0.019945	0.000372	0.012098
0.442273	0.014605	0.139206	0.20633	0.05251	0.024894	0.014977	0.038674
0.01629	0.135056	0.071786	0.207346	0.043311	0.055292	0.018986	0.02758
0.088837	0.102663	0.099531	0.06552	0.048101	0.022808	0.027309	0.046643
0.314968	0.127232	0.066228	0.018632	0.070165	0.003834	0.017907	0.014021
0.260511	0.263222	0.112466	0.208411	0.082842	0.014731	0.096812	0.119364
0.155411	0.191851	0.053113	0.049206	0.036565	0.103333	0.031253	0.004087
0.197485	0.195198	0.072865	0.039797	0.060789	0.086372	0.009782	0.009937
0.110746	0.126309	0.14492	0.083608	0.032914	0.058963	0.015791	0.048255
0.229936	0.148757	0.096709	0.175526	0.071908	0.125849	0.02831	0.012624
0.338203	0.153873	0.03132	0.062364	0.075344	0.119816	0.005345	0.03005
0.468587	0.060419	0.111337	0.09883	0.05189	0.052274	0.014315	0.022652
0.082715	0.197967	0.134317	0.014793	0.147172	0.05864	0.004296	0.014245
0.144909	0.028613	0.027044	0.046779	0.058994	0.021076	0.048042	0.041082
0.194317	0.050004	0.099106	0.072429	0.030299	0.189066	0.051784	0.017275
0.162846	0.28915	0.061859	0.165357	0.041262	0.033399	0.016241	0.013647
0.148959	0.264245	0.115033	0.197081	0.045324	0.081468	0.063293	0.021207
0.641992	0.220905	0.178675	0.112884	0.064774	0.127241	0.011787	0.018473
0.12306	0.113922	0.100016	0.016227	0.022361	0.03921	0.070165	0.010674
0.070958	0.23117	0.158252	0.039493	0.046963	0.070062	0.013259	0.013463
0.327679	0.211525	0.064316	0.073424	0.110913	0.023696	0.026651	0.068696
0.034723	0.081531	0.088598	0.012842	0.009723	0.069396	0.01966	0.037446
0.069577	0.112796	0.047652	0.24058	0.005363	0.013575	0.009844	0.019615
0.060865	0.053756	0.193288	0.085085	0.093285	0.055469	0.041522	0.024374
0.196744	0.530574	0.05592	0.212609	0.014937	0.013	0.006794	0.048266
0.286457	0.283091	0.160183	0.144281	0.005933	0.044122	0.026023	0.017746
0.123447	0.029284	0.025259	0.06525	0.016604	0.068975	0.029319	0.006252
0.259912	0.234377	0.074689	0.404273	0.076261	0.014894	0.054325	0.03488
0.354258	0.112337	0.175733	0.169649	0.014058	0.009685	0.006081	0.029096
0.253992	0.113067	0.07481	0.050275	0.015088	0.101451	0.012348	0.015819
0.433174	0.338918	0.084435	0.027059	0.024387	0.057089	0.061637	0.008646
0.317272	0.060508	0.153103	0.226548	0.053999	0.029527	0.0131	0.018086
0.199061	0.372191	0.084345	0.054171	0.018099	0.059561	0.018071	0.017709
0.153922	0.279917	0.072468	0.088799	0.069912	0.016986	0.006061	0.015214
0.250644	0.314833	0.150325	0.12756	0.102001	0.083725	0.03931	0.033697
0.130279	0.3852	0.16223	0.049843	0.00597	0.014364	0.032657	0.015539
0.21521	0.189857	0.300536	0.052207	0.062092	0.078708	0.037011	0.03063
0.496772	0.212636	0.062863	0.071349	0.029347	0.067251	0.018276	0.02311
0.109062	0.080076	0.100738	0.025686	0.011767	0.00391	0.023427	0.040385
0.159387	0.016504	0.139432	0.070316	0.032222	0.004412	0.045799	0.027701
0.285996	0.049737	0.142611	0.105673	0.024274	0.038109	0.035617	0.014947
0.463981	0.261514	0.122273	0.19774	0.019481	0.029678	0.068561	0.026052
0.054358	0.109058	0.116497	0.025399	0.05137	0.062053	0.04628	0.01844
0.034359	0.088305	0.056575	0.116056	0.011444	0.033592	0.019652	0.045228
0.188937	0.330389	0.140851	0.110549	0.022237	0.02477	0.004866	0.008838
0.231314	0.171746	0.115134	0.047007	0.029109	0.093331	0.010846	0.030697
0.141466	0.364292	0.20467	0.049698	0.015752	0.194304	0.024943	0.016036
0.163277	0.091895	0.130109	0.077407	0.00601	0.07368	0.010922	0.006229
0.295807	0.171473	0.159492	0.028045	0.08903	0.029898	0.02654	0.017011
0.114237	0.398838	0.019276	0.109375	0.01384	0.053207	0.053291	0.02096
0.423795	0.023899	0.214399	0.038096	0.00436	0.009367	0.038614	0.051203
0.223767	0.206146	0.228736	0.018047	0.014168	0.048225	0.04161	0.012068
0.255307	0.093624	0.179799	0.119588	0.039372	0.067724	0.022872	0.021395
0.3186	0.236262	0.045104	0.108869	0.014504	0.086726	0.034283	0.014187
0.09299	0.395812	0.08613	0.130571	0.049946	0.085061	0.01475	0.087248
0.023975	0.103891	0.118863	0.14107	0.021853	0.029282	0.008706	0.049379
0.381021	0.039131	0.20195	0.094304	0.04843	0.154033	0.042079	0.056147
0.132429	0.247328	0.132712	0.110321	0.058198	0.007603	0.019468	0.034748
0.146407	0.085204	0.181039	0.1485	0.031035	0.1069	0.040242	0.019659
0.167849	0.130831	0.06422	0.068926	0.069317	0.021831	0.030714	0.021231
0.07805	0.144279	0.107357	0.072092		0.060431	0.015677	0.025472
0.0578	0.028306	0.26046	0.158825		0.197318	0.014723	0.006528
0.357895	0.021888	0.071793	0.007055		0.024317	0.019355	0.006572
0.073882	0.144519	0.134348	0.0963		0.025918	0.002386	0.024912
0.136481	0.045387	0.113406	0.300174		0.118231	0.019293	0.031057
0.114108	0.040066	0.067843	0.064153		0.056407	0.029137	0.028949
0.123098	0.528286	0.033605	0.02238		0.080728	0.011548	0.023357
0.300341	0.10078	0.032265	0.056839		0.041247	0.015389	0.031797
0.155294	0.004841	0.11356	0.008173		0.104763	0.020224	0.010727
0.215483	0.09935	0.036209	0.050718		0.042788	0.028095	0.030522
0.157812	0.071462	0.104035	0.128473		0.009242	0.033795	0.017795
0.354237	0.169685	0.103778	0.054205		0.006779	0.005724	0.024727
0.104043	0.118307	0.143126	0.022543		0.003161	0.008246	0.01518
0.197266	0.187268	0.068363	0.157003		0.090768	0.022404	0.040616
0.153329	0.082908	0.123397	0.143647		0.025472	0.036288	0.018335
0.246467	0.216295	0.195011	0.049102		0.097767	0.003474	0.026682
0.155299	0.060478	0.105346	0.048934		0.136119	0.033619	0.037756
0.031959	0.133872	0.021678	0.125088		0.023789	0.012601	0.030259
0.213671	0.24702	0.219001	0.030603		0.047275	0.079397	0.05357
0.089708	0.316378	0.222629	0.040888		0.041212	0.066306	0.010025
0.152407	0.114887	0.058847	0.069911		0.02891	0.031898	0.019293
0.136987	0.064576	0.050026	0.050969		0.090385	0.078864	0.034652
0.014096	0.076879	0.11927	0.052473		0.136512	0.026289	0.037632
0.107332	0.147062	0.026086	0.28397		0.010699	0.001545	0.080612
0.161005	0.092685	0.192206	0.507148		0.021828	0.042106	0.041354
0.239573	0.075564	0.119856	0.025096		0.04025	0.017671	0.018815
0.060061	0.228551	0.165401	0.107368		0.091307	0.065858	0.0186
0.101842	0.128924	0.079816	0.0614		0.051593	0.003302	0.025161
0.208739	0.123645	0.055137	0.249619		0.076747	0.007667	0.027726
0.017958	0.352246	0.103672	0.122142		0.062267	0.070858	0.024727
0.2622	0.074019	0.128307	0.068494		0.090835	0.060251	0.056096
0.039574	0.155272	0.051662	0.108663		0.024979	0.024933	0.015099
0.599399	0.13454	0.073386	0.229256		0.090413	0.025412	0.019553
0.233302	0.20875	0.178482	0.068662		0.088159	0.014867	0.010434
0.201152	0.147997	0.104412	0.065419		0.091712	0.011667	0.002475
0.509315	0.371612	0.105967	0.084717		0.026908	0.02312	0.024703
0.230043	0.113014	0.031761	0.06088		0.062715	0.007355	0.028502
0.167168	0.074131	0.042322	0.068147		0.081764	0.005137	0.011665
0.299863	0.127745	0.049393	0.075762		0.061382	0.028138	0.035203
0.020048	0.22513	0.031332	0.070583		0.087355	0.00226	0.011563
0.051391	0.222827	0.055817	0.090309		0.048684	0.01353	0.03818
0.058969	0.236662	0.070877	0.202426		0.090691	0.046487	0.002468
0.129602	0.053638	0.020114	0.148224		0.046034	0.014486	0.034754
0.21961	0.078538	0.040444	0.071014		0.163687	0.026284	0.017384
0.221589	0.061234	0.06147	0.140927		0.068971	0.036479	0.056543
0.218711	0.160498	0.19673	0.069703		0.0335	0.030268	0.01234
0.131525	0.136499	0.134099	0.135754		0.098259	0.045507	0.030109
0.2393	0.09841	0.028023	0.027725		0.1348	0.042563	0.003959
0.305489	0.159628	0.042287	0.208919		0.016695	0.041537	0.026055
0.200455	0.110049	0.095113	0.052496		0.150114	0.004312	0.011486
0.206532	0.111271	0.13844	0.170537		0.003139	0.01273	0.014894
0.085974	0.415129	0.060334	0.014278		0.048516	0.049086	0.023973
0.392981	0.093425	0.177861	0.178214		0.036936	0.03051	0.025152
0.251888	0.172857	0.031605	0.078034		0.031896	0.013113	0.00517
0.082547	0.354055	0.137454	0.106234		0.112002	0.018235	0.020086
0.320966	0.345044	0.065103	0.035467		0.016806	0.017271	0.007389
0.096501	0.012514	0.044706	0.148086		0.082398	0.018947	0.02115
0.02404	0.226339	0.046688	0.053184		0.117119	0.013611	0.015582
0.079761	0.126065	0.093006	0.023303		0.003851	0.013129	0.037967
0.143506	0.137844	0.057603	0.156556		0.107336	0.066826	0.061306
0.134205	0.055761	0.047577	0.083974		0.025962	0.038548	0.070716
0.164526	0.270087	0.012452	0.086464		0.024207	0.033441	0.018906
0.045649	0.430407	0.105141	0.1319		0.060139	0.00048	0.011997
0.020069	0.033902	0.132232	0.230382		0.034674	0.018671	0.010829
0.146885	0.083274	0.031329	0.130126		0.104141	0.032245	0.00536
0.449445	0.064415	0.047023	0.077987		0.017308	0.051375	0.06284
0.068208	0.159044	0.261436	0.237998		0.09875	0.015631	0.079333
0.197783	0.121399	0.044641	0.100369		0.010304	0.026568	0.002436
0.196568	0.139021	0.041383	0.091392		0.056369	0.026891	0.002283
0.086355	0.350871	0.154826	0.137625		0.091487	0.016563	0.034714
0.120295	0.137241	0.171653	0.004822		0.104356	0.031907	0.01438
0.140921	0.15804	0.074869	0.247968		0.062964	0.029481	0.014708
0.13557	0.071351	0.09182	0.136348		0.043205	0.017078	0.023454
0.196939	0.048153	0.058028	0.193896		0.051297	0.051394	0.014773
0.124659	0.046629	0.04756	0.027055		0.086071	0.02544	0.021995
0.150271	0.157698	0.168979	0.104618		0.045878	0.008797	0.027979
0.097072	0.124874	0.069611	0.070305		0.084769	0.01941	0.038733
0.356561	0.421762	0.151101	0.290984		0.026729	0.017399	0.034904
0.074547	0.073301	0.132117	0.054505		0.028387	0.015972	0.048842
0.151513	0.344006	0.109012	0.044429		0.002022	0.009666	0.013971
0.214123	0.075419	0.108794	0.121292		0.007736	0.003055	0.038098
0.078338	0.08805	0.213876	0.076855		0.018063	0.016484	0.00978
0.162015	0.218864	0.087116	0.046188		0.028051	0.029695	0.081634
0.097283	0.184684	0.039711	0.09767		0.009821	0.02862	0.044391
0.188623	0.12826	0.115276	0.08977		0.014759	0.03666	0.009463
0.092869	0.173909	0.145954	0.008252		0.076003	0.038058	0.024934
0.239313	0.177013	0.142877	0.091802		0.039821	0.009186	0.033306
0.10764	0.072444	0.095275	0.012246		0.092821	0.02322	0.024742
0.378515	0.044741	0.064108	0.072936		0.027986	0.006668	0.036409
0.171434	0.177784	0.143062	0.092923		0.108786	0.043731	0.008254
0.227273	0.415433	0.151213	0.158192		0.011926	0.00789	0.002272
0.048448	0.216291	0.250967	0.064244		0.066604	0.027173	0.01524
0.178874	0.10819	0.077108	0.026123		0.041879	0.009027	0.0027
0.042949	0.149807	0.022078	0.09087		0.020287	0.013288	0.004425
0.183059	0.341521	0.185077	0.048705		0.034761	0.023726	0.004757
0.234318	0.350266	0.052912	0.114696		0.135346	0.006237	0.032536
0.127035	0.294418	0.089237	0.101435		0.072542	0.012137	0.028037
0.141641	0.099696	0.001362	0.157065		0.039743	0.013759	0.014506
0.093496	0.07355	0.141221			0.040585	0.007078	0.055196
0.081395	0.016543	0.210416			0.065367	0.011911	0.004049
0.114444	0.156605	0.081255			0.053299	0.014133	0.008949
0.141309	0.152027	0.176582			0.023009	0.02563	0.028015
0.422352	0.026996	0.328524			0.01031	0.008344	0.021465
0.05412	0.171942	0.042185			0.187111	0.027803	0.013686
0.369407	0.031787	0.06794			0.048892	0.008446	0.019861
0.128152	0.064537	0.007244			0.017078	0.00422	0.018341
0.03167	0.290851	0.144261			0.04128	0.009065	0.021115
0.088979	0.083591	0.122105			0.131276	0.015096	0.01969
0.253699	0.211131	0.040296			0.007989	0.008945	0.016011
0.168938	0.079573	0.095531			0.141549	0.0353	0.004799
0.084447	0.404856	0.132731			0.048482	0.020602	0.003809
0.041497	0.305461	0.098791			0.071541	0.001504	0.02927
0.109783	0.224866	0.194222			0.124435	0.006839	0.011983
0.094871	0.119822	0.106835			0.048858	0.039347	0.008754
0.048028	0.219358	0.027116			0.019169	0.01737	0.054171
0.150574	0.011015	0.044232			0.051593	0.016269	0.048967
0.158724	0.141355	0.013905			0.031482	0.010054	0.041904
0.316596	0.216303	0.061161			0.055861	0.041587	0.038068
0.287901	0.240965	0.052373			0.039679	0.028867	0.009573
0.255934	0.073507	0.176553			0.017341	0.031675	0.032337
0.046219	0.031011	0.075778			0.020157	0.0252	0.012676
0.130688	0.095999	0.048264			0.025684	0.042177	0.016065
0.073867	0.07681	0.027304			0.016695	0.067973	0.010688
0.337203	0.164094	0.101798			0.046818	0.016758	0.057332
0.203075	0.198125	0.072562			0.067874	0.008989	0.021759
0.35726	0.237754	0.058458			0.069743	0.010312	0.069437
0.209734	0.088222	0.0389			0.101852	0.00862	0.006556
0.223433	0.125153	0.095085			0.035257	0.007396	0.008341
0.134755	0.034357	0.13053			0.116851	0.014905	0.040133
0.132003	0.139962	0.106424			0.04969	0.020883	0.019369
0.328416	0.211025	0.132126			0.039941	0.010573	0.040047
0.073442	0.217381	0.082259			0.067806	0.003769	0.014018
0.125085	0.048443	0.19182			0.033062	0.010554	0.012644
0.324551	0.336177	0.071302			0.022906	0.012869	0.023814
0.383883	0.146927	0.0588			0.053617	0.011977	0.020025
0.128944	0.444997	0.064715			0.067368	0.104068	0.008321
0.04895	0.127028	0.072871			0.058639	0.014232	0.027869
0.135181	0.04576	0.080392			0.136536	0.003954	0.040153
0.183073	0.14826	0.069991			0.054172	0.007061	0.039144
0.228172	0.225718	0.091402			0.093498	0.038153	0.022799
0.17594	0.274466	0.098897			0.015796	0.013439	0.013267
0.1567	0.069737	0.087064			0.066225	0.016495	0.01653
0.196692	0.063033	0.094974			0.074135	0.037958	0.021457
0.213734	0.104347	0.057302			0.001445	0.041698	0.04329
0.10698	0.128004	0.21286			0.106472	0.010592	0.029671
0.179578	0.023924	0.122577			0.081421	0.027413	0.058791
0.162578	0.211407	0.118215			0.074555	0.012267	0.015812
0.078411	0.111013	0.198975			0.085028	0.017062	0.058019
0.239204	0.181712	0.168022			0.134457	0.053861	0.041135
0.158606	0.11461	0.057557			0.051541	0.041546	0.036825
0.035447	0.081364	0.06041			0.072682	0.022659	0.018271
0.130457	0.512816	0.062928			0.015132	0.012098	0.009564
0.059779	0.255939	0.162721			0.007755	0.011155	0.013175
0.269501	0.220689	0.139178			0.048108	0.021281	0.010792
0.202576	0.078354	0.091917			0.065695	0.060985	0.033725
0.24901	0.24073	0.158628				0.01764	0.044016
0.459531	0.108227	0.125383				0.01395	0.001739
0.205913	0.164171	0.123172				0.01968	0.044137
0.164117	0.135326	0.108401				0.034123	0.06484
0.032415	0.019858	0.103788				0.049029	0.023548
0.14563	0.12517	0.047539				0.046292	0.032142
0.113115	0.089007	0.095069				0.033482	0.033188
0.204076	0.06809	0.006785				0.014913	0.002902
0.033276	0.084029	0.199709				0.04624	0.029462
0.163054	0.210565	0.159667				0.008619	0.025973
0.179568	0.36108	0.113052				0.042602	0.01805
0.083507	0.456108	0.042762				0.008116	0.005866
0.196355	0.297072	0.109638				0.048521	0.041268
0.044399	0.036284	0.019066				0.04471	0.027265
0.084899	0.111669	0.10944				0.040431	0.007935
0.090931	0.066812	0.061168				0.057797	0.006359
0.128458	0.362449	0.11746				0.077567	0.021591
0.152864	0.118316	0.042176				0.057117	0.039139
0.19142	0.25492	0.020933				0.013822	0.025602
0.347648	0.27181	0.12271				0.033951	0.025231
0.19006	0.242824	0.019109				0.016978	0.0109
0.023852	0.206879	0.11481				0.047974	0.027555
0.172782	0.216716	0.062234				0.020503	0.018394
0.21516	0.324322	0.116396				0.017766	0.015367
0.19448	0.190827	0.077458				0.005914	0.024503
0.234511	0.129759	0.124985				0.01995	0.00212
0.267866	0.170144	0.078085				0.020806	0.038755
0.093512	0.164064	0.071155				0.022312	0.032492
0.208418	0.410393	0.062263				0.008102	0.007555
0.326453	0.01913	0.078474				0.063015	0.022027
0.081622	0.137601	0.065318				0.019361	0.04184
0.236523	0.081414	0.079881				0.0355	0.019996
0.287967	0.198302	0.221101				0.024019	0.004512
0.24895	0.381161	0.085858				0.041558	0.022923
0.267358	0.077208	0.083535				0.02158	0.014396
0.085944	0.163021	0.02358				0.027372	0.030719
0.189662	0.177281	0.11222				0.016264	0.019769
0.042962	0.070499	0.026318				0.012995	0.009876
0.210136	0.153209	0.093148				0.009084	0.026569
0.274865	0.378558	0.143064				0.010919	0.018194
0.469058	0.082939	0.129613				0.021033	0.012097
0.298539	0.041007	0.081271				0.003773	0.030051
0.072916	0.341715	0.09835				0.0138	0.018341
0.219804	0.070458	0.157162				0.024002	0.036532
0.095405	0.14949	0.024959				0.022208	0.003804
0.067871	0.10067	0.101474				0.005456	0.015972
0.063144	0.278027	0.221943				0.016606	0.050508
0.103956	0.061168	0.098979				0.031768	0.045533
0.108194	0.037286	0.062712				0.058139	0.009228
0.179588	0.126822	0.067673				0.041693	0.015432
0.219007	0.110012	0.036559				0.007268	0.02408
0.151405	0.121578	0.121565				0.018842	0.049154
0.200644	0.172333	0.005006				0.017536	0.023233
0.083186	0.202174	0.108214				0.023928	0.024133
0.135099	0.081593	0.110368				0.005913	0.019068
0.17561	0.178582	0.035107				0.032222	0.040207
0.207736	0.075206	0.012849				0.010515	0.013982
0.158099	0.105151	0.042001				0.010526	0.008063
0.136241	0.09463	0.067183				0.005407	0.026258
0.054834	0.3056	0.156065				0.01459	0.02735
0.332826	0.269837	0.09723				0.044366	0.016954
0.07899	0.198362	0.10492				0.031226	0.023534
0.245774	0.257421	0.027955				0.020102	0.008012
0.049049	0.075729	0.02952				0.045448	0.021252
0.074139	0.111867	0.115179				0.0106	0.028551
0.203405	0.096919	0.044831				0.016586	0.056761
0.138777	0.236219	0.044047				0.022218	0.020509
0.112995	0.060239	0.160881				0.010595	0.026075
0.081185	0.255604	0.067496				0.026803	0.028992
0.285118	0.019698	0.051326				0.017075	0.008697
0.047362	0.156827	0.010571				0.011678	0.026543
0.291677	0.048134	0.032448				0.016775	0.049431
0.158962	0.262249	0.070841				0.014393	0.020927
0.048456	0.127937	0.14818				0.021646	0.012445
0.365401	0.299685	0.095128				0.023841	0.022003
0.166765	0.158842	0.051871				0.018067	0.012129
0.026957	0.167695	0.07993				0.031755	0.008326
0.080833	0.058835	0.030674				0.027401	0.032677
0.199829	0.058577	0.023733				0.06913	0.034583
0.21773	0.327476	0.008383				0.017828	0.003727
0.338117	0.256782	0.033767				0.009533	0.000996
0.179166	0.205249	0.021077				0.023907	0.02455
0.303845	0.200141	0.04878				0.02622	0.020158
0.069665	0.07635	0.041781				0.037986	0.004762
0.14432	0.197665	0.076922				0.020122	0.001405
0.018782	0.123937	0.156105				0.019616	0.001718
0.143928	0.186993	0.110475				0.036832	0.006754
0.025882	0.222099	0.043818				0.02418	0.018279
0.095872	0.060052	0.233366				0.021952	0.001395
0.421822	0.130312	0.140576				0.015586	0.033563
0.280738	0.12843	0.367065				0.016022	0.008884
0.234454	0.037912	0.170406				0.003416	0.021744
0.09761	0.139719	0.064554				0.018044	0.032168
0.062779	0.143908	0.092687				0.019779	0.009755
0.179962	0.150377	0.07021				0.039807	0.016969
0.091475	0.029598	0.06582				0.015966	0.020291
0.112853	0.263326	0.206676				0.003701	0.007095
0.04775	0.318567	0.049567				0.025331	0.01058
0.091747	0.146718	0.070992				0.056732	0.030334
0.165289	0.111979	0.063824				0.034715	0.023078
0.238372	0.111648	0.09303				0.019864	0.010946
0.215433	0.081491	0.116203				0.010687	0.017119
0.079594	0.218096	0.077215				0.028861	0.021398
0.114852	0.081267	0.033605				0.038011	0.013194
0.042496	0.161457	0.131577				0.007382	0.011987
0.070585	0.168056	0.077834				0.003449	0.012608
0.222687	0.141746	0.284316				0.022964	0.01246
0.131285	0.246525	0.019499				0.001578	0.018297
0.142784	0.120816	0.117191				0.046931	0.012102
0.106686	0.22793	0.031928				0.03155	0.004839
0.059096	0.063725	0.010534				0.016774	0.022174
0.133398	0.302527	0.021629				0.030265	0.020994
0.088544	0.230505	0.06158				0.030363	0.007265
0.092543	0.190965	0.013653				0.018488	0.018222
0.131573	0.298149	0.103284				0.027227	0.007791
0.156625	0.087001	0.059597				0.017997	0.005462
0.231611	0.387547	0.154918				0.014947	0.006932
0.229413	0.085407	0.05874				0.009992	0.031157
0.146568	0.062775	0.052025				0.019682	0.032532
0.203645	0.044014	0.133586				0.016652	0.02425
0.016812	0.105828	0.047904				0.036421	0.028108
0.106028	0.206655	0.052417				0.029611	0.003463
0.034829	0.206423	0.223458				0.015279	0.011623
0.092171	0.201298	0.049957				0.008942	0.025037
0.178125	0.128938	0.092412				0.015181	0.009266
0.298231	0.193746	0.057646				0.003966	0.031144
0.290491	0.202273	0.087075				0.0065	0.01481
0.381876	0.28825	0.112265				0.016008	0.02109
0.326254	0.063769	0.040293				0.0128	0.012751
0.019037	0.156087	0.055262				0.004702	0.020296
0.152813	0.123072	0.149603				0.027528	0.016484
0.171365	0.268367	0.157703				0.019316	0.015428
0.263493	0.01413	0.096056					0.074773
0.382727	0.140782	0.110926					0.053662
0.066716	0.031817	0.113295					0.021177
0.080093	0.231039	0.344608					0.021693
0.083665	0.257418	0.114323					0.007282
0.113402	0.028286	0.02251					0.028382
0.367654	0.053366	0.05124					0.005754
0.100189	0.085925	0.022294					0.009169
0.1459	0.210338	0.065672					0.006999
0.370295	0.160713	0.073257					0.019718
0.091445	0.050726	0.038217					0.022548
0.063256	0.034807	0.192472					0.030631
0.102948	0.109301	0.074876					0.031939
0.189883	0.261309	0.069049					0.031556
0.099354	0.145523	0.022367					0.024878
0.17687	0.147859	0.018869					0.004137
0.245645	0.204076	0.090154					0.029157
0.113139	0.060677	0.330809					0.003574
0.13081	0.224591	0.166275					0.00608
0.053558	0.150636	0.304721					0.010062
0.036486	0.008203	0.11334					0.041085
0.121056	0.034861	0.325071					0.016328
0.061385	0.030337	0.030406					0.017162
0.019694	0.246152	0.067492					0.036587
0.061972	0.103586	0.07618					0.007421
0.049051	0.15045	0.061884					0.003427
0.046418	0.202285	0.042332					0.000361
0.205308	0.155531	0.019626					0.006975
0.130756	0.32003	0.208173					0.008399
0.191481	0.276259	0.165592					0.028568
0.011647	0.152661	0.092056					0.038749
0.123774	0.095741	0.178551					0.032231
0.227388	0.115251	0.126327					0.011418
0.075352	0.044522	0.059214					0.014453
0.064	0.02007	0.084632					0.028115
0.380757	0.047023	0.124968					0.026174
0.151634	0.126135	0.317478					0.006441
0.340441	0.19503	0.011654					0.008056
0.273247	0.280774	0.112061					0.024837
0.074421	0.285876	0.119889					0.015673
0.106781	0.029597	0.060774					0.007012
0.21888	0.029974	0.040235					0.002064
0.444086	0.218788	0.058274					0.031206
0.099206	0.11407	0.047736					0.018562
0.037488	0.070543	0.086745					0.011911
0.497009	0.081689	0.05062					0.015676
0.09688	0.205514	0.133565					0.025586
0.118376	0.127363	0.033094					0.014208
0.329402	0.1362	0.096303					0.004049
0.021127	0.198413	0.071206					0.04035
0.199021	0.156057	0.075263					0.014972
0.303583	0.179297	0.064588					0.020998
0.02395	0.219954	0.147879					0.010876
0.250565	0.16191	0.140718					0.021475
0.076957	0.369396	0.145127					0.032479
0.232312	0.18356	0.073206					0.024756
0.039724	0.070151						0.00635
0.195563	0.096583						0.020554
0.468581	0.044151						0.003943
0.246141	0.217278						0.015643
0.123958	0.095509						0.01096
0.335527	0.145524						0.014492
0.345985	0.064633						0.016933
0.020212	0.275166						0.016865
0.074928	0.247147						0.061662
0.345971	0.111675						0.001537
0.006652	0.14181						0.008202
0.22396	0.034493						0.015932
0.34489	0.086904						0.010866
0.24138	0.232064						0.020596
0.296926	0.308546						0.013708
0.122981	0.069823						0.050181
0.031097	0.074806						0.027396
0.163797	0.309193						0.041388
0.226426	0.310162						0.013868
0.051494	0.230282						0.018095
0.188698	0.147099						0.063003
0.494877	0.214747						0.035665
0.326849	0.093951						0.018855
0.21521	0.065044						0.039055
0.01367	0.086107						0.026137
0.105837	0.17437						0.018777
0.091165	0.147137
0.104603	0.206385
0.289228	0.062045
0.101203	0.409392
0.098506	0.261273
0.067587	0.115118
0.059702	0.123148
0.088139	0.073359
0.468724	0.184692
0.182928	0.099431
0.224248	0.381708
0.140832	0.108136
0.107202	0.163227
0.639038	0.135599
0.505181	0.03762
0.089849	0.132632
0.10237	0.112225
0.144751	0.257194
0.414606	0.28563
0.372688	0.136876
0.126111	0.090731
0.021225	0.279325
0.044911	0.066115
0.178919	0.349988
0.115781	0.447705
0.479153	0.262909
0.227928	0.067091
0.29873	0.224149
0.048266	0.045928
0.079885	0.124297
0.305184	0.21151
0.160393	0.144476
0.056415	0.232043
0.148102	0.0358
0.495943	0.286779
0.327598	0.239787
0.176736	0.062792
0.22177	0.144365
0.160266	0.218229
0.208086	0.116113
0.359027	0.107404
0.278544	0.009862
0.002049	0.049247
0.08606	0.149812
0.089914	0.203814
0.221604	0.1119
0.421973	0.124094
0.251208	0.213476
0.123752	0.167018
0.261162	0.216176
0.250777	0.165583
0.472349	0.102442
0.125197	0.216953
0.148137	0.089162
0.025405	0.103627
0.367258	0.038044
0.059545	0.103429
0.27263	0.168664
0.150921	0.425779
0.263935	0.052689
0.386222	0.290997
0.22301	0.100623
0.259322	0.104209
0.230736	0.149649
0.110784	0.16908
0.051202	0.180854
0.112376	0.226843
0.113482	0.194193
0.128049	0.141617
0.244405	0.398371
0.060292	0.0386
0.203803	0.149862
0.124416	0.156779
0.231701	0.22486
0.461533	0.25202
0.24816	0.133633
0.267542	0.058617
0.160749	0.178323
0.136106	0.178375
0.26107	0.428878
	0.195778
	0.273001
	0.233804
	0.192258
	0.206737
	0.10286
	0.215221
	0.075368
	0.291687
	0.162327
	0.2756
	0.284194
	0.093727
	0.126194
	0.137642
	0.209654
	0.074227
	0.088951
	0.292835
	0.049679
	0.058715
	0.023448
	0.13667
	0.122552
	0.117454
	0.163585
	0.113763
	0.321532
	0.227704
	0.29504
	0.109994
	0.117761
	0.303764
	0.197756
	0.188003
	0.500064
	0.285251
	0.228443
	0.132823
	0.167999
	0.130423
	0.177142
	0.139562
	0.20717
	0.114548
	0.163459
	0.141648
	0.200489
	0.176174
	0.089071
	0.117675
	0.25483
	0.105664
	0.088416
	0.579081
	0.138287
	0.108985
	0.239553
	0.061073
	0.117839
	0.210399
	0.425488
	0.150557
	0.164861
	0.175142
	0.34401
	0.040493
	0.104137
	0.072393
	0.27212
	0.057665
	0.164312
	0.092648
	0.059355
	0.469466
	0.079032
	0.317788
	0.285059
	0.1161
	0.154054
	0.228098
	0.146054
	0.067667
	0.200778
	0.244512
	0.157233
	0.277213
	0.025155
	0.353509
	0.054103
	0.180549
	0.286409
	0.169359
	0.374796
	0.116011
	0.035931
	0.097411
	0.105675
	0.174963
	0.057061
	0.33423
	0.062436
	0.265262
	0.255317
	0.347081
	0.190024
	0.311633
	0.129367
	0.274996
	0.337719
	0.124624
	0.349794
	0.115261
	0.247133
	0.093195
	0.050848
	0.184416
	0.055406
	0.231355
	0.173398
	0.206359
	0.153353
	0.221318
	0.382819
	0.145329
	0.04709
