# Supplementary material for: Endoplasmic reticulum–plasma membrane contact gradients direct cell migration
Source: Nature. 2024 Jun 12;631(8020):415–23. doi: 10.1038/s41586-024-07527-5 (PMC11236710; doi:10.1038/s41586-024-07527-5)
Supplement: Supplementary file 16 — Source Data Fig. 4 [file 41586_2024_7527_MOESM16_ESM.xlsx]

## Sheet: Fig.4f
Time	log2(MAPPER/ER)	log2(MAPPER/CaaX)
0	-4.38878	-3.59231
2	-4.2391	-3.59617
4	-4.98287	-3.65672
6	-4.09593	-3.29889
8	-4.21678	-3.20112
10	-4.37675	-3.36756
12	-4.20659	-3.26304
14	-4.15083	-3.12514
16	-4.26484	-3.0102
18	-4.44595	-2.86557
20	-3.92598	-2.67337
22	-3.93606	-2.59598
24	-3.71644	-2.52941
26	-3.33076	-2.39993
28	-3.33984	-2.49901
30	-3.2561	-2.52293
32	-2.98342	-2.32936
34	-2.90621	-2.28428
36	-2.50105	-2.1938
38	-2.47044	-2.24581
40	-2.56017	-1.90867
42	-2.42194	-1.81
44	-2.31269	-1.61968
46	-2.11205	-1.67145
48	-2.07057	-1.61164
50	-1.82728	-1.61533
52	-1.64531	-1.48725
54	-1.54957	-1.24982
56	-1.41457	-1.09129
58	-1.00249	-0.652593
60	-0.0926558	-0.00491574
62	0.212715	0.3528
64	0.644032	0.844376
66	0.863136	0.849661
68	1.24758	1.2838
70	1.92428	2.15585
72	2.12131	3.36989
74	2.26047	3.78631
76	2.62091	3.63694
78	2.66031	3.3926
80	2.67435	3.05977
82	2.5177	2.7885
84	2.46906	2.88422

## Sheet: Fig.4g
MAPPER	Cell
-2.81617	-0.39581
-2.77873	-0.38468
-2.62131	-0.26179
-2.44795	-0.30403
-2.76216	-0.24428
-2.72219	-0.17757
-2.75108	-0.27615
-2.52105	-0.23883
-2.58793	-0.43483
-2.9391	-0.36173

## Sheet: Fig.4h
Normalized cell displacement	meanMAPPER/Caax ratio	averaged
0.2			1.62151
0.231045			1.55317
0.254446			2.08854
0.311567			2.08883
0.351592			1.80222
0.362816			1.87023
0.385947			2.30313
0.408763			1.94298
0.421643			2.05819
0.451616			2.26052
0.473883			3.49052
0.488299			4.40056
0.51442			4.46631
0.543811			4.21617
0.580997			5.6406
0.606235			5.45077
0.630855			6.35042
0.646642			7.88396
0.66086			9.4908
0.675085			10.9728
0.69867			13.071
0.727056			14.9649
0.751646			15.701
0.778485			14.2814
0.790305			14.1644
0.2				1.14877
0.224774				1.15696
0.240192				1.23438
0.253544				1.81936
0.276808				1.6987
0.304161				1.9409
0.322718				1.7311
0.334636				1.9445
0.340299				2.05039
0.349443				2.29765
0.379076				2.5731
0.405769				2.59836
0.430547				2.75033
0.44398				3.12307
0.446607				3.39577
0.463358				3.51823
0.487979				3.4859
0.503049				4.04589
0.509013				4.5799
0.522489				4.45302
0.527595				4.55401
0.55276				5.1487
0.56548				5.94101
0.589466				6.48885
0.596396				6.54412
0.608652				8.18872
0.628895				9.85671
0.646528				11.2959
0.640444				9.31764
0.65767				9.52406
0.690221				10.6843
0.702673				9.66273
0.719737				12.8166
0.737336				14.097
0.734876				13.1469
0.718561				14.4192
0.742869				14.5177
0.745544				14.2615
0.7629				15.3949
0.780101				13.9146
0.79007				13.9801
0.794537				11.1126
0.803581				13.1653
0.805442				15.035
0.829819				8.5499
0.866042				12.1667
0.882955				12.7497
0.929212				10.6806
0.958092				10.3512
0.95753				8.46801
0.953919				4.80299
0.994164				5.71613
1.00039				4.31271
0.999836				3.77615
1.01533				3.79498
0.999282				3.39983
0.981542				3.17716
0.992445				3.22397
1.0191				3.86448
1.0205				3.22763
1.00059				3.03226
0.2					1.36874
0.214775					1.73684
0.230526					2.30138
0.260817					3.13482
0.281126					3.30242
0.301794					3.53411
0.322946					2.17594
0.341314					2.31959
0.360473					2.14966
0.375634					3.37727
0.400224					3.4136
0.412647					3.48229
0.434191					3.4493
0.445753					3.35459
0.458973					3.55149
0.48132					3.65509
0.489867					3.88961
0.502659					4.19029
0.506309					4.62913
0.520305					5.22423
0.538868					5.6131
0.557364					5.75339
0.563397					5.45033
0.566904					6.21063
0.57701					5.92708
0.596877					6.76505
0.615708					6.63121
0.648696					7.18449
0.676885					7.52086
0.687877					8.98913
0.710443					12.2472
0.718402					10.7406
0.722162					10.3706
0.736265					11.2036
0.75112					11.0274
0.750254					11.7478
0.76994					9.59789
0.78192					9.09293
0.2						2.19273
0.211219						1.05458
0.235444						1.76125
0.253553						1.90032
0.276953						2.34704
0.302522						2.8498
0.330991						3.59948
0.357829						3.84575
0.377772						4.25341
0.404454						5.6932
0.430678						6.0071
0.447087						5.73212
0.460009						5.06619
0.473868						6.79294
0.493288						6.05733
0.511574						5.74636
0.55196						6.82831
0.579187						6.67731
0.597592						7.30116
0.621806						9.78645
0.632356						9.55024
0.680951						10.3685
0.690845						8.72478
0.682052						9.13985
0.685494						10.3761
0.696075						9.12645
0.704741						10.5277
0.726564						12.2935
0.740324						13.3312
0.747628						16.0119
0.769404						22.026
0.788309						28.5219
0.814785						30.4216
0.846703						29.6993
0.879883						31.4143
0.881536						26.2086
0.892756						19.506
0.887178						16.5912
0.897148						22.1495
0.939897						21.302
0.983231						18.9373
0.980879						18.0316
0.984394						18.901
1.0173						16.1985
1.03686						19.0928
1.04918						18.1866
1.06105						18.6402
1.09098						14.0071
1.11011						10.9368
1.10428						9.68826
1.07232						9.00349
1.08198						8.64362
1.09331						10.3109
1.10021						5.16763
1.10316						4.53072
1.06749						5.50472
1.09431						4.73174
1.13555						3.34408
1.16069						5.68161
1.17046						1.68832
0.2							1.39239
0.227554							1.48488
0.248559							1.79578
0.265015							2.28792
0.281368							2.41113
0.302321							2.6165
0.313976							2.47756
0.3253							2.72995
0.342947							3.12156
0.365109							2.84219
0.384915							2.89879
0.400154							3.08668
0.414478							3.08499
0.422607							3.51952
0.43685							3.72989
0.453222							3.34115
0.470106							3.74352
0.490325							3.30491
0.498528							3.24279
0.509688							3.5417
0.518707							4.39037
0.537008							4.68586
0.554786							4.82618
0.572069							4.97524
0.58612							5.00085
0.591834							5.47717
0.602593							6.2292
0.612819							6.52324
0.62741							8.60905
0.652661							8.76663
0.654998							9.92807
0.652345							8.92007
0.65482							8.38477
0.666702							9.78041
0.687124							10.8592
0.704702							12.4933
0.718578							13.1085
0.722192							15.6006
0.707487							15.4557
0.711013							12.4431
0.725956							10.5848
0.739003							12.2472
0.75791							11.8446
0.762184							11.5719
0.776553							11.2503
0.797502							15.9179
0.8118							13.8452
0.808033							16.6199
0.81702							11.065
0.83104							9.92171
0.836609							13.5112
0.852757							13.3604
0.865319							10.4028
0.857695							12.2072
0.854737							10.7596
0.848562							9.91191
0.852783							7.57312
0.861772							8.37371
0.869114							7.17601
0.877367							7.18651
0.89932							6.55411
0.2								1.11725
0.213374								1.09256
0.220164								0.921687
0.227337								1.00584
0.232311								1.45921
0.252442								1.94349
0.275028								1.81725
0.296518								2.05822
0.317229								2.85582
0.333767								2.97355
0.341805								2.64551
0.34467								3.12198
0.348851								2.89366
0.365424								3.35197
0.399417								3.81427
0.417466								5.12374
0.43406								5.05416
0.463898								4.59584
0.476388								4.14958
0.491099								4.61351
0.499407								4.39949
0.516847								4.86229
0.519412								5.14077
0.528034								6.49795
0.551456								7.11303
0.577312								8.75343
0.596626								9.01786
0.611604								10.7323
0.614364								9.94187
0.615478								8.14072
0.614523								8.97502
0.60821								8.74457
0.604283								9.43492
0.6169								8.80023
0.635476								11.7142
0.654665								12.4364
0.678368								12.264
0.698972								15.3874
0.707158								13.2879
0.714484								15.3235
0.703445								12.7811
0.702338								14.6178
0.723268								17.6338
0.742247								18.2064
0.757049								18.563
0.77762								17.9728
0.781688								19.5377
0.763691								18.7672
0.768705								15.7768
0.774002								16.8364
0.771042								19.3017
0.791468								21.3032
0.823328								23.4652
0.857785								15.7053
0.854568								27.1321
0.859409								19.1585
0.868505								18.7842
0.882362								15.8791
0.902257								18.0638
0.885309								16.6508
0.8882								16.4318
0.2									1.6586
0.208525									1.51678
0.226658									1.21165
0.242956									1.56594
0.250892									1.24141
0.259022									1.61615
0.262349									1.6174
0.262268									1.51294
0.266925									2.02757
0.276081									2.06151
0.295007									2.6593
0.312318									3.33331
0.323996									3.23677
0.342299									4.16502
0.350087									2.97385
0.35504									3.22784
0.359682									3.09771
0.367639									3.84873
0.384258									3.66688
0.400218									4.04843
0.42546									5.38653
0.445186									5.56542
0.465213									5.01825
0.481124									4.72375
0.492986									5.21796
0.511547									6.39002
0.53213									6.53758
0.551647									6.99036
0.562675									6.51342
0.571653									7.46978
0.566647									6.68246
0.60262									7.84209
0.611296									8.12315
0.2										1.55269
0.22534										1.83359
0.245099										2.26188
0.275276										2.18792
0.302644										2.60329
0.330223										3.58422
0.359834										4.09495
0.375585										3.75806
0.396899										3.95384
0.405868										3.13057
0.413418										3.56752
0.431131										3.32531
0.464662										5.15724
0.480768										4.37895
0.499019										4.68698
0.50924										5.26078
0.520659										5.13788
0.545695										6.68184
0.55398										5.42151
0.560056										5.97715
0.566892										6.59579
0.585576										7.83999
0.601566										8.68807
0.612177										10.6644
0.623846										10.4275
0.636254										11.2293
0.633828										12.9019
0.641526										11.835
0.645285										14.4111
0.660759										15.5037
0.667031										17.349
0.674989										13.4823
0.681921										10.2658
0.694906										16.0848
0.704036										16.3572
0.713844										17.4546
0.721804										16.6914
0.721463										10.6386
0.737665										11.2457
0.74637										9.40366
0.743847										16.9236
0.748251										11.283
0.763316										9.81798
0.76292										9.46801
0.768931										10.4756
0.773095										11.3593
0.785576										7.98146
0.786351										10.7879
0.792344										7.5545
0.2											1.18941
0.21424											1.20862
0.232864											1.31657
0.248708											1.42884
0.254462											2.03729
0.266886											1.69243
0.294434											2.13161
0.3123											2.23093
0.321245											2.50175
0.331564											2.73886
0.343068											2.82697
0.36216											3.24741
0.373009											3.63375
0.389828											3.87332
0.401561											4.25506
0.416648											3.59743
0.429031											4.04243
0.44309											4.51962
0.454101											5.31577
0.466145											5.61991
0.476218											6.92813
0.502785											6.89306
0.514257											7.76227
0.530524											9.18315
0.548528											10.6331
0.563029											9.31223
0.571247											10.1056
0.584555											12.7641
0.583857											13.1809
0.599699											18.178
0.607288											16.7586
0.622544											18.7289
0.638448											19.1358
0.648301											16.4526
0.667735											22.9153
0.669683											20.8228
0.676699											23.442
0.68416											29.1983
0.686052											33.0144
0.689989											30.9816
0.693067											29.2035
0.709337											32.3898
0.725973											31.8575
0.743712											31.5505
0.753197											29.7051
0.760841											27.9842
0.770886											29.0112
0.788434											29.264
0.793812											32.7098
0.2												3.05218
0.205004												2.7944
0.224231												3.51572
0.230383												3.13302
0.238822												3.31162
0.241505												3.78432
0.2452												3.79085
0.253563												3.37199
0.260173												3.43981
0.262839												3.65367
0.274355												3.70937
0.285747												3.84493
0.292963												4.15452
0.300917												4.18936
0.309397												4.00772
0.3198												3.65365
0.322134												3.93769
0.295551												4.20736
0.278607												4.39229
0.276775												4.08692
0.284427												4.16205
0.283478												4.54266
0.283513												4.71589
0.285608												5.35567
0.30172												5.02033
0.313028												5.36834
0.322615												6.03861
0.330081												6.356
0.344756												6.78724
0.358313												6.71148
0.364807												7.25285
0.368209												6.95229
0.372702												6.9748
0.376966												6.46453
0.379195												6.57516
0.384794												6.63146
0.386549												6.63266
0.402855												7.343
0.404154												7.4822
0.406496												7.46463
0.416019												7.08713
0.41906												6.95447
0.439609												8.16745
0.454842												7.59869
0.460911												7.49939
0.467361												7.45004
0.465083												7.94894
0.476338												7.95851
0.490069												7.92634
0.2													1.19933
0.204544													1.24978
0.208498													0.997329
0.213447													1.00994
0.219233													1.23333
0.227458													1.47776
0.239847													1.46077
0.257522													1.54612
0.278963													1.7052
0.295797													2.03976
0.313392													1.79088
0.333183													1.95953
0.347532													1.79267
0.356048													2.02936
0.363255													1.82523
0.375817													1.8117
0.386633													2.14614
0.393977													2.49738
0.398974													2.45271
0.409306													2.40415
0.41467													2.74729
0.442724													2.40813
0.463987													2.80792
0.477715													3.06793
0.480692													3.72168
0.497935													5.44426
0.522236													5.30443
0.539821													6.99163
0.55965													6.60162
0.555825													6.49164
0.564968													6.69381
0.579158													7.43554
0.579485													8.80751
0.579373													8.23121
0.58213													10.3037
0.577536													7.44734
0.582861													6.71844
0.585313													7.54548
0.602506													7.96445
0.621403													13.1627
0.648465													12.4262
0.668621													14.8909
0.70253													12.9987
0.710852													13.5364
0.736075													12.8068
0.745212													11.8277
0.738416													10.1294
0.742253													10.0026
0.747332													9.95877
0.2														1.00971
0.216663														1.45503
0.238217														1.35355
0.248965														1.56813
0.262932														1.29006
0.270019														2.04536
0.290141														1.82055
0.308172														1.39105
0.323967														1.76057
0.346123														1.85441
0.358549														2.42872
0.370434														2.16636
0.377808														2.09549
0.388689														2.62279
0.400328														3.75769
0.41043														4.18504
0.44356														4.40401
0.462543														5.0773
0.46748														4.5107
0.469975														5.25527
0.480473														4.69899
0.483042														3.65334
0.487359														4.33891
0.514115														3.94951
0.527655														4.55744
0.554458														3.78926
0.572595														3.32272
0.588978														3.35564
0.596769														3.3853
0.614501														4.52409
0.630106														4.50719
0.645336														5.98093
0.659853														6.43153
0.67681														6.89718
0.686741														7.05547
0.687143														8.47002
0.71047														8.87798
0.738732														11.2554
0.7625														10.0892
0.753844														11.6626
0.784159														17.7005
0.797587														13.7712
0.815701														20.6497
0.832458														21.9274
0.860618														26.292
0.868807														25.7182
0.872916														22.9997
0.896018														26.3371
0.920037														22.7871
0.2															1.59391
0.217135															1.41554
0.23721															1.69879
0.258406															1.62338
0.26607															1.20702
0.273961															1.39271
0.280119															1.35415
0.285705															1.59491
0.292213															1.71467
0.30154															1.95584
0.313033															2.64541
0.330454															2.62763
0.347474															2.80057
0.362379															2.83372
0.373585															2.84013
0.38167															3.43432
0.395786															3.30042
0.407306															3.59327
0.423182															3.69376
0.446063															4.34138
0.475753															4.74542
0.494233															7.86559
0.509379															6.27306
0.525688															7.85632
0.537707															10.1985
0.543286															7.97857
0.550897															7.46936
0.560783															9.83627
0.577356															10.5872
0.589636															11.1363
0.60015															10.8804
0.60894															13.6559
0.621804															14.6185
0.650264															15.9085
0.675765															15.6177
0.687702															14.5198
0.698829															16.0749
0.706															15.3411
0.708433															15.116
0.720744															17.3468
0.73732															18.4287
0.746256															15.5537
0.754746															16.6228
0.769811															15.7209
0.780846															17.487
0.789169															18.0088
0.793065															15.3815
0.802295															14.3177
0.802943															14.1805
0.2																1.75192
0.221962																2.17837
0.235093																4.19584
0.249276																3.40594
0.264479																4.01476
0.281548																4.66284
0.298615																4.1606
0.323351																4.59593
0.338553																5.06806
0.355678																7.1995
0.363163																4.60073
0.376916																5.4995
0.398689																5.79185
0.423015																5.29724
0.433696																5.18879
0.442545																3.92727
0.455295																3.81144
0.461827																4.60347
0.47086																4.34825
0.487325																4.68579
0.501713																4.42672
0.515884																5.09727
0.533218																5.38844
0.554217																5.45548
0.562593																5.53813
0.577108																5.81768
0.590944																5.76418
0.603847																6.05265
0.617158																6.70825
0.624066																6.99464
0.636414																7.61153
0.637817																7.88979
0.648513																8.06279
0.673302																6.9744
0.685612																7.39486
0.694617																7.02004
0.705801																6.47228
0.718305																7.2366
0.727027																6.69082
0.733266																6.18229
0.75997																5.92281
0.798221																6.67407
0.819659																9.20335
0.832082																12.9755
0.8487																8.69761
0.856291																5.43678
0.874318																5.08303
0.883338																7.43995
0.893222																4.9351
0.2																	1.18868
0.216946																	1.1863
0.227058																	1.24396
0.24331																	1.41072
0.263313																	1.76611
0.286328																	1.9453
0.314948																	2.18343
0.33764																	2.17936
0.366182																	2.38389
0.383861																	2.11255
0.399904																	2.43748
0.412714																	2.71605
0.430312																	2.62286
0.449489																	2.64966
0.480286																	3.21233
0.501166																	4.13949
0.538174																	4.94446
0.554086																	5.31035
0.5562																	5.25592
0.565084																	6.2243
0.573364																	7.54949
0.579486																	6.78181
0.59907																	8.68055
0.607346																	9.01487
0.625495																	8.45619
0.644366																	10.8385
0.647459																	14.0146
0.662058																	10.6069
0.689708																	11.1103
0.717327																	12.1223
0.750229																	11.8704
0.781815																	10.6646
0.784108																	13.7725
0.797566																	12.0874
0.823109																	11.2998
0.846154																	12.3633
0.861375																	9.72408
0.856521																	8.59189
0.875851																	6.46817
0.891436																	5.09669
0.911011																	4.94354
0.941784																	4.90813
0.990307																	4.67062
0.989478																	4.18258
1.00913																	3.54688
1.04134																	3.65957
1.04668																	3.47933
1.08174																	0.954274
1.11051																	1.28179
0.2																		1.24215
0.221709																		1.62469
0.243699																		1.72817
0.25525																		1.75397
0.272331																		2.01005
0.29156																		2.43574
0.303903																		2.49518
0.31557																		2.5897
0.325514																		2.40436
0.340014																		2.86362
0.356007																		2.74992
0.359507																		2.95993
0.369082																		2.98938
0.381999																		3.6427
0.396708																		3.82776
0.418689																		4.14072
0.423579																		4.06605
0.429735																		3.53367
0.433028																		3.55361
0.43191																		3.53496
0.430971																		4.09015
0.434928																		4.49805
0.446735																		5.66454
0.467687																		6.63788
0.482459																		7.34456
0.505431																		8.06187
0.527762																		9.64921
0.526524																		8.76821
0.543976																		9.16358
0.569579																		8.47071
0.574934																		9.14325
0.580758																		9.85254
0.593303																		10.8357
0.5984																		10.6853
0.609033																		10.9894
0.622139																		10.8681
0.619443																		11.8886
0.634351																		12.631
0.646159																		12.0924
0.663381																		12.6018
0.659846																		13.7873
0.663816																		14.5738
0.673436																		15.3992
0.692408																		13.9775
0.725002																		16.122
0.735357																		15.9251
0.713808																		18.8723
0.713977																		16.8799
0.725173																		14.9927
0.2																			1.03331
0.216561																			1.21489
0.233703																			1.48683
0.258471																			1.36944
0.285375																			1.43888
0.293359																			1.36516
0.302941																			1.46837
0.312252																			1.73369
0.337873																			1.87516
0.353004																			2.31294
0.370523																			2.33564
0.389064																			2.39585
0.404268																			2.98568
0.414238																			3.32508
0.419816																			3.73101
0.421897																			3.94702
0.435472																			4.14671
0.459391																			4.48561
0.482287																			4.6246
0.506823																			4.98437
0.525419																			4.7119
0.539034																			6.58045
0.554447																			6.42112
0.563554																			8.70441
0.569522																			10.1415
0.585095																			11.1232
0.594605																			13.5095
0.609553																			14.1324
0.625451																			18.3049
0.646068																			15.4648
0.665935																			15.4494
0.690679																			15.4472
0.720121																			14.7612
0.740353																			15.5598
0.765095																			12.7773
0.792263																			13.7136
0.819354																			10.7206
0.818543																			12.2582
0.831353																			11.3392
0.858842																			11.8747
0.862707																			14.4586
0.874205																			16.0867
0.871773																			13.7675
0.88561																			13.6803
0.891135																			12.4762
0.898877																			13.0595
0.908436																			11.8223
0.924277																			10.6649
0.938919																			9.62953
0.2	1.77174
0.2248	2.06213
0.242948	2.30863
0.251463	2.12465
0.26671	2.24147
0.275604	2.44926
0.284601	2.78833
0.292802	2.64333
0.305355	2.54718
0.324656	3.31556
0.347799	3.49593
0.373284	4.36041
0.400831	4.04243
0.423325	4.28366
0.446936	5.09647
0.470154	5.49089
0.485698	5.57584
0.515256	5.92836
0.542444	8.32994
0.2																				1.31922
0.216319																				1.21698
0.23019																				1.28122
0.251617																				1.71544
0.267505																				1.97523
0.279531																				1.88894
0.301966																				2.49734
0.314484																				2.24474
0.333278																				2.35517
0.349124																				2.56066
0.372119																				3.00399
0.389654																				2.72969
0.407486																				2.69518
0.422068																				2.67722
0.42941																				2.75822
0.432865																				2.76353
0.443309																				3.28729
0.466606																				4.08262
0.491227																				4.33296
0.510837																				3.8422
0.522771																				4.18924
0.536148																				4.1742
0.553714																				4.70722
0.559643																				4.68428
0.562241																				5.41986
0.581239																				5.61155
0.601494																				5.70351
0.616069																				5.90328
0.642086																				6.48218
0.648157																				5.59767
0.65643																				5.32715
0.65966																				6.76334
0.66675																				6.87599
0.670113																				7.37337
0.673914																				6.61261
0.686612																				6.90853
0.698639																				6.71515
0.695557																				7.22997
0.692708																				5.53953
0.706491																				7.6309
0.719628																				10.1429
0.728815																				9.01316
0.72893																				8.4556
0.730251																				8.37437
0.745693																				9.03017
0.755667																				8.32638
0.766435																				10.1765
0.76985																				8.7976
0.784338																				8.68372
0.2																					1.53683
0.218218																					1.28378
0.232314																					1.45625
0.245882																					1.95939
0.260546																					1.8857
0.274346																					1.9794
0.284144																					2.22692
0.289827																					2.20909
0.296284																					2.20935
0.302581																					2.24819
0.308138																					2.44692
0.313974																					2.47295
0.319572																					2.62254
0.323545																					2.57915
0.333919																					2.82192
0.345102																					3.2433
0.356202																					3.28331
0.36743																					3.60404
0.376848																					3.44711
0.385254																					4.05315
0.393613																					4.13688
0.399451																					4.649
0.410125																					4.96381
0.413961																					4.76696
0.423127																					4.9126
0.436706																					5.09591
0.447878																					6.26371
0.460648																					6.552
0.466249																					7.87519
0.473185																					7.09979
0.484213																					6.40247
0.2																					1.80864
0.212942																					2.35188
0.229539																					2.67755
0.249016																					3.03255
0.268057																					2.99154
0.283767																					3.2526
0.297987																					3.37478
0.314473																					3.45895
0.336561																					3.62642
0.355695																					3.91898
0.381669																					4.55545
0.397383																					4.55817
0.408245																					4.83661
0.426557																					5.46032
0.45207																					6.53806
0.477625																					6.50246
0.503295																					5.77233
0.50629																					6.17913
0.526409																					6.37569
0.545679																					5.76862
0.555463																					6.10748
0.57515																					6.50871
0.604349																					7.10934
0.628521																					6.91973
0.630708																					7.20663
0.641155																					8.07274
0.655311																					9.02764
0.676894																					10.9034
0.2																						1.45002
0.213177																						1.41183
0.226897																						1.81924
0.240276																						1.84802
0.251219																						1.88998
0.265826																						2.10377
0.287777																						1.98573
0.309523																						2.00935
0.338929																						2.2745
0.372236																						2.25383
0.383572																						2.14255
0.398982																						1.9421
0.409343																						2.106
0.416655																						1.92547
0.425801																						1.86624
0.437339																						2.03978
0.455758																						2.23324
0.471403																						2.36051
0.480884																						2.48262
0.49428																						2.29736
0.493695																						2.34964
0.49089																						2.65351
0.496742																						2.89958
0.513906																						3.21581
0.524599																						3.22598
0.547902																						3.77887
0.551848																						3.89
0.566028																						3.89255
0.568556																						3.86416
0.577651																						4.27697
0.601875																						4.38147
0.614169																						4.63024
0.629049																						4.39747
0.64399																						4.30304
0.661782																						5.14784
0.670014																						4.78688
0.680039																						5.22179
0.698559																						5.18332
0.726204																						5.33532
0.729264																						5.9078
0.733855																						6.35427
0.75249																						5.25829
0.797003																						5.94015
0.798192																						6.60554
0.824307																						7.52136
0.810271																						6.26282
0.784679																						6.64089
0.804948																						7.27373
0.81872																						7.59873
0.2																							1.64448
0.216476																							1.76153
0.228712																							1.91443
0.243447																							2.07763
0.255463																							2.15824
0.26719																							1.95374
0.278455																							2.07198
0.291164																							2.10945
0.305925																							2.28834
0.321499																							1.99837
0.336834																							2.16558
0.350717																							2.15924
0.361793																							2.54198
0.377729																							2.75979
0.391434																							3.0469
0.403643																							2.91382
0.4133																							2.87214
0.428287																							3.18212
0.439877																							3.58768
0.455207																							3.66179
0.469095																							3.49146
0.477446																							3.53998
0.48941																							4.07497
0.50558																							4.81949
0.534135																							5.80539
0.552765																							5.82335
0.2																							1.9609
0.216471																							2.43297
0.22662																							2.2182
0.241856																							2.38763
0.262468																							2.9774
0.280612																							2.97489
0.30315																							3.4903
0.2																								2.80709
0.21003																								6.43054
0.232044																								2.95045
0.247568																								1.96412
0.258874																								3.49246
0.269161																								4.30861
0.27704																								3.54255
0.290656																								4.24308
0.306605																								4.28073
0.331838																								3.82393
0.347794																								3.48098
0.359296																								3.70135
0.37117																								3.759
0.386016																								4.22022
0.399364																								3.97294
0.414034																								3.64528
0.420793																								3.97477
0.430991																								3.7531
0.439899																								5.54449
0.451372																								4.66062
0.464205																								2.7784
0.481734																								2.80934
0.495552																								4.93406
0.500968																								2.85307
0.510267																								3.00658
0.520361																								3.5305
0.537776																								3.77478
0.555849																								4.33808
0.566254																								4.42124
0.57796																								4.30688
0.596827																								4.75838
0.61285																								5.03554
0.626691																								5.47134
0.639101																								5.89883
0.666583																								5.88788
0.673135																								5.85908
0.686413																								8.00708
0.691126																								6.27328
0.713173																								6.62655
0.733146																								6.32475
0.747451																								7.09025
0.756295																								7.03828
0.75804																								7.45061
0.765377																								8.07562
0.776025																								8.28864
0.80189																								9.44419
0.825369																								10.336
0.842371																								15.9808
0.860162																								12.6871
0.2		1.58449
0.216792		1.78835
0.233237		1.90957
0.250696		1.99215
0.266862		2.19146
0.281758		2.46673
0.298362		2.50641
0.312967		2.51099
0.328825		2.7044
0.345418		2.97863
0.362039		3.08633
0.376898		3.26757
0.392114		3.39897
0.406709		3.6363
0.421783		3.85819
0.43612		3.94832
0.452216		4.14108
0.466369		4.50611
0.477051		4.78041
0.487077		4.95817
0.498687		5.24668
0.514746		5.73236
0.528444		6.09705
0.541711		6.49855
0.553263		6.95476
0.558292		7.07168
0.571866		7.88286
0.586718		8.44323
0.594461		8.90586
0.607285		9.28906
0.620372		9.94645
0.639446		10.5764
0.649991		11.0507
0.666297		11.4723
0.681623		12.0609
0.689742		11.8984
0.702821		11.4545
0.710405		11.7589
0.716969		12.076
0.729422		12.272
0.742356		12.9854
0.754206		12.612
0.771187		13.3262
0.782069		13.4521
0.798873		13.3768
0.811443		13.4533
0.816657		13.2138
0.829653		13.3373
0.84303		11.9444
0.916714		11.2286
0.908472		11.6549
0.930093		12.2558
0.945588		12.1229
0.953882		9.21408
0.956949		11.5544
0.943685		9.49373
0.949284		8.56657
0.968033		7.70522
0.987791		8.69648
0.988409		7.18831
0.929369		8.67272

## Sheet: Fig.4i
Front MAPPER	Back MAPPER
6.07215	47.1261
9.04756	43.5009
6.3485	26.9707
17.9363	72.9377
6.94917	40.5294
13.6622	52.5852
15.5029	20.746
10.2486	62.154
18.1943	114.747
20.5463
8.37939	58.5373
13.6993	61.5814
16.6123	45.6774
5.62904	12.4414
7.626	59.2441
18.1296	40.8848
13.7578	114.551
13.8789	48.0034
8.72644	20.0828
21.5842
14.4582	21.3364
2.60178	12.114
8.21917	22.3832
13.8653
0.302868	23.5919
