# Supplementary material for: Endoplasmic reticulum–plasma membrane contact gradients direct cell migration
Source: Nature. 2024 Jun 12;631(8020):415–23. doi: 10.1038/s41586-024-07527-5 (PMC11236710; doi:10.1038/s41586-024-07527-5)
Supplement: Supplementary file 17 — Source Data Fig. 5 [file 41586_2024_7527_MOESM17_ESM.xlsx]

## Sheet: Fig.5d
RTN4-CLIMP63 ratio		MAPPER-ER ratio
mean	sd	mean	sd
0.94769	0.0739782	0.0132037	0.0181549
0.928185	0.101561	0.0187237	0.0226946
0.763071	0.13103	0.0252764	0.0278755
0.621382	0.131456	0.0363436	0.0348936
0.543737	0.144691	0.0525967	0.0449899
0.470728	0.11993	0.0715765	0.0566609
0.418348	0.108243	0.0949472	0.0670539
0.367629	0.0982685	0.126815	0.0819469
0.305252	0.0828446	0.172487	0.0934903
0.245926	0.0664151	0.23754	0.10508
0.221066	0.061567	0.31647	0.119777
0.203623	0.0412367	0.396965	0.111687
0.188661	0.0351848	0.49613	0.0999907
0.17143	0.0347062	0.596286	0.0905608
0.160135	0.032296	0.65382	0.0994249
0.177547	0.0334525	0.649778	0.115363
0.22235	0.0305302	0.577307	0.117492
0.291862	0.0250246	0.45302	0.0612822
0.417555	0.0185154	0.333376	0.0518935

## Sheet: Fig.5g
Curvedness	Normalized relative area-Front	Normalized relative area-Back
0.000533	3.65e-05	0.00014
0.000602	4.11e-05	0.000113
0.00068	2.81e-05	0.000198
0.000768	5.54e-05	0.000319
0.000868	6.7e-05	0.000409
0.000981	8.83e-05	0.000579
0.001109	0.000226	0.000803
0.001253	0.000164	0.001046
0.001416	0.000273	0.00156
0.001601	0.000509	0.002271
0.001809	0.000653	0.003129
0.002044	0.000908	0.004234
0.00231	0.001372	0.005591
0.00261	0.001868	0.00753
0.00295	0.002516	0.010101
0.003333	0.003618	0.013196
0.003767	0.004727	0.016322
0.004257	0.006752	0.020576
0.004811	0.009086	0.025893
0.005436	0.012215	0.03084
0.006143	0.016328	0.036761
0.006942	0.020576	0.041762
0.007845	0.02683	0.047151
0.008866	0.03372	0.052729
0.010019	0.041239	0.055908
0.011322	0.048453	0.059235
0.012794	0.0566	0.058842
0.014458	0.062867	0.060131
0.016339	0.069326	0.058796
0.018464	0.07328	0.056955
0.020866	0.073798	0.052092
0.023579	0.071728	0.047505
0.026646	0.068375	0.04315
0.030112	0.062742	0.038038
0.034029	0.054544	0.032518
0.038454	0.04563	0.02684
0.043456	0.036528	0.022467
0.049108	0.0279	0.017609
0.055495	0.020309	0.013588
0.062713	0.014571	0.01016
0.07087	0.010613	0.007523
0.080088	0.006977	0.004937
0.090504	0.004488	0.003605
0.102276	0.002996	0.002713
0.115578	0.001925	0.001684
0.130611	0.001115	0.001082
0.147599	0.000659	0.000696
0.166796	0.00041	0.000451
0.188491	0.000267	0.000221

## Sheet: Fig.5i
NC siRNA		CLIMP63 siRNA		RTN4 siRNA
mean	sem	mean	sem	mean	sem
0.162046	0.0726355	0.244618	0.029227	0.0467528	0.0233407
0.115481	0.0329518	0.231165	0.0231024	0.0779998	0.0201016
0.207915	0.062915	0.307855	0.0242164	0.15208	0.0212898
0.291816	0.0812446	0.387942	0.0249447	0.255055	0.0269247
0.324249	0.0702494	0.459846	0.0277693	0.380525	0.0353099
0.35555	0.0674725	0.528295	0.0266997	0.436574	0.0348311
0.387326	0.0597952	0.579105	0.0268985	0.486392	0.0349523
0.42365	0.0602327	0.627761	0.0251614	0.534871	0.0310939
0.492297	0.054546	0.662285	0.0243172	0.591365	0.0325149
0.518262	0.052826	0.694552	0.0233211	0.612299	0.03308
0.578649	0.0462719	0.680382	0.0214369	0.627091	0.031715
0.645739	0.0460517	0.677028	0.0205285	0.657938	0.0296044
0.729677	0.0475876	0.654047	0.0214733	0.649309	0.0290793
0.743942	0.0551131	0.628682	0.021955	0.605176	0.0283254
0.650859	0.0442982	0.561243	0.0250415	0.563536	0.034019
0.675836	0.0676828	0.519727	0.0262084	0.509465	0.0392335
0.667234	0.093678	0.443644	0.026924	0.430198	0.037321
0.593327	0.0920773	0.370733	0.0280226	0.349921	0.0376805
0.452506	0.0878015	0.287703	0.0284579	0.223823	0.034043
0.326026	0.05196	0.225884	0.0263097	0.0946635	0.0234647
