# Supplementary material for: Endoplasmic reticulum–plasma membrane contact gradients direct cell migration
Source: Nature. 2024 Jun 12;631(8020):415–23. doi: 10.1038/s41586-024-07527-5 (PMC11236710; doi:10.1038/s41586-024-07527-5)
Supplement: Supplementary file 18 — Source Data Extended Data Fig. 1 [file 41586_2024_7527_MOESM18_ESM.xlsx]

## Sheet: Fig.S1f
pTyr/CaaX ratio
mean	sem
0.839473	0.0541559
0.765573	0.0795577
0.623309	0.0768856
0.629279	0.0776734
0.574851	0.0565734
0.525734	0.0489533
0.554675	0.0673774
0.523927	0.0445047
0.549686	0.0632786
0.554811	0.0749071
0.582103	0.0748723
0.609087	0.062325
0.615475	0.0546654
0.568921	0.0798902
0.529615	0.0696889
0.589014	0.0708751
0.542599	0.0594227
0.546297	0.0814102
0.48641	0.0779895
0.424522	0.0798915

## Sheet: Fig.S1g
time	PIP3
-10	0.989848	1.1368	0.902674	1.25019	1.05098
-8	0.796568	1.13479	0.794507	1.08178	0.790452
-6	0.759515	0.963209	0.916585	1.18866	0.995908
-4	0.775415	0.8622	0.998861	1.07607	1.19801
-2	0.995388	1.10047	0.951499	0.992083	1.13441
0	1	1	1	1	1
0.0833333	0.805756	0.729511	0.528202	1.02435	1.02772
0.166667	0.816363	0.774148	0.541445	1.03682	1.0744
0.25	0.814225	0.938931	0.52842	0.99388	1.03398
0.333333	0.809367	0.37224	0.508153	0.997088	1.04793
0.416667	0.764407	0.757732	0.49434	0.989265	0.994689
0.5	0.785281	0.721207	0.446193	0.981641	1.02724
0.583333	0.74392	0.685022	0.424906	0.938265	1.0425
0.666667	0.72233	0.713698	0.414722	0.922758	1.03402
0.75	0.723428	0.683847	0.410302	0.892842	1.0126
0.833333	0.690311	0.674786	0.351103	0.8682	0.99725
0.916667	0.683599	0.636181	0.346598	0.857489	1.00844
1	0.679121	0.60681	0.312171	0.889877	0.987948
1.08333	0.667471	0.558804	0.301649	0.845148	1.01616
1.16667	0.634137	0.580078	0.260186	0.839185	0.973703
1.25	0.623562	0.556774	0.246372	0.800927	0.948415
1.33333	0.636997	0.543254	0.292829	0.791537	0.964322
1.41667	0.616982	0.562992	0.309205	0.758451	0.942897
1.5	0.620163	0.529141	0.299733	0.757818	0.876451
1.58333	0.636028	0.529306	0.305672	0.689461	0.902197
1.66667	0.615334	0.506512	0.290877	0.627966	0.877953
1.75	0.610724	0.512845	0.259847	0.608275	0.887181
1.83333	0.594295	0.481612	0.22766	0.600515	0.877275
1.91667	0.573083	0.471596	0.125914	0.580576	0.826715
2	0.562799	0.452937	0.125797	0.524581	0.790344
2.08333	0.574178	0.391126	0.119348	0.539025	0.800752
2.16667	0.52104	0.346702	0.119234	0.510874	0.756235
2.25	0.554928	0.317112	0.0846842	0.474691	0.746682
2.33333	0.532807	0.280413	0.0899298	0.495246	0.735805
2.41667	0.533199	0.306407	0.0912457	0.495926	0.749164
2.5	0.513744	0.273597	0.0903596	0.453672	0.714594
2.58333	0.525566	0.293596	0.100491	0.42282	0.6687
2.66667	0.514696	0.296137	0.102706	0.428057	0.674828
2.75	0.490066	0.317596	0.142396	0.427001	0.650048
2.83333	0.291901	0.304757	0.116203	0.334271	0.612339
2.91667	0.311771	0.289189	0.0860736	0.3679	0.588001
3	0.271946	0.30119	0.113593	0.289418	0.600519
3.08333	0.281198	0.298676	0.101549	0.292382	0.586185
3.16667	0.275232	0.285916	0.116145	0.26852	0.597913
3.25	0.249554	0.282075	0.100474	0.222796	0.622785
3.33333	0.255729	0.280674	0.0888957	0.169939	0.588077
3.41667	0.271638	0.295931	0.0730402	0.204064	0.571178
3.5	0.304805	0.271939	0.101524	0.18965	0.555138
3.58333	0.294121	0.268033	0.0897842	0.231577	0.589223
3.66667	0.338992	0.247076	0.0985365	0.218458	0.562069
3.75	0.362606	0.244746	0.0656442	0.20613	0.546244
3.83333	0.32114	0.234918	0.0471431	0.208729	0.552686
3.91667	0.34411	0.262842	0.0545679	0.233803	0.553427
4	0.384644	0.248653	0.0421426	0.235915	0.527824
4.08333	0.411244	0.238266	0.0286054	0.22836	0.524498
4.16667	0.479977	0.270476	0.0247575	0.191426	0.532693
4.25	0.452845	0.255064	0.0300317	0.223526	0.544379
4.33333	0.501405	0.228164	-0.0100327	0.197658	0.487558
4.41667	0.493961	0.242856	-0.0482559	0.223848	0.483973
4.5	0.541459	0.24435	-0.0720274	0.212799	0.451169
4.58333	0.338693	0.233717	-0.073427	0.214009	0.435425
4.66667	0.580682	0.245847	-0.055815	0.196389	0.491114
4.75	0.567875	0.233319	-0.0188042	0.194143	0.466199
4.83333	0.602182	0.196878	0.0217276	0.209895	0.441893
4.91667	0.472483	0.17691	0.0347726	0.181413	0.431789
7	0.324233	0.0666095	-0.0106277	0.129119	0.389407
9	0.393652	0.0371494	0.033742	0.0984523	0.221259
11	0.367326	0.101441	0.0394424	0.0240466	0.216317
13	0.286202	0.0895768	0.0761466	0.0502074	0.162695
15	0.389142	0.0478858	0.117054	0.00954748	0.206725
17	0.434272	0.0994782	0.109973	0.0324713	0.0685167
19	0.386969	0.0241131	0.0856967	0.103922	0.11122
21	0.412855	0.148266	0.111614	0.104778	0.141241
23	0.383077	0.106255	0.13247	0.0616471	0.0977759
25	0.247224	0.149101	0.239538	0.0723981	0.111312
27	0.263251	0.151717	0.366478	0.0586458	0.0989467
29	0.417237	0.0963382	0.252143	0.0695988	0.0782261

## Sheet: Fig.S1i
	ex.1	ex.2	ex.3	ex.4	ex.5	ex.6
up	0.53	0.59	0.51	0.52	0.36	0.56
down	0.47	0.41	0.49	0.48	0.64	0.44
	ex.1	ex.2	ex.3
persistent	0.985248	0.978497	0.909167
switched	0.014752	0.021503	0.090833
