# Supplementary material for: Endoplasmic reticulum–plasma membrane contact gradients direct cell migration
Source: Nature. 2024 Jun 12;631(8020):415–23. doi: 10.1038/s41586-024-07527-5 (PMC11236710; doi:10.1038/s41586-024-07527-5)
Supplement: Supplementary file 19 — Source Data Extended Data Fig. 2 [file 41586_2024_7527_MOESM19_ESM.xlsx]

## Sheet: Fig.S2b
E-Syt1/CaaX
0.0199684	0.0349405	0.311667	0.128406	0.215395	0.134952	0.000606774	0.0856339	0.0836904	8.78822e-05	0.000121665	3.73923e-05	0.00113522	3.58514e-05
0.01067	0.0914757	0.246168	0.271097	0.681551	0.0948494	0.0790136	0.147292	0.189158	0.0550182	0.000104279	0.00149257	0.000987685	1.87815e-05
0.042412	0.24425	0.556897	0.221543	0.291628	0.105326	0.259094	0.116113	0.0975323	0.0619737	8.39044e-05	0.0211872	0.000788697	0.00492307
0.0388507	0.253522	0.525994	0.270974	0.339706	0.221534	0.302725	0.139267	0.0268649	0.190018	7.82193e-05	0.0111952	0.000777062	0.00165197
0.0183864	0.135989	0.596343	0.278318	0.49515	0.031863	0.0795242	0.0975781	0.0427591	0.246956	7.88647e-05	0.0787906	0.000835418	0.0503576
0.00601676	0.0332228	1	0.0853501	0.0574226	0.0949602	0.0724583	0.156261	0.0245268	0.228043	8.43335e-05	0.152699	0.000919416	0.0411057
0.0292915	0.0397253	0.338292	0.0446023	0.121602	0.0500311	0.0729699	0.0704866	0.0305661	0.0979438	8.80785e-05	0.277619	0.000905874	0.098049
0.0160152	0.0274256	0.023445	0.0294667	0.078629	0.028912	0.205873	0.034379	0.0163145	0.0785076	9.42877e-05	0.348744	0.000897137	0.159979
0.0424609	0.0130316	0.0288603	0.0656342	0.0835115	0.00226477	0.228125	0.0797069	0.0443769	0.11943	0.00115145	0.264171	0.000845786	0.162632
0.0331158	0.0195183	0.0191695	0.0921478	0.149501	0.0344563	0.416643	0.045176	0.0386562	0.0216557	0.0126557	0.316164	0.00080475	0.262222
0.136656	0.0249464	0.0389477	0.0669432	0.179176	0.066061	0.167943	0.0595722	0.0754143	0.0761649	0.0013287	0.218073	0.00076156	0.188564
0.200787	0.016343	0.109353	0.0353609	0.306178	0.074603	0.463932	0.105365	0.125556	0.131241	0.0711495	0.301562	0.000892515	0.184867
0.293537	0.0086758	0.147963	0.0929962	0.170849	0.151801	0.323441	0.0614044	0.111288	0.17137	0.0497241	0.182593	0.00105905	0.210083
0.418103	0.139768	0.245923	0.271867	0.209195	0.272833	0.697423	0.15067	0.609959	0.268556	0.0611497	0.38175	0.0181048	0.399624
0.633895	0.319831	0.331147	0.740993	0.38535	0.24463	0.669861	0.289958	0.453351	0.286968	0.102856	0.236523	0.00110264	0.232291
0.680204	0.325819	0.296791	0.931776	0.364686	0.650464	0.544226	0.410586	0.359751	0.0981661	0.681078	0.359603	0.0286195	0.396842
1	0.38382	0.414965	0.542865	0.65143	1	0.745845	0.63148	0.688054	0.389448	0.578862	0.342309	1	0.414191
0.853927	0.641726	0.687208	1	0.20085	0.991585	0.537015	1	0.340706	0.664542	1	0.92225	0.83409	0.943128
0.544838	0.840538	0.332503	0.000103293	1	0.831254	0.535697	0.373434	1	1	0.316422	1	0.0011167	1
0.995173	1	0.680523	0.234874	0.000182766	0.964302	1	0.253999	0.000158754	0.524525	0.000115279	0.42474	0.00111605	0.673343
E-Syt1/ER
0.0362729	0.882592	0.188161	0.0765637	0.0576205	0.444566	0.00196536	0.126643	0.0191256	0.000923884	0.000218476	0.000167125	0.00186119	9.03741e-05
0.01141	0.113696	0.224551	0.204697	0.0967906	0.12486	0.0618806	0.15082	0.0376108	0.101318	9.62603e-05	0.00155528	0.00112018	3.41647e-05
0.0343105	0.230899	0.229273	0.170186	0.0409963	0.129159	0.127448	0.116403	0.0167347	0.0808277	5.63158e-05	0.0165287	0.000567902	0.00392996
0.0237559	0.162203	0.196336	0.161304	0.0303294	0.286482	0.122999	0.120804	0.00368764	0.132789	5.12355e-05	0.103958	0.000563507	0.00330238
0.010243	0.0943092	0.157279	0.152926	0.0478222	0.0237683	0.0528878	0.156136	0.00771244	0.106763	6.9499e-05	0.115285	0.000786548	0.0799886
0.00398524	0.0195067	0.250698	0.0428052	0.00581361	0.083918	0.0328682	0.170173	0.00520485	0.0983448	8.90192e-05	0.0981052	0.000725465	0.0243335
0.0138792	0.0263063	0.0916342	0.0264535	0.0104007	0.143645	0.024632	0.0580722	0.00487547	0.0488265	5.76684e-05	0.201945	0.000537053	0.0700176
0.00896031	0.0126861	0.00860391	0.0197239	0.0108045	0.33756	0.0914589	0.0385496	0.00258943	0.0467094	3.65142e-05	0.283062	0.000346139	0.129858
0.0176131	0.00469112	0.00797512	0.0273182	1	0.00173377	0.130439	0.0629391	0.00565426	0.0578185	0.000304033	0.179877	0.000333595	0.0840487
0.0122624	0.0054451	0.00539536	0.0291932	0.032804	0.00829003	0.0895915	0.0343899	0.00375546	0.0111215	0.00390807	0.150095	0.000371456	0.122512
0.0297311	0.00826526	0.00956679	0.0238501	0.0112174	0.0185748	0.0408083	0.0453923	0.00872407	0.0292416	0.000513793	0.0944885	0.000370262	0.0819004
0.0496337	0.00676473	0.0220886	0.0165915	0.0269515	0.020698	0.0875212	0.124122	0.00937322	0.0349955	0.0313373	0.192431	0.000584393	0.101017
0.0823872	0.00299734	0.0340911	0.0470327	0.0233757	0.0447412	0.0715704	0.106756	0.00765667	0.042359	0.0411126	0.120642	0.00151964	0.138069
0.136323	0.0530328	0.0594679	0.131277	0.105408	0.0747091	0.14407	0.173453	0.0718505	0.085087	0.0640933	0.245641	0.0242904	0.256725
0.160554	0.124169	0.116467	0.454576	0.0811567	0.169428	0.141506	0.301471	0.0306171	0.109159	0.109195	0.315062	0.00176562	0.276983
0.289239	0.208406	0.154874	0.850145	0.0948626	0.392784	0.115533	0.309591	0.0302126	0.0450255	0.725059	0.625137	0.0278375	0.685053
0.630085	0.417369	0.274753	0.862192	0.326904	0.880131	0.189021	0.578217	0.136739	0.183519	0.608659	0.638839	1	0.789678
0.952735	0.766058	0.797424	1	0.187812	0.983528	0.272435	1	0.118901	0.467434	1	1	0.910892	1
0.654659	0.992234	0.667045	0.000141711	0.537242	1	0.775176	0.32155	1	1	0.374439	0.594265	0.00157281	0.679694
1	1	1	0.271465	0.000462462	0.932568	1	0.297762	0.00108688	0.657299	0.000339438	0.371192	0.00303182	0.502719

## Sheet: Fig.S2c
MAPPER size-single cell at different time points
0.493067	0.4386	0.520778	0.526118	0.622067	0.83592	0.675326	0.5676	0.4386	0.475263	0.690716	0.740505	0.518716	0.306884	0.499306	0.5676	0.3784	0.421906	0.604867	0.596568	0.513284	0.527467	0.474911	0.974667	0.564733	0.597222	0.7912	0.8944
0.6192	0.570467	0.6536	0.479576	0.626844	0.74734	0.746842	0.630667	0.562168	0.909789	0.988547	0.9976	0.899832	0.5848	0.812447	0.657647	0.441467	0.390035	0.513133	0.453537	0.752274	0.620633	0.745333	0.647676	0.607733	0.6622	0.717622	0.5719
0.4902	0.581933	0.643567	0.840776	0.936444	0.75121	0.762232	0.609644	0.637305	0.850042	0.784863	0.706105	0.918842	1.02385	1.11395	0.995576	0.728133	1.09979	0.645	0.488842	0.664463	0.669367	0.7654	0.689911	1.06544	0.921156	0.8256	1.10653
0.6794	0.767789	0.763489	0.818012	0.881978	0.4128	0.591137	0.728133	0.554021	0.646358	0.770379	0.955958	0.986737	1.24655	1.20501	1.03301	1.30911	1.03807	1.21403	1.01571	0.702937	0.944567	0.955556	0.774956	0.805533	0.633342	1.06544	0.9374
1.0062	0.859522	1.21069	0.893388	1.01671	0.8342	0.990358	0.609644	0.716968	0.574389	0.820168	0.805684	0.748834	0.776716	0.934365	1.10384	0.846622	1.17871	0.931667	0.806589	0.856379	0.941222	0.973711	0.830378	1.0836	0.823211	1.08933	0.7998
0.672711	0.9202	1.23983	0.960165	0.861911	1.13262	1.18861	0.9159	0.986737	0.700221	1.02974	0.911147	1.00846	0.574389	0.896929	1.07348	1.1137	1.10485	1.0836	0.821979	0.901642	0.956511	1.01576	0.644044	0.809356	0.710933	0.824644	1.29669
0.850444	0.832289	0.769222	0.852918	0.737689	1.01437	0.689086	1.41164	0.7568	1.12434	1.07591	0.760783	0.5848	0.817453	1.01176	0.635995	1.16912	0.8256	0.842322	1.23206	1.17458	1.16291	1.06325	0.969889	0.759667	0.804578	0.887711	0.839933
0.951733	0.7568	1.26993	0.797271	1.08198	0.89268	0.797989	0.944089	1.36876	1.30992	0.884985	1.08496	1.32712	1.05011	0.921718	0.954094	0.895451	0.9976	1.02082	0.880821	1.1428	1.37218	1.10176	1.15957	1.09507	1.04156	1.0062	0.938356
1.14953	1.02579	1.08694	1.28494	1.204	0.9546	1.23297	1.33873	1.24202	1.45431	1.19268	0.864074	1.07147	1.12615	0.7912	0.951059	0.795022	0.770965	0.768744	1.04603	1.05689	1.25254	1.0492	0.967978	1.34447	1.03678	1.35307	1.12851
1.27041	1.55746	1.28713	1.17739	0.955556	1.13004	0.966278	1.20534	1.63816	1.07364	1.36315	1.1008	1.28593	1.24655	1.24457	0.993553	1.15144	0.817405	1.03678	1.00077	1.28095	1.55555	1.39224	1.19062	1.38307	1.15957	1.34733	0.937878
1.68464	1.03296	1.26898	1.36285	1.52124	1.00706	1.57063	1.25942	1.25198	1.42624	1.66976	2.07034	1.76074	1.43258	1.4276	1.21574	1.62492	1.52068	1.69477	1.39501	1.24202	1.46184	0.890578	1.31867	1.36167	1.52937	1.70423	1.77064
1.43572	1.57858	1.09411	1.24852	1.25369	1.20572	1.57805	1.63113	1.84239	1.87887	1.38958	1.1667	1.52582	1.50591	1.14734	1.63825	1.03085	1.07298	1.28236	1.64622	1.52265	1.51284	1.4448	1.2255	1.31494	1.32536	1.71092	1.6813
2.21116	1.06258	1.11036	1.39573	1.55756	1.60089	1.09129	1.76539	1.38931	1.27642	1.6856	1.17847	1.49731	1.44389	1.29	1.58645	1.29096	1.19894	1.1438	1.00711	1.27696	1.69229	1.89487	1.32344	1.45531	1.33587	1.39702	1.39521
1.47347	1.53319	1.34275	1.02138	1.49392	1.73479	2.13371	2.0124	1.61408	2.01783	1.95446	1.74987	1.78971	2.10926	1.34818	1.79234	1.61011	1.24852	1.19922	1.60503	2.01783	1.66362	1.22884	1.51217	0.879589	1.05493	1.48111	1.00094
2.30958	1.50404	1.67031	1.42811	1.06564	1.54628	1.48979	2.09649	2.30842	2.0984	2.65333	2.34952	1.85534	2.19119	1.65676	1.63147	1.5136	2.57292	1.94456	1.84131	2.28398	1.87576	1.87719	1.73338	2.48683	1.73147	2.88482	1.38747
3.354	1.91398	1.55469	1.86772	1.64432	2.07905	2.63522	2.37551	2.09433	2.17987	2.88145	3.34449	2.4424	2.95749	2.57494	2.20868	2.11799	1.66284	2.6144	2.88191	2.30027	2.12993	2.76156	3.24946	3.63637	3.32486	2.7348	3.24984
3.78973	3.29476	3.34827	2.19755	2.49496	3.16136	3.00547	3.48109	3.36758	3.85416	2.22876	2.67958	3.33952	3.10415	2.795	3.0444	3.90937	3.02113	2.99232	3.55949	3.33499	2.68368	2.71187	3.44287	2.7262	3.15811	2.81124	3.76871
3.2938	3.46867	4.2398	2.68826	3.33107	3.80034	2.81084	2.67842	2.39804	3.26438	3.94333	2.76648	2.52568	2.65966	3.41319	3.29734	2.84612	3.72127	3.57187	4.36699	3.9044	2.8638	2.96413	2.52744	3.2594	4.03053	3.63254	2.87192
3.39987	3.88242	3.91204	3.5088	3.01287	2.44068	3.00457	2.56949	4.03023	3.30421	3.13945	2.94392	3.73647	4.04109	3.05452	3.04946	3.23264	3.38435	3.07402	2.83076	3.18743	4.601	3.63302	2.12133	3.526	2.8208	3.6034	3.483
2.38392	3.10191	3.4658	3.354	2.91712	3.1734	3.41646	3.10352	2.0038	1.69967	2.26221	2.59577	1.75638	2.02055	2.34858	2.23378	2.50468	2.93506	3.06848	2.64724	3.0287	2.494	2.38422	2.57651	2.99593	2.80704	2.43224	2.30811

## Sheet: Fig.S2d
MAPPER size from different cells
0.553085	0.575102	0.564693	0.783817	0.458143	0.799513	0.864927	0.453382	0.726267	0.641831	0.608175	0.945589	1.05901	0.435013	0.497755	0.468491	0.459655	0.675549	0.503769	0.482113	0.580596	0.408365	0.40175
0.694178	0.646677	0.618725	1.01	0.500243	1.17343	1.43588	0.575915	0.790104	0.671811	0.607471	1.36726	1.12185	0.474119	0.500742	0.515915	0.656002	0.653587	0.605469	0.577322	0.664675	0.571899	0.492152
0.83076	0.809263	0.656212	1.15341	0.519494	1.42825	1.5651	0.665764	0.980718	0.756364	0.645964	1.77102	1.16078	0.517669	0.588108	0.51634	0.752781	0.742757	0.713291	0.646936	0.797007	0.61151	0.546593
0.832097	0.913164	0.728403	1.19799	0.574531	1.63384	1.77154	0.724549	1.02534	0.784792	0.700272	2.29213	1.10446	0.619924	0.630388	0.581912	0.858939	0.824868	0.862157	0.651453	0.872765	0.722617	0.544024
0.886138	0.940161	0.76019	1.22407	0.593412	1.74324	1.9023	0.771203	1.05635	0.806774	0.752233	2.30889	1.10184	0.718338	0.740492	0.644214	0.949391	0.887314	0.908728	0.673147	0.895103	0.817654	0.650117
0.936248	1.01443	0.861811	1.26479	0.687522	2.09422	2.19364	0.898974	1.2443	0.828394	0.843389	2.04519	1.12097	0.813171	0.796558	0.703578	1.13335	0.865584	0.951822	0.712509	0.941313	0.945296	0.691093
1.03777	1.00928	0.907715	1.37333	0.73763	2.25782	2.42854	1.07239	1.37171	1.04838	0.989902	1.86752	1.10547	0.838725	0.938349	0.799961	1.25531	0.922868	1.04521	0.844558	0.916326	1.02755	0.748696
1.16283	1.16815	1.04018	1.3833	0.809704	2.49319	2.41262	1.29708	1.43596	1.29599	1.22221	2.20562	1.17107	0.966423	1.08541	0.943748	1.35487	1.05671	1.07802	0.850851	1.03737	1.1613	0.872965
1.22778	1.16676	1.17908	1.49164	0.9271	2.59385	2.78547	1.39304	1.66376	1.55043	1.5136	2.23625	1.18595	1.1076	1.23218	1.13862	1.44681	1.12924	1.15037	0.961908	1.09074	1.17799	1.10091
1.38662	1.1242	1.33012	1.5361	0.984355	2.34816	3.60166	1.40427	1.56808	1.55098	1.74663	2.54912	1.2982	1.27177	1.36999	1.30389	1.43166	1.17977	1.20111	0.989845	1.20534	1.25164	1.38039
1.44983	1.17121	1.47558	1.5202	1.03794	2.42341	3.85613	1.51234	1.56299	1.60463	2.12956	3.02463	1.41489	1.33592	1.3101	1.50191	1.65549	1.26094	1.23279	1.01686	1.44561	1.3063	1.71751
1.60503	1.31897	1.6087	1.63112	1.13426	2.61232	4.5313	1.56921	1.78378	1.63351	2.21152	3.46562	1.58508	1.38427	1.2673	1.46366	2.07343	1.56122	1.33253	0.968913	1.42468	1.48494	1.81223
1.51278	1.52483	1.57247	1.89805	1.3087	3.35618	4.24849	1.83422	2.00479	1.87235	2.62529	3.82685	1.63532	1.41288	1.39817	1.47035	2.84866	1.4796	1.28819	1.1644	1.41265	1.55951	1.77405
1.88962	1.76196	1.6483	2.12308	1.60593	3.87639	5.08094	2.1139	2.39388	2.22376	2.84078	4.27039	1.82558	1.5781	1.44784	1.58084	3.71883	1.61931	1.36314	1.47277	1.55797	1.89088	1.99917
2.18105	1.83024	2.11447	2.49446	1.947	4.8405	5.66052	2.22704	2.91797	2.9526	3.60815	5.33374	2.14053	1.76973	1.59628	1.80352	4.20313	1.90242	1.51282	1.79201	1.92814	2.31301	2.98867
2.7758	1.74247	2.61774	2.67835	2.17621	5.79105	5.82075	2.22169	3.80251	4.0819	4.01374	5.91334	2.31048	1.58854	1.62614	2.16572	3.91463	2.36345	1.77068	2.16193	2.52758	2.58774	3.33306
3.53767	1.5695	3.28416	2.92307	2.11116	6.24098	6.55416	2.17245	4.20315	5.06741	4.02645	6.37032	2.4559	1.36417	1.41051	2.4899	3.48132	2.84856	1.96428	2.22004	3.11808	2.79074	4.15687
4.89196	1.41914	3.48219	2.69819	2.02691	6.3776	6.76613	2.37448	4.94651	5.42214	3.89214	5.55474	2.68835	1.49644	1.24443	2.17177	3.19389	3.37934	1.81326	2.18363	3.25499	2.46477	3.63895
6.62333	1.27503	4.05486	2.24301	2.15177	7.23649	8.5359	2.31603	5.10017	8.36344	4.5966	4.63646	3.00662	1.4925	1.30842	1.80478	3.58694	4.71642	1.54334	1.65267	3.30457	1.49885	3.44019
10.4605	1.08426	5.55529	2.04813	2.23122	7.84993	13.2941	1.9325	5.71751	7.63453	5.47831	4.0419	2.71948	1.02626	1.59282	1.33829	4.03935	6.03912	1.47796	1.37565	2.64354	0.744531	2.40096

## Sheet: Fig.S2f
MAPPER mass-single cell at different timepoints
1743.53	2331.97	2626.83	2695.78	2997.58	3675.13	3234.39	2670.08	2437.07	2118.5	3391.42	3577.46	2603.29	1361.7	3303.53	2735.19	2070.36	2362.88	3546.38	3200.06	2242.55	3015.58	2350.43	4474.72	2450.17	2808.75	4150.71	5928.12
2971.83	2869.28	2632	2750.81	2889.56	4370.74	4254.54	3272.2	3577.58	4802.03	5662.14	5193.74	3431.74	2987.53	4516.93	3919.76	2551.78	1931.66	2537.76	2104.96	3956.91	2759	4257.9	3631.53	3587.63	3585.5	5467.29	3899.32
2265.64	2589.64	3641.92	3790.21	5720.8	3085.49	3600.56	3601.14	3799.43	4236.64	4134.1	3507.49	6017.11	6707	8262.88	5458.58	3974.06	6759.16	3684.35	1863.67	3189.79	3831.58	4478.47	3418.44	5726.57	5770.56	4510.7	6644.86
3354.18	5349.06	3344.86	5238.1	5155.66	4011.97	2872.19	1929.74	3090.34	3467.84	3694.08	5507.11	5842.85	9580.15	11048.8	5984.83	7375.89	6830.12	8958.88	5216.06	4194.96	3372.67	6260.92	3993.05	4700.16	3109.77	5278.14	5883.34
5746.13	4031.12	6800.28	4916.07	6111.9	3920.16	5350.61	2504.01	4206.82	2974.74	4764.78	3569.68	4136.62	5092.05	5105.47	8680.34	7266.2	8078.29	5753.16	4838.42	4873.38	6891.9	5465.06	4754.31	5218.33	3448.11	8298.48	4196.76
3254.08	4704.81	5544.72	5733.09	5636.07	7184.5	5492.33	5087.1	5287.54	4494.29	4808.32	5288.84	5204.56	2966.31	5170.88	6092.32	8716.57	6783.83	8429.39	3874.42	4137.32	5823.33	8221.06	3060.92	5116.32	4728.36	4817.25	8221.71
4622.68	4123.05	4686.51	5456.75	4033.96	7178.19	5606	6787.96	4419.02	5562.48	7615.58	3243.18	3479.59	4938.3	6083.8	4361.58	6544.8	5344.47	5288.94	7681.3	5573.94	7586.12	4854.09	5401.59	4158.56	5062.13	4648.46	4955.02
4566.56	3394.37	6939.03	8077.67	7326.32	5171.37	4004.17	5935.29	10307.5	6827.87	4839.93	5579.07	6072.97	4304.2	5714.42	5026.37	5900.86	7598.43	7117.84	6418.95	7194.55	8513.23	7770.59	6013.45	4256.48	3461.26	6444.18	4627.37
7910.9	6519.27	5341.12	6692.27	7880.52	7062.07	6909.98	10077.4	7930.6	6903.18	6666.61	5348.05	5994.23	7258.98	4011.81	5711.01	3420.94	4072.93	5159.5	6938.06	5721.99	7783.22	6859.72	6037.09	8650.07	5301.74	8091.08	6413.99
7841.11	8174.53	7414.69	13007.4	8013.97	9697.25	5186.06	6297.14	12088.5	9918.36	9639.63	7098.53	9597.02	7967.33	9896.74	5372.97	7861.71	5163.68	4338.12	5267.79	9027.09	11415.1	11029.9	7762.93	6717.91	5453.28	7380.04	6559.06
13888.6	7516.11	8595.89	8289.44	9723.54	7476.55	12306.4	6991.19	8601.15	6508.74	11476.5	12848.5	10485.5	8095.48	9062.02	6689.28	8515.35	10991.2	11562.4	5723.54	5818.92	8487.49	6278	11952.1	10361.7	9402.88	11471.1	10893.1
10037.6	9970.85	9492.2	10586.1	7754.27	11111.2	8105.31	8380.15	16154.1	17093.7	6434.91	9442.32	10422.6	7766.5	9135.53	9763.16	7067.61	7796.39	8676.14	11384.8	9225.16	9928.9	9577	11952.3	8112.34	7764.04	8465.08	13789.1
15153.4	8002.03	7094.52	6246.36	13892.4	11996.3	10057.2	10066.1	7597.97	10748.6	16478.9	10589.8	10547.6	9472.26	10888.5	15253.9	9416.13	8904.87	8687.46	6949.73	7762.71	15737.3	14010.5	5324.33	8754.82	9873.01	12501.8	10657.4
10658.4	10517.6	7674.55	10867.9	9568.59	14296	13037.1	14796	14616.5	15766.8	15291.2	15447.1	12907.3	19278.9	11852.9	9122.62	7849.25	8371.55	7439.42	12542.4	13649.5	9017	8710.12	13704.6	5784.24	6480.49	7216.74	8287.17
16771.2	13516.3	12489	13352.1	10447	15358.1	11234	18022.6	19608.4	14382.3	25635.2	16047.6	16259	14986.3	15990.3	17125	14511	22446.7	18668.2	13428.6	20256.7	20075.7	21996.5	15185	21304	6820.55	11964.8	10024.7
29554.2	13278.1	16533	22285.6	16056	19704.8	20031.1	17314.5	22321.4	21069.3	22531.5	36363.8	29585.7	22105.1	25843.7	24418.5	21797.2	15873.2	29314.4	32957.8	17081.5	18983.3	22806.9	32723.8	27299	22410	24489.1	10616.4
43101.3	23667.7	21033.4	26690.3	29477	29843	20532.6	25077.1	39829.6	25604.2	18829.4	21197.3	27910.3	37704.6	28969.1	36644	38232.9	30641.8	35440.9	34765.9	31933.4	24755.9	30188.6	30260.4	24766.4	33824.6	44546.9	47245.6
35199.8	46754.8	42434.5	45601.2	32150.8	40550.5	34367.1	21639	26119.2	40209.4	41863	29660.4	24394.3	29389.2	43762.3	33022.9	29874.4	41212.6	51923.4	38017	39039.5	26895.8	25791.2	24638.8	33575.6	31735.6	29072.3	40068.6
43637.9	37169.7	48765.8	35790.5	37558.9	37849.5	39947.5	31791.6	46799.8	28483.1	37151.3	32512.5	39709.9	32661.2	27600	37773.1	37418.5	35562.5	42487.4	31131.1	23889.9	56355.8	34921.2	33103.6	33998.9	37762.2	39100.9	44757.7
30039.1	45701.3	42698.6	36366.9	39008.2	35010.8	27658.9	25049.4	22515.3	26624.1	15241.3	22828.1	12641.5	21374.4	25765.3	23678.4	23961.9	33646.4	27615	21687	28252.2	25245.5	26526.3	22513	27454.7	29834.5	29460.9	30046.3

## Sheet: Fig.S2g
MAPPER mass from different cells
3748.84	4512.73	3097.05	11205.9	1366.62	9087.74	9244.21	1638.82	14068.3	11134	3066.67	5543.46	8314.46	1424.72	1667.77	2872.79	2377.97	5296.39	1508.99	2883.28	2932.29	1187.78	1171.31	3005.06	5735.65
5347.36	5278.24	3504.76	15796.5	1413.43	13711.1	16337.2	2054.17	11132.7	12144.5	3187.72	8673.57	9402.28	1554.81	1843.36	3193.77	3784.19	5953.32	1930.61	3481.72	3584.77	1805.42	1502.39	2897.51	4778.55
6322.99	7042.37	3715.75	16435.6	1609.79	18153.1	20795.9	2176.05	10886.6	13425.1	3519.27	12185.8	8834.59	1763.06	2017.78	3312.83	4553.06	6731.27	2286.35	4111.54	4438.24	1975.94	1731.3	3899.82	3757.79
6550.61	8038.86	4261.71	17159.4	1749.57	20311.3	21502.5	2604.13	13893.9	14017.2	3874.51	17002.9	8417.98	2159.64	2473.96	3939.47	5269	8223.42	2955.65	4327.46	5165.92	2520.75	1912.09	4081.27	4086.4
6855.44	8795.26	4693.15	16424	1933.93	24626.8	23301.1	3028.94	13973.8	14576.4	4118.32	18850	8502.96	2658.25	2879.14	4504.64	5969.03	8202.41	3534.95	4558.52	5249.76	2912.26	2015.73	3571.47	4838.13
8510.86	8834.76	5257.6	20065	2302.17	29263.4	24044.6	3437.07	12702.3	16295.1	4871.11	13808.1	8412.58	3177.65	3286.81	5114.89	7516.76	8806.02	3602.75	4935.76	5495.72	3612.29	2466.15	3786.09	5768.17
8759.09	8667.33	5754.18	18904.7	2495.2	32804.2	33510.8	3954.84	14096.5	20273.2	6071.95	12756.7	8025.08	3446.18	4160.66	6239.73	9068.71	8782.27	4019.83	5877.75	5332.07	3985.2	2880.86	3359.12	7353.36
10406.8	9985.06	6766	20190.7	2978.65	37370.6	30524.2	4939.58	16576.5	26605.2	8372.19	15114.8	8280.91	4227.08	4765.48	7610.34	10628.7	11130.1	3936.01	6647.53	6050.15	4596.32	3518.14	4290.12	10164.5
11442.8	10119.7	8143.91	21841.6	3446.07	38030.1	36697.1	5521.78	17308.4	34485.7	11626.7	15046.2	8607.82	5004.81	5919.03	10183.7	10974.7	12227	4417.28	7412.25	6523.87	4556.14	4712.56	4984.73	12925.3
12182.5	9456.41	10029.3	22774.2	3728.89	36613.2	50928.8	5798.25	17708.2	39125.5	14663.9	18632.6	9511.32	6050.12	6388.08	11666	11449.8	13161.1	5148.22	7634.26	8042.42	4861.71	6548.67	5887.8	14312
14741.3	10389.4	11347.7	23176	4120.17	37941.3	58586.1	6472.9	17524.2	35878.7	19825.1	23187.1	11354.6	6623.7	6413.68	14196.2	13588.6	14014.2	4988.58	7230.66	9286.16	5178.16	8632.33	6493.19	13402.1
15545.6	12377.5	12630	24417.8	4558.06	42943.3	72804.8	7508.28	21697.1	36079.2	20858.1	26868.4	13137.9	7157.73	6678.41	14041.6	19345.2	19843.3	5614.25	7297.83	9835.34	6341.24	10429.3	7318.95	14148.4
16445.8	15948	12775.9	31059.8	5870.07	55432.8	64806	8932.75	25912.6	41424.5	26200.4	34125.3	14157.9	7913	7216.31	14274.7	32138.7	16360.4	5709.32	10795.8	10452.4	6955.71	10452.6	7915.27	20331.3
20716.2	19536.4	14376.8	40552.5	8310.52	72067.5	70820.7	11039.3	35263	58702.1	27375.6	41157	16311	9692.56	7861.69	16186.9	47143.4	21538.5	5903.52	14959.9	11241.1	9057.37	12707.6	7068.97	26028
31262.9	20278.7	22242.9	50064.7	11609.2	95649.9	83213.4	12651.9	46217.3	81839.3	37926.8	61597.6	19633	11468.5	9253.53	20352.1	58322.8	26224.9	7274.01	19890.2	15996.7	12012.3	24214.2	12776	30860.7
40382.7	20022.2	34138.1	47423.2	12966	121313	94514.1	12652.8	62021.4	104074	44103.9	76309.5	23590	10307.4	9470.73	26978.7	52737.9	34464.9	9357.66	25284.6	22691	13547.9	33044.4	18729.4	32799.2
56998.6	16829.2	44223.2	60152.2	13249.5	138502	107290	12377.3	81730.2	154868	46015.3	91601.8	26837	8068.29	8477.97	33242.4	47563.4	44055.9	10280.7	26067.2	30811.2	14131.5	42373.2	24300.6	36133.1
87582.3	14545.2	49331.4	52466.7	12790	139408	109571	13676.2	92662	170522	46357	83219.4	32359.7	8745.36	6597.72	29071.8	41388.3	69528.4	9963.15	25680.1	34963	11785.8	38761	22827	41550
134736	12782	65558.5	47644.2	13370.2	177229	145257	13002	104830	220935	58070.1	64586.7	38290.3	8929.78	6992.59	20955.9	48304.4	99780.5	7645.24	17654.4	37346.1	6403.19	34364.4	31224	56336.2
218779	9746.22	89276	41423.3	15206.1	199386	248198	10539.7	106178	220644	68762	48514.4	33001	5249.3	9132.68	13269.6	53966.1	129186	7610.04	12738.9	27801.6	2523.04	20763.7	18494.5	113902

## Sheet: Fig.S2j
MAPPER ratio in BJ cells
0.0274444	0.0287276	0.0362792	0.0333054	0.0334953	0.0433269	0.0345326	0.0291918	0.0419317	0.0305207	0.0380314	0.0308579	0.0366481	0.0329703	0.031744	0.0363338	0.118395	0.108415	0.0346484	0.0450999	0.0462198	0.0559651	0.0497882	0.0427882	0.0857613	0.0747318	0.078371	0.0861716	0.0843991	0.0797223	0.0517254	0.100906	0.110134	0.0647458	0.0563223	0.0654414	0.0517469	0.043722	0.0742063	0.0390994	0.0691692	0.0625255	0.0617091	0.0950353	0.0504497	0.0603221	0.109639	0.0512004	0.0757756	0.0657289
0.0266262	0.0282768	0.036415	0.0338054	0.0318399	0.0441061	0.028417	0.0259129	0.0332081	0.0281099	0.0374187	0.0307543	0.0376974	0.0340518	0.0312769	0.0353958	0.0409249	0.0405343	0.0475034	0.0464025	0.0484708	0.055997	0.0473035	0.0399678	0.0780288	0.0620206	0.0658598	0.0756983	0.0683961	0.0666107	0.049003	0.0681266	0.0590221	0.0609256	0.0555055	0.096366	0.0762114	0.0708244	0.0848451	0.0741862	0.0498051	0.0483047	0.100957	0.0623784	0.0980639	0.0945357	0.1082	0.0506787	0.0600653	0.0511641
0.02617	0.027124	0.0367852	0.0348465	0.0335751	0.0387747	0.0282378	0.0265537	0.0342315	0.0279368	0.0358004	0.0291273	0.0367684	0.0319803	0.0311875	0.0315512	0.0469208	0.0376657	0.0370611	0.045944	0.0451897	0.0527882	0.0570887	0.0467621	0.102361	0.0602387	0.075513	0.0728606	0.0675233	0.0601296	0.0481498	0.0623693	0.0562859	0.056733	0.0654096	0.0573474	0.0470071	0.0457246	0.0754882	0.0423689	0.0793326	0.0702011	0.0665513	0.123259	0.0605549	0.0667178	0.169286	0.108659	0.0565785	0.0581602
0.0312215	0.0243758	0.0327747	0.0302817	0.0298027	0.0368185	0.0283948	0.0258803	0.0339836	0.0259277	0.0332684	0.0270784	0.0366442	0.0343115	0.0302201	0.0297762	0.033406	0.0368402	0.0379576	0.0472307	0.0467816	0.0529591	0.0504795	0.0417914	0.0870874	0.0707603	0.0964754	0.0777189	0.112797	0.0559309	0.0450009	0.0598316	0.0546089	0.064382	0.0613159	0.0583294	0.0489544	0.0473263	0.0655578	0.0467851	0.0631547	0.0596095	0.0828429	0.0718476	0.0663277	0.0729377	0.113539	0.0746305	0.107319	0.123946
0.0407452	0.0312034	0.0304525	0.0293011	0.0290833	0.0352877	0.0307919	0.0299716	0.0311089	0.0244484	0.0300609	0.023883	0.0317815	0.0307688	0.0328692	0.0289731	0.0326447	0.0359502	0.0348288	0.0453025	0.0429098	0.0509862	0.0503246	0.0627558	0.104342	0.0658891	0.133592	0.112572	0.188315	0.0899627	0.0563929	0.0767885	0.0547693	0.0734922	0.064004	0.0635358	0.0487638	0.0473175	0.0675044	0.0604281	0.0730324	0.0692063	0.1356	0.0967555	0.156734	0.147398	0.159299	0.121171	0.122751	0.105413
0.0301819	0.0258602	0.0389016	0.0399829	0.0308354	0.0377822	0.0396844	0.0329768	0.0309845	0.0237161	0.0308468	0.0233897	0.0296702	0.0269254	0.0265066	0.0281179	0.0317379	0.0322935	0.0327703	0.0438093	0.04698	0.0784186	0.0918969	0.107886	0.181735	0.0979871	0.13279	0.134951	0.192022	0.241409	0.142759	0.262278	0.119595	0.185072	0.0622656	0.0647001	0.0688745	0.0909641	0.117783	0.0828039	0.114079	0.143051	0.183924	0.147826	0.142291	0.178086	0.198197	0.176884	0.141893	0.151142
0.0295008	0.0281403	0.0357543	0.0416688	0.0396973	0.03778	0.0451944	0.0663028	0.0328288	0.0251032	0.0319324	0.0231396	0.02918	0.0266215	0.0253479	0.0248675	0.029421	0.0333113	0.0648192	0.088799	0.0839375	0.172117	0.24555	0.250257	0.267953	0.145043	0.323435	0.384143	0.285277	0.106353	0.268603	0.189882	0.315021	0.464761	0.110283	0.117334	0.141606	0.147715	0.12172	0.119977	0.159696	0.148598	0.17165	0.213826	0.140744	0.243523	0.258194	0.1891	0.32175	0.198276
0.0651658	0.0604854	0.0463996	0.0540208	0.03612	0.0432922	0.149239	0.306146	0.0459455	0.0238075	0.0278739	0.0226276	0.0295218	0.02787	0.0262337	0.0266382	0.0388851	0.0726759	0.167461	0.276279	0.162958	0.417198	0.473245	0.323542	0.436369	0.225168	0.439029	0.405468	0.35266	0.293631	0.197199	0.221189	0.182571	0.244356	0.20704	0.161504	0.155724	0.202739	0.21018	0.131923	0.176447	0.278309	0.266993	0.242708	0.250672	0.235345	0.246193	0.263486	0.312772	0.260701
0.203176	0.163829	0.0870436	0.120284	0.0681279	0.270928	0.337126	0.295153	0.0655937	0.0457432	0.0310612	0.0298784	0.0504302	0.0491769	0.0858028	0.0533344	0.115563	0.221895	0.391041	0.403111	0.433125	0.573595	0.444538	0.48086	0.658055	0.410999	0.770995	0.434414	0.528007	0.315527	0.228619	0.353963	0.308522	0.36335	0.310039	0.318982	0.408619	0.278096	0.23553	0.263742	0.274792	0.232765	0.281159	0.189161	0.304141	0.47507	0.357562	0.202278	0.291384	0.333845
0.374325	0.391149	0.298774	0.394661	0.243046	0.267096	0.471473	0.433546	0.136621	0.0823128	0.0742906	0.0990851	0.184058	0.2295	0.194226	0.151446	0.215352	0.308125	0.462972	0.408952	0.510942	0.549425	0.693449	0.77556	1	0.547507	0.913732	0.989844	0.944507	0.602953	0.37037	0.648038	0.517869	0.606995	0.235018	0.248425	0.211228	0.221151	0.24385	0.126217	0.33503	0.366576	0.517078	0.295097	0.227647	0.571352	0.641454	0.535443	0.498578	0.38593
0.557807	0.486297	0.499538	0.543652	0.425669	0.39507	0.631215	0.701387	0.29672	0.164608	0.145108	0.148016	0.206584	0.221671	0.284007	0.245035	0.391947	0.600676	0.549704	0.633538	0.646809	0.753834	0.744284	1	0.753024	0.918079	1	1	1	1	0.501076	1	0.726152	0.999069	0.213331	0.260644	0.164718	0.21256	0.194854	0.213006	0.516176	0.576541	0.664339	0.415824	0.54112	0.542644	0.647663	0.548557	0.767215	0.633666
0.642981	0.608963	0.793555	0.720307	0.671719	0.716557	0.676832	0.68245	0.340015	0.306198	0.305744	0.269609	0.266499	0.403009	0.395868	0.326491	0.529972	0.628671	0.702974	0.719439	0.795618	1	1	0.697405	0.80514	1	0.651151	0.949392	0.989084	0.747304	0.839745	0.814557	0.966241	1	0.549533	0.470013	0.525017	0.45242	0.472576	0.264712	0.521102	0.668296	0.804116	0.8143	0.473494	0.633274	0.699334	0.748918	0.597506	0.752778
0.820825	0.831543	0.681672	0.712018	0.61478	0.55548	0.632884	0.66934	0.554465	0.359705	0.420341	0.346178	0.317329	0.389783	0.432878	0.462561	0.59732	0.782665	0.776338	0.756846	1	0.99598	0.745809	0.719717	0.709069	0.900613	0.720228	0.583581	0.533652	0.523288	1	0.528299	0.747855	0.909628	0.521036	0.735712	0.530395	0.685846	0.592988	0.45112	0.688941	0.910779	1	0.445857	0.542095	1	1	0.563039	0.497081	0.802912
0.614553	0.62037	0.834765	0.686647	0.685928	0.706976	0.79011	1	0.637656	0.655865	0.603861	0.632263	0.664903	0.702717	0.695186	0.693964	1	0.904913	1	0.96291	0.947417	0.654383	0.703947	0.642866	0.590235	0.82789	0.43787	0.746054	0.727693	0.517011	0.914103	0.567505	1	0.968314	0.766587	0.861691	0.803289	0.671077	1	0.591094	0.898768	1	0.856721	0.617921	0.600435	0.763999	0.905442	0.677633	1	0.756531
0.645119	0.732382	0.649321	0.85408	0.80499	1	1	0.824273	0.610366	0.627514	0.868211	0.797188	0.882851	1	0.937773	0.815527	0.934531	1	0.845909	1	0.881029	0.554149	0.464647	0.422213	0.300343	0.626782	0.259542	0.446389	0.591725	0.410211	0.502791	0.272135	0.516076	0.438153	0.829042	1	1	1	0.966057	1	1	0.869535	0.341899	1	1	0.159797	0.253305	0.654072	0.486719	0.515894
1	1	0.852226	0.713527	0.922551	0.839103	0.940826	0.900127	0.621918	0.653718	0.769016	0.926547	0.935872	0.942284	0.871822	1	0.791634	0.81374	0.675887	0.904669	0.970044	0.42434	0.375066	0.345724	0.186784	0.594154	0.139965	0.406127	0.119532	0.122482	0.484607	0.114058	0.459869	0.184567	0.720949	0.727483	0.708849	0.610818	0.861416	0.62834	0.457	0.135627	0.119747	0.80737	0.427189	0.0709347	0.138728	1	0.0794336	1
0.893866	0.680532	0.933259	1	0.812705	0.83429	0.425978	0.0392909	0.940126	0.554422	0.921889	1	1	0.855181	1	0.819801	0.512361	0.425443	0.543868	0.562177	0.504596	0.0741039	0.0640442	0.0637388	0.189259	0.4519	0.168575	0.132156	0.0895131	0.0728093	0.526088	0.15079	0.0525606	0.111849	0.627641	0.825653	0.60368	0.754953	0.448767	0.0559069	0.126246	0.134866	0.185621	0.303931	0.115513	0.120156	0.216547	0.341428	0.0851347	0.831416
0.385844	0.290775	1	0.619307	1	0.522218	0.0455043	0.059416	1	1	1	0.532322	0.913205	0.88797	0.593629	0.523338	0.13357	0.0557798	0.230886	0.7057	0.581688	0.0775817	0.0781385	0.0784045	0.194539	0.202531	0.155935	0.177241	0.173238	0.152367	0.192106	0.169867	0.105841	0.16834	1	0.682198	0.0949222	0.17048	0.11099	0.117054	0.213267	0.241792	0.233868	0.0852685	0.0787331	0.190791	0.298567	0.10776	0.0752683	0.199403
0.2772	0.157333	0.501132	0.0374415	0.330302	0.0612748	0.0672291	0.0779451	0.425029	0.873835	0.716342	0.845849	0.603991	0.288292	0.189148	0.205579	0.0785512	0.0908275	0.0647219	0.157425	0.0592631	0.135907	0.119367	0.112822	0.241336	0.0585066	0.176174	0.170262	0.166499	0.14008	0.042482	0.191501	0.102909	0.132753	0.223963	0.0869943	0.0729914	0.0629359	0.125674	0.135127	0.210841	0.189074	0.198872	0.110274	0.0884581	0.163766	0.28169	0.0780689	0.103942	0.0778431
0.0893516	0.0416988	0.0373858	0.057437	0.0546155	0.0956275	0.0924062	0.0920977	0.0481205	0.0405807	0.0374466	0.0241767	0.0367695	0.0508789	0.0476447	0.0307453	0.095927	0.0952085	0.0915071	0.0401935	0.0380344	0.137088	0.126979	0.119186	0.26781	0.068083	0.237722	0.19438	0.1882	0.146229	0.0469952	0.164365	0.083343	0.0983927	0.0731748	0.0946203	0.0878493	0.0723853	0.134487	0.0758703	0.128661	0.135954	0.192878	0.145023	0.0977916	0.13269	0.247956	0.0716704	0.140847	0.0941929
[truncated: 7 more columns]

## Sheet: Fig.S2l
MAPPER ratio in HUVEC cells
0.0163009	0.0184911	0.0182494	0.0166399	0.0185062	0.0157018	0.0170508	0.0197986	0.0131981	0.0139814	0.0144239	0.015759	0.0177031	0.0160612	0.0171167	0.0168823	0.0216064	0.0281292	0.0241515	0.0284663	0.0252006	0.0278018	0.0222473	0.0260948	0.021141	0.0257195	0.0292963	0.0179274	0.0172605	0.0156195	0.017954	0.199844	0.0266608	0.0317335	0.0299181
0.0146438	0.0166523	0.0166301	0.0150935	0.0178257	0.0153331	0.01606	0.0176333	0.0132105	0.0157929	0.0140362	0.0143721	0.0155791	0.0164133	0.0173928	0.0149707	0.0204038	0.0248486	0.0185947	0.0219633	0.0209345	0.0197463	0.0163353	0.0194431	0.0147399	0.020571	0.0210644	0.0187829	0.015679	0.0146471	0.0172504	0.306587	0.0287591	0.0288039	0.0296673
0.0134179	0.0156094	0.0166853	0.0141526	0.0163517	0.0142915	0.015781	0.0157351	0.0134511	0.015029	0.0141984	0.0134603	0.016201	0.0159339	0.0192118	0.018961	0.0221789	0.0240482	0.0207804	0.0251962	0.0226085	0.0217245	0.0185834	0.0219574	0.0157817	0.0244264	0.0187654	0.0159417	0.0154994	0.014093	0.0173624	0.201817	0.030856	0.0279586	0.0300089
0.0145087	0.0146395	0.0163529	0.014145	0.0160022	0.0139794	0.0159805	0.0155438	0.0134298	0.0156406	0.0134512	0.01356	0.0184918	0.014992	0.0179363	0.0166998	0.0251794	0.0253859	0.0227254	0.0249482	0.0241955	0.023594	0.0202767	0.0244005	0.0185848	0.0249789	0.0203603	0.0179674	0.01654	0.0154205	0.0185926	0.201577	0.0447865	0.0270715	0.0302549
0.0132263	0.0169138	0.0172495	0.0179855	0.0161587	0.0137354	0.0149306	0.0197341	0.0162924	0.0156009	0.0134001	0.013518	0.0164504	0.0174104	0.0255599	0.0221596	0.0358421	0.0300073	0.0259121	0.0270202	0.0261473	0.0253366	0.0218015	0.0273147	0.0203352	0.0291566	0.024191	0.019551	0.017991	0.0163051	0.0205752	0.200515	0.126407	0.0268771	0.0326436
0.0141004	0.0163015	0.0175075	0.0161823	0.0176198	0.0175588	0.0159765	0.0186474	0.0145226	0.0196634	0.0156643	0.019364	0.0212679	0.0196109	0.0257569	0.032447	0.0370086	0.0756114	0.0403799	0.0351345	0.0353052	0.0308925	0.040087	0.0488494	0.0291673	0.0323887	0.0261929	0.0219691	0.0207624	0.0193014	0.0259443	0.193138	0.121737	0.0328187	0.0434512
0.0175777	0.0197239	0.0235639	0.0182769	0.0242326	0.0474178	0.0301443	0.0331164	0.029328	0.0271245	0.0217955	0.0310371	0.0430288	0.0338678	0.0380699	0.0214861	0.159591	0.126322	0.0674518	0.0867422	0.156237	0.0713871	0.0686938	0.0861192	0.0451975	0.0444042	0.0320334	0.0284433	0.0264226	0.0297153	0.0299884	0.19298	0.106751	0.0371777	0.0403407
0.0191398	0.0224282	0.021473	0.0185271	0.0306443	0.0286076	0.0431437	0.0371118	0.0553033	0.0524832	0.0507244	0.0906825	0.123158	0.0746431	0.0612766	0.111086	0.105529	0.100209	0.122937	0.128124	0.175153	0.162465	0.102317	0.132802	0.143609	0.0959834	0.0812395	0.0436835	0.0598431	0.0689278	0.072945	0.199572	0.0995348	0.0390135	0.0419581
0.038843	0.053826	0.054986	0.0346621	0.0437541	0.0341786	0.0620507	0.0441551	0.029494	0.0248985	0.0256482	0.0497093	0.0697474	0.156278	0.194181	0.147694	0.473977	0.294016	0.176845	0.181951	0.179623	0.21584	0.206583	0.20972	0.134869	0.167287	0.165567	0.147955	0.131709	0.133536	0.144863	0.198827	0.138922	0.0401976	0.0479662
0.0320904	0.0540259	0.079908	0.123637	0.168701	0.158611	0.138446	0.202662	0.206193	0.209254	0.0534846	0.115644	0.165401	0.1	0.142141	0.136224	0.300544	0.419657	0.277788	0.31752	0.429959	0.412633	0.282917	0.31644	0.229915	0.198322	0.187804	0.162602	0.175477	0.186857	0.210094	0.20248	0.242484	0.0477039	0.0789351
0.117583	0.126525	0.128785	0.112673	0.0904079	0.133281	0.12043	0.147391	0.176135	0.222261	0.213549	0.274806	0.333209	0.317199	0.41367	0.419763	0.345031	0.579381	0.41295	0.472041	0.427589	0.449411	0.525373	0.568349	0.561873	0.620875	0.458472	0.311186	0.226007	0.3101	0.382176	0.197095	0.610662	0.0536821	0.183047
0.228639	0.233867	0.275257	0.254706	0.386014	0.32087	0.296213	0.383932	0.317465	0.460472	0.290423	0.424803	0.410336	0.352125	0.449649	0.474991	0.596999	0.518133	0.43508	0.475334	0.535539	0.535288	0.537203	0.565026	0.392352	0.462638	0.378258	0.4041	0.449282	0.58507	0.525784	0.229273	0.804468	0.167574	0.428408
0.363177	0.476783	0.507015	0.484472	0.668074	0.602367	0.682351	0.644398	0.649355	0.689589	0.438352	0.559511	0.765629	0.60209	0.645541	0.43184	0.595723	0.668659	0.510593	0.364088	0.301719	0.339468	0.411294	0.420597	0.299579	0.403755	0.359706	0.424318	0.364913	0.35172	0.635997	0.276296	0.484412	0.224569	0.412881
0.579665	0.640698	0.659679	0.688037	0.867568	0.772964	0.820873	1	0.965058	0.891048	0.839862	0.834115	0.932992	0.924747	0.784121	0.640736	0.644401	0.846896	0.644218	0.630917	0.615153	0.696029	0.44541	0.319375	0.451039	0.517453	0.431233	0.261847	0.31041	0.302793	0.189267	0.47945	1	0.659721	0.648634
1	0.913444	1	1	1	0.871573	0.75704	0.705913	0.541805	0.450304	0.463791	0.653956	0.920765	0.671796	0.855092	0.729132	1	1	0.786705	0.980713	0.870177	0.647679	0.692503	0.899283	0.60552	0.52938	0.460447	0.364921	0.48479	0.463154	0.537033	0.463358	0.736104	0.714051	0.149391
0.648813	1	0.882215	0.875858	0.973206	1	0.762973	0.872191	0.773801	1	1	1	1	0.75428	1	1	0.935761	0.905224	1	1	1	1	0.859045	0.890025	0.82116	0.948801	0.937178	0.652398	0.506212	0.609031	0.557748	0.766043	0.936562	1	0.332994
0.752951	0.983163	0.896764	0.657056	0.656738	0.58693	1	0.957746	1	0.906963	0.796903	0.514795	0.581906	1	0.917202	0.400978	0.760099	0.894547	0.560984	0.816256	0.9352	0.97986	1	1	1	1	1	1	1	1	1	1	0.398442	0.571146	0.60622
0.346148	0.401786	0.397051	0.385632	0.469745	0.334466	0.470489	0.269174	0.214683	0.239146	0.206479	0.136354	0.246107	0.409092	0.406821	0.284571	0.224438	0.268486	0.601706	0.835908	0.975204	0.759896	0.611818	0.603653	0.521073	0.960352	0.852109	0.775748	0.625608	0.56033	0.999649	0.478399	0.363937	0.632198	1
0.136347	0.158613	0.172363	0.0938779	0.0435879	0.0327994	0.0994734	0.157443	0.127429	0.16008	0.131487	0.0732722	0.0889411	0.146293	0.111385	0.0860597	0.0354576	0.0418408	0.191769	0.209797	0.315279	0.343323	0.384578	0.436171	0.229844	0.273572	0.13583	0.554348	0.103793	0.125254	0.260059	0.364675	0.129341	0.45793	0.460597
0.0193432	0.0236364	0.0247192	0.0215023	0.0264202	0.0236981	0.02089	0.0212297	0.0185362	0.0202832	0.0192095	0.0186145	0.0202094	0.0434488	0.0217796	0.0228113	0.0405832	0.0460846	0.0355148	0.0803139	0.0477279	0.0309911	0.0301882	0.034124	0.0258464	0.0617408	0.0292173	0.0955082	0.022322	0.0220744	0.0233644	0.27972	0.197321	0.0417566	0.0300128

## Sheet: Fig.S2m
MAPPER ratio in Leader cells
0.000366885	0.00288996	0.00188859	0.00122999	0.004818	0.000508488	0.166391	0.00557894	0.00467093	0.00298715	0.00166062	0.0111262	0.00547405	0.00110526	0.00609515	0.0200182	0.00316801	0.15034	0.00939594	0.0193845	0.0161178	0.00117738	0.00105643	0.0028696	0.00470678	0.00196843	0.00606581	0.00381208	0.000671537	0.0243556	0.00475284	0.00416809	0.0172287	0.00248938	0.000843223	0.0112545	0.0678119	0.487894	0.00717702	0.00268846	0.00215753	0.00376136	0.00646386	0.00797544	0.000952674	0.00809793
0.000310291	0.00334555	0.0027274	0.00202304	0.00574644	0.000477584	0.0717094	0.00670006	0.00247696	0.00349633	0.00309387	0.00572118	0.00112036	0.00141994	0.00604331	0.00219011	0.00286264	0.220327	0.00672254	0.025602	0.0161767	0.00615856	0.00124151	0.00300241	0.00520315	0.00169384	0.00563339	0.00545492	0.00056918	0.0414444	0.00979812	0.00617602	0.0213045	0.00310561	0.00176689	0.0228554	0.0594096	0.178517	0.00689988	0.00401936	0.00263081	0.00302132	0.017974	0.00276806	0.00146375	0.00479257
0.000344442	0.00277695	0.00469127	0.00152916	0.00533657	0.00221595	0.0288753	0.00675722	0.0108642	0.00107867	0.00316995	0.00537597	0.00105649	0.00156841	0.00689704	0.00379686	0.00520194	0.372382	0.00717226	0.0107274	0.0156827	0.00576793	0.00165591	0.0041217	0.00586655	0.00107297	0.00390091	0.00759357	0.000925029	0.0583671	0.0104374	0.0188233	0.0301027	0.00397909	0.00321022	0.0511596	0.0507	0.0383965	0.00656673	0.0108419	0.00382719	0.00239095	0.0312447	0.00312857	0.00226946	0.00472732
0.000596715	0.00335471	0.00407942	0.00151826	0.00752834	0.00258159	0.0220589	0.00815405	0.0233332	0.00160135	0.00378805	0.00380589	0.00132832	0.00452401	0.00792815	0.00987676	0.00676239	0.219221	0.00928768	0.00935296	0.0163204	0.0077408	0.00400813	0.00427506	0.00447562	0.0010343	0.00359342	0.00924657	0.00225884	0.154635	0.00961682	0.0271798	0.0678292	0.00522445	0.00159154	0.0574192	0.0506349	0.0357506	0.00638043	0.0113656	0.00682768	0.00267447	0.0326427	0.00695375	0.00392783	0.00507644
0.000742518	0.00392523	0.00322167	0.00264229	0.00966977	0.00121337	0.0193323	0.00715292	0.042995	0.00342013	0.00595024	0.00821679	0.00197406	0.00661841	0.00796428	0.0138298	0.0131312	0.282149	0.0152306	0.00755778	0.0296374	0.0169398	0.00950494	0.00469457	0.00449419	0.001098	0.0038116	0.0109192	0.00580342	0.161441	0.0460426	0.0356631	0.112615	0.00538059	0.00706508	0.0760031	0.0544363	0.0439974	0.00993721	0.0147218	0.00799265	0.00362959	0.0958341	0.0217191	0.00638223	0.00706221
0.00101739	0.00481249	0.00392698	0.0147935	0.00710655	0.0020911	0.0267613	0.00708526	0.101026	0.00401102	0.0122853	0.0109091	0.00327392	0.0126746	0.00831408	0.015507	0.013333	0.45228	0.0520848	0.00875906	0.0493412	0.0350179	0.0204771	0.00725147	0.00474503	0.00120839	0.00521895	0.0192803	0.00945611	0.270676	0.0521791	0.074178	0.205863	0.00715005	0.0226207	0.0346493	0.057062	0.0432135	0.0195474	0.0331022	0.0110996	0.011976	0.113352	0.0245624	0.00846317	0.00599917
0.000974614	0.00485099	0.0033735	0.0311446	0.00866961	0.00255625	0.0542692	0.0091557	0.173781	0.00634069	0.0410691	0.0169187	0.00337504	0.00594981	0.0102996	0.027259	0.00898282	0.326763	0.0562391	0.0523749	0.154365	0.0741543	0.0294656	0.00826176	0.00663999	0.00177145	0.00835523	0.0326542	0.0230149	0.12244	0.056197	0.118176	0.245985	0.00698626	0.033774	0.17761	0.0591241	0.0555257	0.0285345	0.0486969	0.0106138	0.00555201	0.271365	0.0277323	0.00784268	0.00525923
0.00109515	0.00686781	0.0099853	0.0665929	0.014291	0.0141644	0.0334437	0.0150482	0.229307	0.00546886	0.0643593	0.0423378	0.00543969	0.0192109	0.0483044	0.0580684	0.0193025	0.566204	0.0544657	0.0974772	0.537646	0.0927582	0.0306792	0.0193932	0.00504548	0.00525661	0.0111841	0.0512114	0.0229437	0.367788	0.472343	0.143194	0.30779	0.0116395	0.0398899	0.525379	0.0675243	0.0561122	0.0373199	0.122361	0.00798004	0.00517672	0.141839	0.0507804	0.00848287	0.00536958
0.00243528	0.0214734	0.0224752	0.166617	0.023477	0.0183407	0.264648	0.0174937	0.212792	0.00951172	0.256091	0.0385749	0.0116695	0.0456275	0.0521946	0.0706976	0.0450372	0.371006	0.108434	0.0660566	0.930596	0.135513	0.0412175	0.0271019	0.00717762	0.0106576	0.0199329	0.0663087	0.0454931	0.621468	0.163922	0.294328	0.401488	0.0211468	0.0617032	0.300375	0.0768887	0.0776657	0.0591539	0.102397	0.0107678	0.0146449	0.206701	0.0275691	0.017103	0.00666736
0.00528736	0.0465984	0.0995345	0.50219	0.0139599	0.0176656	0.339244	0.0324936	0.209465	0.00970676	0.717525	0.0730379	0.0158295	0.0331544	0.131853	0.0682223	0.140283	0.295153	0.143281	0.0757188	0.756229	0.109105	0.0374203	0.0364097	0.0193661	0.0124908	0.0241005	0.0668988	0.0909498	0.431533	0.147151	0.269732	0.366134	0.0349163	0.0627782	0.235519	0.140425	0.067205	0.112432	0.124791	0.0149244	0.0270439	0.273054	0.0548151	0.0257856	0.00792683
0.0156361	0.0298765	0.106257	0.533198	0.0315635	0.0332749	0.483905	0.0771766	0.152022	0.0441747	1	0.0847127	0.036951	0.0508952	0.422427	0.0726056	0.150936	0.557449	0.194219	0.138984	0.636201	0.21003	0.0374225	0.205597	0.0529502	0.0194827	0.0455714	0.108479	0.134834	0.571069	0.251625	0.551972	0.94918	0.0579527	0.24719	0.214256	0.363291	0.0952867	0.0962752	0.147513	0.0270521	0.203947	0.467684	0.0534862	0.0330428	0.00971293
0.0373438	0.106227	0.110445	0.344912	0.0421595	0.0512162	0.528822	0.1172	0.196472	0.0756326	0.548293	0.18706	0.0556732	0.223312	0.38304	0.0860143	0.208631	0.67882	0.225178	0.356179	0.974305	0.244784	0.0831741	0.319428	0.0455055	0.0628622	0.107522	0.0960839	0.251073	0.743968	0.301626	0.317473	1	0.0718054	0.143266	0.391647	0.471463	0.142975	0.142195	0.233021	0.0467128	0.816085	0.2611	0.0496314	0.035464	0.0225093
0.0552149	0.112618	0.244592	0.289279	0.0450433	0.0359305	0.814175	0.163735	0.203318	0.107509	0.623629	0.341817	0.0863934	0.237343	0.251719	0.119338	0.292307	1	0.288039	0.332722	0.887219	0.367964	0.0944272	0.272791	0.102242	0.0819274	0.242692	0.166114	1	1	0.468598	0.308767	0.636671	0.0708158	0.157632	0.44884	0.463826	0.146114	0.41889	0.413812	0.0427787	1	0.266717	0.101643	0.092716	0.0480211
0.112466	0.161111	0.255536	0.440616	0.0874638	0.0335142	0.533172	0.254446	0.191091	0.146857	0.520737	0.234805	0.0986745	0.917244	0.226215	0.39864	0.442189	0.739913	0.397984	0.347238	0.82108	0.274689	0.120047	0.435241	0.104776	0.179927	0.415161	0.519005	0.371493	0.602365	0.53399	0.254096	0.508725	0.137355	0.344403	0.851901	0.287933	0.429609	1	0.991858	0.0764735	0.394347	0.363513	0.146682	0.159158	0.142791
0.351184	0.216022	0.616305	0.763853	0.206079	0.0970555	0.385657	0.334354	0.877224	0.303725	0.488582	0.389472	0.123444	0.913022	0.306173	0.696237	0.71974	0.698329	0.494518	0.533358	0.724811	0.348996	0.185016	0.414846	0.295537	0.204672	1	0.813781	0.214003	0.245717	1	0.469093	0.437865	0.640148	0.762487	0.831554	0.856666	0.51285	0.681648	1	0.10369	0.237261	0.957148	0.33591	0.238152	0.309698
0.435434	0.220802	1	0.890017	0.233133	0.421753	0.92389	0.624704	1	0.450049	0.384353	0.657953	0.139235	0.56813	0.436583	0.900729	0.621742	0.496111	0.509968	0.656641	0.699702	0.274826	0.342273	0.569038	0.605985	0.392965	0.926481	0.639846	0.292929	0.0381958	0.963097	1	0.32569	0.630515	1	1	1	0.420492	0.104324	0.799208	0.151366	0.108985	0.864657	0.427414	0.229448	0.493346
1	0.518732	0.722549	1	0.63816	0.627607	0.969375	0.871435	0.458121	1	0.276054	0.912712	1	0.823875	0.535971	1	0.83075	0.298564	0.692911	0.688668	0.715161	0.552785	0.327221	1	0.808257	0.495231	0.609362	1	0.518979	0.0375454	0.387354	0.916243	0.468181	1	0.585544	0.548183	0.551797	1	0.0437267	0.917482	0.151139	0.0939544	1	1	0.553117	0.652126
0.339966	1	0.293803	0.867227	0.448571	1	0.9418	1	0.36928	0.637009	0.327363	0.798572	0.528242	1	0.738292	0.624941	1	0.22064	1	0.963287	1	1	0.497849	0.822721	0.881583	0.812938	0.240152	0.482845	0.214046	0.0278244	0.0509024	0.666835	0.6306	0.690045	0.814171	0.563784	0.572829	0.86854	0.0332158	0.221658	0.271405	0.0131108	0.600483	0.268306	0.266894	0.909189
0.365685	0.456125	0.270944	0.157667	0.726811	0.312439	1	0.678058	0.109654	0.952028	0.147067	1	0.132503	0.28663	1	0.309387	0.35841	0.152202	0.292089	1	0.743139	0.221713	1	0.875748	0.545763	1	0.336615	0.299676	0.0673888	0.00649703	0.132817	0.661258	0.165063	0.131546	0.783039	0.152625	0.355306	0.315945	0.0227132	0.350302	1	0.00500573	0.473369	0.181063	1	0.811114
0.00209767	0.222527	0.379175	0.0119716	1	0.00159625	0.246639	0.081483	0.165183	0.24454	0.05312	0.752021	0.0445568	0.0339017	0.44826	0.0810731	0.314212	0.038744	0.0358566	0.692795	0.235868	0.180765	0.234987	0.0398223	1	0.0573505	0.290053	0.101262	0.00368137	0.00896258	0.0767298	0.293499	0.0391624	0.0525698	0.0731301	0.0590304	0.139645	0.325566	0.0426012	0.534159	0.0562454	0.00264305	0.233946	0.0370641	0.117399	1

## Sheet: Fig.S2n
MAPPER ratio in Follower cells
0.483772	0.0816424	0.00639994	0.018148	0.00920972	0.00216509	0.00557012	0.0746408	0.00107855	0.0196646	0.0865491	0.00049355	0.0106388	0.00292669	0.0209246	0.00209419	0.00401157	0.0184858	0.0015866	0.00683977	0.00310425	0.0168576	0.0349337	0.00358158	0.0282284	0.0063633	0.00177244	0.0478898	0.0465418	0.00978272	0.0360558	0.000978916	0.0688378
0.239157	0.277427	0.0116371	0.070656	0.00231916	0.00278965	0.0104235	0.0269681	0.00627124	0.00196975	0.015291	0.00294661	0.0137944	0.00636203	0.0194027	0.013979	0.0122993	0.00449153	0.00473847	0.00652627	0.00313875	0.0117845	0.0133308	0.00940537	0.183687	0.00768908	0.00346177	0.130125	0.178886	0.00325628	0.00376152	0.00134548	0.0103436
0.0509276	0.126069	0.167501	0.0665457	0.00349352	0.00301219	0.0108661	0.0312169	0.0228252	0.00284324	0.028962	0.00802826	0.0191928	0.0594122	0.0304544	0.015769	0.00645114	0.0101807	0.00863672	0.00741481	0.0119493	0.00416996	0.00659608	0.00914423	0.272702	0.0116146	0.0193079	0.0680957	0.0409754	0.0147808	0.00472344	0.00131846	0.00483376
0.0138886	0.125975	0.0846012	0.047302	0.00857565	0.0086047	0.014914	0.0442301	0.011476	0.0130345	0.0415955	0.0150246	0.0383511	0.0963628	0.0342833	0.0233073	0.0189188	0.0214099	0.0190712	0.00906888	0.0266607	0.00269569	0.0119643	0.00428885	0.26533	0.0170976	0.00989303	0.0568385	0.0538179	0.088494	0.0145717	0.00185733	0.00252153
0.0258024	0.107502	0.270627	0.0427824	0.00686229	0.00707624	0.049027	0.0455017	0.0244366	0.0533831	0.0336884	0.0160791	0.126112	0.143298	0.062257	0.0272466	0.0333039	0.151294	0.0192503	0.0129198	0.0609447	0.0188273	0.0138273	0.00448565	0.268264	0.0186955	0.021826	0.0334051	0.119855	0.132845	0.00538499	0.00877405	0.0182242
0.0602812	0.128424	0.345361	0.104453	0.00756544	0.0109414	0.0535736	0.0825331	0.0356358	0.0622147	0.0828314	0.01146	0.319676	0.179193	0.0825438	0.0663553	0.031985	0.114911	0.0281597	0.0310994	0.0438735	0.0159951	0.0290252	0.012899	0.265623	0.0366711	0.0255069	0.151768	0.31016	0.211184	0.0115566	0.0215191	0.0167505
0.10152	0.0900575	0.589708	0.132326	0.0101446	0.0116874	0.0963888	0.20665	0.0698506	0.123567	0.147967	0.019598	0.49103	0.224875	0.176728	0.0411894	0.0731144	0.197903	0.0593827	0.074562	0.111607	0.0112206	0.0203339	0.0265783	0.326623	0.0457637	0.0524189	0.305564	0.208615	0.283798	0.0116551	0.0202826	0.0130529
0.283257	0.106215	0.833683	0.139091	0.00528514	0.00902996	0.462552	0.219326	0.101382	0.119023	0.131132	0.0130608	1	0.117714	0.252772	0.0669453	0.0900521	0.0929543	0.0538654	0.178746	0.128551	0.0126607	0.0124981	0.0387647	0.438242	0.0438735	0.0593829	0.343728	0.816716	0.492579	0.0295347	0.0302671	0.0175088
0.33829	0.132017	0.545724	0.218224	0.0153668	0.0102608	0.173404	0.519354	0.143393	0.35232	0.110289	0.0237088	0.509787	0.0837743	0.358349	0.41132	0.11952	0.0417828	0.0571365	0.256099	0.0710908	0.0460978	0.0320208	0.0718423	0.557288	0.0976847	0.0702641	0.465238	0.887258	0.320116	0.065129	0.0697971	0.048835
0.311935	0.147287	0.42071	0.19257	0.0176093	0.0152	0.13989	0.905783	0.115097	0.356113	0.179341	0.0484164	0.363036	0.164398	0.266434	0.350988	0.202048	0.0306333	0.183276	0.489171	0.207564	0.104868	0.0207887	0.111984	0.827905	0.120277	0.302699	0.426209	0.798193	0.339937	0.107226	0.105042	0.228064
0.384936	0.3762	0.687291	0.253344	0.0553044	0.0226322	0.282027	1	0.235506	0.330412	0.22588	0.100606	0.439291	0.0493959	0.630383	0.253238	0.339231	0.0599015	0.190137	0.587231	0.326956	0.333507	0.0406072	0.116702	0.286203	0.141185	1	0.231534	0.604016	0.205785	0.138622	0.203955	0.306209
0.597455	0.34295	0.547411	0.458734	0.16564	0.0443576	0.353239	0.660657	0.343245	0.473062	0.281445	0.538299	0.524072	0.176877	0.607988	0.288058	0.400017	0.0378808	0.576435	0.551064	0.460663	0.395563	0.0290987	1	0.56838	0.29777	0.576179	0.327013	1	0.554009	0.106724	0.242253	0.526238
0.55621	0.315294	0.647898	0.453463	0.142301	0.0524572	0.403893	0.780142	0.383173	0.701146	0.327533	0.61045	0.857361	0.136308	0.517199	0.338392	0.481141	0.0434212	0.390569	0.592587	0.398862	0.565038	0.0397028	0.66386	0.439469	0.430111	0.811668	0.520456	0.158684	0.508417	0.388701	0.194483	0.605133
0.718704	1	1	0.512093	0.113414	0.0680838	0.531759	0.742345	0.374009	0.537396	0.553319	1	0.664189	0.143495	0.70265	0.588292	0.897322	0.0404029	0.461087	0.643703	0.32139	0.646242	0.453937	0.360943	0.710032	1	0.492166	0.660572	0.326012	0.473306	0.76433	0.340223	0.495664
0.96652	0.256491	0.924579	0.978088	0.215771	0.110978	1	0.297024	0.313363	0.879296	0.705863	0.567208	0.852675	0.189002	0.985717	0.878719	1	0.138351	0.252248	1	0.438326	0.489582	0.596732	0.330932	0.866822	0.996267	0.394968	1	0.52684	0.34454	0.296783	0.250746	0.641346
0.900535	0.330618	0.573997	1	0.512144	0.16707	0.827354	0.32342	0.477364	0.966247	1	0.462667	0.78947	0.451841	1	1	0.933517	0.408317	0.348362	0.765503	0.759145	0.574635	1	0.347482	0.975278	0.267937	0.445898	0.249363	0.333093	1	0.485558	0.113819	0.60731
0.604131	0.0971843	0.76096	0.553294	0.520429	0.137477	0.291445	0.237835	1	1	0.750231	0.678575	0.292174	0.242891	0.827863	0.699485	0.674738	0.749646	0.728278	0.327814	0.468008	0.651893	0.295168	0.575324	1	0.267492	0.555721	0.723325	0.443475	0.690207	1	0.12482	1
0.932734	0.0180925	0.672966	0.144734	1	0.26231	0.0862926	0.82183	0.431828	0.458713	0.28262	0.200613	0.309659	0.098281	0.462827	0.514128	0.370413	1	1	0.224391	0.546063	1	0.105296	0.326933	0.491993	0.444596	0.723062	0.554789	0.322455	0.523071	0.924802	0.464656	0.462653
1	0.00249455	0.912091	0.143871	0.190954	1	0.280746	0.448856	0.165379	0.277386	0.298607	0.150406	0.517997	1	0.402716	0.614482	0.365685	0.641151	0.53277	0.16235	0.98045	0.385336	0.0164757	0.243329	0.50367	0.0453689	0.45921	0.983703	0.259579	0.225265	0.26197	1	0.252939
0.16949	0.00191788	0.7362	0.064092	0.0415366	0.163516	0.142219	0.298496	0.0768735	0.087756	0.120796	0.0510525	0.0557119	0.0144357	0.084408	0.564693	0.119759	0.151433	0.19356	0.108949	1	0.375762	0.025042	0.0619065	0.114844	0.0146835	0.603354	0.900593	0.108946	0.171658	0.0460999	0.516034	0.388807

## Sheet: Fig.S2o
MAPPER ratio in 2D
0.00125597	0.00124812	0.00367031	0.00255031	0.00477429	0.00440014	0.00272917	0.00357007	0.0114444	0.00216743	0.00218867	0.00186193	0.0147329	0.00245652	0.00175623	0.00666049	0.00477769	0.00300231	0.0113372
0.00104292	0.00107197	0.00552786	0.00514186	0.00247897	0.00530119	0.00257955	0.00376829	0.22828	0.00191977	0.00238053	0.00177493	0.0110176	0.00190443	0.00167022	0.00829389	0.008784	0.00433282	0.0112896
0.000964519	0.00308496	0.0672909	0.0431045	0.0148985	0.0347015	0.00595409	0.0380547	0.156019	0.00273696	0.00243434	0.00169967	0.0155236	0.00190541	0.00148876	0.0167444	0.0102009	0.0123039	0.0105057
0.00094623	0.0399837	0.233987	0.0824459	0.052612	0.0778898	0.0294373	0.05608	0.200988	0.0307736	0.00415985	0.0017763	0.0207476	0.00816823	0.0202616	0.0339386	0.014667	0.0399086	0.0115743
0.00125536	0.0865085	0.19005	0.0656399	0.0470131	0.180022	0.1057	0.0202599	0.236138	0.122974	0.00573349	0.0133962	0.0953717	0.0403616	0.116777	0.0696889	0.0156917	0.0556356	0.151301
0.00396634	0.104999	0.205565	0.0796506	0.171121	0.19671	0.415887	0.11729	0.19628	0.077892	0.0848684	0.0230212	0.137259	0.128288	0.167932	0.0791704	0.00998989	0.0950071	0.106131
0.00957776	0.165876	0.363373	0.239102	0.275327	0.21497	0.649599	0.248217	0.280976	0.063651	0.187326	0.030848	0.312226	0.158681	0.244605	0.172474	0.00557083	0.252835	0.103328
0.0160874	0.261734	0.383513	0.144792	0.315077	0.263663	0.671284	0.264605	0.187521	0.146135	0.271754	0.0606112	0.587271	0.28534	0.276084	0.20592	0.159182	0.174547	0.0368834
0.0527409	0.390814	0.370261	0.21244	0.198294	0.505883	0.723792	0.712992	0.281027	0.430809	0.516722	0.107991	0.570171	0.696899	0.519232	0.209985	0.137383	0.237234	0.0826232
0.123407	0.228193	0.355789	0.216327	0.406263	0.503714	0.751726	0.940272	0.209283	0.381232	0.583133	0.225363	0.712821	0.342718	0.528976	0.346106	0.175416	0.299943	0.18282
0.111329	0.482933	0.635616	0.672364	0.403789	0.454913	1	0.51823	0.637883	0.469693	0.730019	0.447867	1	0.623867	0.549221	0.28347	0.159518	0.549392	0.128545
0.178787	0.355668	0.672367	1	0.458189	0.851253	0.82449	0.609591	0.650298	0.377547	0.735617	0.264389	0.843964	0.923992	0.590811	0.265529	0.512962	0.285334	0.0925094
0.180146	0.488391	0.890075	0.856328	1	0.720556	0.689056	1	0.687549	1	0.872374	0.153319	0.903529	0.879405	0.738935	0.315148	0.915265	0.391466	0.0406812
0.228747	0.885318	1	0.448013	0.481212	0.881075	0.838796	0.697842	1	0.956652	0.900388	0.247746	0.701148	0.985519	0.714513	0.424027	1	0.620921	0.0874307
0.238884	0.953671	0.927102	0.365377	0.181438	0.809813	0.745581	0.989431	0.284403	0.826017	0.818512	0.473761	0.819258	1	0.934298	0.715769	0.511737	1	0.441916
0.327375	0.621335	0.765462	0.126564	0.250067	1	0.57271	0.851311	0.0676074	0.696675	0.898158	0.313282	0.312612	0.603231	0.857809	1	0.69735	0.555288	1
0.302921	0.372489	0.289918	0.00848206	0.135485	0.455358	0.416796	0.749536	0.0471361	0.633035	1	0.73587	0.0950828	0.405512	1	0.502682	0.542196	0.477354	0.584374
0.420827	1	0.229482	0.00937391	0.0112593	0.181156	0.301367	0.304437	0.00943048	0.281867	0.379806	1	0.119006	0.0099907	0.591728	0.200804	0.585905	0.481608	0.0138409
1	0.0821173	0.207436	0.00198086	0.00404874	0.288719	0.225026	0.0929981	0.00911379	0.129428	0.0257677	0.803734	0.0615725	0.060437	0.0678471	0.249458	0.0731377	0.243295	0.015155
0.539096	0.00280001	0.0237717	0.00206615	0.00621952	0.124423	0.0248992	0.00929117	0.00907976	0.0199844	0.00362117	0.119708	0.0300042	0.0159735	0.00217339	0.0431816	0.00419857	0.112446	0.0128606

[truncated: 1 more sheets: Fig.S2p]
