# Supplementary material for: Endoplasmic reticulum–plasma membrane contact gradients direct cell migration
Source: Nature. 2024 Jun 12;631(8020):415–23. doi: 10.1038/s41586-024-07527-5 (PMC11236710; doi:10.1038/s41586-024-07527-5)
Supplement: Supplementary file 20 — Source Data Extended Data Fig. 3 [file 41586_2024_7527_MOESM20_ESM.xlsx]

## Sheet: Fig.S3a
Time	EX1	EX2
0	0	0
0.166667	0.247504	0.102098
0.333333	0.14528	0.0883957
0.5	0.0900037	0.22792
0.666667	1.00359	0.532766
0.833333	1.29957	0.548441
1	1.52059	0.587225
1.16667	1.71386	0.665302
1.33333	1.65803	0.75105
1.5	1.85923	0.880764
1.66667	2.07313	0.948997
1.83333	2.08994	1.07313
2	1.90166	1.13882
2.16667	1.95909	1.2783
2.33333	2.05434	1.26091
2.5	2.19963	1.14613
2.66667	2.26004	1.22722
2.83333	2.57068	1.28274
3	2.93896	1.45281
3.16667	3.0106	1.54364
3.33333	3.27115	1.69412
3.5	3.45649	1.73112
3.66667	3.60129	1.73369
3.83333	3.60884	2.04227
4	3.80496	2.12641
4.16667	4.04173	2.14758
4.33333	4.29601	2.15249
4.5	4.79095	2.18957
4.66667	5.24665	2.1757
4.83333	5.65266	2.26277
5	5.94171	2.35605
5.16667	6.08089	2.39771
5.33333	6.58848	2.38999
5.5	6.80298	2.66366
5.66667	6.69164	3.18418
5.83333	6.67319	3.39169
6	6.8464	3.27482
6.16667	6.97323	3.24641
6.33333	6.99895	3.3472
6.5	7.15128	3.62112
6.66667	7.27652	3.77003
6.83333	7.31158	4.02357
7	7.42939	4.00582
7.16667	7.60452	3.97825
7.33333	7.51479	3.88446
7.5	7.57369	3.94829
7.66667	7.57102	4.04637
7.83333	7.5657	4.06078
8	7.68246	4.10851
8.16667	7.56629	4.09224
8.33333	7.63224	4.14975
8.5	7.70157	4.21271
8.66667		4.45701
8.83333	8.31758	4.73767
9	9.20667	4.96777
9.16667	9.39578	5.02379
9.33333	9.05383	5.03953
9.5	8.82051	5.02945
9.66667	8.88227	5.04186
9.83333	9.10982	5.1418
10	9.153	5.2229
10.1667	9.09517	5.20376
10.3333	9.08966	5.27922
10.5	9.24005	5.19931
10.6667	9.35837	5.24949
10.8333	9.59257	5.34882
11	9.958	5.29373
11.1667	10.1761	5.40154
11.3333	10.188	5.4999
11.5	10.3618	5.36895
11.6667	10.2082	5.39464
11.8333	10.0058	5.6366
12	10.1225	5.83165
12.1667	10.2368	5.88933
12.3333	10.3011	5.96816
12.5	10.3012	6.01944
12.6667	10.1757	6.26873
12.8333	10.2552	6.33354
13	10.4597	6.56603
13.1667	10.415	6.47534
13.3333	10.4981	6.53474
13.5	10.6411	6.79664
13.6667	10.7264	6.88805
13.8333	11.0988	6.89972
14	11.097	7.00339
14.1667	11.1128	7.03208
14.3333	11.1286	7.22115
14.5	11.4895	7.16537
14.6667	11.3795	7.25064
14.8333	11.4273	7.33386
15	11.5392	7.19177
15.1667	11.753	7.21642
15.3333	11.9122	7.41975
15.5	11.9436	7.60952
15.6667	12.0648	7.53893
15.8333	12.2154	7.66075
16	12.2519	7.60973
16.1667	12.3225
16.3333	12.2654	7.70433
16.5	12.4018	7.7766
16.6667	12.4399	7.7683
16.8333	12.5503	7.9135
17	12.6196	8.10106
17.1667	12.6975	8.28064
17.3333	12.9	8.35403
17.5	12.927	8.38885
17.6667	13.1076	8.51103
17.8333	13.2024	8.69121
18	13.2294	8.73164
18.1667		8.69131
18.3333		8.59695
18.5		8.5656
18.6667		8.5625
18.8333		8.71942
19	13.3806	8.84855
19.1667	13.6538	8.75321
19.3333	13.6288	8.88348
19.5	13.7719	8.90046
19.6667	13.6395	9.03262
19.8333	13.3884	9.24997
20	14.0122	9.30267
20.1667	13.964	9.41757
20.3333	14.249	9.48625
20.5	14.1324	9.5409
20.6667	14.164	9.45992
20.8333	14.4186	9.42971
21	14.5432	9.56903
21.1667	14.8669	9.70141
21.3333	14.8721	9.55591
21.5	15.0714	9.58674
21.6667		9.66134
21.8333	15.4733	9.78328
22	15.8958	9.7522
22.1667	15.7639	10.0255
22.3333	15.5815	10.0461
22.5	15.4844	10.3374
22.6667	15.5033	9.93114
22.8333	15.5345	9.95746
23	15.8433	10.2901
23.1667	15.8256	10.2562
23.3333	16.2746	10.2815
23.5	16.0516	10.3386
23.6667	16.634	10.5241
23.8333	16.7415	10.5155
24	16.7929	10.5477
24.1667	16.819	10.7152
24.3333	16.7764
24.5	16.2227
24.6667		10.9523
24.8333	16.8174	11.001
25	16.9607	11.0371
25.1667	17.3439
25.3333	17.484	10.9429
25.5	17.1904	10.9788
25.6667	17.3581	11.1439
25.8333	17.3287	11.3583
26	17.4251	11.4065
26.1667	17.5172	11.3867
26.3333	17.5593	11.326
26.5	17.2643	11.5325
26.6667	17.5747	11.4994
26.8333	17.5375	11.6377
27	17.6121	11.6829
27.1667	17.6729	11.5303
27.3333		11.6476
27.5	17.9958	11.5012
27.6667	17.9083	11.6967
27.8333	17.7558	11.6414
28	18.3005	11.6899
28.1667	18.4399	11.4306
28.3333	18.7546
28.5	18.4908
28.6667	18.5522
28.8333	18.788
29		12.0528
29.1667	19.3135	12.2298
29.3333	19.6338	12.2324
29.5	19.2821	12.2844
29.6667	19.3375
29.8333	19.7278	12.202
30	19.6476	12.2441
30.1667	19.5984	12.2813
30.3333	19.3939	12.3273
30.5	20.0653	12.4854
30.6667	20.4326	12.4995
30.8333	20.3339	12.4812
31	20.5943	13.1156
31.1667	20.8131	13.2191
31.3333	20.7273	13.1789
31.5	20.9023	13.1604
31.6667	21.2649	12.8749
31.8333		12.9125
32		13.0543
32.1667	21.3676	13.0133
32.3333	21.8614	13.0337
32.5	21.767	13.1704
32.6667	21.6936	13.1977
32.8333	21.948	13.4518
33		13.6323
33.1667	22.1466	13.7467

## Sheet: Fig.S3c
WT		NC siRNA		E-Syt1 siRNA		E-Syt2 siRNA
125.796	451.622	236.197	239.693	259.662	30.0475	663.807	582.444
278.614	820.785	614.307	761.472	108.486	1352.76	438.511	453.422
298.973	889.355	1103.08	308.309	109.67	565.517	392.203	407.507
239.902	448.746	993.948	280.992	634.987	454.571	625.513	399.096
738.904	741.227	1222.27	730.737	203.806	186.177	317.082	824.996
797.772	465.576	918.756	365.09	147.963	69.9223	103.36	516.465
910.564	675.739	429.209	254.028	1178.2	175.875	792.118	1959.07
603.858	407.437	227.053	1454.61	83.4999	378.032	482.835	1242.19
554.662	696.406	1045.12	247.98	174.24	181.312	493.145	491.373
341.565	368.899	591.409	676.685	154.929	145.594	1130.84	514.195
1216.92	801.06	562.454	393.75	38.7916	128.511	364.058	335.164
827.847	609.604	912.157	1064.43	145.376	251.805	222.037	502.424
497.915	1551.15	1934.17	932.884	212.074	372.893	409.932	1158.36
350.494	438.332	1125.8	822.308	129.656	533.448	584.866	716.442
790.585	402.523	485.437	1120.57	711.398	395.043	371.258	525.692
380.8	504.438	463.042	302.57	308.73	107.858	540.715	769.13
542.293	1073.98	316.422	364.972	418.613	398.062	531.175	1197.62
484.723	1451.34	504.373	755.97	655.839	410.208	557.567	352.69
48.2116	574.682	634.161	512.486	1067.61	-27.8511	759.021	660.762
555.402	424.254	264.414	1104.1	390.993	-21.3341	935.142	1326.89
799.824	392.798	280.852	1349.07	24.7081	218.27	608.416	113.722
1091.29	830.056	111.562	585.773	11.9569	29.9908	576.596	1155.82
376.773	370.111	452.735	457.966	149.198	71.2534	739.075	665.748
390.794	654.155	674.143	985.097	283.204	29.6586	566.327	713.923
1024.66	470.67	838.292	450.143	306.189	254.138	273.195	713.927
507.343	152.043	629.11	548.824	63.3108	241.944	526.048	849.733
254.48	588.905	331.252	180.471	163.983	245.74	545.143	382.258
642.096	835.775	1059.92	156.036	118.293	29.9177	735.572	1035.2
435.615	975.401	886.749	771.518	-31.8886	272.349	713.884	552.412
228.495	1149.91	110.614	1066.22	62.7389	227.283	581.416	959.628
759.928	485.798	299.388	348.335	213.783	655.489	836.465	954.432
547.082	755.383	352.533	209.972	-43.5778	352.987	666.528	879.509
511.998	913.956	195.228	371.195	609.627	215.516	681.007	862.974
500.382	666.341	464.871	382.374	-3.94239	252.8	359.538	675.7
215.565	543.67	887.446	145.13	-12.6911	581.246	511.556	351.077
788.287	545.226	508.217	234.527	516.646	177.557	480.611	518.87
619.583	55.7276	407.22	169.183	197.37	163.639	933.073	864.006
966.634	949.144	384.655	380.29	1071.06	346.576	620.551	592.426
706.289	634.318	247.456	635.825	179.354	1051.33	775.001	457.773
183.942	330.531	400.458	484.845	103.258	106.951	913.163	752.103
283.88	971.712	513.795	77.632	45.2531	928.178	710.402	666.569
973.073	777.16	1037.44	290.133	17.4344	296.248	747.184	656.697
1435.29	597.236	1138.47	619.7	222.465	349.25	705.244	618.682
1116.3	751.071	597.963	1172.76	407.843	58.8925	537.534	1073.2
328.36	548.708	3328.13	192.024	247.535	567.159	424.67	924.353
707.905	799.381	660.682	253.242	-17.3052		1416.81	1067.95
480.235	996.942	802.136	555.919	15.3868	87.0559	547.039	724.976
485.016	475.048	126.387	634.958	49.7906	227.54	1147.19	1040.38
452.358	887.763	272.421	163.881	28.7142	140.648	743.97	838.779
972.826	250.13	865.99	517.719	450.378	659.498	1073.15	284.466
1786.54	2054.19	1334.44	494.55	200.051	404.654	189.656	1170.8
370.459	424.843	476.112	0.480261	78.8662		477.934	722.522
281.63	390.484	290.264	518.783	192.342	230.802	592.456	635.95
720.67	670.465	699.708	282.253	254.038	476.898	607.407	641.88
394.45	709.519	1018.54	468.278	407.147	75.4493	711.413	484.757
566.878	639.698	232.677	253.032	373.831	217.924	225.15	1105.58
817.2	560.767	501.857	517.946	611.782	-18.2414	1129.85	1178.91
514.543	638.525	482.134	524.894	12.784	90.5153	866.839	390.798
545.51	496.754	186.997	808.933	80.2037	767.437	708.999	1500.03
694.346	1003.46	1078.2	1055.64	200.596	60.4607	509.781	962.604
517.452	1290.28	196.971	819.997	235.338	1376.33	1428.98	1232.86
448.333	1069.46	473.772	485.243	419.458	238.693	770.62	714.914
1035.46	712.471	190.837	536.273	72.7938	136.791	703.927	407.85
306.149	135.166	401.454	180.26	133.88	243.191	671.436	345.592
550.191	957.671	622.079	625.412	184.591	459.755	435.798	958.292
341.833	1144.6	623.439	360.312	93.2893	240.923	734.757	512.383
328.374		986.484	260.973	382.248	-5.82817	858.449	359.977
	419.104	517.985	792.424	427.017	86.948	1112.9	913.011
459.288	281.379	1261.01	345.229	300.58	40.4999	535.656	974.047
321.693	784.672	967.867	342.365	132.039	229.519	1007.43	1239.12
1694.15	760.779	342.107	582.922	257.849	217.487	415.084	438.764
878.124	125.114	307.711	471.966	233.519	837.171	929.221	508.977
174.915	1176.7	452.5	399.149	631.271	60.3181	667.803	529.765
369.477	1626.66	775.575	371.686	-8.15226	215.032	317.869	299.876
480.712	407.352	364.733	117.738	16.5046	164.404	492.535	533.788
244.769	754.096	485.452	1078.31	104.933	33.8455	923.68	975.261
570.946	712.779	413.865	47.1169		277.312	1415.19	1172.82
431.116	1180.13	714.592	1032.31	68.5566	7.64414	683.445	601.943
1103.82	126.26	459.48	282.99	-24.3685	144.746	1012.21	561.401
292.243	629.099	259.532	396.606	1039.97	218.42	1096.84	310.112
217.87	712.083	384.902	300.64	59.2121	74.8695	1183.2	1136.71
373.146	527.623	198.903	472.916	244.532	831.758	535.884	453.475
1020.26	292.174	444.73	1170.58	44.0492	137.614	1235.3	963.899
1197.83	724.651	311.895	664.828	157.662	216.478	699.518	569.308
824.013	838.336	192.938	496.15	98.0141	272.876	923.804	1400.62
	1122.69	235.127	264.848	29.2627	278.187		625.889
791.848	1413.29	151.306	761.813	-2.38762	410.388	433.792	683.56
579.049	608.608	2015.85	760.314	43.707	107.659	491.778	934.781
1016.35	511.927	160.393	427.001	55.6788	90.0796	159.121	1309.13
929.356	308.773	612.239	598.344	970.057	76.873	1075.72	714.342
549.721	793.383	1281.4	1104.23	378.367	-34.0159	626.635	575.88
263.612	563.875	468.526	883.682	69.7921	154.452	650.272	811.239
623.937	1172.84	245.936	863.478	14.5766	178.263	892.735	1263.26
655.489	832.498	1364.46	69.7829	243.135	217.606	475.383	758.836
335.656	996.197		354.619	-3.42404	167.085	1038.45	918.246
97.6464	1456.31	338.001	692.586	-6.84278	811.215	506.205	1457.34
537.931		1034.75	1420.28	165.113	54.273	492.441	1298.7
1175.27	524.091	749.186	619.68	126.863	515.493	1061.65	993.505
1246.64	1034.19	311.125	151.081	20.9171	329.386	672.876	1870.46
352.338	666.011	884.491	352.403	70.8067	578.914	479.993	583.813
691.499	429.506	180.576	345.04	-9.78414	264.68	294.572	1757.88
1118.08	993.255	184.192	581.922	150.305	393.954	547.066	367.435
523.067	1881.77	176.619	890.309	200.02	28.0651	1351.74	134.972
726.915	481.294	384.73	658.412	232.409	248.524	722.199	1690.17
728.784	994.828	853.879	402.511	52.5545	764.154	761.481	564.035
929.002	741.075	94.9141	943.631	-45.708	252.413	1171.23	395.159
443.125	614.443	954.282	402.353	424.593	496.678	370.177	476.405
378.339	656.805	1237.68	575.467	684.952	179.783	627.13	833.563
182.761	183.459	601.092	1254.89	51.9345	192.322	835.721	1605.27
636.9	629.08	514.467	829.388	30.9398	51.885	373.873	574.189
152.345		381.206	746.208	28.5448	46.7044	623.49	303.84
373.796	266.977	217.843	1209.48	-46.962	86.0877	919.483	713.556
1102.64	1328.2	194.221	1055.44	21.3788	117.519	645.423	534.61
818.013	596.145	455.147	371.38	3.42441	341.331	506.516	983.277
162.893	768.663	1100.93	707.027	-34.3926	44.3712	670.28	189.101
624.711	840.247	674.945	1436.46	296.017	428.408	976.413	1063.19
966.093	770.142	511.607	361.156	184.365	-17.3884	555.489	318.853
665.517	1296.8	341.576	797.356	-12.5272	485.436	442.171	588.795
1096.62	1068.33	355.672	575.582	424.659	226.534	887.222	903.147
1323.63	263.697	1050.41	677.997	234.454	201.826	1032.9	475.653
968.24	848.664	363.876	1236.81	306.908	499.587	845.809	1089.67
633.422	1212.5	201.784	922.749	-31.0222	167.257	424.1	1409.52
554.716	214.551	532.956	1385.71	81.9611	139.582	912.54	676.175
997.25	680.312	943.268	316.734	269.494	247.607	769.34	679.779
	231.433	544.82	598.477	182.752	233.983	731.146	973.571
933.911	822.388	516.368	955.333	-20.7797	287.809	320.272	867.587
110.299	360.238	1064.84	1283.29	23.3819	203.402	1222.97	295.886
372.932	903.325	594.027	352.622	230.145	771.602	1642.93	611.727
575.946	640.772	425.53	878.104	87.0655	429.72	1032.89	610.51
609.362	506.219	597.303	1055.44	333.263	445.126	370.838	1342.23
127.79	497.063	370.162	424.898	14.1511	180.364	1116.01	1173.07
815.847	742.973	408.331	379.259	140.756	247.079	659.023	314.439
223.937	548.82	708.722	93.9795	10.4054	1258.94	931.055	1382.31
486.813	531.706	297.146	1190.53	157.483	145.402	369.516	226.594
520.195	69.9951	813.234	504.09	47.8624	172.226	778.579	536.422
430.831	1091.88	287.115	872.798	64.2327	174.637	1088.26	709.938
292.503	330.638	276.177	635.837	497.153	408.825	313.173	652.821
511.219		442.136	663.345	62.7825	83.4503	552.944	555.096
474.279	605.194	211.689	268.034	15.915	111.2	2811.05	85.8945
-37.8519	1254.85	297.197	610.455	122.31	432.942	445.971	712.995
622.258	880.154	710.625	415.688	26.1986	1124.26	1399.17	636.433
313.902	487.537	302.378	1264.35	570.175	544.809	918.196	1033.87
899.41	565.22	786.042	1651.17	145.3	246.626	516.116	916.106
177.597	667.132	389.21	1240.05	279.408	19.743	1326.18	1346.99
660.535	245.605	596.61	364.245	83.8448	56.6558	1488.47	556.558
753.168	321.598	224.269	299.023	89.1413	545.191	777.328	556.786
808.52	659.395	306.676	460.839	95.0074	-37.357		1104.23
316.168	360.716	558.614	727.904	125.702	146.128	1126.59	818.042
434.206	306.707	767.882	614.98	79.8355	146.298		545.433
1515.18	814.608	592.561	1310.43	-41.8021	74.4629	483.673	706.503
782.747	632.801	762.258	324.742	263.341	443.729	515.085	543.807
748.428	1098.74	1001.24	730.93	648.128	881.976	648.471	636.386
102.128	904.095	676.804	338.338	630.476	133.11	667.084	724.923
569.972	1369.47	634.899	499.209	70.4838	63.1604	455.958	472.705
425.645	738.966	947.611	831.912	344.031	57.4231	498.352	1291.17
285.821	1180.52	1073.98	286.963	146.731	-19.6425	955.649	717.616
458.677	339.685	285.316	677.051	394.146	136.427	525.836	1342.21
772.767	1033.75	433.507	1140.51	168.521	207.737	1144.32	1146.15
391.163	1475.63	241.079	493.873	213.525	267.626	714.818	589.043
645.641	1326.06	148.08	448.468	826.73	208.547	816.896	954.755
1563.5	586.704	598.188	921.36	578.225	373.673	874.635	751.083
1167.23	341.782	774.252	500.675	1.1378	439.345	297.814	1571.67
771.695	373.354	630.069	1698.95	70.064	272.561	1213.11	937.547
928.503	638.426	441.233	695.867	98.904	133.636	924.075	1015.47
239.807	878.283	340.744	383.268	27.7029	272.204	681.236	1055.08
1189.82	886.873	1203.68	712.897	-52.1947	151.445	1029.2	388.455
349.228	341.111	369.269	102.456	94.694	237.816	897.824	1738.75
881.47	660.896	702.003	1073.94	203.366	139.587	601.373	1065.09
780.855	1266.91	158.009	254.149	195.813	282.945	844.112	1187.99
1017.09	1054.88	381.433	494.944	234.406	455.23	304.641	1125.45
517.543	1199.09	294.91	637.915	202.656	582.612	733.231	1067.37
392.137	526.189	780.97	440.006	414.743	65.2231	1235.97	281.559
1528.7	805.212	616.226	339.6	142.71	64.3872	1047.25	1055.85
654.917	161.48	416.526	463.449	68.7496	417.444	675.455	595.176
447.988	1006.19	1143.92	254.775	36.7902	339.534	535.033	1566.77
501.267	795.934	390.708	1537.38		178.882	762.211	1116.65
523.144	463.997	677.919	1496.11	-9.36335	74.6108	327.873	1268.51
223.385	1127.48	325.997	830.815	105.748	205.23	390.318	275.299
177.945	1376.12	1273.15	539.737	0.213887	98.9659	1025.82	942.501
1001.98	744.067	595.228	441.517	-24.1291		598.852	1232.05
592.279	903.899	637.522	166.031	299.412	522.032	542.225	600.224
795.282	1211.14	867.962	1096.41	2.57131	170.413	335.392	1105.7
394.322	358.118	331.398	1069.94	-16.2912		750.836	836.69
1663.44	200.529	1075.18	369.444	118.279	544.891	466.041	488.631
651.303	365.353	667.875	187.061		130.048	935.986	420.795
910.311	1497.28	855.436	2038.79	47.8296	80.6598	1127.63	394.054
619.258	267.237	1206.35	277.015	257.577	243.977	1197.12	1673.5
	1236.3	558.421	394.512	90.5089	256.841	663.051	988.258
344.796	343.468	669.458	295.234	99.9247	77.5842	882.944	1007.26
563.864	1260.56	595.498	146.919	210.393	311.23	991.202	821.509
480.326	525.385	623.378	347.132	120.566	283.342	491.626	1080.52
544.599	452.697	391.918	959.449	303.594	100.915	882.819	1183.86
514.756	1234.07	129.354	760.711	391.383	271.891	985.123	503.698
	600.15	372.519	118.583	-6.85023	96.4407	420.704	1658.73
266.06	2223.85	571.339	877.773	157.596	223.778	1268.14	1029.39
519.707	438.259	249.466	229.001	248.987	97.0962	695.516	1405.34
357.831	1010.28	397.795	1107.85	-18.5569	-34.9415	545.846	575.821
1415.52	405.976	1153.26	297.28	64.6363	104.09	398.869	668.565
564.672	685.559	253.569	656.231	77.3551	60.125	415.601	839.259
438.819	938.693	155.702	1047.88	78.2643	776.466	868.318	451.144
	313.22	687.655	108.92	466.682	497.851	291.797	454.596
1041.16	568.836	339.735	375.971	141.335	316.78	580.765	1530.2
651.189	668.679	66.7275	247.334	-17.5883	443.491	735.747	392.309
1243	426.74	746.593	237.452	244.009	19.4148	1171.32	1100.35
18.2358	749.217	443.798	182.014	72.1764	690.402	1292	945.129
1218.37	958.919	459.798		34.5249	322.157	401.565	558.863
1276.37	717.855	630.032	365.138	120.733	290.118	1129.59	395.941
1258.51	950.39	387.442	787.933	204.562	437.906	1082.99	605.517
542.322	499.597	1006.45	406.534	113.766	810.856	966.619	1476.52
314.012	259.83	387.419	1447.98	36.4124	87.509	926.372	405.223
1336.49	638.793	888.1	1004.3	128.148	365.385	522.201	794.192
875.09	553.999	693.966	469.953	175.563	33.7606	1083.16	1403.91
192.979	270.842	973.521	1322.35	246.023	258.039	695.116	463.623
1728.7	297.563	840.562	1090.97	-30.6849	229.148	621.613	1063.99
251.824	93.7766	833.644	665.997	-36.8997	348.926	941.165	907.687
346.297	467.608	498.097	585.957	312.927	164.706	542.39	1462.35
802.003	860.098	772.337	385.637	113.275	265.708	235.199	1238.15
929.233	2483.86	453.128	367.825	128.012	205.19	1084.49	981.434
489.765	924.092	299.376	481.464	150.407	286.803	560.186	731.557
896.15		504.424	271.261	60.7246	635.276	990.458	951.88
346.069	739.732	320.817	261.987	153.306	61.1438	767.189	1237.93
605.261	654.381	176.899	885.889	409.328	422.243	720.215
417.409	1448.52	433.751	387.51	93.9633	308.394	272.537	1056.71
262.258	735.861	143.112	625.912	28.8059	81.2599	1544.38	340.759
483.648		802.823	368.506	100.863	125.885	804.584	1289.07
728.199	568.147	114.658	410.182	144.412	83.0034	452.108	440.526
1501.02	524.193	1175.56	610.296	14.9102	164.836	419.943	839.059
944.152	1264.92	675.324	924.421	107.924	624.365	703.288	429.201
850.421	706.069	809.969	766.981	170.319	155.017	896.589	517.656
279.716	934.113	681.766	460.406	173.256	148.576	685.279	621.593
256.622	203.215	558.851	724.849	54.7126	120.146	707.679	1032.73
243.962	845.171	614.141	619.192	182.16	239.551	409.821	708.058
641.299	480.909	317.623	432.491	359.053	-38.1724	819.237	541.404
140.048	451.87	151.491	587.603	101.565	136.371	921.312	269.592
277.893	785.204	164.523	656.999	-19.3661	159.089	765.706	833.073
703.272	1213.78	508.053	112.057	30.261	368.283	429.203	1134.52
545.769	1126.47	495.476	442.813	-24.1286	193.966	406.958	685.016
746.654	1703.53	351.791	78.2689	37.227	1043.11	182.368	1657.34
403.76	962.211	938.141	488.846	652.126	381.577	585.822	772.698
266.538	879.966	722.083	1117.35	240.204	436.752	658.83	482.226
987.18	627.535	556.482	680.008	6.25013	203.365	985.068	1387.61
	1115.25	855.607	380.511	139.628	463.774	950.185	450.887
446.061	756.336	1610.68	448.87		103.431	1215.77	720.24
1258.3	596.002	922.119	571.251	110.607	133.802	788.549	1100.47
336.674	889.109	633.099	1463.35	23.8522	858.919	526.894	1357.35
1226.11	805.514	880.586	181.683	212.572	174.984		1053.71
96.1449	287.653	1592.51	121.613	123.728	132.989	1106.87	613.18
567.056	1587.37	215.583	450.792	364.251	185.673	722.296	560.387
751.865	601.22	431.02	383.562	94.5191	467.233	627.657	1532.96
836.636	564.655	306.53	467.189	277.171	116.672	547.004	134.731
354.171	611.917	457.271	1207.52	138.836	176.335	621.662	1255
458.105	853.212	1457.48	522.138	537.747	431.308	731.006	711.725
1078.78	1187.47	661.49	307.316	-54.7792	139.812	919.124	527.915
978.478	692.554	59.2507	95.3748	18.2617	330.219	1701.68	1237.58
599.849	246.838	631.761	157.23	2843.35	412.073	681.717	1685.32
97.9386	459.794	229.515	271.473	794.838	124.899	773.677	1014.5
840.595	889.663	348.848	266.618	1440.31	101.886	183.666	514.267
673.414	399.197	1553.46	533.475	-24.4005	529.52	407.219	1000.61
736.238	329.644	507.724	686.335	1132.63	394.296	716.462	588.255
1272.04	691.065	681.232	205.828	247.726	490.691	981.821	1358.14
1293.01	1134.43	262.204		4.01244		384.022	747.366
266.086	1448.25	1065.33	552.826	-0.421927	381.568	245.457	834.025
336.319	791.842	443.749	736.216	30.999	344.734	1016.4	1297.71
738.244	216.289	943.649	149.853	88.4068	431.77	571.52	318.959
1175.77	527.853	23.4691	637.711	-14.3102	52.5962	433.604	502.553
606.644	612.096	282.198	565.782	257.604	277.785	507.317	974.926
975.502	698.372	468.449	427.531	96.7417	200.026	718.571	755.706
645.066	1157.49	754.536	1103.29	582.207	215.973	227.492	779.94
426.23	1443.56	368.678	601.521	250.486	159.071	431.607	611.109
859.243	553.173	1260.03	627.007	205.485	89.2399	284.153	882.974
613.968		410.869	834.839	256.129	409.705	770.812	310.025
1192.47	462.109	2013.76	708.762	-30.5742	218.118	981.556	418.412
344.673		681.751	-54.2488	150.958	330.946	1012.52	766.564
613.185	819.614	299.314	1008.3	156.349	258.837	530.504	100.45
480.52	100.771	1294.63	252.152	153.018	163.288	659.175	229.898
-50.7784	1077.62	1075.01	180.256	-1.06973	437.581	125.718	516.349
285.949	1252.81	198.08	278.523	46.1713	285.777	901.272	560.944
1502.21	634.189	346.348	392.283	87.572	80.8403	722.49	336.575
731.651	823.174	354.969	593.304	447.321	324.544	476.721	980.558
138.918	452.709	170.041	490.997	33.8022	394.458	729.5	723.843
261.014	1218.61	601.247	1274.14	68.0752	197.469	667.606	847.504
1368.46	315.966	374.511	232.286	99.8789	266.052	597.522	750.132
702.067	445.87	597.733	241.25	-53.4619	268.841	1293.88	741.445
1272.94	390.12	629.284	1356.23	-0.0633984	147.95	781.055	873.735
223.021	267.666	776.235	323.259	198.72	76.5977	682.8	393.873
488.658	502.05	809.705	581.232	25.8791	220.703	905.787	995.328
734.005	843.727	602.45	839.01	132.22	117.174	1073.62	688.632
1018.25	1101.57	1110.2	930.822	23.1286	54.2517	989.883	681.148
698.052	845.019	211.652	603.27	-19.6815	359.797	1218.36	738.264
	1175.47	995.289	253.516	74.3785	236.314	1265.12	1355.1
	1027.76	846.907	954.593	34.8831	285.469	371.474	596.274
776.376	220.569	686.7	355.098	1.53733	130.025	549.001	398.425
737.601	260.501	830.967	354.091	112.313	268.197	307.28	202.932
885.839	1072.48	954.209	45.1895	672.288	27.0239	564.571	919.017
735.126	592.694	734.828	556.251	136.661	109.263	857.809	1018.18
304.217	2006.09	695.657	268.66	-0.780353	1154.07	909.667	109.116
908.677	899.985	1182.05	164.86	125.09	482.416	963.332	617.323
947.891	1339.97	471.102	898.955	312.139	361.249	424.746	1280.06
971.745	458.7	706.054	895.306	185.211	44.4354	844.199	1482.77
706.58	926.181	772.607	157.802	163.506	269.41	527.856	499.602
152.319	827.366	247.953	262.933	116.657	289.163	1296.66	1421.68
152.632	1059.53	280.661	393.984	-20.4279	285.041	530.908	825.499
562.01	886.518	213.8	174.754	334.948	1042.37	577.111	399.425
1014.59	1224.03	1249.89	653.626	1546.19	169.543	297.162	1135.42
467.371	996.721	847.649	140.342	43.2008	439.038	230.491	195.989
335.428	1292.98	463.886	446.814	147.502	460.635	293.818	475.532
333.956	734.224	398.977	532.28	-12.3077	178.598	1045.02	622.773
298.754	984.432	464.127	305.761	237.953	276.383	582.035	1288
1827.09	761.774	570.75	553.323	58.9056	150.113	1309.69	878.073
786.738	1406.22	69.543	950.533	66.0692	493.525	804.057	576.972
1607.75	1982.62	1815.86	674.907	294.139	767.859	1236.94	1129.4
442.247	830.963	606.384	161.919	187.157	304.696	962.666	890.005
129.816	916.766	1214.06	897.072	7.00151	216.406	889.711	939.092
201.617	882.197	464.493	241.157	31.1614	272.317	1131.46
691.288	862.505	481.601	418.53	-15.0481	109.256	1714.84	1903.8
290.011	886.423	511.706	894.01	111.12	123.826	1174.73	533.568
623.561	675.577	1270.03	355.534	187.164	127.375	244.096	423.573
667.667	700.225	299.629	870.876	155.339	196.574	2031.42	964.913
1069.71	391.136	644.975	861.739	209.023	529.156	433.58	1351.26
2139.17	206.267	146.212	647.32		57.1751	315.881	1212.22
696.786	517.579	689.041	453.938	143.31	-42.0752	1030.25
891.034	1009.22	127.731	118.427	199.389	191.364	1027.4	218.19
575.088	846.752	1151.07	292.8	212.868	449.498	1276.35	980.776
171.564	926.96	1306.86	274.111	-28.1021	223.83	338.726	947.561
668.775	289.598	301.886	713.615	10.3313	388.112	695.871	321.196
358.014	1014.55	646.352	1989.74	103.199	272.39	1131.45	767.952
206.295	739.747	348.515	436.675	233.159	70.4209	608.924	433.572
587.992	925.142	154.656	624.521	25.3401	337.093	593.484	924.43
313.938	682.357	202.887	399.692	163.865	76.2252	843.489	1480
627.12	766.246	1004.08	844.527	198.834	69.5275	1040.4	216.801
340.349	1232.01	96.9413	429.505	267.438	81.2511	608.449	634.971
	1096.76	941.578	886.192	183.721	364.797	720.788	735.261
897.519	689.328	978.814	628.468	237.169	320.606	1743.87	737.415
1262.89	393.515	1372.83	628.876	126.75	1081.83	817.001	1817.79
603.962	686.658	543.397	613.886	-17.6276	128.499	494.124	394.308
434.534	987.594	526.524	809.097	127.836	1650.76	575.442	728.306
1481.92	651.322	558.458	388.899	91.8278	146.449	299.407	1291.43
390.001	593.454	341.227	506.975	58.0158		693.147	875.009
304.114	353.503	910.326	994.401	30.1913	126.418	914.349	680.427
676.07	1225.66	561.136	638.833	0.202762		945.35	961.808
546.65	892.762	1561.26	220.109	55.9431	388.614	631.108	782.663
1017.16	539.512	411.773	496.978	23.5547	311.458	1526.38	764.38
352.329	536.416	821.97	588.849	21.4499	457.852	711.178	417.57
627.307	1044.54	300.63	219.991	185.657	163.542	544.5	1323.07
1784.44	372.954	241.962	382.401	420.544	426.573	622.398	174.624
1003.55	439.637	359.106	541.793	29.8528	867.147	671.307
1222.49	502.724	765.539	1001.83	133.617	411.393	632.68	588.755
396.913	2026.21	605.766	598.423	-82.0061	75.5476	988.046	421.233
974.027		201.11	38.6112	55.8447	372.602		834.968
1100.29	179.808	47.6848	782.467	152.59	430.161	901.115	486.211
647.913	530.539	1267.68	792.669	-29.1689	333.613	995.386	1518.76
839.376	299.543	232.664	508.698	40.9422	367.967	413.851	975.038
774.793	423.45	570.296	809.787	98.1004	81.1653	768.785	520.139
396.12	632.214	563.868	646.773	45.2111	207.479	1060.16	400.995
314.167	971.528	288.336	237.477	106.339	671.386		1530.9
365.586	147.346	576.53	9.71937	-30.6724	268.619	915.443	84.218
464.945	1068.3	474.457	201.815	-12.8579	248.186	900.858	283.483
1842.63	315.324	645.439	187.411	324.127	592.253	862.782	824.093
719.806	665.539	363.399	520.042	286.427	159.772	516.693	1175.14
194.379	477.595	675.257	305.221	-8.53565	329.355	404.257	1910.14
1544.37	274.523	490.505	281.8	-45.7067	199.237	1320.88	1206.66
120.583	795.234	533.93	257.153	95.1867	216.019	1202.98
393.047	431.28	655.009	483.405	63.8217	477.892	1104.53	969.667
360.935	268.161	371.315	477.889	101.663	57.665	1440.52	633.226
316.965	850.663	616.451	930.559	-67.2428	253.29	430.21	1110.64
607.137	1584.17	473.961	399.305	62.805	104.583	606.875
100.554	591.329	843.34	270.337	86.6729	203.285	443.74	692.716
498.905	422.15	1155.7	220.303	115.505	146.829	766.216	836.677
143.6	180.172	808.244	53.0521	1087.23	132.403	1056.78	426.75
748.873	737.588	217.402	368.78	163.809	210.301	369.974	747.281
1508.56	457.03	241.489	1031.24	163.772	166.22	813.588	354.224
1032.73	1156.85		475.488	43.0802	115.427	839.794	571.678
668.084	284.196	658.584	240.881	62.6932	115.11	442.783	1226.86
898.681	1456.46	472.598	556.094	190.574	346.806	451.024	921.659
690.509	649.442	402.142	630.038	14.4448	199.778	833.295	1122.61
959.45	515.965	581.208	848.455	142.789	40.5529	324.173	922.045
721.579	169.77	1047.42	324.198	-73.7148	267.394	231.883	328.205
807.253	1445.35	566.47	276.801	130.547	354.683	2703.85	214.75
211.031	187.945	576.753	968.314	-39.1596	406.172	1094.33	905.698
276.098	863.173	773.006	354.788	115.545	255.712	882.534	499.066
331.534	994.841	1356.8	257.277	70.636	328.541	1413.44	349.482
486.49	1250.35	208.234	287.315	109.662	53.0707	685.227	1032.01
135.681		688.217	223.373	69.0756	56.3738	1762.61	805.393
384.078	814.119	423.63	404.208	50.8689	283.853	439.868	1977.61
606.09	739.176	752.875	143.946	-26.9286	62.0595	683.817	650.783
792.399	154.668	1045.87	361.607	64.8522	252.624	544.318	1461.8
1335.39	409.284	895.715	91.8227	387.575	373.64	636.467	385.55
509.309	458.649	821.538	281.616	83.0452	276.662	1153.39	765.653
453.811	401.937	427.565	229.511	213.627	439.394	391.207	348.375
1043.3	531.188	145.85	1007.3	315.835	160.111	860.313	310.124
673.109	735.898	996.803	1017.08	144.849	96.4073	472.601	1196.66
337.163	809.224	377.922	1310.15	22.5572	1667.39	870.255	620.116
188.502	1130.18	646.202	770.161	280.317	70.8796	894.174	564.572
821.846	646.357	445.268	485.607	156.441	181.464	1326.92	665.281
701.346	744.412	415.47	121.703	176.99	229.946	920.399	882.219
382.034	509.874	147.681	197.906	104.991	610.929	1018.92	1968.55
1191.96	1040.26	163.883	466.108	212.417	125.744	470.004	331.454
535.682		1220.63	181.952	63.6643	271.43	849.804	659.007
683.974	10.6952	924.508	497.869	-18.5323	275.11	341.455	261.142
358.227	330.851	1224.8	445.478	125.228	232.499	614.53	360.663
549.489	685.456	319.154	634.528	323.863	286.032	591.9	1503.75
411.25	558.369	1699.59	503.245	64.3753	60.6846	1402.8	2460.28
346.273	1110.62	774.351	286.225	332.267	71.6433	685.83	1114.7
807.928	842.603	392.971	592.146	96.3357	302.736	659.332	483.323
930.297	526.131	718.422	505.288	2957.49	228.989	492.195	987.344
596.676	720.707	269.433	562.503	359.029	162.641	1218	961.445
520.034	1646.36	382.476	541.898	25.1226	209.878	647.497	1021.82
323.365	1306.03	191.735	936.375	260.968	60.4075		674.437
1148.62	644.186	1363.44	846.6	143.212	333.573	577.164	683.375
126.664	703.229	352.117	801.93	-16.6013	-65.5321	653.781	631.469
-37.2482	865.041	921.592	274.235	509.745	287.384	447.712	930.081
295.373	513.785	611.985	692.597	208.722	159.597	243.593	1108.56
1207.69	893.735	300.296	455.416	0.0244894	167.671	316.627	1282.11
299.541	408.171	704.564	759.291	176.103	155.501	395.933	1176.57
424.196	297.072	422.069	122.298	-19.2297	252.559		1492.69
433.373	429.039	256.29	601.681	309.849	95.2213	748.455	831.102
752.572		518.794	524.141	101.075	134.353	1160.26	1048.26
1301.29	1459.43	445.528	304.07	-12.732	154.119	610.857	685.105
1132.8	381.615	534.044	686.76	347.636	242.444	360.503	192.847
761.87	1401.68	1260.79	487.748	143.135	27.7357	1028.92	717.477
570.18		160.223	483.876	8.07855	153.646	341.615	1452.98
	882.84	1019.24	926.955	32.3438	452.797	724.26	204.139
842.988	1430.39	812.665	294.856	131.292	-1.65057	150.391	862.908
623.64	170.273	517.027	1366.13	658.319	191.792	1213.75	171.993
542.993	403.612	826.246	103.882	146.11	159.29	510.543	1481.56
282.679	1144.77	855.678	414.31	13.4322	-23.9009	750.964	365.433
322.257	661.777	1637.97	841.629	153.507	66.2485	66.437	746.102
400.698	328.036	127.182	909.71	54.8934	66.317	877.052	1999.99
371.37		896.793	819.55	196.948	59.9665	738.756	1061.2
737.824	1023.45	329.248	357.196	-16.1584	316.175	813.617	318.14
368.48	352.684	633.491	762.483	77.318	100.528	1283.94	765.009
643.705	1554.31	661.468	908.931	195.532	216.194	616.892	113.411
387.016	1306.29	362.948	479.208	56.78	2179.36	708.361	827.54
458.11	900.283	440.515	503.845	2.12968	242.812	250.701	1138.89
1533.9	334.107	456.046	1164.81	-7.39166	150.179	684.466	836.505
771.785	940.739	110.185	513.609	217.535	442.899	571.911	547.893
909.036	1031.66	358.646	1208.92	-50.7755	1665.98	879.954	1098.88
	1513.12	501.342	146.787	730.089	329.128	586.695	820.135
792.963	167.258	840.897	-19.1932	383.845	650.598	593.938	704.346
670.867	1115.79	1131.63	1535.4	41.9235	855.511	437.067	603.987
801.739	453.499	583.545	656.349	93.0255	166.111	918.939	324.258
1006.06	523.102	588.309	573.964	-6.23373	49.3377	665.152	328.69
496.16	822.36	530.077	405.184	46.7235	144.51	532.109	919.924
384.667	612.157	625.26	696.796	181.522	164.024	751.058	738.85
366.292	897.972	966.829	245.977	171.762	224.38	919.441	635.392
359.697	1520.32	467.852	2.68987	147.712	287.838	652.317	1110.62
71.3755		418.613	405.667	61.4531	240.297	584.904	694.629
78.26	275.101	624.828		306.891	630.785	1120.23	766.453
477.652		1244.24	701.382	95.5477	30.9269	505.11	1142.95
332.981	1019.66	112.849	842.116	100.597	268.673	1172.26	2226.33
470.524	261.132	338.206	364.4	112.841	121.642	414.657	183.105
1041.82	1397.8	952.596	1212.98	117.457	168.685	1105.44	329.338
777.99	411.859	726.9	714.693	21.1059	115.758	637.568	369.867
462.179	645.03	487.461	589.216	125.865	8.43877	488.593	1051.34
1374.43	545.815	168.704	487.163	76.7868	387.231	594.63	1689.56
874.932	324.662	484.597	655.679	634.6	222.208	1885.37	994.005
686.867		250.842	165.046	448.563	885.502	422.445	598.211
147.169	1231.09	725.562	338.687	242.38	211.856	742.983	600.863
60.6613	608.516	1019.03	307.976	44.0885	88.0236	381.493	357.699
232.884	1000.44	520.107	369.901	43.0625	1178.21	1071.46	1445.39
749.123	449.459	407.193	686.424	115.425	147.296	562.033	649.954
615.652	1170.62	424.266	403.339	17.7101	60.2256	1604.63	339.603
180.611	1292.12	412.27	958.879	-14.2673	-15.359	1003.3	150.58
295.563	1527.25	1062.17		-33.3298	620.712	1075.52	585.68
771.305	1165.03	855.723	587.344	369.332	193.513	560.696	439.683
97.5987	1323.1	1446.86	1029.28	867.096	181.351	948.746	1042.79
1305.94	632.273	129.041	478.47	61.5828	183.866	602.946	559.774
943.825	136.173	1303.21	300.364	205.249	39.6908	773.657	348.184
317.647	939.476	454.421	432.13	208.752	118.891	437.827	1453.8
519.218	1029.24	423.541	537.953	-35.2175	9.3952	790.316	1179.64
662.289	682.372	790.579	307.443	102.895	179.694	332.583	1465.58
921.666	607.003	1102.07	937.134	85.2387	217.746	1460.64	537.541
491.299	1615.58	626.586	314.008	359.33	449.984	321.43	771.04
151.998	488.716	238.506	788.362	658.279	227.402	505.802	625.399
319.387	1363.49	786.736	755.144	55.5185	43.9927	971.006	611.81
338.624	1632.63	365.968	415.309	230.888	345.803	415.557	817.862
996.056	263.044	880.545	652.708	-14.5632	522.208	598.395	1164.15
1004.51	561.721	619.48	587.872	58.5873	361.925	986.201	556.986
854.541	469.06	1080.94	238.718	712.082	121.224	297.731	624.197
214.404	449.852	834.167	1177.89	199.273	227.423	460.115	557.801
1088.29	976.262	584.389	352.798	430.374	608.516	1128.72	396.886
1080.86	1780.7	429.903	1125.8	704.66	73.3789	583.567	918.487
448.622	680.785	1261.83	373.016	1025.97	205.76	715.217	543.005
492.367	625.269	1737.36	286.91	-43.9785	-32.3317	1257.37	1093.1
72.4413	416.861	1520.02		103.181	320.852	635.215	850.434
153.959	300.726	319.68	1367.34	1859.79	558.801	571.417	454.111
601.06	149.234	638.581	741.22	147.109	564.948	864.406	168.901
604.898	583.017	979.623	225.297	28.08	630.081	1031.38	775.346
818.053	229.294	789.331	1412.89	146.295	318.701	1216.61	278.971
	466.571	829.714	1281.43	290.94	252.317	686.024	1176.43
910.854	1617.22	1075.67	523.714	1016.34	127.2	851.271	2113.49
435.386	385.522	533.218	1582.29	-26.7215	297.092	343.958	653.979
667.586	959.58	405.544	306.803	53.3801	74.4965	1496.97	1023.67
1179	559.923	746.95		153.557	312.324	964.588	402.554
717.002		783.912	349.556		109.215	162.429	786.568
660.067	1062.6	1805.06	508.079	95.9699	86.6437	679.18	513.194
1029.34	707.571	713.099	71.2294	-16.1965	378.921	577.013	1145.5
449.326		638.93	593.127	106.736	527.204	825.808	1051.18
633.224	1204.95	472.621	698.166	340.416	235.152	638.556	2393.51
545.769	0.11158	523.534	153.686	174.492	438.647	2044.01	1214.9
1189.67	516.815	659.76	1780.27	1478.53	411.528	1109.98	773.256
	1534.66	367.91	618.914	-0.57174	319.429	534.107	557.573
910.096	1113.91	1149.82		155.523	603.999	650.524	1080.63
414.214	986.143	641.303	470.951	231.346	132.058	254.898	376.854
560.505	317.24	166.995	354.732	56.9104	234.815	555.924	1038.68
553.765	805.745	1279.91	952.313	711.153	195.472	1209.77	836.968
183.919	642.093	602.632	399.392	66.2464	-12.1521	181.527	721.853
333.153	2003.63	25.5702	451.175	46.3127	521.705	1167.83	805.367
771.9	498.566	337.501	301.033	59.9965	154.424	390.181	1133.16
943.626	824.244	302.424	308.886	163.27	84.3335	222.249	1643.52
274.727	420.734	671.708	191.169	80.5176	2741.34	1344.4	415.975
870.549	409.391	2296.03	232.132	-30.0367	266.456	718.927	242.045
516.403	619.318	923.466	1015.11	566.414	88.1665	1716.5	1028.38
705.202	593.293	995.572	381.792	167.101	210.217	1008.26	946.545
1218.07	1108.29	305.935	673.143	544.877	1275.89	691.219	261.513
	1075.18	523.449	233.062	159.174	200.208	1023.14	886.568
349.331	741.563	1487.77	335.589	4.51678	101.222	335.966	421.741
294.493	911.953	1533.71	124.729	268.519	77.4931	482.081	495.031
234.353	414.76	110.857	1016.13	188.069	69.2368	1020.3	580.54
1399.41	1491.76	604.11	918.215	189.059	132.584	1502.02	789.102
454.579	894.682	706.632	1330.7	125.531	303.943	733.744	561.839
382.245	635.582	730.067	270.894	651.145	124.102	480.923	811.002
769.061	354.644	497.581	548.676	-20.0879	-59.5918	1145.22	1187.25
993.685	1043.26	403.321	718.937	322.518	217.565	494.069	710.089
413.523	1021.83	662.335	433.456	128.872	223.458	507.808	199.321
249.676	612.655	1115.67	602.792	388.465	766.041	920.347	754.42
574.938	215.673	1647	1091.98	95.0827	1267.28	1358.33	1590.19
300.136	318.405	830.585	1064.76	20.6714	863.616	736.372	887.885
970.361	773.095	401.476	376.383	162.997	184.727	1274.61	774.025
	240.115	1438.24	307.598	109.904	569.503	664.492	191.039
575.779		521.918	482.958	2.35808	234.275	911.545	1183.94
582.118	1420.31	373.294	88.1828	-3.51353	876.108	714.253	1196.29
692.667	1098.85	856.897	986.662	292.2	227.288	703.551	1045.44
553.374	479.453	1108.05	331.351	388.547	472.783	251.363	431.544
762.914	1795.8	639.664	492.809	49.7634	130.895	504.45	1155.29
405.042	1082.98	2431.5	861.083	-13.6126	152.016	299.509	507.594
671.514	889.979	1172.07	582.414	-15.2834	360.16	1377.25	609.654
201.611	295.261	305.421	260.989	0.301265	1484.79	832.905	719.879
952.425	633.521	487.064	660.346	-0.232516	202.992	240.503	302.01
877.376	154.051		158.849	291.916	133.448	462.035	771.091
508.494	1686.64	217.889	883.676	539.635	986.644	195.084	452.127
	126.999	458.242	176.126	158.292	182.597	655.669	625.932
209.909	863.226	334.041	113.324	63.7802	267.593	1108.79	1408.64
372.711	568.376	957.357	462.024	-23.5619	264.711	613.774
382.178	214.975	496.746	604.429	217.962	930.127	1156.01	1538.62
459.304	830.806	1069.16	1321.22	168.692	693.326	1046.07	290.285
213.64	1279.71	274.917	487.666	100.975	119.665	1797.45	364.147
1059.47	159.236	1319.68	500.886	472.577	22.399	1686.86	335.642
505.085	887.454	1283.3	497.135	48.943	1046.82	1798.34	944.935
618.851		341.39	1295.05	3.29716	29.2709	676.531	300.456
271.968	572.869	915.213	1347.34	531.201	310.613	571.166	1385.95
	947.506	330.767	42.61	545.561	417.503	679.567
580.677	436.021	538.239	249.774	-14.2737	1122.88	1033.47	1000.65
521.168	349.095	673.146	423.891	174.861	218.062	1377.32	844.138
516.368	838.124	331.763	518.28	421.977	78.8565	500.482	841.276
808.053	1499.79	2982.34	472.105	18.5289	235.047	519.626	1765.68
1168.14	603.626	600.176	433.628	409.147	95.7427	514.519	1228.9
207.784	567.142	680.591	633.436	328.431	140.202	1167.02	846.626
461.386	811.324	1212.2	420.73	-34.9599	263.847	462.069	659.864
1567.11	667.572	540.74	314.951	659.855		97.8819	1694.34
258.737	1037.37	508.285	656.265	2.30927	275.295	1027.1	397.91
1023.99	1321.52	632.571	631.321	118.978	121.971	811.731	649.523
537.725	955.621	2114.27	493.475	88.5922	318.825	701.27	1292.93
440.123	1934.66	56.881	1052.09	274.243	720.896	433.075	1236.4
125.829	899.469	1353.4	1266.05	282.615	152.599	497.732
543.942	1077.81	1337.22	385.726	91.0475	49.3755	937.538	1148.23
	290.902	503.101	45.7615	197.782	272.413	816.348	764.61
865.369	1336.09	1206.48	387.692	13.5546		595.845	1288.8
608.636	1065.07	253.134	238.573	134.452	564.595	617.958	1338.07
117.69	185.15	516.921	229.813	41.8151	236.194	445.134	2774.81
366.011	292.065	1285.3	1292.55	137.947	63.3383	543.284	601.122
600.301	461.727	375.914	754.028	-29.5735	234.732	1290.45	820.876
39.7313	47.0984	1664.04	179.521	402.851	184.184	1113.63	686.042
919.073	298.702	914.688	623.366	-17.2419	188.423	1153.23	1259.53
163.207	1121.03	552.573	467.476	436.306	842.218	910.404	1034.92
756.766	433.514	423.354	369.424	-13.2124	172.569	624.146	880.259
453.921	489.985	647.794	545.592	109.67	189.008		587.521
436.838	1000.99	857.433	151.209	240.238	208.587	543.618	940.384
200.198	361.374	597.326	573.169	250.743	142.694	1014.39	868.738
606.591	332.664	900.494	275.814	294.688	894.026	705.924	491.678
1167.04	1030.45	697.819	744.046	132.901	449.382	951.99	986.962
542.212	753.411	169.188	588.301	-46.2529	64.8835	640.198	324.388
159.089	314.61	435.612	356.928	117.178	255.312	864.64	452.761
847.273		691.347	342.078	45.0841	222.812	929.61	554.517
106.109	362.725	684.388	370.107	241.399	345.452	401.946	641.197
136.189	682.136	273.42	1104.99	71.4414	345.81	950.149	439.658
302.189	344.733	984.472	1620.13	-26.3474	313.508	466.061	660.438
788.665	1341.66	1632.53	823.359	66.1872	65.3501	525.262	442.334
285.008	619.645	685.514	471.295	-23.4866	98.8612	582.849	1231.76
189.301	88.7304	1142.35	89.7715	380.215	368.353	838.09	391.634
538.135	581.548	877.923	292.328	-32.0856	552.91	1215.22	1101.65
722.318	656.052	658.733	736.964	-36.0077	398.312	484.936	828.49
554.641	1129.3	576.374	927.997	369.852	200.526	396.674	1140.69
377.849	483.768	374.633	302.971	612.481	298.35	836.333	485.018
830.959	392.49	600.802	355.099	23.5786	369.852	505.697	245.46
260.925	1823.43	1103.28	467.047	911.016	272.297	602.106	838.689
282.414	939.617	593.822	143.156	-8.06195	120.679	437.562	585.038
1076.04	990.051	1653.55	1117.24	511.026	0.564324	518.273	387.227
448.977	265.479	426.057	389.382	40.5535	149.688	1192.1	456.104
678.628	323.003	84.2332	811.966	56.8622	41.5034	1308.63	1090.33
750.096	669.813	1069.07	338.946	435.263	31.502	701.075	1770.01
646.928	1258.63	544.87	1157.57	130.172	149.483	944.292	221.671
791.578	2062.53	2004.61	481.06	-8.06026	293.025	778.75	1299.02
390.7	325.294	1293.8	603.733	430.131	147.05	531.213	457.067
287.592	495.774	124.627	15.9318	105.144	63.5998	188.278	922.627
467.308	552.431	1119.27	311.692	67.3318	70.7507		1069.2
314.721	477.365	1096.69	657.449	-15.3474	1054.21	1020.35	460.908
882.325	2003.69	180.696	373.558	69.159	329.765	557.192	714.152
852.285	826.006	762.165	736.929	37.8775	914.263	388.912	466.061
720.201	460.698	1187.91	554.254	122.224	472.761	615.872	474.528
410.239	593.815	1181.46	297.071	176.221	444.27	341.105	612.35
	684.519	203.204	640.42	3.20536	484.327	433.574	284.473
559.295	617.708	281.344	92.7548	26.1894	274.044	399.92	774.135
1035.86	1415.11	959.737	793.345	241.208	38.5831	818.125	1164.93
290.838	322.639	599.143	770.316	128.813	302.171	1648.08	731.798
	198.745	502.291	463.678	139.275	91.3757	1489.69	304.807
508.534	742.047	842.92	759.084	20.3273	499.371	416.787	994.858
864.272	336.561	527.965	267.866	135.829	101.396	1150.59	322.909
1554.23	143.937	432.051	352.209	-15.5198	287.535	719.772	830.414
372.425	750.971	840.799	337.651	3.94974	43.9273	437.565	731.465
855.567	383.603	1142.82	61.0573	-7.3886	321.824	1046.33	1052.16
410.232	1833.87	1089.04	696.977	217.386	214.945	1284.97	1075.38
1344.47	1076.77	119.491	589.835	89.3032	848.274	767.097	1009.33
1241.82	148.89	389.425	13.5171	121.879	74.7992	262.771	961.709
986.157	1038.91	2429.86	312.119	550.47	363.025	1434.21	129.535
424.769	2055.33	482.414	387.607	481.353	321.012	720.053	1358.99
510.468	1131.51	557.782	925.268	-0.490078	238.708	355.74	1399.94
1012.61	1787.68	1025.16	1196.85	53.0838	728.4	1029.81	485.429
1360.52	645.552	1492.55	724.296	310.666	355.824	690.683	390.7
507.102		732.922	296.844	742.566	100.778	779.523	301.338
217.522	1431.46	634.638	186.097	122.067	444.192	1209.66	713.126
595.967	523.961	243.065	235.02	114.943	445.919	850.67	1059.37
225.302	818.474	433.104	1350.24	198.215	575.301	798.951	895.854
546.193	359.221	897.442	766.109	204.03	931.614	502.644	416.176
558.8	1130.8	253.937	249.231	48.532	272.667	721.053	867.331
444.819	792.752	650.405	972.758	226.827	689.794	583.381	597.595
795.46	770.385	356.415	38.3975	131.024	91.7715	508.338	948.134
530.289	729.82	596.828	902.476	234.695	293.388	355.45	571.687
423.034	194.463	1216.53	563.788	269.306	1013.48	636.064	270.143
975.799	649.593	207.323	153.469	107.389	325.927	936.631	970.096
1015.62	392.224	1279.42	179.015	-33.2112	321.814	907.468	962.523
139.936	479.393	1606.82	413.897	325.964	182.834	666.894	411.466
1364.73	485.993	1935.53	259.85	96.4223	63.8947	714.066	477.725
732.882	104.056	790.618	331.686	96.6294	322.547		329.178
471.154	400.438	504.412	1074.49	268.201	1060.9	418.138	1283.79
894.19	271.024	1745.56	125.423	203.505	94.7423	1194.15	724.497
806.649	577.095	-75.68	765.792	447.331	273.215	421.107	1111.94
1267.96	863.539	165.208	896.331	61.5323	160.221	1970.83	352.576
633.53	941.626	787.963	533.493	147.331	195.929	703.419	1011.54
821.475	1313.73	696.934	1570.8	817.872	195.395	1398.89	403.907
651.777	1154.19	578.431	1017.3	50.8991	126.813	166.159	527.283
709.733	1061.53	2051.08	368.967	117.995	673.237	658.137	816.596
578.793	426.893	715.85	632.074	141.142	441.212	1106.69	1217.46
422.554		442.15	97.1926	448.08	53.7829	685.208	532.241
1284.86	453.297	812.629	915.998	236.684	430.728	716.784	557.071
	263.776	404.62	41.8857	157.952		675.682	597.017
164.56	471.252	875.229	743.382	90.6127	476.199	310.305	453.471
885.375	374.649	550.547	1143.05	113.526	399.685	290.729	1199.38
2070.7	895.011	1032.14	653.994	120.113	255.844	1009.06	693.974
432.501	426.521	274.813	43.1466	69.7411	260.567	999.138	955.318
344.441	975.749	968.187	656.475	555.39	159.02	189.727	948.75
712.128	304.932	811.371	1540.8	5.70808	636.143	1285.81	531.006
	200.356	488.325	387.607	257.381	197.094	177.762	899.025
483.685	987.835	1576.29	1141.19	20.2664	319.453	1184.5	1041.14
942.923	759.809	1188.44	246.049	-28.3058	66.9002	1020.87	620.246
1033.27	346.535	466.153	377.33	17.6051	112.132	440.592	541.914
709.194	752.708	329.477	902.222	481.228	173.298	1238.58	199.039
844.135	640.715	836.296	304.976	89.2497	122.314	1112.34	457.886
1377.15	926.206	1412.08	989.97	58.8947	182.734	722.504	931.952
585.204		771.298	577.89	93.9844	1167.23	1014.66	845.069
749.781	679.663	1114.24	449.925	1252.43	152.665	885.175	1155.13
303.625	218.143	943.082	378.596	-56.587	415.417	786.995	616.533
658.065	521.03	709.114	178.811	172.904	126.696	687.758	195.322
691.459	847.832	260.716	320.898	63.5784	1111.06	592.379	377.497
474.863	593.091	913.359	166.938	-39.5792	1479.81	1095.77	346.149
1242.44	940.368	563.255	803.302	143.869	54.0995	417.106	591.014
994.648	1140.63	1003.52	237.143	155.681	387.766	649.617	658.708
993.74	825.15	1348.86	541.354	211.665	506.219	1241.67	1007.16
2369.26	1104.62	535.259	239.112	6.19885	51.7426	372.107	1058.23
517.816	761.674	1343.5	265.797	347.533	204.332	1289.7	756.65
545.973	1720.77	796.076	349.012	258.866	70.4924	887.983	749.786
342.933	468.274	931.567	303.187	-43.8883	1291.33	539.492	730.5
1029.07	367.645	740.72	352.372	203.415	522.992	323.629	704.028
105.809	1586.84	947.286	626.296	19.5778		1604.99	920.333
83.7462	1112.73	501.468	512.41	-21.9946	82.7366	455.451	1054.64
169.697	349.85	898.793	957.764	119.932	157.532	799.57	722.384
652.124	882.924	1848.15	455.307	158.006	216.174	1660.72	1256.09
1210.02	542.133	371.866	397.474	46.8264		682.999	599.68
581.301	579.243	432.864	969.446	1.74577		732.925	1700.72
1030.99	1198.25	1105.29	721.896	118.217	245.416	721.678	677.109
1375.16	609.611	649.995	493.678	137.179	30.66	684.369	447.116
206.734	1271.88	1702.93	346.387	259.963	146.157	504.884	676.361
	139.731	1196.07	646.587	31.3861	121.319	2317.36	276.01
380.863	501.539	745.162	692.038	84.3161	716.364	251.926	975.591
349.883	649.398	742.731	649.82	137.548	202.864	280.995	1185.47
895.329	1466.05	267.499	360.324	-14.7813	134.936	612.276	378.464
589.379	713.364	659.375	370.388	307.417	101.406	338.492	308.975
615.102	522.549	602.535	700.319	203.337	478.442	514.021	215.716
110.25	153.014	1153.14	68.1677	242.247	156.361	1929.75	319.055
231.559	396.524	1187.05	268.03	208.162	165.663	916.981	239.891
1544.26	1591.75	1115.19	501.791	58.2375	493.535	296.316	1371.44
823.984	258.235	1278.81	331.754	7.79693	475.946	614.687	240.38
840.301	593.848	168.395	748.843	-50.4427	348.041	766.703	476.526
501.239	417.105	885.083	403.891	33.6646	56.8603	1596.48	370.737
895.056	448.52	1417.99	830.727	391.342	22.4096	1216.4	1156.65
1449.38	697.7	897.12	540.371	112.869	237.69	968.433	685.942
404.137	540.722	1460.71	352.43	56.1838		332.32	768.974
260.781	211.38	1008.6	401.526	47.8361	228.32	986.142	280.62
733.679	1096.73	582.308	919.622	255.446	491.959	860.277	676.878
79.1753	991.284	620.592	738.308	156.237	140.639	2054.31	691.885
952.746		1164.68	554.278	73.3523	46.092		620.816
575.355		589.643	672.248	18.9405	129.776	926.802	368.945
328.271	779.243	1096.45	1220.23	-46.7167	628.149	844.225	410.015
658.567	289.036	507.062	333.036	20.0971	481.66	887.66	1261.46
50.1542	1727.28	515.164	853.103	72.056	51.6093	447.814	1193.22
1322.79	281.864	673.625	1252.22	366.543	126.431	632.749	821.922
432.953	104.481	1514.26	88.1376	328.703	250.055	1397.72	1270.17
651.66	836.522	1555.39	676.628	33.6225	495.03	1161.17	1370.1
554.026	291.883	515.959	887.515	2.13381	979.545	1308.51	340.815
336.25	734.628	609.098	977.636	97.7772	62.1734	663.82	387.763
879.853	1472.87	1172.94	548.474	34.4965	211.925	1291.82	210.953
220.758	863.632	842.854	498.294	68.6313	331.557	799.921	1074.31
931.021	420.102	323.113	1035.59	35.7765	857.209	599.895	883.131
761.72	586.986	526.831	25.4994	80.7645	246.287		1571.7
120.501	817.619	854.473	742.844	1393.73	409.754	494.189	748.405
426.806	1213.01	1523.95	139.558	253.263	3.31519	1629.39	543.035
1039.5		1057.72	271.856	364.221	217.473	1194.69	599.535
840.841	378.781	567.843	436.951	97.5092	978.282	228.85	493.865
1128.25	399.681	488.525	403.364	94.7365	436.484	329.31	964.349
771.573	519.314	600.594	901.783	302.789	1895.8	646.3	492.28
957.72	339.512	790.304	462.416	22.4705	103.892	744.648	1030.37
224.715	1125.88	857.783	343.176	6.97463	973.002	675.853	339.26
322.658	750.126	1456.11	615.336	97.0432	280.753	1427.33	1977.58
654.135	982.939	811.213	430.697	38.6417	765.57	876.05	1153.55
736.898	534.076	292.059	475.275	-21.1541	290.483	560.566	569.788
1074.29	302.342	1075.08	620.31	48.1862	182.43	1140.19	813.082
381.447	610.394	195.03	551.608	142.856	229.802	1024.16	347.055
238.843	2104.14	307.072	683.046	205.226	43.4368	994.131	1911.98
461.696	865.951	981.142	397.06	-7.89053	166.948	169.409	902.077
1169.76	847.881	706.799	87.478	139.118	403.363	618.052	820.129
612.024	1123.14	610.348	1247.03	2254.88	231.232	1838.45	375.555
406.037	1592	1524.07	597.684	328.947	233.904	440.544	452.89
853.095	495.527	828.531	372.964	277.91	599.206	575.74	310.957
931.207	432.597	991.945	597.994	259.943	2691.15	284.631	478.419
807.28	234.477	1233.42	330.311	317.665	184.482	1410.25	546.965
710.049	186.667	417.563	818.689	78.3698	228.761	996.109	792.268
359.791	337.15	435.825	465.156	253.851	78.9725	763.903	1588.05
955.631	808.442	1026.4	156.821	119.03	116.394	964.16	1140.26
836.656	839.421	1255.72	599.202	256.128	259.164	840.894
207.312	919.903	645.036	512.26	66.6744	13.7895	383	626.502
968.755	675.443	745.135	70.0973	413.083	60.9129	1239.04	391.608
565.229	639.868	1300.98	349.595	-45.35	749.214	1351.03	711.824
192.543	1301.14	933.816	233.146	137.188	94.8233	1365.85	2440.21
1292.47	1121.09	480.617	598.338	95.8071	224.554	848.06	1025.16
207.056	446.757	1373.45	524.17		195.718	680.748	756.82
706.245	959.927	1629.77	203.61	666.208	246.471	1719.77	1382.29
630.906	907.931	1031.6	687.618	456.221	275.505	211.962	874.222
293.27	958.097	827.455	1266.51	-21.9453	240.082	802.295	596.195
915.545	449.953	608.118	1523.93	-35.7292	147.632	503.736	831.849
386.165		291.423	446.714	3.81978	37.3398	422.529	562.665
488.587	1350.78	752.351	1129.47	151.749	293.344	137.887	1030.64
571.842	1746.32	562.082	546.969	86.4443	516.348	694.541	535.398
1016.55	486.253	785.731	1186.72	350.912	25.3926	301.002	671.236
941.4	790.556	768.118	184.481	24.8026	780.873	2024.74	869.378
607.779	360.071	1332.27	716.697	175.135	230.509	699.226	1432.23
1163.2	557.599	209.747	682.53	114.357	257.087	883.03	315.34
821.699	1009.6	344.428	712.561	-29.7004	298.044	1155.52	316.276
849.764	834.224	868.267	568.99	74.0154	123.968	458.151	1961.01
237.014	418.761	838.099	168.604	1084.56	1186.51	1010.37	631.952
705.166	571.987	759.049	181.107	90.4487	622.854	910.012	401.147
359.865	454.254	669.826	712.042	255.284	186.031	204.689	1082.33
470.971	294.581	1568.29	682.661	-25.1433	61.7437	588.079	809.136
661.37	711.531	462.251	297.098	-18.0346	436.991	1938.47	295.596
518.29	224.492	812.383	246.607	144.789	244.767	670	442.908
569.469	1076.88	348.447	621.642	80.9728	248.422	511.561	886.379
1252.32	470.812	530.782	220.289	226.498	293.744	608.871	650.202
883.768	405.426	188.432	385.502	13.7583	420.029	1128.49	903.373
492.213	934.273	669.746	457.119	1354.28	709.861	560.294	1202.98
824.304	1075.02	692.327	1305.13	210.853	173.622	907.169	422.811
422.165	460.101	1295.57	92.2746	192.099	89.7024	545.984	1268.05
722.122	906.995	970.009	138.51	20.7006	312.313	565.569	1543.85
162.919	208.117	1729.42	208.561	29.4413	2256.75	370.358	906.487
491.622	829.216	670.192	1263.33	57.6639	118.262	824.624	652.847
566.265	937.106	1115.02	814.214	248.8	246.169	562.97
888.825	508.124	661.177	419.857	214.999	1809.5	1145.45	1087.12
290.167	562.244	279.166	278.488	-28.3827		733.218	609.823
405.982	1071.62	898.068	584.068	52.6598	190.262	943.641	1578.58
788.733	839.035	462.343	85.287	152.525	1623.48	1026.32	475.756
208.253	596.479	2017.18	495.16	177.8	200.52	1004.68	1605.05
653.104	1318.49	780.014	209.625	-35.7106	524.375	308.616
432.553	141.923	968.706	382.521	297.839	878.592	581.518	1071.29
154.145	584.492	646.202	1041.26	143.733	24.9388	326.106	503.543
882.595	1028.21	387.446	478.792	88.8422	104.13	315.563	909.163
108.16	752.666	766.277	1556.66	-25.7074	135.744	563.785	743.647
328.109	276.907	677.111	200.29	146.354	239.937	886.774	1178.74
385.429	288.802	560.249	778.345	158.858	85.4503	680.196	440.033
265.076	736.75	259.841	850.914	885.566	559.467	781.486	450.117
292.279	1841.59	1061.88	791.226	-46.7422	462.74	231.544	1262.72
311.857	639.773	1481.92	708.628	50.5829	81.0156	1594.07	752.92
859.022	1161.03	1310.36	1205.45	196.597		615.926	1010.85
284.786	270.622	676.933	724.595	328.615	134.027	472.322	960.2
752.679	1019.67	944.895	461.309	224.846	892.226	1042.95
336.16	1202.07	1353.7	1257.72	228.493	63.4057	478.142	1760.47
132.738	1207.18	1160.52	1368.8	213.939	402.505	562.692	399.311
634.136	1200.05	809.42	700.608	308.881	1060.23	800.237	898.029
578.174	277.941	852.595	1058.38	142.023	143.191	511.049	642.111
424.29	164.116	909.405	141.416	148.065	128.929	1732.59	693.059
480.23	281.049	888.29	309.109	-2.32727	95.2606	1780.77	777.241
965.06	775.788	1410.81	227.952	666.319	479.106	1162.75	1022.15
834.638	1212.85	271.395	165.843	224.803	279.947	960.161	1309.53
1018.01	844.976	496.849	564.594	408.852	33.9996	987.967
282.526	1583.92	998.25	30.0028	67.6257	56.242	1127.49	1337.66
363.57	323.512	1399.48	1146.53	209.145	340.541	947.614	1220.09
592.054	818.338	1063.54	350.71	163.423	393.164	1053.05	923.861
893.182	594.275	407.183	441.774	-30.3864	503.201	693.309	1463.96
693.542	1228.08	164.621	338.827	305.152	85.6638		724.116
42.6162	1920.42	472.594	331.959	201.015	113.308	1060.15	326.181
692.969	900.684	677.772	620.667	132.085	142.522	1364.45	1534.17
935.101	131.699	1066.33		309.755	51.2816	975.286	805.093
586.929	780.571	391.972	680.556	156.2	-30.2019	1014.22	510.288
153.046	752.682	710.699	609.497	10.8703	284.393	681.348	662.954
800.767	800.471	1294.16	837.679	180.899	1470.09	296.228	620.84
448.424		317.933	501.097	201.871	175.553	216.467	1442.77
867.922	1047.83	1003.79	699.353	31.6981	177.128	924.674	958.452
122.956	451.081	286.496	485.766	253.799	114.08	1035.51	149.782
1295.92	643.888	866.435	483.436	241.068	277.501	1080.69	1231.15
474.449	176.084	1189.31	616.302	-6.17302	65.2076	652.028	770.406
359.885	443.892	810.019	530.174	115.125	144.59	757.536	1441.58
641.744	199.289	1395.92	608.211	135.932	144.61	784.73	878.06
521.242	771.529	1600.81	373.72	73.1066	221.079	384.076	473.614
893.357	514.15	1025.3	822.218	-15.7742	121.711	852.297	1878.73
397.071	810.049	353.442	738.048	268.999	624.17	565.259	505.234
265.069	1196.06	1117.02	167.535	240.599	694.173	1483.53	1093.5
1290.21	310.372	639.092	352.01	179.522	87.0268	394.287	1265.49
161.798	489.676	767.036	810.15	58.8527	232.664	827.709	666.576
1040.27	324.656	438.792	401.186	267.679	216.999	1103.38	634.921
354.934	482.027	645.014	207.69	383.322	144.988	583.706	1147.6
1125.08	1021.83	1783.71	1300.65	55.7507	675.775	1734.34	741.543
1220.25	637.737	1109.25	85.9896	40.035	296.337	1029.9	877.67
337.118	957.143	610.005	543.215	446.225	1222.98	883.877	1877.25
412.496	669.807	683.593	160.296	-17.191	-3.6765	1407.29	1140.88
-5.9888	2340.23	758.951	625.329	15.8417	669.753	1133.89	542.269
245.035	1241.11	1887.63	144.82	498.491	268.942	1060.73	2269.18
1018.17	570.605	1745.06	578.713	278.379	242.618	628.24	1464.92
2129.91	972.946	661.209	361.859	330.03	120.557	1419.45	76.73
1105.85	1816.96	703.351	516.592	692.18	97.334	1097.65	143.315
1087.81	723.497	569.791	320.444	302.949	636.105	690.621	1010.91
535.142	466.925	721.709	158.404	199.284	213.684	1179.73	669.772
409.965	1024.24	1314.8	903.738	260.167	208.472	1083.42	1215.12
601.32	981.301	1394.38	543.153	14.5996	208.285	1365.51	610.875
342.548	1783.06	1091.69	1501.11	98.8749	432.819	823.816	605.92
143.18	1068.36	552.323	745.939	223.636	414.475	845.319	254.153
77.7621	1435.02	664.87	1567.35	506.482	133.793	1484.02	834.754
1842.59	757.931	555.777	348.277	-1.44622	308.648	811.855	1895.11
717.926		827.081	1083.14	248.025	409.156	504.192	569.461
910.107	576.52	835.97	370.519	10.0493	141.123	520.81	514.439
1098.87	726.483	939.326	471.043	167.475	149.028	693.193	690.622
104.192		786.284	148.277	239.163	57.7067		872.574
678.412	777.668	742.264	214.643	110.915	302.74	1509.28	240.786
420.182	347.749	288.074	255.951	342.9	170.157	770.458	818.687
427.44	760.954	828.072	767.902	133.858	158.147	256.98	661.826
1273		621.182	483.966	127.859	286.2	862.403	1465.89
1086.5	1521.15	658.706	363.045	-14.1533	141.786	649.35	294.726
91.5814	1088.73	241.55	985.332	89.7012	190.741	736.972	592.728
2127.94	836.864	595.803	407.096	527.249	80.6	1033.93	1720.81
513.094	215.022	515.792	1232.3	1726.93	337.871		111.159
1082.26	993.373	699.353	842.372	84.3169	714.327	880.372	1719.94
1005.29	718.357	1418.9	950.75	316.685	70.5435	606.351	1345.16
962.124	391.58	517.887	649.827	27.0462	78.724	702.012	1069.16
1212.69	774.623	1326.26	772.326	77.0973	285.475	925.775	782.447
439.653	360.777	422.984	519.313	474.889	83.3114	1288.91	659.806
398.918	1044.59	345.735	497.494	113.298	-30.158	509.909	860.975
875.682	419.768	340.639	234.182	140.826	161.976	526.607	667.568
1001.64	791.266	816.93	1037.73	153.916	137.891	274.764	945.606
606.541		332.433	1881.54	114.613	133.624	768.722	1203.27
323.206	363.768	973.441	809.312	116.337	263.125	1479.41	1564.88
654.038	565.89	1317.69	1139.99	33.189	193.569	459.402	576.637
345.999	662.132	1625.51	480.953	-5.73287	358.153	491.486	1684.79
3.4666	849.769	1126.9	204.874	102.03	69.5928	783.827	1283.38
511.522	1206.28	687.41	388.092	157.394	269.359	500.097	1659.19
493.379	366.627	334.689	308.15	210.619	87.2819	791.654	666.297
1056.69	1954.7	425.13	1029.9	158.678	91.5568	874.311	2262.44
674.484	1202.87	947.879	192.771	411.501		690.161	944.443
174.714	877.045	780.81	397.278	101.866	578.384	316.645	574.87
486.337	872.851	1111.43	515.819	-11.1392	311.319	1602.71	1788.43
1540.21	691.035	741.114	664.096	167.647	1001.16	724.702	1051.18
1058.86	135.518		518.489	11.64	244.846	708.323	405.046
139.937	806.276	253.637	573.637	2.3076	45.3505	774.666	655.746
549.475	876.671	410.668	329.149	141.225	313.275	1222.16	782.442
579.888	1869.52	1646.55	342.276	631.998	404.32	878.012	681.865
869.531	-3.1356	1366.02	426.241	53.584	287.402	773.593	891.836
784.615	1089.76	935.941	233.522	313.773	429.031	550.25	1211.28
1714.8	1070.63	2086.52	962.267	142.014	492.721	1552.38	627.126
551.332	713.41	742.792	322.648	149.644	657.522	1099.92	729.546
258.465	1163.64	195.955	557.124	27.3125	164.203	1268.14	1467.04
1362.46	955.298	1033.34	291.606	280.352	267.341	608.227	661.614
909.545	292.473	975.313	368.358	199.951	47.2832	770.372	327.293
760.946	1136.31	127.635	1067.16	397.163	1368.02	1001.3	66.3823
609.52	206.629	891.342	36.4368	1848.99	-30.2863	988.462	401.599
968.66	411.184	594.254	858.84	300.878	285.007	849.433	559.784
452.936		1568.94	366.8	186.957	598.981	1054.35	563.538
398.9	250.804	871.086	623.839	93.9285	181.105	573.414	1174.42
13.0535	1624.03	273.367	476.847	34.3399	134.16	877.837	1060.63
-14.0395	336.092	1210.37	964.889	80.5247	104.715	1290.41	905.023
1274.83	562.886	651.753	1221.7	202.169	142.042	1136.84	238.759
347.319	1074.39	1998.6	336.215	85.7004	193.71	406.029	1903.91
339.339	372.326	685.422	609.341	108.927	550.318	599.663	580.574
914.713	270.775	621.362	949.793	552.939	363.276	873.842	2503.24
546.126	1096.14		495.809	218.681		329.122	1511.02
1279.02	1066.62	635.289	124.114	347.879	372.48	869.167	353.376
807.735	708.46	194.193		93.3173	346.063	567.839	1068.08
-12.7258	286.248	603.604	232.517	12.0166	459.506	546.128	1579.19
771.382	394.322	553.752	684.896	312.319	227.856	721.492	1166.49
1358.38	998.248		122.942	278.982	117.57	1471.29	1369.81
90.7108	1158.92	747.156	495.325	10.6845	140.288	755.573	792.651
407.25	1330.69	442.552	253.867	-34.4613	62.117	1424.1	551.161
267.893	-100.427	231.014	482.243	343.18	200.263	831.981	670.807
824.574	593.95	1666.51	120.544	135.132	72.3541	482.325	1133.78
700.68	997.928	2359.37	1033.45	30.9466	197.192	1811.85	1773.7
757.354	624.042	1487.96	302.635	58.7625	161.069	798.873	609.63
818.975	305.338	457.067	451.376	193.007	238.571	1191.84	259.665
411.799	863.633	463.909	277.131	119.143	823.44	457.976	854.002
699.458	3.81468	426.714	647.681	105.748	104.481	963.083	1102.1
719.091	221.466	824.793	608.055	47.021	11.1063	1122.98	1482.58
727.595	588.15	1382.06	259.239	235.867	8.41499	777.34	463.012
847.829	1389.82	740.251	448.246	138.122	165.19	551.005	1845.97
995.977	472.233	707.697	1083.47	45.2675	1062.74	364.006	463.037
971.595	448.299	882.831	677.683	233.703	498.103	1643.21	896.643
1326.75		682.583	605.188	126.424	389.441	610.654	447.926
38.8766	1471.53	465.022	255.512	230.217	236.278	1175.06
726.762	147.351	1216.93	80.124	313.97	800.802	1327.22	1387.17
1228	664.26	1101.68	110.989	158.842		541.061	191.383
880.982	1365.6	490.094	943.744	267.812	112.855	1338.51	1348.69
434.147	1498.44	1192.64	677.609	51.5162	232.819	328.01	799.608
283.179	353.601	232.679	849.867	270.424	571.343	1282.86
64.0154	868.532	708.039	586.293	109.037	406.756	419.752	307.518
506.824	690.496	693.132	198.774	378.775		1076.35	682.961
394.191	1245.96	1314.74	317.182	323.535	179.011	712.132	997.303
	358.334	1296.13	291.281	75.2668	144.446	1184.95	846.319
1630.98	75.9077	163.824	782.42	62.7572	-57.3798	1028.14	556.218
882.716	586.012	1172.13	280.482	179.033	96.0772	1122.59	1100.79
870.364	380.046	959.717	369.149	-13.6205	310.888	531.015	1309.67
504.564	396.316	747.469	54.7957	60.982	300.534	1141.01	1021.05
411.604	917.3	925.628	430.558	162.372	502.271	1337.9	1881.16
557.119	496.357	250.802	679.804	234.438	53.1904	1439.11	1086.91
689.315	1318.1	797.436	1294.32	107.498	60.5761	638.588	966.862
343.503		1825.44	376.6	68.7443	186.376	1028.69	830.385
175.012	643.175	1062.23	311.903	234.899	125.948	1508.74	1659.09
693.084	607.147	1561.48	574.872	96.8748	143.908	429.573	512.784
1022.44	276.224	970.689	826.438	234.882	129.854	471.872	1535.98
478.18	190.343	684.004	557.509	186.317	323.199	1621.41	492.226
936.802	670.321	680.67	159.191	652.915	196.051	871.391	749.47
1080.33	974.798	855.855	174.135	488.744	356.198	768.537	108.872
1400.13	284.273	400.371	421.808	152.76	151.372	1544.06	1972.55
653.61	440.579	731.431	1045.41	99.4067	134.97	743.166	780.606
452.797	1201.2	432.953	513.162	660.692	273.679	538.096	707.526
910.915	995.088	185.871	1340.22	284.525	144.108	1147.95	453.487
1263.42	1553.49	895.934	605.7	80.872	713.039	951.021	429.181
726.239	671.348	865.771	971.759	16.7512	84.2433	446.261	823.782
473.209	477.278	1578.37	183.559	149.064	2132.07	625.323	1213.21
735.702	495.541	570.779	978.6	-19.6038	42.5292	1012.36	1284.55
869.161	774.3	419.337	660.681	21.1699	132.7	908.49	970.278
34.067	431.214	1550.31	813.136	151.816	283.208	1842.42	1236.94
358.925	197.39	567.343	553.896	106.933	249.459	1152.68	1712.01
19.1429	973.107	653.287	509.3	123.57	285.505	1420.72	1780.65
1832.54	847.213	1664.24	433.473	172.995	847.401	1435.69	555.271
1338.42	659.597	383.547	706.203	94.671	103.191	1014.73	1729.45
322.177	656.26	391.086	57.4802	29.4726	-36.7163	717.953	831.795
870.085	785.621	234.351	925.505	84.0153	814.302	1139.33	1080.77
992.687	852.771	997.686	446.767	91.9981	177.287	596.435	559.144
506.991	157.49	464.461	359.929	-36.2577	1129.42	826.675	974.533
254.571	563.941	322.841	640.113	133.576	666.874	1087.44	632.496
592.217	532.373	767.736	491.551	187.541	330.8	906.949	1176.77
218.2	285.398	382.895	956.927	117.049	38.7641	631.027	769.91
493.698	525.484	217.711	469.411	172.315	154.595	951.713	441.785
346.373	849.392	971.139	957.921	-19.0734		443.927	767.122
1346.33	1727.75	582.106	182.944	55.5923	703.34	830.833	1154.93
510.725	331.862	300.197	781.141	539.291	104.8	651.309	908.562
550.781	604.326	275.444	161.723	339.274	322.464	1355.59	1097.85
662.002	921.85	1435.41	760.893	-20.6223	49.1569	894.022	557.876
177.849	121.243	1119.26	466.089	281.46	344.215	773.757	1033.82
545.407	176.647	1333.73	641.53	176.749	59.1409	999.66	1104.24
718.323	621.86	408.869	831.859	94.8925	648.381	949.371	1451.04
1362.04	934.683	955.917	483.237	196.023	308.359	811.259	751.06
919.83	801.136	706.727	971.856	134.057	154.785	422.419	938.774
359.745	1452.96	1307.56	327.138	147.404	304.584	1438.58	1142.26
1027.49	335.505	224.087	226.478	137.908	392.919	782.886	492.376
1253.08	331.002	656.741	304.825	300.603	163.673	1523.45	1499.61
1479.47	1145.4	156.271	408.592	-9.24816	169.373	614.49	379.119
325.38		1045.4	726.384	84.6307	319.848	1143	660.528
348.08	1019.12	606.195	400.324	1628.69	453.764	1220.11	511.764
116.389	1412.06	357.944	840.992	-8.1744	346.955	1302.56	1267.15
69.4656	614.715	2046.93	584.509	378.774	13.2125	1641.57	1082.56
305.762	233.459	1725.11	926.401	132.388	148.87	1211.19	368.096
	1391.5	908.686	70.5325	404.456	465.855	1141.15	1651.89
411.099	1387.31	575.668	760.037	207.247	116.442	695.941	1610.49
656.366	352.5	818.231	826.073	218.778	408.457	680.636	869.334
435.914	929.1	1068.53	892.396	380.664	434.082	1566.17	416.42
	733.332	1239.61	206.662	83.3224	380.998	939.607	451.561
267.908	1119.86	1422.26	176.934	14.0357	555.022	707.865	779.666
814.383	1858.33	375.078	1020.45	93.191	383.362	1069.79	1547
204.838	917.552	1070.51	291.923	578.957	114.673		1212.34
456.207	861.219	399.24	913.098	966.165	2133.7	396.591	416.591
1167.04	622.254	133.923	549.088	212.203	245.244	1031.5	546.029
630.154	1105.22	1323.05	582.554	158	337.441	1485.03	975.317
577.537	1054.58	1390.39		272.325	122.458	502.574	927.752
180.667	1636.57	1444.72	1253.86	176.812		453.095	1225.68
250.599	812.544	1708.29	390.888	59.2024	266.609	1597.41	324.732
536.781	757.667	346.95	124.611	170.265	104.255	876.866	1015.61
355.361	341.301	461.88	1296.21	394.963	47.5988	666.775	1154.85
948.594		1278.38	248.278	1264.74	881.465	1393.67	442.307
704.828	1458.87	969.795	766.631	194.616	49.5401	568.693	1237.57
95.989	158.594	283.268	551.209	547.917	45.2997	476.262	1196.86
2229.56	271.066	827.569	1270.88	114.567	209.029	1118.67	377.228
701.214	1125.27	502.315	664.289	255.204	224.738	731.513	1438.06
430.857	774.379	713.189	-216.636	72.4215	307.301	658.034	1662.99
213.294	266.026	511.385	505.366	884.896	205.349	783.697	1062.23
1396.62	696.127	838.234	830.419	-24.7631	197.011	406.254	276.131
708.482	289.394	890.73	912.69	190.969	303.651	555.074	487.441
710.563	484.031	936.175	1528.79	786.109	191.842	1605.92	1083.69
529.211	1557.36	295.92	887.97	54.5966	114.885	1336.8	1103.92
592.902	530.771	413.157	524.361	55.5382	344.172	325.923	756.748
1143.27	515.094	376.89	887.692	126.236	1522.97	547.65	364.408
886.705	469.027	743.588	522.407	50.6937	307.711	778.979	1862.21
515.321	638.377	365.13	210.456	18.729	255.36	1240.96	1578.26
562.901	1253.91	340.522	139.396	11.0141	866.961	744.131	885.694
397.77	488.028	880.298	359.199	328.035	124.031	942.77	561.151
437.776	398.602	669.359	273.061	260.398		1095.71	842.529
316.354	471.965	335.975	829.617	2002.35	190.215	705.385	1361.66
265.424	557.491	698.224	451.682	267.392	628.274	344.96	2284.71
489.436	842.457	221.412	793.459	38.8699	265.624	1212.28	1559.84
416.654	409.753	200.372	84.4813	102.839	112.614	1139.62	986.485
516.961	571.378	870.16	629.458	257.438	131.397	1033.72	700.726
409.174	994.751	828.642	248.407	278.01	62.6459	498.309	833.648
749.554	1742.98	1197.36	764.782	93.2062	1364.92	793.099	1252.63
736.583	972.504	2329.99	357.665	80.2891	390.217	785.461	413.799
503.958	192.294	723.912	328.791	394.974	179.134	730.202	1140.94
196.163	690.419	841.783	366.779	265.036	164.772	771.189	809.771
831.421	719.208	897.151	1057.85	175.418	190.052	574.842	872.695
514.229	1612.51	660.567	394.209	125.29	264.075	769.377	716.705
1199.31	556.534	597.309	130.719	38.661	105.197	1373.2	1667.1
527.636	534.36	1138.5	643.248	56.4131	979.916	1568.42	756.811
99.809	986.663	556.207	285.464	95.9855	443.822	853.049	1260.15
514.086	484.454	247.158	1092.41	117.892	110.592	658.254	782.43
699.678	1119.11	558.93	1383.08	44.7556	89.8532	644.958	1070.13
295.338	890.126	238.529	212.852	-42.0097	423.667		924.431
1190.36	1159.03	470.535	312.475	191.97	75.3237	986.929	553.718
1255.74	1809.53	537.229	1119.02	269.813		739.183	862.342
544.183	131.976	1251.43	553.65		177.56		473.112
429.305	398.267	1215.82	280.179	530.629	110.31	361.264	932.179
980.113		723.584	600.662	166.426	229.347	1713.66	659.763
470.074	781.175	1071.75	832.786	167.599	27.4987	649.443	1599.02
1337.33	396.024	713.192	397.901	445.263	137.013	752.7	1124.97
122.178	1910.3	162.942	594.262	52.6303	330.482	984.831	364.219
703.08	1014.47	1127.19	302.006		42.9377	982.116	1413.41
409.175	655.718	782.128	116.034	160.347	266.384	1110.77	1502.57
545.411	307.185	568.696	972.799	462.085	306.976	1173	797.311
527.028	695.796	72.2006		323.22	845.531	1208.34	510.744
425.499	1395.51	1149.08	67.4646	189.766	170.746	1329.29	1092.15
688.255	1366.07	452.769	800.856	11.7363	590.628	1123.6	511.778
698.481	550.576	1126.84	421.63	1082.23	140.328		1123.9
422.726	559.942	103.636	464.32	6.86042	79.0324	905.565	541.822
719.991	367.212	405.398	334.08	390.328	594.122	598.943	2340.9
743.016	607.835	529.812	692.661	376.232	136.951	1114	1286.85
959.553	317.758	734.355	446.387	315.542	1351.65	872.38	983.192
482.707	795.301	1345.72	476.962	-3.98288	44.5741	1079.3	1968.03
1335.96	209.904	1328.58	383.844	-1.77403	421.488	1043.58	521.539
399.406	965.96	979.012	564.592	-31.3378	156.94	689.791	926.186
453.121	361.042	954.368	643.725	202.769	158.662	1654.92	1387.33
	610.269	1088.45	307.58	-21.8189	157.58	984.142	490.898
1024.79	709.134	485.999	571.906	52.1993	85.7421	1403.29	1213.16
449.308	278.861	1599.99	255.556	84.691	128.537	1501.8	1973.55
1818.14	538.418	1578.97	456.56	37.9553	2334.07	600.77	1582.91
532.38	546.083	497.097	744.658	128.86	166.563		807.629
217.572	541.299	437.004	404.138	9.10222	196.917	906.334	1143.23
764.921	2715.83	546.506	687.1	482.392	187.153	963.261	1256.65
573.917	785.058	710.17	246.799	98.1427	352.393	500.322	760.234
779.318	165.264	156.38	444.799	1368.43	218.672	398.14	660.97
785.005	778.448	527.707	1047.3	1375.56	503.547	1143.72	133.535
863.631	143.617	1078.52	578.947	210.227	378.238	912.709	1200.35
1028.92	712.864	438.823	605.84	26.5378	609.584	390.874	499.314
420.497	812.813	650.081	354.491	223.677	616.796	982.481	1727.04
502.317	296.468	868.565	425.437	175.16	566.331	778.005	888.099
777.362	725.383	352.767	201.656	125.658	437.459	479.135	386.927
2123.17	564.591	1626.82	384.976	885.638	154.027	2205.09	1055.55
1567.78	1162.57	173.581	202.494	143.993	248.203	604.604	892.337
501.616	926.697	597.213	377.713	299.773	466.644	1480.92	99.4715
348.881	962.585	504.296	492.974	149.467	1967.27	1337.5	1127
552.057	442.102	689.944	147.88	-17.7956	-16.5799	933.052	520.442
1027.61	501.993	1128.08	671.959		63.1827	692.81	605.862
349.848	1319.25	494.594	882.269	377.873	214.501	1060.11	1503.81
330.447	682.514	455.852	403.677	332.122	253.69	346.779	668.262
494.157	576.972	722.254	398.373	95.8955	61.5235	702.554	1168.9
680.409	283.707	1315.55	380.563	1760.16	-11.8264	528.583	1276.91
391.906	1292.59	1023.57	366.496	271.025	376.355	729.133	406.374
137.81	130.377	739.292	386.874	98.5343		1176.97	555.043
327.035	917.73	1254.77	520.599	266.63	537.592	1483.98	971.381
645.643	439.622	351.887	832.497	81.5142	26.6585	627.09	1375.53
339.778	550.236	652.718	294.962	813.307	559.418	1502.97	766.923
542.392	727.868	1021.03	460.154	270.153	774.65	1183.43	798.594
2295.22	913.569	989.411	451.508	1270.51	-0.75763	362.21	840.351
276.628	488.381	331.627		53.2455	282.411	1112.12	1344.44
23.2145	857.512	870.835	819.689	126.638	174.736	1249.49	1634.01
	1778.56	742.052	1028.2	470.313	220.161	1675.5	1254.48
950.543	485.24	792.276	523.067	176.516	24.6587	889.666	536.005
723.909	1443.35	487.679	944.381	87.2302	172.754	710.604	304.884
556.711	243.532	596.3	563.467	134.418	357.262	540.52	1846.67
419.845	1051.71	546.811	433.011	104.752	17.5432	330.17	1576.59
307.602	555.417	493.58	528.85	43.1857	194.323	1037.68	1627.63
873.717	545.001	455.225	759.529	225.101	249.987	1099.63	816.289
697.752	862.044	972.832	455.427	30.4929	50.8176	871.139	1607.36
101.171	852.781	368.19	300.304	-16.1575	239.562	625.219	341.592
218.393	420.989	1725.93	838.366	165.746	81.6568	1047.28	2071.53
139.348	900.131	320.909	356.639	91.1306	325.13	867.531	1061.02
547.762	485.546	869.695	348.467	52.9067	180.974	648.245	262.497
1094.25	3330.15	1027.51	371.567	719.027	163.895	1414.67	896.425
615.415	312.199	358.751	135.141	-48.0197	1168.82	301.688	1488.19
1036.32	905.249	257.14	262.844	475.563	220.495	866.799	599.11
639.478	846.364	264.063	166.47	200.896	402.972	1431.75	1356.91
467.021	782.146	572.278	1086.11	102.105	107.141	803.748	929.841
510.973	1942.62	451.097	1116.26	205.934	342.357	2063.42	537.294
531.058	566.858	1036.88	191.65	356.761		616.295	1080.63
1116.41	353.872	678.098	1091.72	-5.4408	272.783	1343.6	863.011
1106.05	338.34	165.766	314.21	47.3284	682.165	677.777	1025.37
857.285	722.569	365.378	762.503	42.1254	693.704	1189.46	650.441
662.667	107.956	1546.86	680.885	252.396	385.923	1596.21	1116
594.656	1040.03	409.305	821.877	457.428	207.263	1152.94	1184.83
1223.01	796.962	332.927	465.482	194.962	319.349	1229.01	938.411
528.99	370.958	479.631	1244.38	515.577		1422.47	542.907
589.267	474.234	801.078	673.203	294.069	128.28	1619.67	1402.18
1060.58	266.82	272.706	456.513	-3.7638	359.765	1383.26	672.606
343.747	1285.48	746.376	551.476	43.2977	644.719	729.394	1614.45
667.466		239.426	386.097	119.184	58.6694	805.419	784.575
623.007	1277.26	336.015	576.675	161.243	67.2153	886.361	1315.12
912.44	445.003	957.276	624.366	60.5068	171.321	1753.87	1544.69
192.565	638.126	1345.78	326.981	-33.0768	162.381	702.002	393.195
511.796	240.662	473.819	622.965	12.4431	241.384	991.534	975.882
537.481	618.678	41.6361	304.489	8.30713	31.2803	796.911	1131.46
969.021	699.458	899.802	692.132	70.4702	92.8826	1258.51	557.092
716.959	1720.25	1546.92	676.285	147.11	1325.97	955.984	915.245
281.642	669.667	716.564	794.453	223.396	247.067	949.799	706.499
1567.61	46.1602	269.351	247.049	404.652	775.974	254.814	952.42
262.824	1449.12	916.473	399.474	231.26	186	895.296	485.06
217.632	510.988	673.074	399.398	393.707	58.7829	414.814	1186.79
496.375	875.459	858.554	847.617	272.266	403.73	1329.21	900.206
489.807	2009.66	700.133	1046.24	78.6459	262.318		613.754
945.005	914.135	662.984	1038.84	203.456	20.6513	491.788	1279.71
281.42	593.681	852.32	449.515	522.127	243.998	1477.01	194.542
1042.03	639.687	1356.26	388.643	-53.647	270.866	329.754	809.764
494.113	403.1	1396.44	341.785	-12.5208	271.007	1861.08	2530.26
589.81	520.768	539.766	10.5765	22.1537	519.392	1125.41	1134.84
175.824	751.381	49.7384	1021.79	166.295	118.655	929.15	302.056
808.102	932.772	872.475	670.611	169.66	133.649	1048.02	354.379
708.535	977.265	344.347	559.557	220.734		558.683	564.939
892.66	856.467	683.149	455.202	43.2004	131.571	1181.73	968.403
843.108	895.849	606.716	113.885	415.289	586.597	802.784	1689.39
329.471	817.736	956.95	1290.98	530.262	904.775	795.372	1384.93
546.266	735.679	1250.26	281.629	378.292	175.504	1099.22	953.412
222.163	617.84	486.587	618.819	-19.6459	461.484	1744.88	1009.12
1083.92	794.769	1130.35	388.955	304.245	120.218	954.231	120.847
424.314	813.15	1144.2	958.105	582.355	80.4564	994.293	1379.21
123.438	533.075	620.303	1606.97	142.187	2236.04	1239.62	1355.17
1134.13	398.334	734.524	599.583	385.354	596.235	1679.54	810.247
675.259	1322.4	1025.55	668.381	277.181	325.267	620.455	718.097
382.971	752.025	838.129	259.388	338.967	174.26	480.177	692.458
251.354	499.559	542.862	386.519	156.48	47.4475	1151.25	896.679
329.712	960.232	187.383	737.725	577.177	644.93	1002.6	1358.28
1186.51	341.969	803.112	1035.88	180.367	137.023	642.093	1623.02
243.428	188.737	575.179	342.398	44.5133	330.454	1240.81	1214.68
92.455	601.144	721.227	829.09	636.135	-10.2695	916.067	1645.05
672.286	622.452	199.333	381.185	157.301	85.1273	1046.06	1229.18
1358.66	692.011	1159.03	300.696	103.697	370.158	665.898	265.71
1307.11	1623.8	629.504	716.451	123.886	403.651	711.233	708.425
363.05	420.989	1661.62	1585.02	101.907	147.419	763.812
538.199	318.366	857.649	1240.64	135.094	30.5092	814.107	1173.47
879.208	503.458	814.87	701.421	133.104	137.725	828.543	597.288
408.511	1094.92	1063.35	787.859	216.297	205.933	872.076	421.657
497.356	634.03	359.938	729.685	609.804	429.773	1395.66	779.523
605.703	1470.7	588.592	280.746	143.254	927.738	770.048	918.624
1019.73	388.656	169.935	578.856	214.694	163.328	1299.24	899.764
542.059	281.835	1035.63	782.094	155.59	450.642		861.658
175.654	1100.03	1209.28	188.422	65.5441	313.987	1885.12	995.867
769.978	812.095	837.728	589.727	43.16	26.1636	545.419	721.587
214.967	568.617	1477.64	514.235	175.677	454.66	1291.23	1810.92
658.767	368.822	630.565	616.308	96.0262	105.607	1084.39	1937.84
949.987	525.55	863.195	1119.73	34.668	587.445	191.626	1291.18
189.223	638.648	1602.27	1459.03	152.82	269.953	1001.34	1113.22
269.628	1367.13	880.147	106.9	214.165	75.5552	1095.59	551.91
593.998	517.448	714.477	712.902	445.415	115.639	907.593	1015.63
326.291	562.813	1285.34	1017.88	-20.0948	325.268	606.771	802.407
584.975	549.133	747.853	947.359	259.828	434.184	836.719
151.375	1153.61	510.242	538.782	531.92	458.41	855.798	541.154
206.221	235.645	843.038	474.131	232.228	243.387	579.402
439.02	764.031		475.755	691.427	647.237	748.573	581.526
700.318	1190.21	1441.82	1044.54	80.6913	146.165	1408.78	1045.82
422.483	328.875	497.337	356.912	235.969	2273.07	378.902	618.624
969.416	455.97	1530.92	630.932	96.705	265.648	1514.39	1165.02
53.5015	774.022	598.377	834.779	63.1133	170.651	648.569	712.484
1935.57	2574.57	484.913	393.248	207.093	509.286	763.713	624.014
124.406	161.346	583.894	532.261	-11.6732	496.924	1438.76	1317.64
703.3	934.014	874.303	435.551	-57.3031	243.151	1270.66	381.894
561.138	498.282	779.796	420.23	47.9002	203.151	780.845	1361.63
402.623	474.177	740.545	953.09	118.171	383.42	737.814	514.981
1336.8	1108.36	1887.07	375.907	530.242	211.262	2316.02	3071.97
849.408	649.786	1009.83	1205.85	149.825	840.612	1264.63	777.816
751.527	1767.28	1403.94	1636.34	323.951	377.891	331.365	1158.43
614.106	872.338	203.806	282.547	18.8005	99.2813	1127.25	1064.62
2279.82	763.69	1031.93	1306.64	98.6626	416.054	197.635	1293.13
318.188	857.609	772.307	923.208	201.238	155.168	1808.55	437.912
90.2011	910.251	195.701	586.498	21.2895	5.48273	970.144	1395.87
1079.32	591.61	1127.04	891.939	55.7096	25.3912	598.819	659.002
969.115	300.236	349.315	422.769	54.2809	518.228	898.73	750.624
393.975	686.359	664.383	598.313	175.32	428.478	707.684
389.457	594.45	512.095	674.466	179.615	657.148	431.179	1550.24
1105.27	165.326	357.712	588.621	148.412	33.0353	360.635	933.162
207.64	2502.9	1130.78	1279.07	351.627	345.123	2346
818.598	311.669	1685.43	262.687	216.041	665.561	1754.93	422.617
487.025	1736.91	1805.9	1411.44	42.2512	320.589	1004.31	1690.93
577.562	205.336	975.906	627.914	481.988	3.9431	739.648
1150.45	2127.83	1635.35	1157.76	1529.35	232.37	1403.28	595.001
360.987	531.12	716.896	342.926	211.236	502.086	998.393	729.582
129.581	684.685	364.26	277.789	139.69	177.471	1164.33	1408.74
666.031	637.064	1046.62	1008	251.834	242.548	835.839	1139.79
1906.79	588.774	384.896	475.944	264.771	232.28	979.561	1060.31
693.223	549.361	967.541	484.938	198.162	1352.54	216.737	377.451
444.322	1084.23	698.503	317.637	383.914	469.215	1922.09	1809.54
605.049	464.236	1315.55	576.751	40.0848	630.644	668.997	1506.41
467.129	562.776	774.27	1405.89	114.367	364.306		1758.74
551.474	935.018	174.2	594.356	25.9797	135.358		603.955
296.368	673.7	229.088	454.655	285.637	462.138		1432.32
1550.48	254.775	731.081	438.281	356.338	684.547	625.371	1020.52
809.228	431.606	464.446	812.825	134.73	-12.466	972.984	567.549
1158.58	1008.29	2207.01	20.2	82.439	-32.5395	1015.02	1076.01
844.471	645.294	828.31	668.422	250.532	147.639	830.63	1740.68
	1535.5	591.418	771.705	161.378	88.0249	495.512	1635.51
309.936	1127.87	1288.01	845.628	60.9048	308.008	842.628	202.935
346.955	199.413	1180.37	274.494	351.415	239.053	1672.81	771.809
448.503	231.298	1146.91	1216.26	153.833	260.496	612.636	1653.42
137.954	473.492	1168.24	353.439	-0.129026	258.442	917.461	595.516
1380.95	326.216	1012.74	642.169	-21.1174	190.153	150.16	1436.92
532.986	610.194	950.663	248.661	0.393701	168.489	377.734	1651.64
1001.7	764.633	1792.79	368.317	225.489	185.844		302.971
387.241	1678.26	1283.04	360.69	268.665	199.563	823.608	1073.89
287.771	294.136	1341.75	453.268	112.492	91.641	1078.33	1533.82
	437.479	712.223	279.979	30.0626	750.582	264.399	211.471
1166.45	872.149	571.789	879.646	334.946	284.041	244.822	969.794
606.517	1199.12	697.347	19.9475	285.153	785.922	939.722	333.609
557.152	567.095	182.702	467.195	151.136	243.516	2263.4	1369.49
924.399	775.483	1682.55	157.24	568.79	-4.81955	1657.93	1396.36
632.908	760.221	686.764	421.672	178.973	831.103	320.428	1324.64
1240.04	852.977	1172.27	584.964	-7.18441	183.524	1096.16	1041.37
531.391	1210.07	1140.79	339.746	296.091	708.003	487.5	1271.66
408.197	245.948	2956.72	357.411	484.956	988.628	317.207	457.886
857.946	579.706	210.733	1059.18	303.049	1261.77	1039.09	311.245
712.366	1181.55	499.632	537.456	-72.0764	336.364	1085.62	475.474
	1544.94	1144.87	977.414	177.213	474.537	682.754	917.98
197.355	467.511	397.463	785.428	221.378	223.728	534.304	684.726
728.756	1080.64	2469.15	352.784	76.8563	561.672	2040.27
662.995	438.911	365.533	863.515	131.108	289.35	1432.43	861.596
556.809	666.255	1246.2	414.723	139.41	168.204	967.993	818.761
511.396	745.334	1026.73	400.601	198.15	188.503	313.339	551.266
498.07	1189.32	1166.36	492.681	292.352		1582.59	1372.3
610.051	428.882	841.645	194.592	169.662	199.736	898.323	1323.46
653.282	195.555	500.311	451.109	-31.379	19.1122	426.852	1016.13
725.613	357.136	851.909	316.428	180.964	497.397	459.108	580.737
729.661	735.753	497.444	460.595	130.427	99.4879	565.047	1050.42
289.107	1017.23	1103.66	930.903	279.284	113.191	1589.59	1064.62
971.768	2880.49	574.598	503.73		100.002	939.294	696.401
368.236	334.854	696.726	722.289	94.5062	121.935	866.068	553.635
533.13	296.16	918.728	291.185	155.154	338.856	921.581	1022.21
723.223	410.604	727.857	352.776		374.531	506.871	1292.54
750.1	381.31	954.348	1051.13	187.243	199.484	453.784	1626.66
1254.64	1066.19	428.635	491.22	105.498	282.428	763.966	613.896
1155.01	481.71	631.553	732.298	220.175	188.382	1649.45	1571.01
2058.75	504.789	416.986	786.227	427.995	127.519	957.619	1538.84
347.55	671.407	505.089	818.684	344.218	453.567	719.855	1269.44
747.288	1264.15	202.785	536.423	142.002	54.7842	1365.09	477.573
1059.69	1048.57	532.456	326.716	98.1937	308.34	666.391	331.053
388.069	486.74	315.6	844.077	131.81	227.099	573.387
189.617	764.713	794.338	834.793	159.36	177.17	855.989	711.922
676.528	296.62	1235.83	151.182	32.5144	361.567	1286.2	1522.09
954.391	478.579	2824.59	283.589	353.808	150.846	1052.88	986.833
142.399	125.623	416.273	867.178	199.216	229.368	1303.03	1065.31
737.822	1813.31	1175.83	1095.59	122.813	257.591	1705.59	345.086
228.22	902.894	1315.48	433.792	74.5486	137.279	717.927	961.379
874.609	227.952	984.183	1198.53	91.8475	92.4163	1157.71	750.311
579.623	908.545	400.082	1021.47	87.0518	-14.2877	614.565	454.896
237.224	1011.89	2008.89	471.688	83.2729	347.002	932.271	543.338
453.385	535.219	1012.36	468.019	39.3489	379.303	659.531	537.855
754.994	1023.6	682.039	1347.15	86.5418	305.944	856.884	1055.31
735.393	253.817	897.548	1023.45	180.34	574.885	785.02	984.232
1534.63	733.352	795.642	207.527	298.731	76.1342	1738.16	896.777
385.676	1847.89	452.153	813.015	13.5471	211.449	1824.68	810.991
607.718	152.457	684.815	1552.18	-44.1051	656.855	865.099	1564.35
381.367		875.775	634.85	9.70373	1023.47	1111.7	432.17
796.775	1067.92	522.358	1175.63	107.97	252.71	393.679	792.354
965.076	493.226	203.152	547.976	213.852	238.623	661.894	155.894
2238.41	342.057	1416.28	1360.42	143.854	89.9278	927.324	766.359
484.07	1187.94	1317.06	810.74	12.0631	429.361	1572.18	708.391
519.212	363.937	1027.63	1194.07	231.777	93.7251		674.982
1370.29	339.151	1227.64	155.722	137.63	136.114	1220.08	89.0523
13.1688	403.666	867.816	1042.38	98.0134	107.386	1130.69	1660.89
1470.27	438.999	1259.33	768.753	690.484	321.151	517.661	809.043
836.913	662.868	898.741	334.884	100.687	407.157	1145.92	579.135
1391.82	1154.43	1108.86	640.529	258.806	116.227	597.393	221.235
340.287	2032.59	402.976	1362.38	219.28	329.168	308.723
777.914	122.208	689.899	419.347	39.3937		827.946	675.955
213.09	1255.01	956.114	632.48	437.341	146.674	807.918	573.899
567.421	230.827	626.772	400.897	148.986	509.907	1921.27	958.919
1003.63	641.372	119.853	911.987	366.904	77.9438		696.225
167.669	555.127	817.516	1036.24	-7.53996	33.5559	476.05	1495.23
983.87	880.33	201.48	1036.9	693.435	182.584	409.752	693.995
831.519	493.263	665.547	847.033	135.546	1236.47	555.814	481.338
561.715	112.945	-18.1523	989.802	247.674	375.133	511.544	1409.04
1488.47	728.898	1002.93	179.227	138.622	277.37	1727.02	382.78
351.935	1643.21	672.272	381.251	181.598	41.9184	430.961	1163.68
433.668	1213.87	1078.58	1463.41	0.55659	-15.4639	1175.9	1169.38
366.265	983.186	1250.25	119.14	263.971	310.417	1112.55	795.342
550.691	734.114	398.307	587.151	165.134	609.047	1262.23	1534.01
148.375	547.447	831.556	635.936	80.5498	305.405	1081.16	855.858
764.31	721.657	22.8447	1396.83	572.739	196.838	1116.95	1045.66
498.91	1110.01	652.473	1170.01	396.6	64.3738	554.474	3053.64
598.337	549.059	116.9	106.209	334.371	272.453	716.523	490.483
851.927	627.459	1082.33	1050.49	-35.9977	71.0377	505.536	795.079
191.687	565.164	553.953	933.447	238.369	478.19		418.754
456.532	566.768	331.371	851.562	87.6868	232.003	820.846	1452.48
427.752		477.259	1330.01	200.782	215.665	1087.17	1323.68
613.807	487.402	974.173	623.986	320.426	124.875	729.513	577.119
573.781	326.383	717.631	641.511	155.453	284.805	334.92	527.034
573.228	410.032	603.767	356.244	412.881	37.9059	569.37	1973.64
386.914	184.287	684.957	276.767	9.8139	439.238	1208.73	1626.45
1334.02	1068.8	281.081	680.713	328.081	1160.06	719.778	1198.53
622.312	590.72	757.991	166.256	128.966	498.15	873.53	712.897
91.5303	1132.34	1470.41	139.234	270.13	133.543	1044.38	1780.15
519.648	415.859	1127.62	217.639	3.74662	167.425	899.919	893.662
1375.87	1116.29	1050.72	1599.6	154.877	15.3945	536.777	313.486
530.923	493.74	542.237	581.257	83.6509	268.36	1476.74	788.683
601.6	361.819	624.121	954.93	154.404	254.352	979.484	1094.21
480.298	1345.54	499.272	1149.28	200.205	385.704	608.704	2045.73
1022.88	515.995	1008.67	992.09	204.239	240.51	1162	361.31
412.358	446.053	934.445	506.285	335.254	213.325	541.385	320.936
338.529	767.411	667.669	588.609	97.9899	85.9294	722.742	707.742
179.422	1023.28	951.831	473.02	-24.2596	187.197	349.268	413.98
99.4146	1032.04	472.149	168.38	144.225	392.875	1484.94	976.466
1032.22	718.553	172.92	508.077	78.325		886.606	1470.77
937.106	392.583	656.858	524.117	900.961	121.275	1716.44	1315.38
561.292	873.414	109.406		420.27	171.123	335.543	1618.82
280.949	774.299	622.085	1044.31	449.507	354.418	95.5612	243.124
811.484	871.905	157.298	404.417	311.091	69.0902	1607.27	578.387
429.166	1556.93	395.61	535.311	536.656	55.7788	1160.47	903.909
814.098	1111.83	1849.25	843.675	286.355	732.85	1611.12	1227.07
357.961	2733.58	944.191	997.446	68.8572	366.973	1435.17	781.077
175.596	1078.6	1192.67		41.9124	277.259	782.271	834.897
344.709	327.597	773.442	420.462	-13.1473	383.961	393.658	351.788
1004.84	484.45	618.499	461.72	68.3653	457.947	625.41	1370.78
674.865	441.943	1237.61	38.917	234.972	282.656	710.497	616.464
465.423	995.34	322.417	1281.96	112.402	239.274	1097.52	937.529
457.686	1261.17	234.347		313.369	339.573	829.733	1242.28
1122.5	226.297	1049.3	914.189	267	491.388	677.989	1150.01
227.287	435.069	882.993	218.244	77.9773	470.283	1070.02	842.787
1950.63	134.697	496.858	730.092	65.5748	38.414	1341.08	611.098
535.387	1154.56	728.144	503.588	504.862	27.7452	80.1256	334.009
425.409	910.581	224.938	1023.63	490.087	182.192	156.095	1272.87
678.437	845.15	179.253	535.931	206.362	529.035	316.109	1341.91
1259.57	114.619	646.747	303.751	80.5645	125.634	131.979	473.122
491.504	1264.52	991.325	783.686	43.7515	209.342	1388.8	1128.64
521.522	417.543	1445.39	450.709	49.5462	184.268	1106.59	860.255
506.401	1329.9	1211.61	408.92	274.676	10.6382	1089.74	1892.72
617.146	253.273	935.988	495.704	31.6287	88.5039	1076.03	431.844
414.485	336.246	1243.58	920.053	300.099	741.992	1135.33	731.528
	649.523	231.806	113.483	343.451	335.372	-17.8491	740.191
1914.57	745.386	770.43	373.373	289.057	151.956	620.358	209.995
1174.04	1139.66	992.101	647.703	822.699	145.765	452.641	1327.94
1070.89	604.623	798.435	472.13	378.868	228.363	765.013	492.908
870.431	517.526	697.944	1335.11	17.3664	429.657	939.595	942.563
1507.72	975.518	896.238	1181.78	-15.5633	300.462	339.337	516.9
511.454	803.488	1125.68	262.339	8.74535	223.88	1143.81	1793.25
486.861	696.959	689.045	612.703	243.045	280.639	909.824	940.56
515.263	1168.07	469.318	1170.31	329.475	238.476	844.826	626.563
791.716	862.172	647.027		57.0728	171.256	622.103	902.962
374.441	724.713	604.041	673.404	10.4712	89.5303	314.545	1514.25
60.41	464.49	782.342	752.917	-6.77813	129.199	1757.55	1411.24
522.328	1089.45	947.739	342.454	-5.99128	338.123	550.798	207.831
665.36	1080.25	225.054	1077.52	410.305	262.909	709.223	1547.32
479.071	1210.63	252.764	1059.01	408.549	19.0442	813.285	1225.9
374.873	2474.01	520.223	691.022	232.522	175.047	808.537	1257.88
192.518	668.693	690.947	1124.25		191.35	882.763	1722.71
547.945	493.812	1251.04	542.051	50.8477	456.163	353.803	461.77
305.256	643.158	872.213	505.964	-4.8507	314.776	1015.86	790.097
905.722	882.308	929.25	461.968	397.808	62.3547	434.328	879.442
617.869	1151.59	311.26	334.791	264.059	142.146	555.944	651.04
345.482	532.466	725.747	304.306	13.3128	1061.61	938.77	980.103
770.536	497.875	1041.96	713.922	224.493	375.195	1122.55	666.382
1378.03	684.784	848.062	545.128	24.271	57.3858	1989.3	933.772
502.496	317.463	694.537	1151.55	95.337	376.833	799.624	717.703
340.706	456.475	693.039		314.42	256.293	2041.29	365.596
253.937	670.917	546.463	284.61	215.019	464.968	1201.2	1142.22
350.344	1026.52	457.222	291.836	260.445	2868.61	1215.68	1092.74
399.606	856.039	796.68	800.406	103.226	246.594	896.361	108.093
725.568	204.775	1313.02	78.582	240.589	350.092	1504.94	610.632
824.239	1240.62	1239.18	937.261	-33.4244	347.217	934.738	866.413
607.777	648.041	146.906	823.693	52.9153	101.526	585.224	1424.88
760.125	654.876	1333.03	477.874	432.301	106.127	1317.05	1651.35
995.921	441.42	574.239	153.046	68.2532	173.1	1261	611.535
443.415	1448.3	525.129	1343.99	305.229	1651.77	1081.18	326.825
415.031	853.37	341.597	780.324	423.895	246.812	363.09	1362.54
314.469	409.582	403.191	801.646	177.376	282.445		673.174
974.549	661.538	1296.04	620.565	136.042	353.945	638.695	830.424
499.003	280.582	909.982	1483.64	22.4553	165.269	808.757	1399.76
793.751	681.701	965.264	602.255	340.567	275.803	1081.41	451.238
596.104	505.173	407.625	322.88	309.754	209.647	655.731	667.293
423.245	660.739	1517.46	953.803	132.991	295.947	1218.31	1165.61
427.156	359.057	1227.84	254.465	1012.34	135.269	1302.97	433.692
1314.14	574.532	1334.03	599.207	235.267	651.4	1065.28	591.064
661.461	174.043	510.729	642.055	174.408	301.241	1209.93	319.138
115.84	573.009	1801.5	1282.09	459.055	25.2189	624.377	1971.04
1070.11	828.757	743.649	1887.25	13.6209	128.697	641.711	1677.89
886.613	1093.87	1053.88	1247.59	33.0485	662.582	373.874	255.581
462.97	928.195	443.929	717.717	213.906	146.502	998.854	671.675
840.908	817.275	1227.64	165.436	119.139	133.064	895.092	1806.19
1486.31	238.89	360.079	223.51	102.08	240.538	394.594	1578.53
967.281	396.501	1373.72	595.412	57.1257	151.322	670.589	569.322
165.214	432.53	909.991	501.321	226.507	177.391	558.81	732.555
	1884.7	807.925	395.239	208.596	312.606	612.027	1846.25
777.773		1240.62	755.543	480.148	459.662	1567.37	1152.2
704.777	284.299	394.396	486.556	-66.7567	464.306	962.521	437.057
305.706	753.806	1271.87	1134.87	204.735	285.742	822.594	1570.26
	301.966	587.747	204.774	11.8635	245.322	956.183	344.94
1069.13	961.765	1316.93	543.656	323.525	275.011	818.931	1223.85
416.115	555.591	765.891	788.725		359.246	945.188	947.883
575.675	619.041	277.674	543.477	213.967	346.463	758.228	104.5
1335.98	1640.54	504.559	284.266	224.869	75.7065	1369.33	1340.23
820.325	230.592	856.08	729.353	107.528	28.5625	978.86	391.083
445.629	849.5	537.124	616.996	337.073	85.902	669.052	1419.63
552.31	1195.31	358.07	657.579	139.42	299.742	843.604	782.573
449.321	1377.31	556.209	311.291	99.0706	264.032	1470.09	807.043
365.856	1305.65	508.964	506.473	264.397	129.183	836.544	22.7985
517.423	713.212	569.878	167.176	418.297	223.025	1115.68	846.315
1243.24	522.327	1067.58	514.558	95.4125	135.892	605.154	357.372
772.348	1068.46	201.564	473.396	10.9138	590.388	1140.45	806.929
780.996	1061.55	1906.86	177.312	226.711	99.8984	532.694	1315.61
1014.44	1454.64	782.025	619.534	-15.8045	173.253	1197.23	1675.86
1019.04	776.221	1390.07	611.98	108.733	50.8103	1185.19	1562.62
2547.83	1589.34	588.04	1138.43	90.0403	262.773	597.377	952.83
451.961	542.247	1428.04	568.99	437.458	151.334	979.81	627.903
962.56	873.776	1244.57	1300.46	175.734	323.832	1848.94	1033.45
600.127	1091.35	534.836	625.259	329.101	174.12	390.385	1505.67
248.994	769.446	166.714	1094.77	-32.2394	1028.46	910.502	331.395
1461.16	1316.83	1018.84	552.29	105.332	286.3	1146.9	1054.26
625.22	142.545	1411.5	614.695	77.039	144.116	1053.36	281.28
1625.82	1418.02	1027.28	647.844	134.396	169.587	1163.1	718.04
510.217	882.052	724.395	828.58	412.439	170.458	458.609	1013.96
632.111	840.5	271.388	894.668	377.093	102.766	1497.52	878.063
1073.52	163.946	551.746	674.299	162.119	423.61	236.277	926.335
778.727	140.995	345.298	210.258	422.844	276.064	1686.77	1007.9
419.221	811.266	482.424	1022.21	62.2194	176.019	994.36	1070.74
1276.44	1104.54	347.173	828.156	317.249	548.285	429.838	918.498
1791.59	685.751	665.35	839.441	538.672	187.441	138.76	744.654
470.726	147.66	380.569	1149.16	-47.1715	222.256	1343.35	524.769
132.649	512.507	630.408	976.95	249.58	878.158	1138.69	1062.26
	378.284	463.279	387.072	685.553	291.163	724.226	643.718
83.9978	817.022	980.023	331.889	91.7806	222.137	907.426	475.911
624.345	945.037	333.87	737.508	-52.694	223.897	543.034	1075.97
791.019	272.864	348.623	645.635	41.9131	126.672	1013.09	1752.27
614.66	612.547	110.706	618.861	91.3255	279.814	914.326	92.6511
491.257	614.908	1003.25	418.729	-40.3807	547.343	1713.55	628.956
819.257	931.421	123.061	630.877	116.922	352.953	640.154	1207.27
359.724	420.853	450.48	571.271	496.74	-23.8157	549.729	259.156
211.019	853.908	613.286	432.398	129.019	478.726	559.692	552.81
709.209	161.764	734.369	823.959	83.6446	354.42	954.694	1659
421.775	853.862	893.66		40.002	442	681.472	1292.57
242.247	1187.97	368.468	1040.81	6.11835	283.653	514.561	878.25
1723.16	430.018	447.567	611.029	524.853	378.296	690.071	445.25
620.068	833.103	731.172	387.985	1108.28	102.841	973.147	769.667
333.315	901.563	717.476	1071.33	328.666	1349.21	1119.65	1249.05
321.156	762.673	644.028	645.121	327.035	178.369	1238.71	261.704
	710.128	774.801	1089.97	68.7676	-4.75045	835.136	696.115
1692.4	553.01	784.398	317.46	0.457159	454.541	620.072	693.038
1460.98	1048.84	555.869	650.871	28.554	83.7051	915.241	424.827
93.1969	1102.23	1329.35	1273.41	181.471	139.33	509.087	950.445
963.114	902.318	676.958	762.225	35.5956	173.527	730.092	2334.64
1103	471.037	404.976	764.329	207.858	255.355	1081.53	383.178
1086.21	250.947	1226.36	1053.23	173.37	342.9	1440.88	935.184
780.82	566.179	597.798	1145.99	14.8733	436.085	422.257	796.382
2441.77	831.574	403.742	872.08	740.928	161.165	1557.97	1169.46
1909.41	634.809	340.711	678.53	218.194	140.922	115.63	838.813
605.85		561.954	563.842	125.263	316.79	248.75	1692.53
1213.19	331.519	553.692	1146.17	-16.2779	2.36905	930.744	657.086
1079.23	1905.59	563.206	1194.66	106.405	193.414	497.284	1418.46
1268.98	1269.94	317.857	578.367	363.508	9.82662	1488.5	993.103
208.547	591.98	404.962	810.167	50.1623	174.631	1197.3	582.064
465.159	559.958	460.783	144.556	265.172	479.733	1317.81	703.831
1309.86	838.63	419.559	428.904	-18.4243	85.6636	605.787	893.391
254.121	766.224	268.376	1587.14	215.699	323.942	650.154	745.324
601.363	471.274	637.711	1036.6	148.046	73.2492	638.458	1138.57
594.682	751.078	504.608	766.811	150.513	438.773	426.97	429.77
250.782	201.296	618.766		6.192	50.1118	1242.17	723.77
483.117	443.814	322.338	461.75	-5.16527	97.5944	677.073	1215.86
1379.5	404.006	652.715	607.35	179.932	149.982	638.803	1095.07
1059.81	424.232	612.122	191.584	254.033	213.822	1074.78	1054.18
767.364	955.548	1161.57	605.67	257.275	400.174	775.368	904.012
981.621	809.461	432.424	89.779	302.39	107.805	787.402	783.371
800.747	612.948	465.108	545.788	763.388	95.0614	1324.77	431.044
960.423	1814.46	728.131	263.73	163.079	411.375	2018.91	1041.66
605.39	803.945	675.408	552.168	48.3006	122.805	1257.88	1586.24
948.222	1148.56		453.412	365.448	73.5267	1154.67	779.669
2080.09	519.713	466.211	922.738	433.751	57.3361	224.217	536.073
1137.11	809.487	1208.07	662.505	1759.76	202.388	118.163	1635.06
720.256	1721.6	1003.14	385.594	-17.8652	377.708	449.401	990.449
	250.656	180.493	297.015	85.8874	378.214	677.583	708.343
1642.98	183.831	721.03	610.127	75.6921	63.4333	862.15	1989.66
673.815	546.043	423.67	953.455	-27.7263	450.094	889.326	290.107
446.173	1478.36	1320.93	581.507	283.163		459.312	1177.13
582.511	1101.5	728.034	513.446	170.638	188.235	828.597	1107.62
290.442	560.54	554.437	282.499	279.325	44.8647	1390.79	1815.49
714.898	512.914	999.586	122.077	449.238	105.916	980.081	600.225
533.482	458.501	900.915	194.682	503.025	980.686	1449.97	997.55
516.938	208.663	145.963	1231.63	93.6009	216.406	389.093	1876.3
687.824	699.53	939.123	1346.72	120.2	690.954	1026.16	745.38
	159.323	796.217	84.1726	169.102	369.439	579.896	591.368
293.579	858.861	1510.82	1017.32	199.502	147.151	847.762	300.355
613.515	346.326	1040.39	699.443	436.597	50.7994	894.062	2377.16
378.516	867.117	361.391	1464.06	436.874	112.722	866.74	748.362
410.905	1049.57	275.845	1151.06	1090.19	48.0147	689.158	763.853
890.254	738.455	307.391		54.6791	314.899	1105.16	697.013
1716.13	292.18	780.469	404.597	87.0594	87.5745	730.572	939.187
1525.84	395.555	1375.5	1001.38	358.852	165.803	515.821	1350.68
931.067	528.618	809.283	663.843	-45.2793	274.112	744.844	1448.67
1263.04	1762.59	934.646	704.39	534.948	190.043	1335.11	297.049
403.216	561.092	1783.06	668.404	-42.7281	250.665	995.903	1104.73
482.653	153.372	1106.97	678.798	365.727	239.528	947.826	818.16
1026.93	1728.28	446.19	1388.32	26.0262	830.687	623.092	1397.04
1354.95	164.088	2095.5	1175.36	201.266	172.496	1159.64	1009.7
1312.76	524.099	192.673	734.921	-10.3761	83.8441	1191.64	646.991
864.34	799.199	704.781	849.096	194.145	115.474	1040.05	603.18
775.848	294.353	473.534	1029.67	158.76	340.863	574.696	331.611
955.13	423.179	711.999	1111.19	100.242	146.305	916.398	1319.41
656.785	313.474	1001.25	639.027	54.7645	107.475	902.634	950.367
333.374	1610	1280.18	393.165	51.4344	234.977	971.938	471.303
777.75	154.914	714.946	121.789	736.74	507.352	182.625	525.633
1088.05	596.829	451.797	295.07	440.406	563.925	917.849	1473.26
774.064	692.567	1132.4		365.943	44.3299	1185.97	800.423
372.104	1009.22	965.514	638.986	299.069	282.076	787.345	936.273
337.822	810.967	1188.19	1618.03	56.8242	211.828	1617.41	976.621
723.166	460.692	754.328	342.601	297.012	930.087	1072.73	1213.2
569.773	964.937	1026.15	802.444	89.8742	360.888	1256.24	929.506
1037.21	439.669	813.518	1058.97	132.834	249.391	967.561	78.863
118.904	1534.32	355.953	225.679	-1.75567	180.027	1728.37	1719.34
342.484	687.229	279.67	1871.25	1490.99	714.953	545.271	1621.8
1401.81	823.048	433.401	626.382	173.334	398.787	1136.3	225.797
	1180.62	1951.86	311.985	188.063	1816.82	300.852	1001.59
1358.71	767.77	391.129	925.345	-49.0284	397.155	615.183	1398.62
473.531	1189.23	109.599	494.128	282.633	229.898	856.289	684.054
1900.95	758.053	605.237	851.063	146.555	438.046	1317.71	398.452
341.067	941.325	385.838	316.18	293.243	550.645		1153.42
276.218	595.635	760.037	347.259	528.123	137.234	267.873	876.925
916.966	976.024	630.535	1040.54	-29.1107	73.9482		310.62
1144.8	1109.69	518.476	710.535	171.155	82.0698	827.91	496.821
569.541	743.504	385.29	713.638	-19.5127	335.375	624.583	1025.06
140.025	1192.8	606.637	410.055	429.607	180.79	843.493	1142.33
1509.54	1185.73	842.662	1008.71	27.5455	329.353	192.218	1333.91
1233.38		779.088	418.76	82.0075	507.937	1236.36	1019.88
141.456	508.111	263.928	255.79	54.139	131.854	1618.41	580.223
877.735	209.124	400.461	334.501	57.7679	330.261	493.674	963.694
767.613	675.452	357.761	255.216	3.46568	946.399	1314.93	449.734
291.345	723.149	593.171	828.445	42.3555	59.1188	1583.08	797.461
923.932	449.593	290.312	650.297	147.028	336	739.23	122.057
1300.82	288.731	409.711	756.163	306.77	96.6784	1170.43	491.236
1065.83	1384.19	203.978	489.424	354.427	618.184	2031.62	515.146
477.854	194.238	1694.54	354.027	-58.5838	26.394	893.791	570.061
231.183	648.114	680.713	682.27	297.816	634.156	530.464	1046.85
237.067	503.216	1118.66	427.758	-34.5965	235.665	1737.32	303.411
459.328	856.884	1032.63	264.413	135.897	22.8616		770.916
1197.7	136.609	602	856.275	192.819	523.831	1138.34	879.313
1007.48	1822.49	523.229	576.987	302.535	149.737	665.664	428.334
1135.69	731.207	1009.8	155.556	87.8341	160.223	1268.77	307.34
625.517	298.888	596	341.121	966.778	303.863	1416.66	1086.37
1013.32	494.808	767.313	1248.78	371.594	434.286	965.115	798.757
537.887	892.208	813.619	527.612	256.887	290.471	208.156	487.621
144.493	717.607	238.153	414.014	236.908	218.972	844.32	732.7
1572.87	1103.97	400.434	376.325	486.611	221.08	1101.59	1559.46
1374.76	856.458	1103.04	886.955	292.244	79.3225	382.048	683.967
1260.34	1370.92	512.358	387.9	289.698	301.049	558.566
405.21	410.709	1212.23	1177.92	317.267	173.618	807.468	979.427
465.891	1141.15	579.178	1512	-13.1655	37.8119	498.343	587.882
1153.57	1345.79	602.412	350.481	142.625	137.19	893.652	1171.24
696.095	721.635	477.321	654.173	86.9087	117.051	472.834	1163.5
272.304	1258.37	885.141	873.872	0.151887	465.143	493.614	561.134
1.15503	1488.99	637.61	611.598	171.719		1034.59	504.751
1018.63	634.312	1073.83	539.654	266.905	327.489	670.397	776.598
1087.16	283.538	446.078	1802.93	407.372	13.0139	894.743	1546.34
1194.11	574.885	1107.21	1281.54	255.037	289.785	961.551	529.272
910.883	527.743	473.481	1134.35	511.148	134.784	1448.07	1268.52
447.719	543.055	756.59	463.46	245.914	242.055	853.499	685.964
969.909	518.103	691.917	636.226	82.1683	720.171	747.372	557.414
715.492	961.602	327.735	458.241		126.903	523.749	448.172
1400.8	1755.52	533.776	983.686	216.889	468.331	1115.12	1309.7
793.565	517.071	929.596	274.291	544.218	122.836	104.732	1478.22
408.936	1077.67	868.541	535.408	69.0731	66.2286	376.3	1087.63
956.189	869.765	844.849	695.72	55.8935	312.985	538.28	1157.2
799.839	156.261	879.862	625.309	1013.91	1659.37	1026.93	795.965
1149.34	889.103	1129.3	466.211	53.2815	249.061	491.226	471.23
1448.74		549.671	449.434	249.855	209.677	582.512	289.503
1068.03	1852.35	165.429	745.647	202.024	69.7838	1049.47	909.825
972.329	476.998	526.759	479.367	48.3337	29.9534	1207.06	1334.81
199.862	1352.69	864.452	1132.38	173.348	437.915	1483.42	1452.37
680.813	257.177	756.05	199.494	182.564	362.673	620.066	1114.86
469.712	1149.84	859.703	1111.81	150.075	248.49	1057.94	842.337
1040.46	413.959	239.124	725.126	160.864	650.95	1355.17	1438.85
681.614	463.879	321.346	469.652	315.214		1656.9	905.666
	880.159	410.357	802.517	68.6255	368.044	818.459	724.949
410.206	752.88	685.046	732.061	182.188	67.8879	879.794	870.545
410.072	1027.71	773.236	608.344	126.734	208.712	1353.2	1319.2
132.071	721.189	530.526	581.32	76.1384	-13.0253	663.713	2267.89
853.204	798.065	439.019	398.952	86.4806	290.741	601.819	171.063
1419.16	1048.42	840.212	172.81	95.6653	1010.8	1070.47	1482.48
1372.18	851.205	1100.6	657.482	0.863758	-1.44776	1185.46	1316.1
355.954	818.453	598.28	725.153	44.4058	674.458	954.354	1462.4
1369.53	769.007	650.876	275.917		230.48	1024.81	772.591
671.062	661.807	634.878	988.705	423.205	171.363	989.931	1133.69
310.922	480.593	725.176	1121.15	147.211	181.353	509.472	911.67
1188.79	723.559	213.77	152.252	279.99	40.4573	559.534	768.28
598.893	754.564	1133.2	270.252	95.7034	152.612	739.009	1075.9
290.305	1103.06	460.288	552.01	73.5116	91.222	1618.71	1195.97
748.284	626.04	646.927	143.837	529.179	214.821	407.122	884.846
289.632	952.054	520.661	357.85	292.642	102.613	835.818	1822.06
210.97	440.712	262.692	1088.2	162.352	68.955	1248.51	1550.95
1220.49		146.916	882.292	201.693	41.2751	668.993	1066.37
598.269	691.361	1050.26		66.1868	511.175	707.262	1166.65
750.035	17.9382	847.473	375.003	149.113	1317.83	756.241	404.976
220.3	1086.85	199.626	168.662	259.903	88.7596	583.901	624.468
751.015	792.119	197.145	1689.47	14.3978	151.102	1360.4	840.882
535.486	250.88	810.927	635.015	337.327	369.551	1121.43	982.579
426.067	831.203	-62.9168	899.527	308.41	419.246	616.887	1704.82
636.835	398.227	572.728	88.4149	606.588	677.582	627.381	214.895
375.003	653.685	411.239	924.19	39.0722			879.822
711.271	758.755	991.302	725.477	395.546	21.7682	403.21	763.402
288.706		1286.03	383.357	125.425	185.838	440.079	985.95
745.636	339.898	831.247	506.948	272.029	271.949	1270.39	790.217
1267.22	939.704	313.271	815.764	239.494	35.8529	392.127	1061.47
575.15	1641.1	1258.14	818.347	294.603	77.1551	1245.82	990.054
398.317	1285.68	548.662	1749.99	137.276	158.853	626.258	2088.42
1420.35	1493.02	522.274	86.5163	593.853	400.795	450.228	927.563
332.667	849.901	990.576	848.762	318.816	50.9748	906.487	543.421
698.502	757.362	696.764	944.561	4.00167	14.0233	838.542	817.536
453.583	690.828	426.27	204.563	103.381	196.627	606.423	554.719
758.543	702.439	283.969	961.268	111.814	1456.03	1601.96	1139.02
616.565	1196.9	273.293	182.821	447.25	180.831	335.999	643.843
495.549	559.906	397.682	1074.66	268.28	353.211	1249.68	573.811
1080.33	638.367	1036.89	313.384	11.6607	25.5143	1064.71	1061.16
1259.35	503.876	1121.39	736.412	102.205	13.2759	804.146	844.134
465.572	1214.3	916.082	815.575	7.04104	123.676	554.838	865.433
765.2	366.935	416.639	530.114	118.402	369.778	1207.08	703.542
688.143	412.046	671.773	1149.12	168.144	717.11	504.17	1663.15
922.165	134.41	1016.42	663.004	509.669	165.296	666.492	782.747
844.929	689.378	693.886	599.592	1756.51	423.294	1400.45	369.295
513.13	1166.49	329.68	1315.87	264.469	53.3089	252.151	498.104
813.557	599.692	869.294	144.175	259.183	513.377	1099.25	1269
1765.55	384.772	805.439	274.625	66.7342	603.58	805.315	840.459
999.216	1086.85	455.581	374.82	18.4732	96.1215	516.148	1164.32
902.929	210.554	692.456	1221.45	188.964	94.751	811.335	1510.88
596.671	431.888	345.479	424.028	135.153	327.452	471.112
1448.7	688.427	374.334	1096.07	205.306		670.583
323.394	873.578	489.652	1238.99	-2.16958	98.6494		574.702
707.478	546.537	818.65	859.316	30.8238	668.394	487.461	963.665
647.464	388.725	538.098	1105.32	241.447	493.124	251.009	465.213
1471.73	930.477	795.874	646.797	-68.2435	69.3331	668.917	1516.88
1299.06	1048.58	421.068	488.378	974.492	162.623	850.543	527.625
544.095	667.487	1053.02	1379	154.914	38.1487	1138.67	2207.88
281.981	481.569	669.852	818.284			539.309	802.132
946.875	1195.73	524.952	255.277	229.489	357.893	1233.72	742.047
1751.18	932.695	501.53	1443.5	82.1662	251.185	774.759	287.822
144.826	222.184	804.132	1126.95	325.087	324.853	759.766	515.729
771.452	1175.63	842.162	117.528	310.351	10.8071	1070.08	403.656
1160.64	1258.31	980.104	592.149	74.8965	218.422	1353.05	548.54
	255.116	855.739	230.206	345.966	95.0934	852.283	1413.94
774.291	755.768	576.344	282.722		875.764	889.4	583.219
453.234	1478.19	857.954	852.688	773.983	190.69	905.011	458.943
287.186	939.756	1042.21	431.693	-19.242	156.421	1211.16	567.391
562.424	737.039	1228.68	1008.47	251.309	57.5422	237.686	1212.66
637.751	1796.81	332.031	879.64	303.032	114.817	1155.8	407.658
544.835	603.168	605.298	71.2314	217.506	458.095	807.565	773.9
395.285	1447.89	501.204	880.559	189.52	188.619	1430.74	463.502
572.11	631.319	334.583	1382.99	370.557	99.3631	890.635	642.424
1146.72	593.57	677.182	987.946	287.09	228.543	1481.79	793.478
247.016	1220.53	1011.75	776.167	-3.25062	25.3913	198.409	1187.72
777.86	33.0308	1226.02	536.71	220.155	397.742	1692.99	1051.04
1159.84	257.58	407.108	1537.95	212.471	124.955	1167.54	776.3
530.182	32.1441	449.428	1199.24	123.483	87.7124	1144.72	969.042
242.3	292.619	15.1719	490.299	175.649	216.473	804.834	660.077
515.524	655.114	454.229	493.067	-12.7569	54.6252	871.195	479.686
514.686	274.572	746.773	409.784	104.616		876.411	668.349
442.19	295.635	576.091	920.567	1410.83	789.063	790.761	699.198
912.384	476.375	603.913	1006.03	809.374	30.467	1715.03	560.451
970.637	1046.66	524.249	398.779	465.65	248.902	1141.63	460.083
1246.4	1001.86	269.151	1041.94	150.727	639.115	895.198	426.521
	810.819	706.578	834.532	565.626	446.451	1242.32	1936.42
658.742	1556.58	403.415	725.494		513.915	514.767	1135.33
380.558	1126.45	621.511	656.328	88.7687	613.441	710.388	1205.76
1323.05	839.585	1303.56	1290.41	-23.2783		721.418	1172.18
334.328	586.734	657.346	562.248	104.245	591.635	1436.59	987.453
474.114	636.638	313.746	317.042	105.111	289.69	985.565	835.797
1143.98	851.464	515.386	867.352	-21.8076	244.315	1164.17	828.346
129.417	363.428	410.757	1052.52	239.875	79.0933	844.892	1164.21
1091.96	636.398	551.721	275.135	72.0486	259.198	416.521	354.315
1176.45		570.032	387.806	185.588	125.043	970.681	316.209
725.414	542.038	314.134	841.319	196.696	334.138	837.367	1776.6
393.623	1047.46	467.032	1650.29	126.892	199.079	1101.1	197.272
735.319	599.463	1230.23	883.56	140.202	243.143	1565.16	829.101
343.024	1041.96	999.001	1107.08	136.612	223.51	399.882	1305.46
809.393	296.963	653.228	373.237	-2.72388	291.479	908.002	449.513
243.563	1076.52	673.063	353.69	113.659	38.1057	459.69	1107.85
2151.78	869.675	798.575	714.331	17.9963	644.76	602.906	1335.66
1558.79	294.917	657.519	222.827	595.366	139.104	1152.01	314.45
1381.28	588.597	403.544	457.334	-15.5138	273.184	382.095	948.462
1223.16	1159.03	408.289	754.541	528.09	81.546	424.362	787.28
508.676	928.223	518.366	533.7	30.6793	43.2893	469.657	964.088
1482.37	1082.06	503.715	395.715	-15.0154	281.609	559.692	858.683
520.28	321.487	1314.42	110.107	408.607	1056.86		263.067
372.326	440.954	358.384	819.177	310.653	184.082	1173.41	743.122
300.733	734.035	308.344	81.4656	3.72307	379.025	336.203	595.967
890.857	513.999		222.95	-56.6529	548.118	810.04	1055.88
484.225	625.47	209.379	1404.5	-19.3988	170.661	1241.86	284.412
414.974	951.288	690.346	751.835	4.77458	248.067	685.949	775.667
361.442	950.559	471.088	1097.36	249.416	323.687	594.567	831.183
886.134	726.136	748.829	481.412	420.213	-2.17841	857.443	1183.43
357.444	544.082	360.295	189.756	490.629	392.922	653.638	519.496
		796.927	1311.06	84.3368	316.522	354.532	1525.14
958.424	955.896	685.508	1271.69	252.33	201.256	829.51	646.207
399.406	994.656	474.064	1296.76	425.573	106.447	943.568	255.831
1823.99	768.849	421.223	845.292	138.754	135.425	1301.49	935.433
704.649	823.167	935.64	760.489	150.388	41.9394	509.966	1347.99
782.928	979.455	1122.43	442.103	477.977	349.298	1346.2	999.395
719.205	754.509	904.698	436.385	367.087	72.8054	849.035
551.081	507.47	583.639	636.425	390.851	325.021	425.677	851.504
289.442	529.278	549.453	288.616	29.8395	403.848	373.801	580.454
910.056	967.661	618.819	477.012	481.485	302.059	768.333	689.876
1537.27	260.662	410.46	748.605	222.351	707.334	639.215	518.331
239.186	1214.06	664.138	1007.24	127.003	216.791	1479.21	92.3346
617.5	816.632	1049.06	822.881	62.9978	127.077	953.603	646.036
1736.37	613.659	506.043	1177.96	107.859	130.382	1059.24	541.123
1289.78	1051.12	120.668	132.408	140.141	1512.08	651.232	1174.98
492.521	719.677	425.179	524.62	48.39	232.818	962.083	1076.93
542.192	1061.25	1050.13	724.087	276.543	334.182	873.128	772.71
628.834	472.287	805.411	1176	135.878	109.889	705.852	898.728
1099.49	777.471	733.219	181.045	17.3281		717.49	650.123
584.499	809.222	1354.94	1320.62	108.67		186.702	693.352
665.745	256.855	695.536	357.155	314.628	108.959	455.089	1454.09
1863.36	212.763	380.935	334.816	965.092	210.656	643.761	972.812
1065.78	948.691	310.709	324.765	54.0754	390.39	255.728	827.95
386.898	509.774	1217.11	1153.39	523.158	130.85		837.75
769.735	550.919	1074.54	1130.38	131.753	470.424	976.652	526.498
1266.67	905.469	460.351	1018.23	135.334	281.362	847.525	666.323
1255.98	1037.14	1303.97	209.357	192.493	296.923	1198.74	609.01
466.705	714.752	585.384	400.088	242.576	339.799	1030.4	1400.71
963.934	1136.14	1556.03	369.695	2.99291	104.26	530.78	488.709
507.409	487.509	277.417	49.9582	142.735	4.88762	1200.34	1188.85
123.958	714.234	994.466	137.61	-15.7497	161.521	686.351	837.485
887.568	856.252	553.495	854.177	41.5528	249.081	922.51	213.505
504.093	1243.94	709.576	441.837	625.664	416.048	416.916	796.182
394.664	408.525	690.395	1307.69	154.627	168.453		860.377
1057.62	777.869	665.438	193.506	-16.3174	609.753	798.386	211.9
1297.22	853.014	200.724	1128.05	51.6688	382.397	1375.4	402.656
391.54	689.099	868.892	831.127	8.48203	706.709	902.169	994.215
317.747	1156.59	701.881	1193.23	208.148	310.506	1459.9	1004.59
452.531	1761.36	517.471	464.776	230.103	258.648	602.335	1701.73
603.029	971.434	1010.88	686.798	229.073	76.0937	777.534	1317.58
947.39	530.013	270.973	556.25	14.2177	426.255	1138.01	890.959
222.842	393.065	504.351	1242.93	117.802	165.447	1508.32	736.969
143.908	921.381	604.516	549.128	165.986	24.2876	696.297	819.155
1512.39	382.871	262.029	1233.44	357.041		1027.31	1442.33
1361.71	210.389	1152.38	367.854	474.848	272.425	611.027	697.893
615.885	724.653	1065.48	851.319	436.035	273.006	710.974	660.918
646.825	806.207	663.2	256.267	26.7224	384.427	1159.65	681.486
1813.07	1320.36	413.7	283.309	163.884	97.8353	922.046	427.801
887.397	560.038	198.394	702.847	238.975	305.554	551.502	604.587
640.473	1915.85	757.011	463.87	479.841	398.222	550.094	711.816
541.261	350.426	876.97	1035.63	-23.8522	231.226	202.221	928.803
238.037	976.606	278.276	364.795	185.029	124.227	1333.33	630.063
555.751	530.197	445.206	574.533	204.948	501.373		773.072
1033.78	363.95	464.891	860.871	289.809	198.049		547.994
120.014	498.933	661.382	654.825	204.419	78.9555	2072.75	874.041
766.738	642.923	136.749	1232.07	299.83	85.1125	1472.57	355.992
456.974		509.791	246.775	56.9554	292.583	946.093	849.786
1301.51	383.881	572.044	1129.27	254.344	89.3559	534.294	911.494
548.717	644.9	686.919	642.562	75.4784	99.2852	493.887	459.377
	713.945	579.358	903.444	45.3088	228.386	621.613	374.558
898.259	303.766	1126.49	116.433	641.139	523.553	660.079	775.876
26.3623	217.56	530.18	853.104	361.943	328.996	607.612	931.501
259.134	570.667	647.834	91.4598	317.781	2571.32	1007.38	256.824
1338.18	649.173	1832.32	1158.08	195.754	320.738	696.578	242.326
256.237	641.29	930.293	1003.33	-0.555963	367.653	1055.51	1221.37
205.485	466.654	921.3		107.825	202.122	1586.57	620.885
440.096	839.421	53.1842	108.491	688.927	134.486	1966.74	561.041
471.856	309.149	505.925	541.383	388.899	358.238	1709.99	895.201
678.041	593.11	1804.37	763.224	242.382	551.18	1556.51	661.919
835.885	639.126	356.381	813.253	54.8046	328.948	973.498	829.932
678.164	110.151	194.327	493.36	103.049	370.074	738.559	1184
1016.94	439.994	1006.33	524.301	6.89575	240.009	1648.08	943.246
526.366	327.511	621.315	670.692	-35.2125	516.973	1272.44	472.923
276.044	735.445	197.119	891.043	408.245	27.7025	967.839	1213.25
728.013	756.011	194.464		624.135	146.9	893.255	473.189
778.244	306.887	768.897	411.519	305.465	98.7534	980.125	1152.02
1444.3	768.747	917.358	996.874	286.285	196.06	1563.05	548.149
415.732	342.235	850.062	718.82	-31.9189	230.243	738.454	433.579
581.271		691.785	257.613	101.445	98.7991	1155.98	815.157
343.431	883.544	493.657	857.728	128.742	294.628	363.78	2131.91
1141.01	559.784	940.902	886.422	78.5655	310.001	881.319	897.528
973.486	1422.24	469.179	605.609	208.026	287.274	297.245	224.806
444.959	634.355	823.976	1326.15	36.1559	224.914	1241.14	759.199
1532.93	501.569	994.636	712.302	469.951	197.278		1113.49
1449.37	251.02	650.655	774.9	97.9366	136.875	615.961	1868.34
	695.236	1084.36	1031.22	488.508	141.78	503.627	2532.8
475.166	556.254	401.615	436.631	378.08	366.925	585.676	801.268
238.979	604.78	531.995		203.659	232.89	1373.9	778.386
490.21	792.138	420.597	806.077	260.664	174.628	1678.47	633.273
331.628	626.642	673.024	379.262	595.332	265.524	745.453	1321.35
1294.96	1267.65	667.255	157.506	121.581	349.186	987.085	1398.86
1069.67		535.148	1537.18	35.3009	168.812	340.986	1197.35
575.622	1025.18	1260.8	386.003	132.044	834.848	1000.16	137.159
855.016	486.174	678.829	295.998	147.148	214.206	792.076	684.943
785.266	1392.79	1592.99	178.306	103.814	697.477	1161.33	661.652
732.495	929.139	483.088	651.669	330.252	260.718	833.897	692.966
298.532	864.151	272.445	702.844	56.9289	253.402	938.377	514.303
	587.651	1430.53	583.793	186.116	515.453	918.397	476.709
735.225	1221.73	456.394	301.849	43.2586	337	1083.55	421.483
1192.82	276.216	354.874	472.924	166.988	240.463	470.562	1053.15
407.132	1332.81	601.752	363.728	141.521	435.724	784.871	227.477
1186.43	855.225	422.108	943.703	2041.57	294.345	1427.29	972.746
756.134	1326.26	482.537	898.47	325.11	408.156	1034.37	1598.48
477.492	1165.13	465.771	102.837	14.6149	101.298	1366.32	406.641
921.362	-124.794	750.952		38.3343	203.552	1559.12	1297.87
270.97	1245.34	764.894	1317.83	385.106	90.2773	620.585	713.388
618.035	477.147	1087.64	480.239	135.25	326.458	1416.52	308.395
990.183	816.981	529.201	291.502	10.079	195.285	761.399	753.048
512.473	660.268	828.071	1068.97	167.845	175.404	413.598	814.54
301.479	1152.54	1766.89	501.068	176.082	225.184	740.621	880.35
89.7783	324.37	672.945	379.636	14.2844	88.9137	524.647	490.82
998.381	357.796	401.173	344.644	1.17762	202.656	913.317	779.908
341.947	454.615	493.941	484.243	420.967	29.2705	880.531	346.899
746.697	645.729	870.365	833.075	103.403		644.244	892.308
433.735	791.646	1297.96	857.347	-21.0356	208.552	1476.59	801.099
510.599	324.725	438.621	45.4417	94.3002	861.323	951.902	678.992
309.482	1142.68	551.309	472.516	112.713	114.447	1045.25	1071.12
458.431	848.97	510.163	715.258	312.186	175.078	1461.54	1118.76
281.301	696.304	197.067	631.842	250.33	120.101	1077.63	906.888
964.71	465.41	536.883	632.159	279.019	1270.52	938.724	1649.96
879.671		394.506	589.155	113.512	698.296	1700.54	1211.39
1078.39	1149.02	351.965	1147.25	1823.83	102.095	547.385	664.638
182.8	817.503	294.175	772.794	166.006	119.509	427.714	958.779
342.581	1210.79	459.597	547.758	17.2555	180.566	387.573	311.198
704.979	1208.46	603.923	1558.08	319.481	331.446	990.947	476.115
873.869	380.169	1567.25	396.058	32.8002	137.236	1185.27	485.003
636.501	1515.34	1463.89	1298.45	182.052	345.839	1466.47	583.258
987.04	701.661	631.556	809.744	354.103	220.319	994.577	104.971
209.025	777.773	760.401	112.353	308.216	263.84	967.208	366.295
794.816	695.826	924.434	358.277	1507.87	152.226	691.791	467.924
608.628	678.802	228.69	969.774	121.618	83.0298	1133.87	467.791
739.093	1010.19	974.395	584.345	570.718	151.462	1193.93	618.595
749.432	965.566	450.06	406.499		158.054	1122.16	660.531
878.54	760.709	749.873	487.883	562.52	30.5	689.269	278.717
594.401	676.96	976.682	736.459	186.365	245.82	677.411	838.361
928.565	640.905	396	415.67	546.408	777.145	1075.25	468.094
247.304		548.405	676.128	314.814	395.048	958.602	760.834
302.701	118.616	382.923	1027.83	352.058	67.3796	597.14	687.831
1056.01	926.399	1670.89	477.623	423.672	56.7786	385.535	1687.22
145.276	731.331	1033.47	181.187		144.677	488.205	611.3
1288.12	281.759	1433.73	1056.26	87.3195	175.331	1319.4	859.792
812.232	453.597	906.559	787.536	175.85	1234.49	454.074	1344.35
1125.84	640.772	1120.24	104.954		161.763	466.14	1207.54
937.393	1142.54	378.005	194.814	2.29556	305.41	1668.07	388.161
361.052	337.18	967.341	329.968	78.4196	-11.9606	770.979	951.154
152.484	318.541	1114.26	855.561	26.8577	329.782	1112.51	1542.28
484.346	1023.01	978.879	692.277	301.296	-19.5942	705.128	911.883
804.641	565.128	1504.47	972.888	255.35	87.9216	1024.8
614.546	623.004	876.187	350.634	164.457	89.4801	1408.47	1135.98
357.092	271.649	335.135	672.327	160.552	175.756	955.664	1333.76
905.035	1055.05	868.965	969.31	204.652	60.0122	1421.89	738.244
869.896	1469.79	363.182	956.572	248.85	164.612	627.731	585.231
108.859	1352.61	443.282	1462.6	230.436	585.944	411.331	1101.86
1289.41	179.546	1065.59	574.599	236.181	256.724	567.203	879.783
713.8	203.47	527.07	751.729	270.844	428.589	1332.03	666.94
1221.55	992.8	276.826		-7.23768	172.929	611.264	720.415
576.637	929.848	666.384	367.532	11.6974	34.5196	492.826	879.781
115.476	899.784	832.243	1261.56	423.131	619.792	632.714	1061.2
1338.94	662.17	963.49		98.9158	633.194	765.128	482.773
1107.87	1084.23	511.244	669.404	69.499	883.948	1012.28	204.879
1188.82	657.556	904.335		236.76	627.753	1177.27	681.326
231.634	519.168	278.356	617.08	531.632	1125.46	795.163	642.503
370.281	630.224	644.97	794.332	236.075	81.3744	766.5	320.602
1345.84	160.213	386.052	430.087	222.139	340.157	949.213	827.055
827.712	349.848	385.783	1896.12	443.66	360.09		1511.57
1122.66	664.308	411.276	184.51	97.9685	302.383	1005.94	691.805
1044.14	679.868	1145.76	568.83	12.9548	211.152	927.022	928.639
1022.38	852.249	399.972	135.681	29.2491	307.213	741.571	412.429
750.388	439.91	386.07	536.512	1219.22	291.114	855.367	1878.06
1188.65	1211.06	846.391	416.13	275.544	184.086	794.026	752.79
793.157	967.089	1027.21	814.193	140.672	67.4299	753.503	1079.77
537.501	685.523	586.507	202.089	201.015	208.914	778.376	207.172
1009.63	445.551	1008.26	1087.69		101.096	604.49	811.782
1044.4	1078.58	691.58	652.053	96.9983	92.6444	1166.34	635.047
1159.22	561.634	1095.24		305.048	261.353	1139.07	1160.56
508.353	1205.32	253.858	894.514	224.3	129.391	677.823	662.39
403.38	310.348	416.589	1220.6	219.034	112.849	681.416	612.833
955.191	1024.07	1183.02	617.59	507.37	80.5413	149.218	728.028
699.209	896.972	736.204	95.6449	203.36	321.806	886.819	434.94
671.973	1384.33	1273.05	147.334	467.416	184.207	432.709	545.43
673.804	565.616	1472.61	178.883	92.2364	163.453	479.129	795.281
622.913	184.298	407.356	613.779	466.665	173.529	739.737	350.262
644.901	399.711	263.911	747.404	173.512	199.719	1654.4	588.385
1097.21	560.292	964.033	867.872	79.1841	262.34	266.923	559.771
1736.74	597.242	492.208	229.392	102.336	1230.36	1131.28	1030.47
629.817	139.743		585.038	482.681	278.401	1177.97	728.827
261.454	554.508	226.54	493.269	128.014	220.473	540.047	1683.35
1209.66	924.139	231.268	302.592	309.447	523.593	434.201	510.685
128.985	1482.33	341.223	1931.34	467.087	443.328	1423.17	187.638
228.947	227.185	413.908	347.629	150.948	95.17	1061	754.665
1041.26	381.986	1114.83	1441.38	502.119	96.1119	1060.29	450.446
1729.62	962.441	153.267	367.583	153.423	180.585	1197.81	1144.18
408.362	785.611	703.142	343.317	287.96	506.597	736.677	543.828
978.047	614.548	975.873	745.811	94.8273	106.935	1013.68	757.633
367.158	407.853	743.925	521.941	-16.7484	201.939	930.196	770.997
168.664	203.654	512.654	622.839	307.813	193.586		274.292
913.575	721.901	1163.96	1035.71	1449.09	182.724	211.203	676.121
669.527	1045.52	842.484	200.49		360.919		1053.26
57.5944	1152.21	598.41	905.495	3217.69	209.36	1299.15	498.686
424.155	587.494	275.164	1354.25	590.684	467.174	595.13	602.167
629.51	503.216	642.849	1255.91	352.523	281.627	893.979	634.983
922.445	233.782	1115.86	580.789	110.004	299.542	1250.71	975.042
456.423	1146.84	616.769	1035.61	375.018	326.884	1715.78	977.278
91.0258	377.181	849.042	434.204	141.135	635.401	862.333	1121.51
914.139	462.834	691.479	289.058	206.675	568.625	267.821	382.183
333.253	391.26	732.373	13.8989	320.112	164.241	481.276	789.858
144.244	1084.21	347.926		30.9127	359.786	626.366	938.863
714.639	519.052	166.421	1416.34	92.3429	423.534	1772.84	1218.8
380.999	1585.93	910.396	1014.02	151.06	181.123	1141.57	1541.72
656.426	474.691	246.026	362.098	241.278	198.469	801.178	904.541
686.134	847.412	887.988	336.883	249.717	197.312	823.155	321.459
119.144	755.982	474.967	223.501	269.632	25.3508	1065.91	1123.13
289.799	370.864	517.619	434.034	191.825	369.221	351.081	449.517
928.874		1475.62	835.045	586.11	306.242	663.857	247.113
906.465	706.054	311.121	540.337	92.8075	344.607	653.155	563.273
828.816	922.65	1450.14	1005.06	404.291	270.299	1276.32	919.468
670.234	600.62	1008.51	340.226	163.901	276.77	735.795	1011.36
292.668	926.808	204.458	361.625	85.7647	192.603	884.038	364
542.333	1089.4	1086.67	373.391	197.64		264.027	704.351
438.354	545.884	648.535	677.354	401.394	140.37	989.91	515.338
1540.28	268.934	981.394	359.289	358.25	37.4371	364.385	543.737
885.692	1152.22	939.935	435.603	130.309	65.0617	2094.22	941.752
890.896		855.012	940.698	182.996	89.7979	997.47	462.176
640.712	977.266	585.229	660.633	353.129	97.1625	541.749	669.501
1286.05	758.959	255.381	1360.36	205.763	13.9173	916.886	555.684
1099.39	494.726	667.747	785.317	215.983	599.365	1030.36	178.463
637.58	751.587	625.691	497.431	160.995	226.209	771.621	367.301
374.399	807.417	778.359	192.874	259.651	209.842	738.304	764.096
1394.54	553.361	355.559	201.236	167.202	324.464	703.308	497.843
400.01	817.426	684.593	1213.46	103.949	77.2004	637.977	737.011
479.641	1222.77	737.309	382.86	456.631	240.443	1002.81	839.741
601.978	1205.32	882.164	631.649	6.13627	153.351	389.775	485.632
706.427	1197.22	1680.95	400.145	351.501	241.397	844.5	448.198
297.872	486.799	795.32	788.2	264.614	270.438	1038.95	1017.32
683.4	1357.04	563.943	940.997	182.935	309.98	440.351	90.1737
701.022	842.591			113.94	33.4526	848.262	656.501
258.733	881.807	693.08	517.11	199.421	219.665	908.34	1011.18
	447.236	424.66	302.604	296.064	37.5332	660.621	1360.68
854.669	385.983	144.772	487.911	86.5553	655.501	573.649	294.578
1731.23	33.0067	1063.33	228.093		155.745	455.161	475.883
621.771	382.243	372.043	174.244	-13.9683	42.1859	971.385	418.79
770.79	729.905	816.449	405.847	220.235	469.619	1303.54	1008.84
951.207	1063.02	683.004	315.166	837.602	235.231	960.273	206.495
1501.06	1612.33	1055.34	422.27	107.122	157.532	431.067	605.945
1157.01	289.91	1194.87	243.742	85.7104	309.025	1563.27	523.476
764.828	1160.27	277.663	999.718	493.097	257.96	1048.16	200.923
1052.1	310.752	1097.87	265.663	157.168	1532.49	491.974	816.512
890.348	1419.05	655.818	677.384	236.991	291.3	834.654	1665.23
	555.568	244.22	1031.49	102.06	474.383	1163.36	1377.76
418.952	850.571	669.183	488.145	350.388	457.199	701.033	478.677
528.918	779.673	360.7	103.347	979.042	166.218	963.065	695.305
1336.8	1293.53	1026.69	395.295	161.351	45.7284	713.986	541.997
513.773	879.979	673.115	105.13	590.844	60.5751	1194.65	1002.7
362.666	267.577	1068.54	172.668	159.485	137.891	892.875	1658.48
407.734	1186.08	793.94	601.215	114.406	234.278	769.683	944.016
462.381	682.676	1358.32	1201.26	131.866	153.417	632.523	437.095
572.677	802.091	837.976	790.642	5.54919	354.48	724.667	902.488
539.737	1524.99	237.746	907.832	-16.4354	132.349	675.926	388.592
173.285	722.388	494.758	453.226	73.2803	91.9036	803.392	754.394
	780.415	1168.37	577.422	132.336	205.697	1152.7	389.55
720.476	1149.98	1067.34	1248.38	58.4823	145.61	655.666	700.012
614.865	677.701	550.659	851.625	270.01	125.902	1059.6	1262.72
1419.21	494.572	806.334	1218.2	209.935	260.719	727.938	326.915
1636.48	947.823	671.231	689.291	18.2119	-22.0903	726.736	1179.56
773.932	1158.07	480.144	674.117	214.978	96.8666	723.424	929.104
868.451	587.299	925.869	444.156	746.725	223.379	456.535	651.55
857.155	554.921	251.04	303.731	66.8007	242.262	561.124	432.302
118.703	343.316	1288.44	357.458	118.828	140.101	1663	738.178
729.069	972.585	1301.76		89.8191	181.674	1377.74	335.337
841.81	1728.2	1100.98	619.173	279.909	753.878	943.284	491.586
1140.15	155.52	1164.41	900.27	264.611		565.706	224.2
496.258	464.863	576.227	360.44	181.215	118.916	1262.57	300.623
[truncated: 14,799 more rows]

## Sheet: Fig.S3e
NC_siRNA	E-Syt1_siRNA	E-Syt2_siRNA
250	464	289
729	288	183
191	263	213
216	157	254
480	415	402
211	233	96
421	279	252
496	203	531
195	163	214
760	88	221
205	257	206
182	223	384
352	660	89
190	176	100
381	421	38
481	284	140
302	548	223
493	299	342
343		276
248		164
478		52
231		258
528		85
693
443
513
414
409

## Sheet: Fig.S3f
NC_siRNA		E-Syt1 siRNA		E-Syt2 siRNA
6.7736	5.02769	6.23712	4.94092	5.43588	5.00175
16.0602	12.7527	15.105	12.668	13.272	12.4814
26.2834	21.6001	25.1284	21.2639	22.5537	21.1584
37.9265	31.4111	35.9531	30.472	32.8796	30.7082
50.6888	42.0464	47.6799	40.0885	44.1036	40.706
64.6122	53.2759	60.1287	50.0998	55.9449	51.2663
79.2792	64.9718	73.1098	60.2571	68.2727	62.0934
94.544	77.0657	86.4131	70.5787	81.0701	73.0781
110.198	89.5088	100.076	80.9872	94.2025	84.3268
126.406	102.193	113.73	91.417	107.693	95.5165
143.024	115.005	127.51	101.923	121.249	106.941
159.868	127.858	141.223	112.419	134.958	118.355
177.064	140.849	154.738	122.901	148.894	129.808
194.184	153.903	168.231	133.339	162.969	141.484
211.285	167.093	181.387	143.765	177.194	153.057
228.435	180.264	194.397	154.146	191.476	164.869
245.708	193.378	207.028	164.368	205.785	176.515
262.79	206.412	219.425	174.437	220.196	188.159
279.881	219.428	231.64	184.447	234.761	199.788
297.001	232.341	243.519	194.34	249.191	211.38
313.323	245.293	255.098	204.155	263.822	223.201
329.532	258.061	266.581	214.032	278.216	234.984
345.601	270.848	277.95	223.848	292.773	246.745
361.293	283.6	289.091	233.464	307.547	258.401
376.995	296.208	300.455	242.894	322.467	269.787
392.62	308.597	311.402	252.355	337.697	281.306
408.306	320.786	322.568	261.683	353.122	292.464
423.089	332.87	333.358	270.754	368.785	303.673
438.101	344.909	344.801	279.483	384.748	315.054
451.485	355.997	353.87	287.792	401.216	326.711
460	368.016	363.875	293.215	420.179	337.578
469.836	380.06	374.921	298.55	434.451	348.176
481.925	392.535	386.302	306.66	452.378	359.444
494.243	403.386	393.995	314.259	469.98	368.302
508.447	416.229	403.609	322.378	486.522	378.022
523.263	423.487	414.222	329.957	492.957	387.468
540.115	434.932	425.723	338.065	511.214	397.894
555.917	444.161	436.933	346.173	529.806	408.31
569.317	455.672	447.17	354.557	541.45	419.451
583.934	463.307	457.732	361.928	559.925	431.26
598.219	474.135	469.348	369.519	578.856	442.062
615.679	485.55	480.418	375.287	597.769	450.992
630.767	495.748	490.095	384.23	617.407	461.113
641.264	508.359	502.505	389.032	636.752	472.082
655.577	519.894	514.049	397.052	653.619	484.497
657.179	532.778	526.556	403.409	672.115	495.239
675.798	545.784	540.162	409.248	692.07	502.539
690.593	552.943	552.738	416.85	713.752	512.876
708.061	563.149	566.557	425.251	733.618	524.535
729.024	576.482	579.723	431.425	750.156	535.581
746.78	588.371	592.502	440.543	771.011	546.169
765.078	603.544	603.982	449.57	778.448	553.853
782.885	619.071	620	459.102	793.972	563.235
802.651	633.581	633.089	468.529	809.437	573.647
818.808	648.582	649.317	478.716	816.661	582.85
838.264	660.09	667.045	488.506	826.748	591.571
854.138	672.293	681.27	497.236	840.546	600.098
876.071	685.158	698.1	505.22	859.505	608.721
893.762	695.589	713.424	509.359	871.17	620.468

## Sheet: Fig.S3g
NC_siRNA_sta		E-Syt1_siRNA_sta		E-Syt2_siRNA_sta
0.076989	0.029417	0.012047	0.020425	0.088577	0.075748
0.056503	0.036771	0.117548	0.013778	0.064793	0.008839
0.032485	0.022363	0.039045	0.051988	0.110467	0.080923
0.117955	0.051175	0.025375	0.042353	0.089503	0.03792
0.059726	0.101472	0.11209	0.05746	0.049519	0.023501
0.194974	0.027304	0.044794	0.114026	0.018445	0.026005
0.032992	0.059089	0.035821	0.034313	0.072793	0.023707
0.059333	0.016306	0.00757	0.081935	0.049562	0.026994
0.080253	0.042404	0.030471	0.043307	0.0744	0.026489
0.140345	0.029322	0.0708	0.035037	0.059202	0.039061
0.111258	0.01779	0.017447	0.085987	0.062454	0.04119
0.036149	0.017222	0.037502	0.039752	0.005105	0.082115
0.016624	0.039175	0.047651	0.112537	0.019518	0.035691
0.053653	0.061239	0.034194	0.042155	0.062611	0.086945
0.039592	0.049008	0.03274	0.049325	0.018539	0.01874
0.035157	0.051551	0.047519	0.087794	0.022077	0.016322
0.011357	0.048142	0.047884	0.049164	0.057654	0.021541
0.081416	0.052285	0.052172	0.050489	0.026442	0.042395
0.048221	0.030409	0.063528	0.075693	0.06602	0.007248
0.031304	0.038919	0.091613	0.015495	0.07593	0.057756
0.049924	0.02984	0.029599	0.045624	0.060145	0.052162
0.102934	0.108688	0.031605	0.080881	0.041382	0.056086
0.064199	0.022606	0.135012	0.038849	0.022396	0.029283
0.091134	0.04446	0.07832	0.004525	0.082151	0.018387
0.059931	0.032579	0.120827	0.008601	0.086995	0.048487
0.054238	0.071045	0.034304	0.015938	0.068631	0.039297
0.036163	0.053225	0.037315	0.059612	0.006967	0.029033
0.063683	0.034634	0.029611	0.063892	0.091773	0.038466
0.158986	0.026017	0.168579	0.076759	0.003432	0.122639
0.13171	0.068441	0.021494	0.091806	0.086251	0.051006
0.040953	0.077673	0.076906	0.040892	0.049453	0.030599
0.063912	0.068869	0.054812	0.01557	0.041235	0.089042
0.021219	0.055481	0.056747	0.02693	0.033544	0.027912
0.028732	0.141524	0.06361	0.057508	0.040545	0.017154
0.049608	0.049563	0.057746	0.040789	0.131532	0.034013
0.221313	0.003129	0.025772	0.033908	0.057005	0.053468
0.039234	0.050051	0.029432	0.040517	0.036223	0.058981
0.076214	0.002004	0.097688	0.034557	0.079939	0.059693
0.116325	0.016571	0.040818	0.0627	0.062929	0.006398
0.02157	0.037585	0.02898	0.034288	0.05452	0.017185
0.214447	0.035172	0.101196	0.030603	0.024049	0.047666
0.158419	0.146997	0.089814	0.054811	0.098673	0.014665
0.162007	0.03541	0.039976	0.034186	0.083649	0.043131
0.069993	0.044046	0.069753	0.077179	0.03117	0.060627
0.053474	0.077874	0.096001	0.036993	0.056344	0.078163
0.038247	0.035874	0.015794	0.088588	0.072296	0.00394
0.012807	0.036428	0.003818	0.098486	0.051315	0.04626
0.028553	0.032876	0.0404	0.00179	0.065827	0.06433
0.059056	0.014191	0.060953	0.043433	0.029381	0.060622
0.075689	0.033318	0.045677	0.064935	0.074269	0.090565
0.095051	0.075711	0.037002	0.051579	0.063289	0.040026
0.028772	0.084204	0.098156	0.121599	0.05217	0.141348
0.047959	0.025297	0.061293	0.004007	0.096039	0.102563
0.037867	0.025341	0.006925	0.037722	0.041977	0.060836
0.004714	0.04185	0.053795	0.018559	0.067273	0.058913
0.017719	0.088743	0.013317	0.052988	0.045724	0.024692
0.017153	0.019569	0.196793	0.052843	0.042296	0.112378
0.058505	0.030783	0.058534	0.061683	0.068296	0.017139
0.063962	0.06706	0.060522	0.024114	0.053282	0.017893
0.083419	0.153706	0.020209	0.018815	0.090812	0.053371
0.025803	0.043838	0.016879	0.03728	0.059383	0.039864
0.143654	0.112015	0.038727	0.058066	0.026947	0.038254
0.063323	0.067549	0.010714	0.057768	0.03926	0.039724
0.077544	0.037192	0.031787	0.059287	0.028836	0.050541
0.05122	0.043194	0.05282	0.048295	0.117598	0.061403
0.10234	0.225527	0.067077	0.066623	0.08423	0.040797
0.036426	0.040211	0.031306	0.037908	0.073667	0.121232
0.032773	0.111219	0.034125	0.046685	0.034351	0.072324
0.100153	0.007562	0.082851	0.018247	0.101426	0.039647
0.068734	0.064153	0.028795	0.041265	0.075679	0.028974
0.020695	0.032272	0.13899	0.08668	0.004777	0.065526
0.029284	0.019127	0.074787	0.084338	0.041902	0.035162
0.188796	0.069229	0.0164	0.066492	0.051219	0.020849
0.053621	0.014812	0.009579	0.033868	0.049649	0.039189
0.030703	0.057611	0.060502	0.011379	0.041253	0.058511
0.133551	0.026137	0.063662	0.047065	0.031227	0.003274
0.072367	0.032208	0.054988	0.034131	0.054058	0.00499
0.081272	0.037267	0.04596	0.015244	0.036611	0.072879
0.070963	0.110209	0.039793	0.009364	0.131183	0.06562
0.056699	0.119438	0.046897	0.052203	0.09005	0.055702
0.107297	0.032432	0.15283	0.075421	0.067963	0.087191
0.048749	0.02821	0.089177	0.012724	0.063501	0.135659
0.06007	0.052644	0.075795	0.04799	0.045487	0.04912
0.10881	0.130811	0.074756	0.006964	0.032501	0.028081
0.053111	0.020583	0.04286	0.098553	0.127273	0.057611
0.032663	0.002653	0.0471	0.008207	0.033636	0.055863
0.134535	0.082464	0.050918	0.049092	0.038445	0.012714
0.058729	0.013235	0.119061	0.054189	0.048748	0.024684
0.004666	0.027252	0.035418	0.009094	0.049322	0.048885
0.010448	0.054166	0.15835	0.019543	0.035953	0.011013
0.037875	0.01559	0.011645	0.014189	0.069183	0.111693
0.107981	0.13267	0.021074	0.054941	0.026531	0.052447
0.088518	0.147631	0.010869	0.062968	0.020698	0.033491
0.272382	0.031782	0.041823	0.060565	0.048795	0.067385
0.133843	0.076925	0.015724	0.065412	0.086273	0.030184
0.056731	0.042816	0.013796	0.027076	0.133505	0.047942
0.07012	0.04228	0.05424	0.029776	0.032809	0.049348
0.056739	0.150908	0.05	0.069229	0.096352	0.025694
0.086605	0.126945	0.001451	0.028993	0.054657	0.027627
0.090637	0.037669	0.03618	0.078677	0.030666	0.043861
0.114865	0.053976	0.023838	0.015067	0.025296	0.044377
0.057724	0.045796	0.106912	0.046146	0.08669	0.039707
0.046935	0.04077	0.055958	0.032821	0.030809	0.027451
0.016723	0.092845	0.030829	0.016611	0.057366	0.073123
0.068787	0.022401	0.018287	0.05982	0.008807	0.048892
0.037503	0.043565	0.056234	0.010432	0.055975	0.029271
0.016268	0.025838	0.015008	0.075407	0.033	0.031444
0.019929	0.080478	0.023035	0.03322	0.028436	0.048849
0.02264	0.122037	0.040371	0.046067	0.024551	0.083582
0.197158	0.04111	0.038728	0.018899	0.018826	0.091241
0.052535	0.028348	0.066076	0.03227	0.060547	0.05513
0.049903	0.012751	0.034828	0.027692	0.086832	0.082641
0.045546	0.046018	0.051938	0.037493	0.040779	0.078244
0.107745	0.026634	0.052973	0.009219	0.030387	0.064497
0.086024	0.047184	0.073143	0.015303	0.095239	0.077083
0.036873	0.135814	0.025105	0.075599	0.018125	0.063732
0.088084	0.017612	0.19515	0.010094	0.015342	0.045965
0.010897	0.051806	0.023234	0.042947	0.031725	0.064359
0.07769	0.029241	0.0212	0.061658	0.074081	0.092102
0.083085	0.082502	0.127397	0.028502	0.08714	0.012339
0.040102	0.05813	0.091119	0.045532	0.038414	0.017242
0.068285	0.01779	0.006341	0.010331	0.03822	0.086242
0.128357	0.017405	0.073786	0.043459	0.023024	0.025278
0.008357	0.058416	0.018126	0.084581	0.090547	0.077006
0.024131	0.031033	0.012069	0.035669	0.061024	0.116279
0.075984	0.04518	0.030227	0.045974	0.045903	0.078371
0.016624	0.080013	0.030517	0.036659	0.043231	0.096789
0.020352	0.029575	0.113507	0.073858	0.091839	0.041779
0.02832	0.059492	0.022762	0.011975	0.035277	0.056051
0.015293	0.036683	0.094169	0.007009	0.016337	0.016096
0.055252	0.056388	0.019736	0.024481	0.022973	0.101322
0.142649	0.026022	0.015393	0.077158	0.043715	0.041017
0.040223	0.056892	0.066968	0.055256	0.047751	0.042356
0.065384	0.06034	0.060259	0.024326	0.039075	0.054578
0.035489	0.061539	0.088746	0.011361	0.072189	0.050042
0.065368	0.02618	0.043973	0.066035	0.053458	0.074081
0.079629	0.079283	0.082586	0.009576	0.057113	0.058281
0.038939	0.019499	0.081358	0.036061	0.021736	0.047191
0.034309	0.097776	0.050673	0.066137	0.028552	0.035188
0.113655	0.065439	0.028836	0.060781	0.09484	0.023297
0.018674	0.10557	0.053924	0.11053	0.076072	0.025191
0.042738	0.033883	0.040846	0.006757	0.031797	0.0568
0.106334	0.097894	0.005321	0.046314	0.061139	0.063601
0.064458	0.101133	0.017579	0.050042	0.11563	0.029543
0.046338	0.108759	0.04966	0.06308	0.015315	0.048222
0.09026	0.02513	0.084193	0.02739	0.042124	0.041585
0.075259	0.089753	0.056971	0.040809	0.050349	0.026778
0.01233	0.100268	0.013176	0.04496	0.015042	0.012887
0.092248	0.06241	0.003487	0.070543	0.04353	0.032829
0.083439	0.087371	0.084059	0.035739	0.069933	0.128551
0.064047	0.029257	0.08491	0.025485	0.104707	0.047754
0.093881	0.084692	0.17734	0.091386	0.087117	0.086963
0.045732	0.037934	0.018632	0.048737	0.041752	0.074277
0.016622	0.040599	0.04433	0.033137	0.03137	0.004084
0.065619	0.045921	0.065477	0.052033	0.071946	0.094988
0.020215	0.077022	0.018753	0.029137	0.06687	0.025308
0.068477	0.069151	0.080934	0.058791	0.064726	0.035782
0.042219	0.021162	0.051329	0.01678	0.02036	0.089367
0.075058	0.087412	0.085527	0.038946	0.041567	0.047475
0.029396	0.022471	0.054168	0.040388	0.038773	0.026734
0.067473	0.053583	0.031642	0.031704	0.040668	0.030013
0.038561	0.076402	0.076417	0.069026	0.0555	0.04415
0.104549	0.073568	0.008092	0.047557	0.064569	0.045084
0.052239	0.083615	0.049687	0.009209	0.050914	0.064105
0.063908	0.029497	0.029675	0.029539	0.079576	0.046866
0.069923	0.051965	0.177472	0.033223	0.056342	0.044439
0.122087	0.022647	0.03109	0.014275	0.09986	0.016987
0.083949	0.056817	0.015283	0.125501	0.079242	0.01866
0.039625	0.038738	0.071265	0.030475	0.030311	0.010575
0.067975	0.052792	0.020592	0.041868	0.033418	0.027235
0.070776	0.04156	0.032352	0.018621	0.007642	0.029242
0.035105	0.00581	0.176967	0.074461	0.089778	0.031779
0.051268	0.032076	0.066828	0.04333	0.028038	0.17882
0.01014	0.064375	0.046267	0.039357	0.047625	0.053264
0.022402	0.036277	0.031181	0.05517	0.039392	0.030476
0.013723	0.125431	0.036211	0.031214	0.029562	0.05451
0.028593	0.05317	0.080581	0.02183	0.039449	0.023269
0.030636	0.044863	0.054274	0.063903	0.074702	0.045177
0.095769	0.056346	0.047437	0.027315	0.044761	0.035884
0.077424	0.072369	0.031631	0.034897	0.061281	0.018763
0.033694	0.054466	0.010367	0.018012	0.031702	0.069432
0.033598	0.046979	0.040628	0.029584	0.157123	0.065147
0.087943	0.021573	0.018627	0.056542	0.068352	0.05182
0.02876	0.080074	0.07859	0.037149	0.05111	0.037133
0.050433	0.086135	0.068992	0.029043	0.033131	0.037359
0.032277	0.043634	0.033129	0.075445	0.037433	0.037303
0.015154	0.076117	0.115948	0.007735	0.067734	0.062457
0.069397	0.067611	0.068264	0.01355	0.069748	0.041712
0.085524	0.091564	0.034193	0.02787	0.038479	0.02716
0.060221	0.013881	0.019408	0.026821	0.021272	0.030056
0.041973	0.036967	0.014219	0.030208	0.022402	0.059591
0.037695	0.034283	0.021839	0.054541	0.046279	0.052333
0.024751	0.070417	0.033799	0.035417	0.024844	0.067616
0.017543	0.137275	0.019821	0.035478	0.047498	0.052783
0.047109	0.055641	0.010794	0.105133	0.059779	0.05859
0.031781	0.049041	0.043457	0.029507	0.035495	0.038126
0.053611	0.085524	0.125419	0.038599	0.040531	0.029962
0.036602	0.009286	0.040128	0.138205	0.027198	0.020137
0.087423	0.165872	0.0122	0.037764	0.033981	0.099608
0.117598	0.044604	0.074225	0.020601	0.077406	0.06978
0.040497	0.030921	0.028775	0.041536	0.064167	0.042624
0.045134	0.025093	0.04746	0.0373	0.052517	0.033709
0.034114	0.043849	0.06263	0.09398	0.067031	0.085861
0.050774	0.046643	0.041089	0.017745	0.015124	0.076318
0.051342	0.038976	0.192057	0.03965	0.005714	0.04038
0.044547	0.174705	0.058557	0.038199	0.022064	0.040864
0.083921	0.037585	0.162178	0.009051	0.041243	0.038161
0.011714	0.074492	0.036651	0.052151	0.060825	0.045184
0.028722	0.051016	0.173673	0.048073	0.042529	0.047807
0.051539	0.044991	0.01965	0.060299	0.011765	0.08512
0.037694	0.042548	0.058835	0.029911	0.003419	0.020722
0.102654	0.055887	0.042467	0.03448	0.070588	0.030235
0.009451	0.008322	0.067267	0.02025	0.019002	0.058069
0.061609	0.075894	0.061593	0.027792	0.065677	0.022732
0.050686	0.066505	0.037897	0.020085	0.028874	0.042527
0.031381	0.081179	0.076418	0.014585	0.027156	0.04522
0.101845	0.053658	0.042562	0.040385	0.078715	0.123777
0.02868	0.041547	0.012129	0.029031	0.02864	0.018848
0.109828	0.048181	0.049968	0.061833	0.035448	0.019328
0.025074	0.027499	0.072657	0.063196	0.04014	0.0597
0.068328	0.093811	0.049065	0.050202	0.008387	0.036442
0.081719	0.016129	0.025275	0.058692	0.040139	0.028452
0.032159	0.082965	0.056999	0.031852	0.027469	0.019949
0.114559	0.02761	0.066254	0.042922	0.073357	0.026054
0.037137	0.017508	0.035642	0.047904	0.039412	0.028733
0.070632	0.026241	0.020304	0.049589	0.033943	0.048699
0.11249	0.046662	0.023269	0.008942	0.024296	0.049788
0.032253	0.071063	0.057304	0.045334	0.115301	0.011729
0.062409	0.063312	0.100391	0.063189	0.061834	0.015857
0.010865	0.022876	0.047343	0.030745	0.059591	0.00723
0.041054	0.037413	0.071323	0.038005	0.028498	0.072208
0.019194	0.038681	0.101826	0.036636	0.055304	0.026329
0.045416	0.09161	0.051816	0.021067	0.072279	0.023197
0.033987	0.014801	0.044025	0.044402	0.048635	0.039695
0.323641	0.023961	0.033035	0.035752	0.013531	0.088252
0.033218	0.081139	0.031629	0.034701	0.037301	0.017938
0.089786	0.056714	0.059032	0.033006	0.034768	0.034166
0.026729	0.099565	0.04747	0.060787	0.031391	0.068218
0.009496	0.020357	0.10691	0.117673	0.064343	0.01118
0.058901	0.025422	0.117081	0.047688	0.040277	0.030495
0.11146	0.098862	0.018858	0.006076	0.01648	0.012867
0.062966	0.030091	0.031096	0.049045	0.022358	0.05472
0.071778	0.019188	0.02421	0.044613	0.044217	0.030203
0.013023	0.114684	0.029284	0.020788	0.01994	0.05878
0.030375	0.06083	0.066296	0.043229	0.025877	0.018833
0.035561	0.06252	0.030432	0.064668	0.043756	0.059468
0.047053	0.089641	0.030852	0.026717	0.103872	0.071078
0.064508	0.121907	0.040766	0.053256	0.017787	0.041542
0.049297	0.01998	0.037549	0.130103	0.028171	0.055257
0.223174	0.028702	0.06527	0.093075	0.017888	0.018931
0.069895	0.031394	0.054771	0.015294	0.083052	0.041533
0.00648	0.066269	0.025302	0.184486	0.052919	0.03584
0.058353	0.040745	0.030018	0.036976	0.105334	0.089662
0.065592	0.087698	0.069562	0.052674	0.055212	0.031387
0.028825	0.059143	0.014965	0.072795	0.190515	0.027781
0.061768	0.030866	0.08249	0.066867	0.084325	0.042321
0.020371	0.033981	0.044505	0.060723	0.032536	0.074621
0.044417	0.021478	0.056891	0.019395	0.09248	0.034425
0.044764	0.020693	0.022455	0.064428	0.067009	0.072649
0.043056	0.044048	0.041602	0.06191	0.128766	0.026608
0.088244	0.011605	0.039447	0.019582	0.042659	0.044197
0.02145	0.010885	0.021953	0.051682	0.028976	0.061542
0.005212	0.047091	0.019679	0.070444	0.13015	0.042635
0.024444	0.095958	0.045931	0.042142	0.047083	0.024534
0.045972	0.038963	0.011848	0.019199	0.060841	0.049343
0.029762	0.044674	0.01771	0.032592	0.07518	0.075668
0.075229	0.061049	0.103187	0.082951	0.031563	0.0665
0.192632	0.044529	0.123433	0.063434	0.033449	0.047911
0.0929	0.019487	0.072798	0.05261	0.068713	0.035665
0.065559	0.034315	0.023381	0.054991	0.053154	0.045577
0.041982	0.037685	0.064863	0.01963	0.083217	0.052919
0.042226	0.119383	0.054156	0.04406	0.056054	0.048538
0.025039	0.004742	0.048913	0.058363	0.048613	0.05861
0.035935	0.015216	0.086642	0.03853	0.025173	0.056405
0.013932	0.051026	0.028484	0.023453	0.036435	0.02529
0.068811	0.032125	0.026761	0.006008	0.035754	0.034633
0.048264	0.020869	0.061619	0.054834	0.058546	0.041388
0.05576	0.047442	0.08292	0.045855	0.035021	0.015827
0.059031	0.027541	0.029143	0.061039	0.059614	0.082156
0.049947	0.022596	0.05538	0.057653	0.057389	0.0266
0.023127	0.071862	0.036908	0.054034	0.037211	0.033145
0.023317	0.030623	0.174141	0.075474	0.014629	0.013425
0.110195	0.032685	0.056381	0.092703	0.037325	0.043406
0.043024	0.029203	0.050346	0.028778	0.030975	0.018714
0.071907	0.027067	0.047867	0.027406	0.019566	0.045398
0.076526	0.044195	0.127023	0.043636	0.411634	0.038127
0.036572	0.071371	0.005752	0.035024	0.036491	0.02569
0.021841	0.067623	0.057222	0.096899	0.060586	0.108892
0.008533	0.026842	0.015202	0.025422	0.021983	0.041686
0.084142	0.042329	0.019136	0.066893	0.016726	0.037306
0.02244	0.044213	0.033156	0.048238	0.060981	0.053545
0.040804	0.069869	0.122377	0.026599	0.099605	0.057446
0.038593	0.054614	0.033703	0.082019	0.034296	0.044558
0.082017	0.054466	0.072183	0.051157	0.030245	0.071588
0.059717	0.063705	0.079657	0.021833	0.021885	0.019152
0.050557	0.074968	0.014571	0.032377	0.04425	0.095042
0.053513	0.029048	0.196499	0.032251	0.062125	0.008396
0.100587	0.036209	0.143486	0.094585	0.018217	0.014889
0.031056	0.03759	0.080109	0.057136	0.04928	0.044054
0.032276	0.045611	0.02792	0.104953	0.039677	0.062099
0.01451	0.022415	0.067115	0.018818	0.028697	0.078336
0.034633	0.048049	0.034324	0.04704	0.10266	0.030678
0.040616	0.043456	0.006773	0.084717	0.068136	0.023084
0.041569	0.095688	0.052678	0.0831	0.049565	0.070162
0.10232	0.050973	0.030538	0.043751	0.013104	0.025998
0.043209	0.028486	0.057984	0.028789	0.01621	0.007069
0.074886	0.072735	0.104531	0.083584	0.037834	0.03753
0.080852	0.016475	0.03196	0.023549	0.221197	0.01549
0.029427	0.044063	0.014197	0.062522	0.076535	0.104442
0.095571	0.044847	0.020008	0.010997	0.029956	0.016394
0.027311	0.047084	0.037612	0.033789	0.0656	0.10012
0.064154	0.023505	0.061565	0.07013	0.011513	0.06309
0.026207	0.076061	0.078186	0.030746	0.003995	0.062294
0.03537	0.019117	0.033096	0.033814	0.072716	0.017091
0.03667	0.045392	0.036948	0.041386	0.018042	0.10367
0.042123	0.015379	0.00321	0.056905	0.124608	0.029524
0.02252	0.102215	0.045347	0.052326	0.103992	0.061524
0.054222	0.023605	0.039944	0.045142	0.010626	0.041728
0.035441	0.024149	0.028789	0.053339	0.004956	0.028421
0.065516	0.017377	0.052724	0.033585	0.041794	0.051879
0.021236	0.094124	0.07918	0.025734	0.025491	0.052223
0.019707	0.056771	0.114537	0.036386	0.094901	0.013946
0.095876	0.068168	0.02868	0.048659	0.061004	0.089481
0.029327	0.013292	0.025317	0.11692	0.009052	0.029906
0.025789	0.036545	0.077993	0.062706	0.088534	0.02929
0.014755	0.054509	0.016282	0.09884	0.060473	0.102596
0.044866	0.028149	0.150703	0.020922	0.098081	0.021139
0.089641	0.189506	0.04533	0.010466	0.039345	0.011716
0.077442	0.097831	0.029085	0.016068	0.036446	0.030213
0.017669	0.021072	0.098829	0.064692	0.074828	0.021547
0.048826	0.008303	0.149014	0.117474	0.016287	0.028874
0.023226	0.022946	0.050729	0.058453	0.031709	0.061658
0.030759	0.036656	0.039354	0.032675	0.110997	0.025137
0.01766	0.040087	0.036567	0.035249	0.108629	0.065716
0.022631	0.078498	0.063234	0.084069	0.026259	0.026425
0.059142	0.043474	0.044167	0.014744	0.036001	0.120637
0.035514	0.036478	0.003563	0.05173	0.023458	0.039561
0.003891	0.027262	0.033031	0.044533	0.04066	0.026023
0.108357	0.112702	0.026802	0.037024	0.058011	0.033765
0.063597	0.069694	0.007101	0.03774	0.020291	0.048435
0.020527	0.074308	0.054337	0.03139	0.044842	0.030053
0.025183	0.05392	0.009271	0.072795	0.013988	0.045716
0.013672	0.013846	0.116232	0.034069	0.011367	0.094105
0.03148	0.030658	0.055771	0.021747	0.105216	0.019009
0.013968	0.033811	0.019401	0.053814	0.044846	0.09664
0.049369	0.018478	0.073334	0.029097	0.065607	0.06337
0.017415	0.048856	0.02236	0.040236	0.058634	0.004133
0.066547	0.090979	0.053075	0.048656	0.031362	0.033711
0.072438	0.078375	0.040945	0.042069	0.085238	0.088523
0.061985	0.024099	0.014849	0.02179	0.033742	0.054714
0.015006	0.044106	0.077237	0.045448	0.016041	0.0853
0.042802	0.019928	0.016012	0.075706	0.13497	0.016172
0.035709	0.030391	0.025268	0.021014	0.059631	0.089877
0.06896	0.084215	0.030998	0.025638	0.03582	0.045117
0.017783	0.056989	0.018985	0.018336	0.01441	0.045117
0.046593	0.090847	0.057852	0.027324	0.015164	0.036622
0.041292	0.102428	0.050517	0.040129	0.061476	0.03614
0.037971	0.031871	0.035999	0.056127	0.039382	0.055345
0.069662	0.049534	0.006609	0.032523	0.046594	0.052414
0.077527	0.132264	0.035584	0.02734	0.047142	0.017928
0.046046	0.070946	0.056811	0.066655	0.021542	0.018671
0.081558	0.022744	0.04986	0.043362	0.077126	0.025153
0.033045	0.010029	0.019065	0.049422	0.067344	0.069929
0.047653	0.046241	0.109444	0.029073	0.040873	0.035725
0.098584	0.018476	0.053425	0.042604	0.083246	0.0638
0.019586	0.15623	0.059586	0.032613	0.056596	0.049656
0.013414	0.019959	0.045528	0.010973	0.044007	0.142012
0.028199	0.006878	0.018114	0.02751	0.044501	0.086627
0.066724	0.083748	0.132735	0.02184	0.105365	0.028356
0.039995	0.035167	0.102543	0.033775	0.047627	0.045321
0.139625	0.030068	0.036567	0.019586	0.043471	0.101952
0.016617	0.056558	0.035594	0.026058	0.020887	0.035116
0.052201	0.162471	0.024627	0.009811	0.042599	0.092481
0.034455	0.060185	0.026186	0.07337	0.013578	0.086505
0.114371	0.034835	0.030379	0.02349	0.030728	0.050711
0.037698	0.060131	0.06893	0.024132	0.018509	0.056364
0.067646	0.057874	0.059155	0.015354	0.067482	0.06231
0.083598	0.047503	0.078865	0.029138	0.030756	0.049356
0.014118	0.007954	0.099115	0.010817	0.035635	0.105593
0.028539	0.095489	0.026216	0.036975	0.145138	0.077052
0.01857	0.137802	0.051673	0.007164	0.091681	0.032989
0.019201	0.075479	0.028077	0.022404	0.031583	0.158775
0.030612	0.043978	0.107392	0.034325	0.031011	0.099708
0.02862	0.022322	0.071048	0.095555	0.086792	0.031806
0.028008	0.068393	0.023568	0.033221	0.042183	0.032205
0.12353	0.117665	0.140092	0.03998	0.053574	0.042073
0.035122	0.029737	0.033866	0.00334	0.065134	0.029312
0.046165	0.057019	0.077784	0.009614	0.029943	0.085567
0.016714	0.046532	0.11117	0.021975	0.060769	0.02681
0.114407	0.042022	0.038539	0.028848	0.072583	0.01558
0.03558	0.017125	0.052206	0.045941	0.085294	0.077618
0.063869	0.041295	0.01957	0.028383	0.0362	0.055098
0.074591	0.035892	0.051894	0.030015	0.066149	0.036177
0.009249	0.018642	0.056364	0.024894	0.042439	0.165891
0.065689	0.080363	0.082877	0.043288	0.016476	0.015088
0.0316	0.081786	0.047653	0.043775	0.03444	0.054097
0.067648	0.055066	0.008926	0.039258	0.152759	0.054196
0.061901	0.020971	0.029065	0.0118	0.058858	0.023541
0.055913	0.041301	0.078858	0.034755	0.051119	0.061956
0.021226	0.023051	0.0482	0.013044	0.028518	0.021878
0.133445	0.048691	0.02027	0.03847	0.101379	0.023037
0.062342	0.037571	0.015016	0.008881	0.086653	0.058054
0.089258	0.035741	0.066516	0.018941	0.016122	0.069088
0.078726	0.043133	0.088623	0.053775	0.049991	0.053039
0.0082	0.020158	0.064933	0.052317	0.032235	0.042421
0.004585	0.035834	0.04587	0.053298	0.038178	0.022376
0.010857	0.070334	0.04664	0.008969	0.057689	0.049736
0.018361	0.007041	0.020678	0.017409	0.011053	0.063816
0.048197	0.092199	0.027764	0.022415	0.059659	0.048135
0.068221	0.09465	0.097435	0.034758	0.149427	0.038892
0.059479	0.059662	0.119406	0.062697	0.030392	0.048185
0.03501	0.039612	0.012335	0.055616	0.040329	0.01553
0.220422	0.023097	0.076484	0.005718	0.072732	0.074623
0.034177	0.072291	0.051511	0.047822	0.064753	0.044976
0.041727	0.087856	0.09354	0.019487	0.042602	0.070938
0.047464	0.037206	0.066672	0.104283	0.056794	0.01041
0.024497	0.024438	0.019932	0.010404	0.016335	0.052805
0.046031	0.052274	0.044692	0.038576	0.063504	0.032753
0.123466	0.027728	0.091201	0.058032	0.033726	0.010646
0.068131	0.035866	0.004797	0.029053	0.05861	0.041559
0.036408	0.038455	0.026939	0.013121	0.046328	0.050656
0.01844	0.023919	0.086095	0.031973	0.008477	0.049778
0.013769	0.120503	0.069225	0.035288	0.064715	0.015722
0.085867	0.032558	0.02285	0.018511	0.122367	0.042875
0.029848	0.044203	0.068141	0.030355	0.06188	0.028232
0.046816	0.122145	0.033374	0.026827	0.102372	0.032122
0.014793	0.02337	0.01667	0.021787	0.061786	0.024948
0.058839	0.056617	0.053761	0.077746	0.075543	0.013578
0.02049	0.043963	0.120717	0.035664	0.032539	0.021233
0.12965	0.071299	0.006436	0.037359	0.065884	0.036306
0.061879	0.053979	0.017866	0.050721	0.024776	0.028661
0.086693	0.06811	0.046383	0.008928	0.077454	0.045392
0.12409	0.031844	0.084902	0.0391	0.096845	0.035117
0.017185	0.077803	0.09778	0.033501	0.097578	0.02894
0.040092	0.040348	0.069196	0.014913	0.044806	0.047796
0.060247	0.058885	0.055588	0.042122	0.047319	0.111502
0.047506	0.056227	0.111528	0.009275	0.027915	0.023667
0.097988	0.057133	0.027674	0.033164	0.054802	0.004511
0.044496	0.042861	0.019301	0.026113	0.043899	0.045574
0.056515	0.046511	0.016525	0.032501	0.024095	0.018316
0.016747	0.005091	0.05013	0.020298	0.036198	0.062569
0.066448	0.037547	0.029577	0.045741	0.032902	0.057974
0.038516	0.02705	0.123132	0.064836	0.060024	0.060257
0.019371	0.032526	0.035272	0.041601	0.067455	0.008536
0.024222	0.022658	0.072532	0.013995	0.026897	0.063654
0.055122	0.040394	0.040822	0.046253	0.042863	0.036383
0.036619	0.07707	0.10972	0.023805	0.073786	0.05752
0.013265	0.032125	0.015928	0.061951	0.012	0.011034
0.080013	0.044353	0.012236	0.016539	0.10083	0.048153
0.029082	0.057398	0.09668	0.032116	0.049413	0.089133
0.146798	0.079764	0.133695	0.022965	0.086743	0.02738
0.076843	0.156507	0.016806	0.01699	0.063885	0.02332
0.021295	0.068263	0.062361	0.037964	0.030097	0.032054
0.025274	0.020403	0.028932	0.053703	0.06007	0.067507
0.023376	0.067769	0.071718	0.073287	0.064641	0.030224
0.1002	0.041033	0.032656	0.055091	0.049687	0.045807
0.006744	0.022032	0.024755	0.046618	0.113703	0.075531
0.026075	0.020921	0.055103	0.023816	0.047957	0.042381
0.091384	0.064008	0.06975	0.015681	0.0503	0.03043
0.042056	0.042713	0.019183	0.056177	0.046557	0.04406
0.043712	0.059154	0.064565	0.034926	0.090744	0.063847
0.060565	0.048683	0.024754	0.017011	0.043493	0.04385
0.137732	0.053939	0.024389	0.024109	0.042229	0.052177
0.025053	0.039583	0.060779	0.088619	0.044622	0.029184
0.033686	0.047037	0.072841	0.043321	0.07892	0.051622
0.048449	0.032162	0.043239	0.051846	0.062257	0.040316
0.083036	0.092755	0.045314	0.068424	0.006275	0.013488
0.058858	0.039759	0.011016	0.040137	0.077155	0.044237
0.036487	0.048353	0.044203	0.084237	0.012801	0.059083
0.026842	0.032494	0.060586	0.034456	0.028702	0.010921
0.049825	0.072817	0.045771	0.0835	0.128831	0.028531
0.072989	0.098778	0.052598	0.027287	0.311474	0.017221
0.024309	0.093298	0.02225	0.039413	0.035412	0.045534
0.0682	0.055888	0.072263	0.012834	0.030127	0.02721
0.094817	0.058631	0.073061	0.043589	0.076485	0.013131
0.067236	0.066709	0.046898	0.055668	0.070247	0.03305
0.043718	0.036426	0.061428	0.017668	0.018643	0.017526
0.046619	0.11499	0.032583	0.020556	0.060719	0.033802
0.046259	0.037971	0.048163	0.050754	0.048436	0.040459
0.077192	0.11456	0.031635	0.049198	0.059752	0.00898
0.148511	0.045743	0.051249	0.022078	0.082718	0.025288
0.017204	0.040915	0.023187	0.032407	0.074695	0.020391
0.027177	0.06881	0.068395	0.056092	0.014008	0.054682
0.022146	0.052088	0.024062	0.047148	0.003419	0.07243
0.058149	0.126134	0.033378	0.027338	0.059207	0.087594
0.074584	0.037805	0.02938	0.015904	0.080965	0.009267
0.066236	0.0764	0.028735	0.013972	0.017849	0.031851
0.065851	0.018862	0.00865	0.025404	0.06232	0.033249
0.030889	0.03844	0.036459	0.100081	0.079268	0.021081
0.156592	0.055388	0.027904	0.018203	0.09565	0.039152
0.047461	0.047744	0.041556	0.027657	0.045418	0.048888
0.016588	0.165838	0.0399	0.026609	0.075949	0.022666
0.074886	0.004871	0.010713	0.033947	0.105735	0.057394
0.097761	0.02538	0.06959	0.023089	0.033057	0.046099
0.01901	0.127653	0.031013	0.068963	0.341385	0.065666
0.053749	0.05005	0.012394	0.059738	0.036832	0.0297
0.059594	0.06791	0.020401	0.035189	0.079756	0.022401
0.014652	0.081015	0.032295	0.020426	0.065074	0.038828
0.062819	0.050368	0.012082	0.011314	0.116008	0.016903
0.024392	0.036438	0.031519	0.020115	0.081884	0.042833
0.096619	0.057758	0.050971	0.040145	0.039643	0.021383
0.038799	0.084417	0.075322	0.026718	0.034941	0.020762
0.050066	0.001324	0.047341	0.038147	0.05788	0.075044
0.085599	0.083663	0.031847	0.029391	0.134134	0.020195
0.025309	0.045124	0.09794	0.036419	0.057667	0.034429
0.059831	0.02481	0.084257	0.077505	0.013699	0.108511
0.048629	0.027998	0.031475	0.062293	0.016124	0.04287
0.0506	0.051277	0.013374	0.064659	0.030074	0.033717
0.056495	0.030001	0.004897	0.052125	0.121194	0.056896
0.032452	0.028701	0.036719	0.032018	0.074423	0.051966
0.039195	0.044057	0.048662	0.056408	0.049189	0.015817
0.015145	0.012005	0.067362	0.010831	0.045361	0.026416
0.077671	0.086581	0.039951	0.018593	0.044836	0.008131
0.045396	0.066387	0.060702	0.021672	0.033156	0.030174
0.073546	0.036427	0.033052	0.032494	0.037446	0.057732
0.097242	0.089843	0.100695	0.035122	0.074664	0.032938
0.041671	0.041409	0.056865	0.031114	0.100813	0.061013
0.030885	0.087454	0.044018	0.014331	0.058941	0.07243
0.018266	0.055166	0.027216	0.121572	0.054683	0.032358
0.037099	0.104373	0.040763	0.019517	0.153956	0.043548
0.046421	0.044628	0.05961	0.045809	0.016631	0.072703
0.021512	0.114914	0.078622	0.07384	0.014411	0.07007
0.020832	0.043776	0.017361	0.060406	0.031575	0.0254
0.06343	0.021171	0.031447	0.022915	0.035459	0.111115
0.084789	0.06327	0.033935	0.032307	0.07106	0.039487
0.018227	0.043917	0.033575	0.021845	0.068878	0.017421
0.063414	0.063018	0.02398	0.050595	0.014341	0.0662
0.117628	0.041926	0.045412	0.024107	0.043281	0.043679
0.046935	0.087738	0.02094	0.054462	0.015673	0.052523
0.036139	0.021288	0.054543	0.057587	0.019793	0.020091
0.04673	0.144773	0.027723	0.076749	0.044146	0.078954
0.037388	0.086916	0.033037	0.094498	0.022734	0.044583
0.026775	0.062746	0.064714	0.03228	0.034083	0.013239
0.067952	0.027089	0.030281	0.073972	0.00761	0.030128
0.022356	0.06302	0.043724	0.044714	0.013873	0.035887
0.041739	0.021024	0.033578	0.003439	0.072693	0.039896
0.056183	0.050466	0.055188	0.017941	0.015365	0.029617
0.083293	0.060646	0.020565	0.00592	0.07696	0.050703
0.062856	0.103267	0.063962	0.022206	0.036283	0.008071
0.052741	0.043481	0.013746	0.082298	0.065283	0.025852
0.08903	0.079306	0.037438	0.01261	0.053862	0.050983
0.147165	0.04891	0.037127	0.049749	0.038044	0.03324
0.027584	0.046839	0.008846	0.038405	0.051261	0.017219
0.079537	0.058689	0.075862	0.038567	0.157457	0.049224
0.039971	0.051053	0.033116	0.044576	0.102038	0.08327
0.057063	0.05773	0.002815	0.016205	0.036265	0.04278
0.229888	0.02001	0.037405	0.074607	0.0477	0.025561
0.065675	0.057338	0.037938	0.001933	0.024292	0.028408
0.125688	0.018533	0.088054	0.027175	0.020947	0.051294
0.049593	0.021071	0.046805	0.040305	0.031373	0.029525
0.035481	0.048791	0.024095	0.059464	0.100426	0.035958
0.061667	0.101924	0.048584	0.046623	0.012478	0.044282
0.056899	0.112864	0.104081	0.04381	0.025637	0.078294
0.01503	0.029408	0.061989	0.010479	0.0985	0.068159
0.050284	0.021722	0.022795	0.048435	0.082385	0.053126
0.037686	0.030514	0.070304	0.014865	0.021929	0.01496
0.004511	0.028987	0.005886	0.025943	0.065238	0.066262
0.014973	0.102742	0.05362	0.025719	0.020406	0.03749
0.093342	0.03658	0.009006	0.017138	0.090903	0.046803
0.042761	0.041719	0.029518	0.018814	0.046587	0.015599
0.028363	0.041692	0.035463	0.01251	0.109525	0.034988
0.044297	0.01315	0.060671	0.070388	0.054636	0.020834
0.02937	0.052512	0.034739	0.010716	0.193259	0.019673
0.030533	0.036862	0.048097	0.031429	0.00544	0.062758
0.056487	0.073461	0.083481	0.042672	0.032777	0.078664
0.08786	0.052416	0.028392	0.039858	0.053522	0.058369
0.084815	0.038256	0.043525	0.167375	0.077015	0.067702
0.046502	0.048342	0.007238	0.041465	0.098507	0.05767
0.07693	0.070619	0.020584	0.05515	0.117211	0.027646
0.158148	0.030806	0.023462	0.015389	0.038141	0.08047
0.032398	0.047679	0.071579	0.02223	0.05317	0.021798
0.105591	0.021709	0.076648	0.059975	0.02174	0.045306
0.032415	0.042526	0.027991	0.035182	0.032908	0.088317
0.048686	0.016716	0.058132	0.028023	0.102876	0.063332
0.047161	0.042041	0.068421	0.053702	0.012309	0.047086
0.074017	0.023837	0.046316	0.025182	0.058852	0.066018
0.04678	0.012199	0.03236	0.04469	0.055413	0.067335
0.060411	0.075511	0.032608	0.031042	0.085745	0.070123
0.050027	0.068146	0.01686	0.019262	0.07953	0.045681
0.021364	0.096765	0.043184	0.022469	0.026929	0.025752
0.029463	0.028507	0.031137	0.027274	0.013	0.053996
0.066907	0.060144	0.04087	0.033144	0.051707	0.041731
0.061637	0.003281	0.044207	0.059972	0.068423	0.034048
0.070703	0.020917	0.051619	0.025447	0.016556	0.050441
0.051299	0.019684	0.002521	0.034622	0.074541	0.047364
0.064913	0.041811	0.041812	0.037845	0.046334	0.041352
0.065204	0.121958	0.057985	0.011317	0.061318	0.026719
0.016544	0.032021	0.030987	0.060625	0.065948	0.014041
0.032837	0.055936	0.017935	0.002563	0.014554	0.104357
0.019724	0.039529	0.011005	0.082269	0.013429	0.030751
0.021223	0.088636	0.023428	0.059372	0.076485	0.056767
0.12357	0.036458	0.071943	0.032814	0.025688	0.039326
0.122869	0.057085	0.254686	0.011204	0.034352	0.028474
0.137964	0.058345	0.070889	0.055227	0.036122	0.084615
0.033025	0.083723	0.028329	0.044759	0.076498	0.063752
0.092543	0.00742	0.025588	0.021835	0.031923	0.051503
0.090177	0.055911	0.072074	0.096973	0.019738	0.05783
0.111599	0.088224	0.025064	0.067833	0.074719	0.068733
0.043639	0.025069	0.042993	0.037134	0.145372	0.07546
0.05689	0.082821	0.054787	0.043054	0.113391	0.045287
0.055138	0.042975	0.055866	0.039502	0.012966	0.027838
0.026132	0.01197	0.051641	0.100402	0.039535	0.015014
0.01685	0.019736	0.076865	0.059248	0.049919	0.023024
0.030945	0.116728	0.055788	0.025745	0.035367	0.106485
0.050485	0.066623	0.050532	0.019015	0.072744	0.017673
0.058487	0.044572	0.025553	0.053272	0.066249	0.031166
0.055325	0.035474	0.024118	0.072413	0.0565	0.072681
0.084586	0.045214	0.052946	0.02884	0.056706	0.072981
0.014129	0.064254	0.058053	0.098795	0.01474	0.01857
0.02874	0.037	0.083269	0.023135	0.023107	0.013341
0.069718	0.026535	0.078114	0.036694	0.024878	0.027729
0.037125	0.015743	0.127911	0.089631	0.054697	0.028246
0.046745	0.02839	0.123577	0.034893	0.113517	0.031353
0.126313	0.058055	0.026901	0.068532	0.030527	0.058532
0.020699	0.011964	0.037241	0.043278	0.021688	0.065369
0.039973	0.083972	0.016301	0.018026	0.03405	0.052906
0.037499	0.038599	0.033432	0.034022	0.016733	0.019871
0.05614	0.044671	0.064306	0.06383	0.018322	0.106887
0.091393	0.020774	0.071058	0.042604	0.052746	0.02906
0.068879	0.020328	0.042611	0.080051	0.026616	0.041312
0.088486	0.055643	0.030089	0.030187	0.028738	0.059498
0.047803	0.006238	0.019338	0.012348	0.028299	0.019297
0.13662	0.138785	0.051214	0.033704	0.014739	0.083566
0.121321	0.009465	0.067501	0.039465	0.054248	0.04819
0.068421	0.080758	0.008078	0.036862	0.092649	0.022568
0.029677	0.06029	0.027	0.06829	0.011097	0.097764
0.02039	0.042819	0.0776	0.073516	0.037245	0.070632
0.07948	0.035443	0.028274	0.061256	0.043117	0.083228
0.038283	0.038367	0.04226	0.010103	0.034	0.028907
0.024219	0.071754	0.039184	0.050046	0.082337	0.03027
0.063892	0.016328	0.064177	0.039924	0.116044	0.034124
0.079148	0.050383	0.03125	0.051445	0.072859	0.073641
0.172981	0.01797	0.054907	0.023227	0.082091	0.081117
0.053448	0.06615	0.07324	0.028076	0.057136	0.037437
0.113001	0.041844	0.085935	0.018243	0.104727	0.009566
0.048213	0.040956	0.033859	0.030444	0.034886	0.066824
0.03912	0.021744	0.084728	0.049955	0.087567	0.048327
0.019764	0.020823	0.032277	0.074469	0.028647	0.057845
0.029438	0.091066	0.101718	0.011247	0.03247	0.098571
0.022432	0.048383	0.029512	0.046459	0.03585	0.057766
0.05466	0.020288	0.125263	0.015244	0.056615	0.033045
0.01459	0.1534	0.020598	0.081997	0.086426	0.109469
0.080108	0.021263	0.025911	0.025596	0.088275	0.171475
0.094817	0.007435	0.027149	0.098229	0.04968	0.071611
0.034217	0.028045	0.08611	0.049452	0.104009	0.027601
0.091724	0.043422	0.018582	0.038095	0.030038	0.076822
0.091314	0.058433	0.061835	0.024948	0.021435	0.030896
0.018498	0.021839	0.039712	0.035244	0.08281	0.039297
0.034567	0.088954	0.048732	0.04168	0.025819	0.058414
0.120145	0.037742	0.034047	0.011269	0.04684	0.022985
0.15433	0.036175	0.008987	0.034089	0.233602	0.072218
0.059704	0.025083	0.160709	0.061755	0.025242	0.070245
0.019058	0.085399	0.014161	0.032224	0.036208	0.038811
0.043489	0.04362	0.035754	0.019166	0.045752	0.041865
0.015981	0.055593	0.095053	0.025827	0.017931	0.028675
0.039493	0.057039	0.076006	0.043379	0.049788	0.017368
0.026936	0.059758	0.006444	0.051489	0.061304	0.029222
0.041616	0.007295	0.045726	0.017489	0.14847	0.035365
0.059465	0.069391	0.056287	0.038847	0.012637	0.01348
0.09414	0.036371	0.036009	0.047743	0.042633	0.020497
0.108548	0.047698	0.046235	0.087378	0.155873	0.030922
0.047437	0.024271	0.04216	0.030161	0.039648	0.019664
0.026334	0.067187	0.016113	0.109393	0.022649	0.079151
0.050635	0.027696	0.047939	0.029767	0.029399	0.072515
0.039189	0.051571	0.032774	0.035919	0.070693	0.062241
0.047566	0.123984	0.008446	0.073758	0.116574	0.056689
0.022084	0.022049	0.037256	0.055196	0.016188	0.017622
0.075542	0.065742	0.015523	0.02852	0.092513	0.033775
0.007963	0.1044	0.079025	0.049012	0.118617	0.039843
0.06775	0.013531	0.031757	0.057431	0.057381	0.027013
0.03144	0.038524	0.057238	0.024018	0.035427	0.046028
0.068682	0.076027	0.016416	0.010587	0.039644	0.067164
0.063494	0.067097	0.033531	0.036555	0.032138	0.054253
0.070332	0.121033	0.035719	0.010012	0.029071	0.030656
0.040014	0.035382	0.054622	0.02761	0.012609	0.021167
0.072972	0.034019	0.018329	0.024864	0.064443	0.059389
0.026154	0.043517	0.022003	0.039907	0.075632	0.10474
0.077118	0.062605	0.075886	0.02169	0.042319	0.093497
0.091388	0.045482	0.05451	0.011857	0.05758	0.081407
0.106829	0.09044	0.039053	0.055031	0.037348	0.010798
0.021871	0.023623	0.046663	0.023124	0.110992	0.053302
0.05872	0.10017	0.017922	0.095851	0.04309	0.026031
0.040622	0.088355	0.051012	0.085515	0.032745	0.005807
0.06682	0.075212	0.042442	0.007721	0.045877	0.074725
0.020108	0.03427	0.014166	0.047907	0.045598	0.10035
0.092083	0.07672	0.064039	0.04622	0.040456	0.042081
0.053075	0.037561	0.005614	0.040101	0.036313	0.049878
0.046527	0.014298	0.042615	0.042762	0.059848	0.08483
0.006968	0.023128	0.040442	0.043229	0.029719	0.050269
0.020604	0.06437	0.010263	0.041792	0.03609	0.077442
0.038944	0.072952	0.0383	0.046956	0.115941	0.04523
0.130694	0.04677	0.030789	0.029491	0.108146	0.089199
0.002425	0.10679	0.042044	0.016105	0.067575	0.041972
0.022198	0.070339	0.049051	0.021144	0.020061	0.016197
0.007815	0.027765	0.026578	0.025406	0.020276	0.030057
0.045577	0.014152	0.026216	0.049236	0.082369	0.105501
0.03296	0.040308	0.058809	0.046172	0.049615	0.043297
0.018679	0.034211	0.295756	0.062435	0.094428	0.074963
0.036635	0.028683	0.035927	0.025529	0.015979	0.019578
0.036009	0.074909	0.014747	0.009575	0.026027	0.05505
0.118077	0.05477	0.060837	0.038456	0.048192	0.041207
0.029871	0.025684	0.071029	0.073885	0.037674	0.059873
0.021539	0.019747	0.054459	0.036243	0.104116	0.05256
0.094619	0.084456	0.042337	0.026733	0.016565	0.006449
0.074805	0.078961	0.058518	0.032052	0.087007	0.022348
0.033451	0.051836	0.020146	0.031469	0.061456	0.149315
0.021734	0.020987	0.027501	0.038035	0.064652	0.061789
0.006391	0.051908	0.015522	0.051778	0.014505	0.039827
0.040671	0.027917	0.053685	0.052042	0.115149	0.023736
0.063097	0.067731	0.111665	0.112777	0.126869	0.028535
0.025595	0.027437	0.101509	0.01416	0.062382	0.014873
0.035641	0.016394	0.054603	0.031862	0.070935	0.043754
0.048659	0.103567	0.024143	0.069306	0.017437	0.065667
0.019267	0.063052	0.056761	0.048865	0.047698	0.06742
0.038547	0.04135	0.074819	0.032562	0.052644	0.020954
0.011105	0.054462	0.05761	0.030552	0.007555	0.045584
0.028049	0.01735	0.058537	0.032445	0.039094	0.049984
0.033139	0.059849	0.076458	0.062776	0.046624	0.017654
0.049777	0.07379	0.094936	0.030049	0.039983	0.05174
0.031725	0.026108	0.04354	0.065523	0.046335	0.074053
0.109138	0.073779	0.038997	0.077986	0.082434	0.022152
0.049301	0.037152	0.011162	0.03407	0.023975	0.017677
0.039401	0.016174	0.056242	0.038862	0.036236	0.036364
0.090442	0.074714	0.075787	0.021145	0.048198	0.010226
0.019732	0.042856	0.019786	0.062916	0.080062	0.012268
0.0334	0.065737	0.023526	0.012507	0.092246	0.074488
0.016734	0.063384	0.050297	0.033607	0.081564	0.035958
0.071449	0.022003	0.040659	0.011481	0.052601	0.025946
0.049752	0.072776	0.042629	0.026404	0.06448	0.023997
0.073669	0.018214	0.036686	0.080477	0.049004	0.046633
0.107735	0.077369	0.085552	0.021755	0.073378	0.027782
0.121373	0.044993	0.057214	0.049148	0.013603	0.079427
0.082811	0.022866	0.030552	0.081288	0.047719	0.043453
0.076604	0.010264	0.013756	0.040855	0.039023	0.017639
0.028499	0.038106	0.055519	0.038507	0.040795	0.013856
0.012133	0.070902	0.021896	0.036616	0.086094	0.106423
0.034539	0.044913	0.02615	0.007126	0.029024	0.023252
0.016108	0.00711	0.034074	0.008998	0.016997	0.045729
0.047949	0.038195	0.116284	0.007064	0.087474	0.051897
0.031551	0.035575	0.015396	0.009255	0.055977	0.081337
0.040007	0.068653	0.051431	0.048827	0.038755	0.032243
0.042825	0.072753	0.041798	0.041533	0.04393	0.108324
0.007777	0.019686	0.001546	0.041914	0.113086	0.058828
0.050477	0.021269	0.085101	0.01064	0.045204	0.038754
0.129943	0.09122	0.008369	0.067523	0.045731	0.084461
0.09711	0.088658	0.093959	0.031333	0.018938	0.015458
0.009123	0.085474	0.067095	0.047991	0.005712	0.025086
0.030036	0.051864	0.038212	0.069527	0.052902	0.084921
0.137597	0.080088	0.05387	0.02998	0.051468	0.016726
0.03686	0.084363	0.068419	0.042021	0.143969	0.024905
0.082648	0.051335	0.024657	0.018741	0.084588	0.02968
0.015063	0.026755	0.035193	0.054249	0.062986	0.025517
0.024913	0.017854	0.144117	0.046238	0.081301	0.038934
0.039331	0.053591	0.025815	0.029286	0.059139	0.077356
0.045044	0.017048	0.055574	0.016446	0.064512	0.075694
0.023623	0.041926	0.036355	0.007569	0.059911	0.031142
0.026445	0.053838	0.12209	0.066979	0.058843	0.050291
0.037674	0.041491	0.042286	0.029166	0.046082	0.098784
0.083101	0.073999	0.016619	0.011803	0.014249	0.006208
0.026772	0.066744	0.045012	0.021046	0.016895	0.031926
0.061222	0.03129	0.034709	0.079358	0.039274	0.030623
0.051466	0.040954	0.007702	0.081062	0.047569	0.058399
0.031686	0.078397	0.033931	0.065135	0.047239	0.059269
0.016545	0.015378	0.007616	0.105313	0.063825	0.033986
0.013112	0.020337	0.01912	0.080105	0.050704	0.030599
0.038646	0.026143	0.025218	0.022765	0.048421	0.078894
0.082416	0.062428	0.025464	0.042924	0.05542	0.026169
0.045426	0.046642	0.054134	0.075803	0.026326	0.047318
0.032204	0.019706	0.019341	0.053109	0.095142	0.02214
0.092741	0.031877	0.033765	0.042578	0.043404	0.016867
0.046088	0.014441	0.043672	0.02949	0.062826	0.033657
0.066075	0.038	0.016868	0.030966	0.061527	0.016817
0.024109	0.007443	0.037475	0.100771	0.053695	0.044053
0.021333	0.097721	0.057477	0.034592	0.135249	0.027024
0.037897	0.019786	0.056139	0.020385	0.043096	0.029439
0.040974	0.074293	0.04716	0.017679	0.006301	0.024985
0.0673	0.032475	0.060877	0.068289	0.019418	0.073622
0.060532	0.051341	0.034345	0.0158	0.053118	0.00211
0.035557	0.06038	0.017771	0.040624	0.082156	0.015238
0.03959	0.048071	0.047587	0.046057	0.043977	0.020612
0.02444	0.05807	0.053049	0.025583	0.028149	0.019793
0.01264	0.075205	0.02959	0.015792	0.088538	0.042097
0.077472	0.105268	0.016383	0.010265	0.065166	0.04611
0.115633	0.012503	0.041945	0.032885	0.011359	0.031203
0.004345	0.04634	0.042518	0.038282	0.082641	0.044915
0.058244	0.129001	0.054674	0.032412	0.034446	0.017933
0.071682	0.071366	0.068843	0.046778	0.055881	0.036235
0.103576	0.02402	0.108501	0.011483	0.027248	0.073497
0.081019	0.013633	0.064248	0.039363	0.013698	0.082109
0.072839	0.060261	0.084457	0.037486	0.029818	0.019278
0.020357	0.044602	0.019219	0.037771	0.015344	0.062146
0.026341	0.095193	0.084484	0.038348	0.08425	0.003269
0.061875	0.013536	0.078158	0.037752	0.120645	0.025058
0.017587	0.077273	0.020095	0.045615	0.023597	0.060622
0.04035	0.012903	0.137336	0.048632	0.065147	0.020277
0.061759	0.020866	0.015992	0.019214	0.063555	0.047674
0.040159	0.066637	0.010997	0.042497	0.015363	0.070278
0.034429	0.026081	0.030134	0.039791	0.018007	0.080544
0.045442	0.019402	0.032609	0.028199	0.067401	0.025353
0.059264	0.010349	0.066871	0.031472	0.050358	0.079091
0.175843	0.036529	0.036918	0.020222	0.042152	0.062653
0.076059	0.024061	0.017819	0.035709	0.062218	0.040147
0.057326	0.0295	0.044908	0.028906	0.165773	0.031579
0.048723	0.068558	0.031755	0.022459	0.022508	0.050736
0.02593	0.040872	0.008471	0.053497	0.022021	0.058411
0.034911	0.030684	0.032529	0.027462	0.008597	0.073712
0.095481	0.041381	0.050391	0.005682	0.076471	0.027192
0.010941	0.009428	0.043026	0.035091	0.061274	0.028904
0.054642	0.013762	0.026054	0.045282	0.028222	0.065421
0.025207	0.048024	0.022092	0.049045	0.025103	0.03775
0.025156	0.074889	0.035775	0.053715	0.023022	0.006746
0.087333	0.015517	0.044052	0.013614	0.040619	0.038089
0.025187	0.017901	0.16552	0.024052	0.098015	0.041573
0.008918	0.02676	0.049177	0.035999	0.025061	0.031347
0.059628	0.028575	0.060962	0.050938	0.026821	0.016191
0.066484	0.051818	0.031681	0.06045	0.02847	0.027349
0.111376	0.030836	0.018486	0.063382	0.01052	0.046659
0.06663	0.028286	0.028684	0.008667	0.042858	0.03766
0.023652	0.029493	0.061448	0.049567	0.022363	0.043988
0.05039	0.020149	0.020055	0.017789	0.021439	0.014069
0.040852	0.025341	0.014343	0.023576	0.116854	0.042926
0.013971	0.084056	0.015718	0.04672	0.039235	0.022038
0.009302	0.089098	0.131919	0.021034	0.040683	0.038183
0.031508	0.10304	0.065902	0.031541	0.009654	0.071313
0.054525	0.056267	0.006755	0.01186	0.029988	0.052516
0.007259	0.003901	0.025346	0.079091	0.062717	0.060608
0.048423	0.031106	0.063136	0.022845	0.013404	0.042845
0.050858	0.014037	0.055935	0.016943	0.111183	0.042253
0.040168	0.025681	0.019479	0.09096	0.133268	0.023427
0.007669	0.063108	0.043354	0.065145	0.017589	0.020156
0.122439	0.129363	0.009666	0.041331	0.041435	0.03509
0.021937	0.056109	0.032513	0.034181	0.049881	0.039468
0.092306	0.013493	0.045704	0.037631	0.04135	0.022789
0.053362	0.035246	0.024828	0.076373	0.045642	0.039919
0.024395	0.038566	0.07038	0.056984	0.029306	0.055424
0.020919	0.062002	0.015948	0.029506	0.083607	0.048482
0.034492	0.065276	0.031899	0.038152	0.03327	0.045888
0.044881	0.026298	0.039686	0.010866	0.052218	0.073696
0.058872	0.036746	0.051188	0.051333	0.039074	0.080116
0.04475	0.027046	0.024115	0.036028	0.102476	0.045543
0.023671	0.08317	0.049898	0.046653	0.013965	0.040097
0.024915	0.0376	0.033124	0.036116	0.096827	0.05253
0.030579	0.077917	0.100468	0.012129	0.002619	0.010286
0.024684	0.021026	0.019653	0.031436	0.028566	0.033676
0.003889	0.010833	0.051285	0.049135	0.058744	0.027227
0.059218	0.067957	0.070069	0.010117	0.037384	0.053948
0.065451	0.025965	0.067418	0.027822	0.094271	0.022308
0.008014	0.027296	0.038809	0.029759	0.032548	0.060247
0.045007	0.066803	0.120889	0.053116	0.030562	0.016048
0.01845	0.079446	0.076739	0.064779	0.097508	0.045501
0.028912	0.024856	0.055747	0.040069	0.047417	0.050099
0.0327	0.05759	0.028417	0.070727	0.05124	0.014871
0.038542	0.037659	0.051052	0.041086	0.026479	0.094235
0.013118	0.029488	0.005568	0.030126	0.089954	0.077376
0.045579	0.064736	0.054453	0.030895	0.019318	0.039123
0.035206	0.074887	0.03118	0.022731	0.046386	0.067299
0.024674	0.052328	0.035218	0.008154	0.037046	0.041735
0.026616	0.117488	0.023889	0.015753	0.08025	0.06072
0.0621	0.030536	0.077363	0.02403	0.062757	0.134553
0.032275	0.096258	0.046024	0.030671	0.096803	0.02585
0.076691	0.027787	0.009557	0.03423	0.033903	0.074427
0.037487	0.074683	0.078872	0.058048	0.082202	0.025538
0.065549	0.059062	0.069291	0.044241	0.04959	0.036835
0.00592	0.040854	0.042437	0.039906	0.025407	0.090194
0.017491	0.058418	0.019776	0.034886	0.044424	0.066534
0.05308	0.043315	0.006584	0.019265	0.034647	0.033171
0.021684	0.063312	0.014163	0.015906	0.03281	0.14413
0.080181	0.006007	0.055195	0.026732	0.043659	0.044724
0.046917	0.023917	0.04085	0.027178	0.06639	0.047372
0.010839	0.098593	0.046402	0.112541	0.060568	0.110778
0.012171	0.104964	0.062945	0.038978	0.075984	0.047248
0.152482	0.016782	0.029344	0.073561	0.008935	0.134981
0.021585	0.021608	0.012161	0.009226	0.019362	0.02303
0.034495	0.118312	0.070712	0.01251	0.044108	0.012567
0.043828	0.017704	0.049753	0.045932	0.030754	0.052041
0.012771	0.054818	0.028202	0.040387	0.022754	0.10059
0.051981	0.058589	0.05805	0.106321	0.05551	0.05272
0.067933	0.010039	0.022277	0.008132	0.041288	0.020715
0.098756	0.11297	0.080206	0.01601	0.049275	0.061651
0.02519	0.014905	0.038758	0.072374	0.02759	0.038457
0.112253	0.00696	0.045253	0.007309	0.027093	0.081969
0.106237	0.010768	0.086116	0.054432	0.059516	0.049532
0.032474	0.040001	0.041352	0.045868	0.087074	0.032363
0.035255	0.041436	0.181486	0.024748	0.061218	0.073469
0.086551	0.050801	0.01449	0.021669	0.073894	0.045594
0.056479	0.01666	0.014487	0.06348	0.044957	0.035437
0.021355	0.046843	0.021087	0.027524	0.065017	0.082326
0.042779	0.032218	0.1306	0.011079	0.051142	0.038091
0.068738	0.044693	0.084527	0.076555	0.06341	0.05018
0.059951	0.068538	0.041991	0.034556	0.110099	0.134874
0.018544	0.070752	0.029876	0.019385	0.084018	0.027445
0.034142	0.049436	0.012529	0.054956	0.054366	0.069586
0.058214	0.073928	0.063893	0.050163	0.042785	0.069694
0.111825	0.017623	0.059035	0.017114	0.070598	0.034959
0.028462	0.032409	0.008049	0.010316	0.081624	0.029532
0.057287	0.061601	0.028223	0.022291	0.070969	0.049193
0.014663	0.14268	0.016814	0.089694	0.018166	0.015313
0.051323	0.031467	0.01937	0.009557	0.102899	0.012285
0.037645	0.098745	0.041392	0.037257	0.023184	0.056674
0.108219	0.017472	0.03827	0.060156	0.084791	0.017256
0.086571	0.095955	0.073255	0.054151	0.082138	0.049065
0.120612	0.031611	0.117611	0.044734	0.049735	0.051036
0.02103	0.018888	0.031882	0.068681	0.033882	0.061741
0.024669	0.01527	0.015296	0.040501	0.009251	0.036322
0.009479	0.028478	0.01723	0.017706	0.02071	0.046575
0.078295	0.014115	0.090634	0.013923	0.02303	0.11943
0.050773	0.039514	0.053604	0.014042	0.046484	0.016555
0.056489	0.09393	0.091302	0.070661	0.037812	0.03463
0.041443	0.054398	0.038954	0.041755	0.054946	0.011388
0.073377	0.020814	0.030254	0.144149	0.019838	0.03236
0.037076	0.062225	0.028031	0.05283	0.102834	0.032504
0.060927	0.065172	0.04689	0.040737	0.069461	0.093264
0.042688	0.101605	0.034327	0.039076	0.067212	0.071734
0.025586	0.03821	0.014822	0.016031	0.015315	0.007884
0.010467	0.070033	0.052185	0.026344	0.124224	0.034005
0.020216	0.097269	0.043738	0.01118	0.082706	0.049884
0.032503	0.019864	0.061029	0.044387	0.02371	0.031857
0.026229	0.117704	0.026911	0.028351	0.069801	0.062287
0.021573	0.05129	0.020849	0.034868	0.050828	0.011421
0.078663	0.019769	0.041933	0.045102	0.111158	0.038604
0.014069	0.01588	0.028745	0.072929	0.059249	0.027697
0.036464	0.06547	0.033382	0.032797	0.021037	0.01365
0.091928	0.017261	0.04546	0.023996	0.06529	0.076851
0.084186	0.085387	0.037386	0.058224	0.045075	0.020089
0.085171	0.062743	0.01544	0.02317	0.021876	0.035679
0.090329	0.050239	0.103933	0.049852	0.10257	0.076621
0.031039	0.053982	0.043194	0.026176	0.004798	0.06763
0.071709	0.009335	0.046466	0.156948	0.054095	0.023536
0.062568	0.060479	0.062643	0.036209	0.100985	0.074454
0.045372	0.027515	0.058639	0.1096	0.008393	0.023479
0.021403	0.068546	0.040073	0.055291	0.035031	0.060794
0.00435	0.042632	0.029762	0.015591	0.031939	0.058293
0.052261	0.050341	0.006497	0.05594	0.079995	0.044845
0.019422	0.084782	0.007716	0.015732	0.04192	0.024589
0.018997	0.038177	0.052024	0.048592	0.055669	0.053634
0.060272	0.073095	0.09457	0.057088	0.049948	0.060576
0.054269	0.043027	0.043447	0.075089	0.029744	0.064848
0.12171	0.053687	0.008157	0.028412	0.034381	0.01555
0.034453	0.002442	0.090853	0.083847	0.03222	0.079427
0.056807	0.041673	0.058717	0.055544	0.043019	0.061279
0.028756	0.004216	0.017109	0.025695	0.059326	0.032676
0.060307	0.034935	0.043901	0.041952	0.13277	0.087749
0.079522	0.028768	0.039483	0.083895	0.065399	0.052358
0.022233	0.026544	0.034815	0.034977	0.092279	0.020685
0.027765	0.006621	0.032969	0.120528	0.053846	0.064117
0.045778	0.012239	0.028216	0.061471	0.081823	0.021621
0.024987	0.074695	0.047362	0.096676	0.023125	0.01976
0.0248	0.090499	0.021772	0.052569	0.02979	0.010567
0.051095	0.062801	0.014528	0.051595	0.065713	0.041973
0.024398	0.038059	0.06193	0.01509	0.084495	0.034094
0.009813	0.042461	0.118549	0.012548	0.067715	0.044616
0.021961	0.013356	0.042417	0.026536	0.079522	0.017921
0.027841	0.014164	0.068327	0.005567	0.082494	0.052829
0.0523	0.004262	0.037942	0.057047	0.016398	0.060036
0.024357	0.106766	0.043996	0.049337	0.051741	0.067497
0.040391	0.01547	0.031288	0.020185	0.05357	0.029317
0.055427	0.009945	0.044654	0.009295	0.034805	0.059143
0.043096	0.027405	0.10937	0.143175	0.033092	0.053004
0.026841	0.075743	0.050023	0.0306	0.069866	0.037796
0.024384	0.136217	0.041929	0.013372	0.024039	0.008365
0.074173	0.012427	0.024988	0.043335	0.026025	0.009552
0.10055	0.094944	0.037559	0.044073	0.036225	0.013356
0.031903	0.044848	0.14877	0.075363	0.088884	0.097704
0.054865	0.055462	0.116069	0.03801	0.022406	0.035099
0.030311	0.070041	0.017537	0.017244	0.054607	0.11909
0.024631	0.005944	0.02428	0.057438	0.016366	0.085642
0.026969	0.042448	0.038016	0.059511	0.081113	0.063696
0.045179	0.005255	0.032952	0.082744	0.08523	0.011694
0.032204	0.038762	0.041886	0.008494	0.054223	0.022652
0.051903	0.020308	0.073917	0.016224	0.035258	0.023987
0.050959	0.089594	0.04852	0.035983	0.016027	0.076973
0.048251	0.030051	0.018203	0.032436	0.074727	0.019522
0.10423	0.007113	0.061277	0.051393	0.046164	0.0548
0.044106	0.027832	0.033618	0.035823	0.036504	0.010551
0.027047	0.035048	0.030721	0.022993	0.049718	0.022079
0.011532	0.041893	0.060222	0.035413	0.036958	0.056631
0.061648	0.053164	0.014989	0.051246	0.034315	0.067229
0.010638	0.008899	0.038897	0.055751	0.032642	0.039165
0.037123	0.044291	0.036837	0.056377	0.073849	0.015659
0.020688	0.020017	0.055154	0.040076	0.07175	0.039636
0.036242	0.047763	0.033947	0.02551	0.047919	0.061062
0.041482	0.062476	0.014198	0.004579	0.149769	0.074826
0.039081	0.046316	0.037667	0.038197	0.111078	0.066396
0.023442	0.004384	0.004971	0.043343	0.073256	0.003795
0.052297	0.081935	0.068749	0.037227	0.038078	0.014323
0.02972	0.066235	0.065422	0.083611	0.025249	0.029566
0.041991	0.060326	0.040865	0.104818	0.027159	0.07057
0.111101	0.012572	0.087008	0.022921	0.08379	0.080366
0.070192	0.038008	0.113906	0.069281	0.091773	0.050483
0.031775	0.010796	0.121557	0.072494	0.083961	0.021767
0.06181	0.080942	0.020437	0.030014	0.095574	0.026397
0.070268	0.160694	0.025782	0.054017	0.113498	0.044511
0.095089	0.047525	0.049812	0.0111	0.064897	0.082252
0.020579	0.072823	0.086688	0.01052	0.03484	0.049339
0.078177	0.018304	0.008861	0.059675	0.040916	0.021507
0.033677	0.03232	0.067896	0.064418	0.063968	0.058804
0.037462	0.05063	0.081206	0.033778	0.015955	0.03313
0.033794	0.049836	0.01371	0.022031	0.027261	0.046777
0.076161	0.035512	0.072304	0.062274	0.076896	0.029933
0.055346	0.035422	0.06216	0.014178	0.066319	0.04806
0.082044	0.023491	0.011932	0.065652	0.071244	0.022223
0.095822	0.056272	0.07392	0.045417	0.042069	0.057431
0.03166	0.036983	0.021959	0.050248	0.063185	0.046471
0.04101	0.031981	0.034647	0.094914	0.048458	0.074758
0.037109	0.02688	0.036276	0.031187	0.035118	0.129543
0.098686	0.037563	0.068566	0.046489	0.197249	0.052885
0.031633	0.026393	0.120712	0.037684	0.047797	0.011068
0.010873	0.044235	0.082427	0.027692	0.048908	0.047375
0.034197	0.107025	0.059633	0.052959	0.055697	0.055272
0.075762	0.072302	0.025179	0.01074	0.036111	0.020922
0.08241	0.075142	0.106968	0.048228	0.039222	0.04358
0.026362	0.042765	0.063721	0.035122	0.037115	0.046624
0.043408	0.037709	0.039487	0.041645	0.069327	0.019102
0.063667	0.022188	0.087224	0.015271	0.059187	0.059743
0.061469	0.03088	0.036394	0.01971	0.003367	0.028936
0.086853	0.031293	0.026476	0.048168	0.051747	0.062994
0.031571	0.029158	0.036285	0.004811	0.034336	0.023035
0.071603	0.039649	0.022809	0.03431	0.022139	0.031695
0.074446	0.026772	0.006451	0.020032	0.033565	0.051644
0.023216	0.030737	0.061797	0.058792	0.058259	0.173194
0.066255	0.002598	0.016931	0.019347	0.059815	0.035434
0.084065	0.021115	0.023892	0.026311	0.143797	0.103224
0.123029	0.033673	0.035907	0.045106	0.086076	0.036535
0.039635	0.045364	0.03565	0.038807	0.007044	0.056778
0.068776	0.049587	0.076438	0.034719	0.080196	0.012984
0.073697	0.072892	0.074139	0.06651	0.022694	0.027168
0.042781	0.02298	0.04773	0.02041	0.068787	0.025294
0.070935	0.094651	0.051395	0.013804	0.180074	0.054425
0.135835	0.087589	0.016137	0.049217	0.024825	0.035635
0.026883	0.021961	0.01636	0.040173	0.025854	0.009018
0.103815	0.078775	0.084156	0.075184	0.040896	0.041614
0.058387	0.066058	0.021398	0.048525	0.063781	0.036726
0.017471	0.014246	0.070635	0.027132	0.080641	0.046026
0.134664	0.022261	0.031308	0.018832	0.035562	0.032607
0.056787	0.048381	0.041363	0.012073	0.033633	0.035881
0.037875	0.074672	0.045307	0.013826	0.048519	0.104474
0.049759	0.033956	0.043185	0.04042	0.061086	0.033137
0.050933	0.013121	0.018082	0.111187	0.128353	0.030701
0.00898	0.06486	0.065499	0.061539	0.008643	0.022565
0.073438	0.059246	0.040395	0.019133	0.012228	0.032206
0.057123	0.025675	0.047796	0.013745	0.049717	0.038691
0.023317	0.045166	0.062571	0.023554	0.017709	0.016425
0.038153	0.031766	0.06486	0.012983	0.076624	0.029733
0.046586	0.057731	0.034055	0.075659	0.049452	0.104904
0.01744	0.091377	0.008376	0.010498	0.050934	0.099965
0.025575	0.083039	0.045076	0.028551	0.050415	0.134837
0.021761	0.024994	0.056224	0.034025	0.050503	0.019745
0.065534	0.044736	0.081339	0.046589	0.061423	0.023327
0.010779	0.033709	0.038048	0.185107	0.017094	0.090678
0.034933	0.027602	0.029072	0.012095	0.061004	0.014909
0.049517	0.027786	0.023888	0.020066	0.030704	0.045129
0.07028	0.034499	0.068638	0.019644	0.064487	0.028981
0.036039	0.010815	0.016714	0.069279	0.015211	0.025643
0.042515	0.071775	0.056242	0.022607	0.048283	0.027702
0.028815	0.008971	0.049709	0.031574	0.046905	0.07202
0.027168	0.005831	0.011578	0.033933	0.078152	0.032766
0.015337	0.068387	0.055287	0.018607	0.007253	0.012144
0.078203	0.023062	0.025652	0.047817	0.040699	0.032803
0.048291	0.028753	0.035267	0.050334	0.074174	0.11303
0.019779	0.056403	0.006906	0.039767	0.023161	0.057205
0.072661	0.043342	0.024477	0.043352	0.024992	0.049572
0.024804	0.02892	0.106961	0.026316	0.02901	0.025868
0.080712	0.024942	0.049552	0.021182	0.011033	0.050935
0.098317	0.097272	0.03799	0.043109	0.070549	0.053886
0.043483	0.077373	0.016147	0.022034	0.038945	0.042664
0.066958	0.021667	0.037404	0.036778	0.135848	0.02367
0.122191	0.066101	0.06308	0.040026	0.043536	0.066803
0.01484	0.064187	0.004173	0.057686	0.084942	0.058912
0.019067	0.023445	0.015338	0.025386	0.068332	0.074568
0.086743	0.036009	0.069678	0.018723	0.046031	0.075006
0.04815	0.021138	0.045699	0.010655	0.015446	0.075518
0.163345	0.018666	0.03936	0.025951	0.058676	0.046189
0.032716	0.059563	0.009784	0.066963	0.04069	0.047438
0.093712	0.071072	0.02573	0.084216	0.024371	0.061026
0.051333	0.049838	0.009585	0.086011	0.025612	0.017336
0.076336	0.033817	0.045688	0.045777	0.049695	0.089581
0.035773	0.016903	0.012748	0.022554	0.065291	0.031867
0.046798	0.018149	0.116676	0.023787	0.015814	0.042882
0.088524	0.024935	0.050902	0.055186	0.104447	0.059829
0.075409	0.078988	0.011603	0.009535	0.027186	0.036546
0.029035	0.032964	0.016849	0.007156	0.0474	0.071317
0.032034	0.024875	0.014901	0.020175	0.050072	0.025648
0.021785	0.012609	0.057652	0.011836	0.023304	0.063826
0.048575	0.013648	0.095427	0.010137	0.09022	0.097397
0.076863	0.024216	0.00335	0.009543	0.007694	0.049556
0.039563	0.08213	0.054897	0.059497	0.069285	0.051863
0.066964	0.072389	0.07075	0.040554	0.043624	0.009647
0.019083	0.031541	0.041457	0.055678	0.161044	0.0186
0.056355	0.065235	0.05858	0.038464	0.040311	0.027326
0.129221	0.04798	0.061241	0.012598	0.019003	0.029086
0.044119	0.023127	0.027795	0.021582	0.052061	0.068578
0.021587	0.008282	0.024522	0.062428	0.033468	0.025495
0.075068	0.045609	0.022639	0.059388	0.047581	0.065072
0.010082	0.055825	0.029932	0.040233	0.011667	0.04892
0.006828	0.042299	0.055173	0.021483	0.028625	0.046163
0.083715	0.080743	0.063685	0.014315	0.043743	0.047459
0.044866	0.01365	0.004823	0.104221	0.022916	0.041494
0.034229	0.01852	0.072141	0.039905	0.065219	0.047535
0.002327	0.028359	0.015793	0.038609	0.039233	0.011442
0.02057	0.078292	0.032317	0.010108	0.052269	0.036373
0.026553	0.032705	0.002975	0.025889	0.036157	0.04067
0.062715	0.044392	0.03974	0.060326	0.108516	0.124297
0.044511	0.034888	0.052578	0.05801	0.056153	0.005499
0.0366	0.028386	0.005148	0.035903	0.066013	0.043133
0.052433	0.048456	0.003439	0.014307	0.059984	0.020213
0.049321	0.018601	0.027458	0.018312	0.055804	0.010232
0.091171	0.099761	0.018261	0.014647	0.035774	0.043065
0.063094	0.085266	0.020913	0.036245	0.036374	0.01172
0.005364	0.055628	0.028845	0.028524	0.118011	0.070167
0.060903	0.063174	0.058849	0.06887	0.076219	0.068582
0.036203	0.03098	0.05065	0.011366	0.055742	0.016465
0.073091	0.053638	0.048478	0.027522	0.045387	0.046601
0.058017	0.048993	0.012159	0.013551	0.009362	0.028089
0.02721	0.026764	0.026222	0.073747	0.01225	0.048835
0.045538	0.063881	0.030401	0.036138	0.048057	0.034859
0.011895	0.011264	0.038341	0.04329	0.046558	0.043827
0.030358	0.031985	0.032263	0.02457	0.049094	0.0466
0.012774	0.0487	0.067232	0.03256	0.124031	0.046265
0.161009	0.058877	0.011068	0.014834	0.046099	0.042471
0.017621	0.009752	0.079424	0.053034	0.077418	0.03305
0.065228	0.053723	0.041811	0.049585	0.04419	0.022322
0.094474	0.065661	0.028976	0.104317	0.034752	0.034907
0.037322	0.019862	0.021669	0.038926	0.014675	0.03381
0.068674	0.017789	0.040829	0.024957	0.063791	0.044333
0.082474	0.023147	0.11203	0.037966	0.036886	0.031631
0.05743	0.022659	0.028344	0.031891	0.174516	0.03145
0.082086	0.063472	0.015103	0.027217	0.064153	0.0016
0.115516	0.054212	0.030117	0.041884	0.028046	0.025081
0.010389	0.12316	0.068473	0.047135	0.102284	0.091932
0.028263	0.024011	0.025845	0.039583	0.014897	0.05614
0.054825	0.011509	0.067434	0.071409	0.028896	0.070455
0.013167	0.03286	0.004523	0.047191	0.069466	0.053086
0.106822	0.036957	0.017349	0.017018	0.098201	0.024241
0.042584	0.05689	0.102337	0.012706	0.054733	0.041745
0.192021	0.037345	0.029554	0.011568	0.080494	0.029172
0.091143	0.030799	0.034374	0.046576	0.026025	0.034354
0.017885	0.049119	0.063179	0.036892	0.024381	0.011815
0.023994	0.024137	0.05316	0.03693	0.007846	0.056239
0.061797	0.020871	0.007068	0.062764	0.073248	0.048181
0.041464	0.047191	0.014149	0.052308	0.143518	0.0369
0.028815	0.06271	0.113814	0.023491	0.040136	0.044936
0.031001	0.04237	0.043445	0.048611	0.09366	0.008049
0.066222	0.10863	0.063873	0.033315	0.008099	0.02472
0.054316	0.044216	0.019481	0.024008	0.074832	0.073044
0.095957	0.03527	0.032413	0.024644	0.004653	0.063252
0.091532	0.023272	0.03069	0.038688	0.05296	0.07074
0.054214	0.005235	0.15538	0.055242	0.015336	0.076048
0.019307	0.071801	0.022803	0.03365	0.036019	0.011761
0.090392	0.018444	0.075839	0.044345	0.081779	0.052492
0.087659	0.00907	0.066277	0.020722	0.047472	0.072982
0.048906	0.059761	0.016313	0.033438	0.04965	0.068157
0.041522	0.044088	0.071617	0.036262	0.033141	0.022593
0.051762	0.023042	0.079156	0.034391	0.069302	0.052847
0.023017	0.025785	0.048483	0.036215	0.057105	0.020228
0.010897	0.035398	0.029433	0.013917	0.035091	0.068791
0.082863	0.021349	0.032595	0.023484	0.083899	0.030826
0.061455	0.025109	0.026132	0.049028	0.036499	0.140834
0.109711	0.022713	0.103381	0.010975	0.018596	0.042943
0.016866	0.022586	0.101608	0.043663	0.046662	0.02946
0.049977	0.045174	0.043548	0.017762	0.073488	0.106805
0.042279	0.015094	0.041403	0.035798	0.091273	0.063576
0.036174	0.188404	0.073265	0.043629	0.036963	0.045641
0.047742	0.044601	0.015508	0.017254	0.045661	0.010733
0.09201	0.022547	0.08732	0.054387	0.071803	0.063084
0.04184	0.034023	0.03343	0.03444	0.067517	0.076486
0.03475	0.040206	0.030134	0.040895	0.102571	0.05363
0.02776	0.007678	0.066995	0.003879	0.087961	0.028519
0.028494	0.007843	0.032523	0.03435	0.011696	0.005513
0.022881	0.034149	0.028488	0.001824	0.031342	0.110891
0.036024	0.002286	0.01159	0.062546	0.045884	0.026142
0.173318	0.054675	0.063043	0.033775	0.056187	0.014024
0.073305	0.041286	0.05104	0.018744	0.048636	0.034572
0.120551	0.058716	0.018928	0.023342	0.030471	0.024937
0.053644	0.03346	0.018504	0.056629	0.029018	0.070072
0.014427	0.04623	0.068095	0.03329	0.111778	0.059045
0.0292	0.051895	0.032567	0.03962	0.073296	0.028588
0.073884	0.071933	0.053563	0.018643	0.045867	0.024725
0.143838	0.029021	0.058067	0.032097	0.074438	0.014491
0.048902	0.071792	0.088783	0.016808	0.031777	0.013835
0.046312	0.039185	0.0373	0.064512	0.065338	0.011397
0.031753	0.079938	0.028565	0.068214	0.047179	0.030709
0.016723	0.045905	0.076241	0.013773	0.043115	0.010042
0.044207	0.03354	0.013549	0.022641	0.030098	0.012616
0.014057	0.05664	0.045671	0.056657	0.125208	0.039439
0.060635	0.016936	0.046465	0.031906	0.118612	0.041657
0.12539	0.083478	0.04269	0.03353	0.183267	0.030449
0.039099	0.030121	0.045983	0.030168	0.025216	0.009234
0.139556	0.067428	0.034036	0.079502	0.068968	0.075759
0.027589	0.024058	0.043239	0.077118	0.030183	0.056755
0.039799	0.010694	0.008104	0.025588	0.07992	0.031524
0.043361	0.069862	0.079796	0.025203	0.045428	0.029546
0.041758	0.098504	0.028746	0.016391	0.059227	0.040085
0.053437	0.042577	0.020403	0.091698	0.019081	0.028477
0.181315	0.027593	0.009695	0.019139	0.035926	0.067235
0.056252	0.019392	0.025583	0.044614	0.075748	0.013616
0.044529	0.027436	0.049505	0.038911	0.039088	0.05084
0.016044	0.089243	0.048852	0.021309	0.017326	0.03107
0.032583	0.105818	0.025905	0.024255	0.010465	0.072333
0.052212	0.04697	0.038056	0.040764	0.00252	0.03113
0.042965	0.070846	0.004541	0.069735	0.066591	0.054844
0.078469	0.01468	0.076998	0.056203	0.04049	0.051846
0.103632	0.04479	0.018558	0.033834	0.040695	0.021875
0.036258	0.010601	0.086802	0.011225	0.015512	0.042781
0.034376	0.017089	0.035919	0.072619	0.024958	0.038018
0.079603	0.031866	0.132265	0.077075	0.106844	0.176695
0.078829	0.013947	0.035082	0.039312	0.064256	0.074756
0.180322	0.018677	0.026549	0.051959	0.031281	0.043681
0.061337	0.046145	0.03254	0.028883	0.02928	0.036118
0.067415	0.043782	0.067066	0.106889	0.071971	0.045762
0.032052	0.037095	0.059772	0.00397	0.03354	0.04159
0.115927	0.022536	0.033587	0.030261	0.037168	0.031455
0.125016	0.046681	0.056811	0.055645	0.02751	0.079293
0.037782	0.044003	0.074807	0.029732	0.048895	0.080609
0.027987	0.065531	0.029383	0.050789	0.026811	0.109829
0.014489	0.017533	0.019847	0.018211	0.043026	0.054615
0.073449	0.017176	0.019956	0.087113	0.050268	0.034078
0.060217	0.128213	0.054175	0.026733	0.016781	0.047227
0.141467	0.090882	0.029335	0.00978	0.055228	0.028283
0.021703	0.004716	0.033963	0.03684	0.031751	0.038892
0.076567	0.037134	0.048539	0.03457	0.124966	0.067714
0.064015	0.031691	0.024706	0.080215	0.021788	0.005958
0.044851	0.088088	0.089935	0.014745	0.033185	0.017775
0.022382	0.080928	0.050908	0.025408	0.016779	0.042896
0.009026	0.05068	0.006739	0.003867	0.039986	0.055619
0.03795	0.064765	0.070188	0.03417	0.074032	0.065731
0.01094	0.023499	0.038668	0.062016	0.077186	0.032537
0.038855	0.024379	0.071427	0.031494	0.039231	0.032543
0.053246	0.044986	0.018669	0.021894	0.017289	0.047978
0.104304	0.054859	0.043382	0.172317	0.018033	0.050292
0.031327	0.012777	0.050026	0.024596	0.075096	0.023503
0.04758	0.055834	0.082218	0.155435	0.085304	0.08757
0.035983	0.03418	0.05001	0.015889	0.066648	0.078311
0.054636	0.049822	0.026808	0.026864	0.033511	0.020555
0.037315	0.074152	0.076026	0.021189	0.101384	0.06145
0.071868	0.027315	0.051198	0.00873	0.086202	0.015285
0.093143	0.068116	0.067906	0.036846	0.036965	0.196923
0.110768	0.029481	0.014608	0.038033	0.028717	0.082551
0.026198	0.052052	0.014253	0.035714	0.039798	0.020803
0.060143	0.120748	0.057231	0.021322	0.050122	0.028532
0.040752	0.043744	0.024974	0.019206	0.046531	0.056335
0.126977	0.059299	0.020615	0.022918	0.06782	0.008871
0.056833	0.018883	0.040783	0.043792	0.053054	0.025443
0.088601	0.022959	0.02256	0.046837	0.032757	0.042781
0.021671	0.050326	0.029947	0.068239	0.066469	0.014781
0.049079	0.034807	0.015281	0.044359	0.036067	0.045466
0.117781	0.05125	0.056949	0.025715	0.104686	0.057355
0.034056	0.043985	0.045098	0.057714	0.049623	0.04557
0.019058	0.02597	0.027721	0.025467	0.01347	0.010613
0.018238	0.037974	0.004107	0.147489	0.089142	0.035792
0.027475	0.058137	0.014746	0.041506	0.133674	0.104152
0.04241	0.008192	0.109615	0.01497	0.059172	0.077452
0.069173	0.026086	0.004222	0.026883	0.043707	0.055741
0.029803	0.077145	0.075648	0.004461	0.067203	0.05946
0.0723	0.025801	0.048884	0.042136	0.036928	0.04031
0.035137	0.050936	0.020298	0.072507	0.041948	0.028819
0.040781	0.029913	0.074658	0.028091	0.021835	0.053489
0.047617	0.062479	0.072061	0.030302	0.143913	0.053503
0.05811	0.068467	0.027643	0.06925	0.054618	0.026099
0.02852	0.055651	0.077122	0.066495	0.055171	0.037532
0.06312	0.01405	0.104665	0.140915	0.081597	0.024116
0.070379	0.112902	0.086092	0.097833	0.023044	0.053613
0.358836	0.00596	0.030269	0.045496	0.080536	0.027825
0.015137	0.055199	0.080593	0.023858	0.068127	0.138625
0.08102	0.050274	0.007208	0.02223	0.043784	0.022585
0.033085	0.018913	0.14645	0.00968	0.052811	0.025858
0.006787	0.03886	0.012459	0.036774	0.017948	0.039153
0.044197	0.031385	0.043745	0.056249	0.109085	0.021898
0.008245	0.031483	0.050044	0.050609	0.045547	0.068549
0.067669	0.095362	0.044886	0.042901	0.032031	0.021794
0.024519	0.036736	0.065556	0.02178	0.164366	0.04228
0.107983	0.063346	0.097232	0.037684	0.030169	0.058271
0.076193	0.027857	0.015338	0.022846	0.101014	0.079112
0.05645	0.037937	0.019208	0.10012	0.071203	0.016903
0.160871	0.025745	0.025432	0.071422	0.064673	0.036089
0.020947	0.036872	0.213139	0.009613	0.05337	0.004431
0.070107	0.018445	0.06807	0.03752	0.025576	0.014133
0.141768	0.058529	0.080264	0.031529	0.070624	0.029618
0.142457	0.013763	0.032237	0.098135	0.120946	0.035299
0.021353	0.012364	0.116893	0.01944	0.129984	0.040733
0.051031	0.052259	0.055453	0.065662	0.026267	0.065005
0.039312	0.033846	0.012068	0.044297	0.026329	0.068448
0.10016	0.01912	0.03228	0.106295	0.04453	0.080139
0.098711	0.015473	0.088203	0.017404	0.043356	0.05269
0.027575	0.024731	0.054433	0.060167	0.065422	0.064307
0.045626	0.043724	0.032929	0.122548	0.019309	0.08519
0.049931	0.121507	0.056056	0.003182	0.083037	0.024136
0.054263	0.008298	0.041268	0.04938	0.113614	0.007927
0.063021	0.072076	0.06646	0.019132	0.095057	0.046694
0.032906	0.049487	0.037555	0.013484	0.069817	0.052863
0.080507	0.057802	0.061303	0.072803	0.072167	0.01986
0.009554	0.019505	0.063294	0.034467	0.03144	0.064174
0.118028	0.037936	0.030341	0.055205	0.061306	0.064866
0.044502	0.034398	0.034011	0.041373	0.031035	0.0348
0.052699	0.051596	0.038418	0.025988	0.072526	0.134719
0.043594	0.023495	0.113177	0.072055	0.065054	0.020306
0.068697	0.030713	0.041302	0.018576	0.067305	0.051729
0.063425	0.095201	0.045428	0.053933	0.02225	0.14062
0.034436	0.007549	0.041714	0.011342	0.035043	0.041087
0.040421	0.041598	0.033157	0.028217	0.062076	0.024533
0.153032	0.040645	0.074373	0.00141	0.077474	0.035177
0.024613	0.015149	0.063039	0.052348	0.03121	0.085356
0.007671	0.139454	0.043369	0.029253	0.040749	0.025714
0.005433	0.061747	0.042696	0.030929	0.05475	0.028761
0.025657	0.025289	0.153535	0.063615	0.047619	0.023728
0.098931	0.078443	0.009773	0.055178	0.019112	0.042386
0.110017	0.083313	0.026943	0.032461	0.017594	0.038173
0.043057	0.035708	0.083514	0.068374	0.037079	0.012327
0.038683	0.021817	0.16209	0.040929	0.094628	0.038331
0.086691	0.060931	0.05452	0.060251	0.066626	0.064205
0.024605	0.036921	0.07215	0.014372	0.061218	0.009622
0.066853	0.045066	0.043737	0.037849	0.038403	0.024528
0.051839	0.010335	0.025637	0.002221	0.061901	0.05409
0.078675	0.042334	0.108129	0.030162	0.015506	0.058417
0.021871	0.02532	0.019338	0.079496	0.060858	0.065387
0.021481	0.069463	0.041948	0.029969	0.085313	0.019742
0.062415	0.022592	0.016537	0.036454	0.064684	0.0135
0.057616	0.009455	0.105635	0.090316	0.023021	0.075922
0.064099	0.07166	0.08606	0.038388	0.043366	0.057354
0.032384	0.015159	0.014721	0.043438	0.053848	0.092885
0.198586	0.09999	0.077118	0.060456	0.034637	0.058064
0.103819	0.061598	0.093061	0.01283	0.038109	0.019371
0.169959	0.02449	0.173781	0.049362	0.061134	0.028801
0.095925	0.032431	0.045092	0.0601	0.048707	0.173363
0.099415	0.046169	0.031194	0.017046	0.082362	0.027513
0.071927	0.019471	0.01127	0.064039	0.024026	0.080177
0.019945	0.039044	0.112136	0.01868	0.056706	0.068781
0.061679	0.027659	0.257171	0.026168	0.026204	0.022538
0.03462	0.01533	0.108214	0.083391	0.046316	0.083168
0.017495	0.056481	0.026209	0.050644	0.067824	0.00951
0.062327	0.028305	0.18725	0.024679	0.049261	0.013854
0.111123	0.014671	0.041621	0.033539	0.103478	0.020807
0.058521	0.054392	0.030776	0.028056	0.09085	0.063607
0.087862	0.067302	0.013267	0.021872	0.115246	0.04132
0.039261	0.00199	0.0869	0.003233	0.054502	0.065593
0.062302	0.026529	0.022728	0.004202	0.033472	0.022984
0.03447	0.020576	0.129971	0.072637	0.009439	0.012889
0.035583	0.01317	0.027409	0.0131	0.018074	0.059396
0.045417	0.059316	0.034688	0.045749	0.021975	0.039444
0.053439	0.040804	0.066403	0.070026	0.011057	0.02644
0.076446	0.074868	0.038703	0.016273	0.007217	0.045244
0.056642	0.043331	0.053969	0.04374	0.084253	0.048787
0.056578	0.02247	0.067166	0.038672	0.101279	0.04664
0.003595	0.023937	0.033583	0.02646	0.113821	0.034709
0.024646	0.032312	0.134168	0.017352	0.10172	0.041472
0.053818	0.037765	0.067905	0.044413	0.103187	0.084686
0.099473	0.024502	0.033971	0.080282	0.04971	0.053958
0.03559	0.01267	0.036531	0.065426	0.048255	0.030088
0.092272	0.018981	0.112738	0.029626	0.090266	0.006426
0.096653	0.082146	0.114561	0.016669	0.050913	0.01264
0.169546	0.002844	0.050187	0.036971	0.023612	0.034515
0.055625	0.026419	0.076757	0.066098	0.05327	0.01844
0.074649	0.026552	0.026804	0.024896	0.027721	0.031674
0.024937	0.076837	0.045274	0.008115	0.0136	0.007341
0.018663	0.03532	0.034923	0.030919	0.005626	0.029906
0.066125	0.007989	0.042787	0.076934	0.018202	0.088214
0.052438	0.045932	0.055638	0.051355	0.080319	0.036666
0.031206	0.084778	0.036157	0.029883	0.081766	0.014731
0.036162	0.071008	0.063851	0.050961	0.032462	0.113437
0.010278	0.024199	0.077484	0.035844	0.035269	0.022094
0.047655	0.036103	0.093611	0.045436	0.045457	0.02108
0.009954	0.011505	0.0377	0.020118	0.087459	0.030992
0.023565	0.104687	0.056495	0.062914	0.007744	0.046011
0.027231	0.008079	0.031001	0.022418	0.037124	0.07354
0.078746	0.134422	0.047864	0.062887	0.073775	0.083437
0.066661	0.031679	0.032919	0.067309	0.098989	0.044384
0.037622	0.045864	0.085311	0.05018	0.064695	0.027259
0.015434	0.022583	0.040951	0.029364	0.08062	0.041196
0.063064	0.012659	0.089505	0.053387	0.042764	0.023125
0.112033	0.045798	0.057293	0.088628	0.024794	0.04747
0.023129	0.030999	0.158313	0.013685	0.059965	0.083341
0.010482	0.078285	0.069672	0.062739	0.069967	0.053728
0.017605	0.014893	0.173443	0.018755	0.018722	0.058648
0.027621	0.031912	0.047695	0.078777	0.022454	0.068819
0.008009	0.072211	0.036281	0.024531	0.067703	0.006546
0.163133	0.046114	0.089682	0.045078	0.017035	0.112446
0.084535	0.035419	0.141854	0.040934	0.0422	0.061927
0.055325	0.033002	0.249377	0.011951	0.0306	0.054108
0.07152	0.008866	0.038471	0.026335	0.058857	0.014307
0.019474	0.022304	0.072934	0.024462	0.050332	0.061532
0.070316	0.045156	0.027248	0.052929	0.051399	0.084115
0.120871	0.020651	0.105617	0.010506	0.201446	0.021571
0.11081	0.126677	0.042103	0.033687	0.036348	0.021016
0.071854	0.071167	0.02273	0.036495	0.041919	0.054774
0.065179	0.03153	0.042882	0.04246	0.02277	0.061424
0.072194	0.03825	0.139057	0.033622	0.020132	0.018428
0.050253	0.044242	0.031757	0.034336	0.115613	0.053718
0.060537	0.162317	0.063675	0.070649	0.027731	0.067802
0.027496	0.050074	0.125278	0.043137	0.079046	0.006898
0.103025	0.062945	0.065316	0.029575	0.052735	0.031141
0.112118	0.051005	0.027727	0.036985	0.035608	0.023546
0.031792	0.02913	0.010095	0.04833	0.137766	0.011027
0.044688	0.021222	0.05609	0.051229	0.02135	0.036216
0.030427	0.023871	0.194582	0.041047	0.035858	0.012558
0.010712	0.074103	0.107242	0.020289	0.191933	0.013579
0.010703	0.049702	0.042108	0.013814	0.02222	0.0518
0.042463	0.035578	0.033636	0.038464	0.086542	0.049207
0.020227	0.028314	0.085856	0.046842	0.084459	0.037001
0.078887	0.030717	0.030067	0.016602	0.040569	0.024758
0.156487	0.072083	0.138315	0.043842	0.068595	0.147381
0.089518	0.083233	0.050054	0.04948	0.030877	0.054709
0.085817	0.014341	0.114106	0.021098	0.04623	0.073279
0.213673	0.04253	0.113965	0.071508	0.003767	0.044536
0.139335	0.025358	0.031291	0.046762	0.049078	0.067773
0.135719	0.077634	0.070828	0.048096	0.07438	0.009591
0.090857	0.075141	0.029641	0.038366	0.009812	0.06429
0.057923	0.049162	0.126546	0.048278	0.022956	0.03983
0.073621	0.068728	0.090867	0.115239	0.015797	0.044632
0.026569	0.042285	0.037603	0.011779	0.059379	0.0364
0.044519	0.141972	0.108816	0.038708	0.015876	0.094526
0.026888	0.024024	0.05841	0.031283	0.060182	0.02635
0.047806	0.039963	0.067192	0.011025	0.074403	0.03767
0.083659	0.030901	0.141101	0.036369	0.031545	0.017342
0.031956	0.038413	0.048121	0.043846	0.014	0.047974
0.126494	0.07482	0.041669	0.03538	0.048423	0.048528
0.016646	0.085797	0.0415	0.025149	0.096104	0.04472
0.046497	0.07281	0.027343	0.021709	0.079453	0.005964
0.094793	0.037862	0.052588	0.040616	0.069886	0.045444
0.037603	0.014752	0.071535	0.022712	0.049885	0.056211
0.034253	0.064119	0.153168	0.080124	0.102203	0.062053
0.040317	0.043906	0.044794	0.052161	0.033759	0.051518
0.039754	0.071535	0.051903	0.034366	0.060043	0.070827
0.046388	0.166888	0.016557	0.044518	0.056861	0.033385
0.019265	0.023046	0.077235	0.031285	0.045524	0.046252
0.081396	0.01705	0.068595	0.113948	0.049615	0.051893
0.034578	0.060028	0.046416	0.080935	0.019899	0.034058
0.017262	0.022731	0.037595	0.056463	0.053426	0.057327
0.070304	0.101206	0.028101	0.015923	0.06871	0.065257
0.021589	0.027376	0.031164	0.028871	0.039164	0.036424
0.054901	0.026671	0.03051	0.031479	0.087884	0.025564
0.048526	0.031039	0.037136	0.035646	0.051548	0.030826
0.036325	0.012434	0.10913	0.086111	0.062182	0.026126
0.030971	0.018192	0.020593	0.035058	0.108473	0.039325
0.023342	0.075831	0.073625	0.04687	0.15019	0.074208
0.114158	0.033686	0.022294	0.063095	0.03978	0.034679
0.02556	0.045334	0.02188	0.037309	0.042204	0.086
0.119587	0.023129	0.043305	0.036456	0.090591	0.049732
0.066917	0.028996	0.045435	0.037089	0.046397	0.037479
0.119452	0.012999	0.048346	0.050395	0.056175	0.064425
0.064431	0.004595	0.0042	0.028104	0.066012	0.03315
0.028696	0.013535	0.032928	0.029946	0.038808	0.120204
0.018015	0.070013	0.040218	0.014244	0.079197	0.015777
0.053023	0.0306	0.081673	0.089521	0.031962	0.013948
0.121681	0.048591	0.016473	0.038172	0.039808	0.032274
0.03558	0.037695	0.022509	0.042769	0.06889	0.082273
0.061035	0.012559	0.201368	0.039654	0.023237	0.018882
0.108244	0.075169	0.039426	0.029828	0.117124	0.032435
0.012311	0.028994	0.06397	0.040962	0.111292	0.100298
0.051935	0.039132	0.024615	0.00765	0.049435	0.036274
0.052619	0.068218	0.020856	0.051106	0.063434	0.036551
0.043064	0.161142	0.01955	0.077567	0.057033	0.088154
0.037559	0.05659	0.04775	0.059385	0.020764	0.030629
0.093689	0.016594	0.055178	0.067887	0.011958	0.051645
0.002339	0.092118	0.023058	0.032493	0.06493	0.106016
0.002504	0.070446	0.041752	0.069686	0.153156	0.071999
0.04543	0.018007	0.007079	0.074676	0.083104	0.028313
0.040395	0.013455	0.009164	0.030159	0.034156	0.01745
0.037481	0.022703	0.01495	0.073192	0.065826	0.017777
0.010213	0.11465	0.052466	0.053874	0.006348	0.030504
0.037196	0.105108	0.094285	0.014712	0.131987	0.018439
0.049626	0.019862	0.06537	0.040606	0.222513	0.046953
0.051251	0.035822	0.056534	0.029522	0.02761	0.033426
0.058665	0.012327	0.067101	0.068259	0.080564	0.04019
0.107432	0.070789	0.038528	0.01991	0.031889	0.031994
0.07684	0.017656	0.020734	0.082833	0.064822	0.041453
0.041219	0.088231	0.049772	0.047876	0.102902	0.067033
0.028702	0.059865	0.03713	0.030262	0.074138	0.036915
0.028621	0.029549	0.048461	0.050704	0.05346	0.003374
0.018221	0.08703	0.133273	0.033821	0.053131	0.038926
0.086651	0.017739	0.015788	0.019816	0.03093	0.092991
0.037863	0.051064	0.030112	0.031457	0.031906	0.131933
0.052912	0.092479	0.066451	0.008561	0.017929	0.022338
0.166014	0.030374	0.017676	0.034879	0.020706	0.055399
0.066315	0.014973	0.063187	0.061129	0.072461	0.101552
0.148404	0.035455	0.043712	0.054629	0.041081	0.11834
0.040846	0.02866	0.131653	0.090827	0.02785	0.012201
0.041558	0.018153	0.014644	0.048617	0.080731	0.058716
0.042269	0.039024	0.037688	0.034878	0.058828	0.088916
0.072773	0.064641	0.025309	0.017594	0.062123	0.053783
0.081967	0.007746	0.057352	0.024734	0.100657	0.03714
0.126973	0.056039	0.016182	0.049782	0.005649	0.048014
0.064237	0.04827	0.025387	0.025557	0.064029	0.069278
0.059571	0.016201	0.042825	0.085489	0.046711	0.049471
0.062489	0.052726	0.038558	0.013893	0.03915	0.03922
0.104088	0.03311	0.005586	0.052829	0.089932	0.026978
0.063673	0.160164	0.158155	0.028599	0.041373	0.018234
0.03995	0.025754	0.015118	0.06925	0.060409	0.022186
0.096597	0.043698	0.052014	0.062458	0.048167	0.062835
0.065039	0.063811	0.071132	0.032328	0.147274	0.069879
0.018384	0.0293	0.085163	0.033107	0.100936	0.02561
0.080819	0.009408	0.190848	0.026737	0.078362	0.085379
0.107297	0.020954	0.127756	0.061097	0.058676	0.045598
0.043847	0.032858	0.057057	0.023606	0.050327	0.04693
0.040937	0.03666	0.036031	0.044017	0.064539	0.003152
0.038522	0.070799	0.054446	0.051188	0.051122	0.035397
0.0406	0.029201	0.030611	0.013495	0.082383	0.078556
0.092369	0.04838	0.031606	0.068143	0.171073	0.096915
0.115079	0.032451	0.080846	0.043577	0.057899	0.042331
0.056242	0.015493	0.106007	0.005025	0.113112	0.017709
0.006232	0.079819	0.041662	0.061648	0.051354	0.010012
0.050189	0.007678	0.074807	0.040625	0.064618	0.018175
0.066798	0.032865	0.067802	0.031012	0.072333	0.020538
0.232212	0.07461	0.036523	0.020041	0.054445	0.027811
0.019367	0.018306	0.059026	0.005925	0.093352	0.039265
0.0912	0.032246	0.044618	0.071688	0.0568	0.048429
0.098474	0.034679	0.078941	0.032601	0.049964	0.00947
0.137468	0.008798	0.031769	0.015149	0.105357	0.073984
0.053135	0.049835	0.029829	0.019562		0.005739
0.037596	0.043249	0.047149	0.041192		0.02309
0.050439	0.064761	0.008302	0.014087		0.044102
0.033588	0.056728	0.076908	0.02782		0.065727
0.057793	0.037527	0.174088	0.051349		0.023244
0.007765	0.018957	0.051529	0.058584		0.031908
0.081552	0.027489	0.061246	0.025792		0.024204
0.077754	0.033146	0.110268	0.007144		0.038568
0.022049	0.033706	0.125844	0.020546		0.048648
0.008584	0.014125	0.046523	0.063759		0.01824
0.047013	0.041401	0.013676	0.03081		0.047283
0.010106	0.028873	0.013724	0.014688		0.035191
0.021494	0.065062	0.019277	0.031947		0.056167
0.053804	0.072702	0.051299	0.02886		0.065312
0.059772	0.040791	0.082303	0.050468		0.034287
0.074454	0.061407	0.035824	0.027796		0.051506
0.063996	0.044584	0.021653	0.040626		0.0228
0.034855	0.020664	0.023713	0.039225		0.015851
0.046699	0.012982	0.037372	0.053502		0.102478
0.067087	0.025932	0.057881	0.017064		0.070129
0.045738	0.125905	0.026114	0.063227		0.130301
0.066215	0.033919	0.033999	0.04259		0.051159
0.087767	0.036911	0.091109	0.050166		0.041362
0.06093	0.033871	0.081602	0.025821		0.034121
0.011793	0.014536	0.084942	0.022622		0.034542
0.032659	0.14274	0.032838	0.02473		0.03654
0.072937	0.027552	0.037108	0.099757		0.013716
0.047887	0.049516	0.141771	0.037977		0.04049
0.022988	0.01729	0.119372	0.040109		0.032905
0.097034	0.169736	0.043722	0.033964		0.035938
0.090466	0.084582	0.012592	0.00477		0.023382
0.087018	0.029193	0.060582	0.013182		0.06239
0.023454	0.045387	0.009568	0.013131		0.040024
0.163307	0.019677	0.047024	0.047148		0.059354
0.059487	0.032728	0.104786	0.033634		0.089036
0.04958	0.036689	0.046887	0.041962		0.043416
0.175887	0.047464	0.016709	0.043902		0.047399
0.160518	0.059995	0.056334	0.085326		0.051538
0.091246	0.056896	0.048524	0.024004		0.038196
0.051199	0.051843	0.042594	0.039156		0.035351
0.069253	0.00619	0.032043	0.079922		0.063371
0.102566	0.051126	0.022052	0.091299		0.062637
0.047592	0.045919	0.035283	0.027784		0.044115
0.04196	0.071793	0.015596	0.024509		0.06871
0.291993	0.034273	0.045164	0.051066		0.022555
0.102545	0.046976	0.060101	0.024197		0.049263
0.138399	0.011748	0.058763	0.069435		0.071217
0.132707	0.035298	0.044103	0.035229		0.043997
0.024187	0.085173	0.079777	0.078017		0.074091
0.11495	0.027435	0.062335	0.038495		0.080738
0.126807	0.152544	0.010276	0.037698		0.055298
0.078991	0.03708	0.068745	0.033938		0.010331
0.105461	0.02358	0.023181	0.032434		0.033653
0.066551	0.033536	0.100742	0.025667		0.075998
0.058197	0.058914	0.106919	0.085094		0.021918
0.047631	0.003111	0.014373	0.019927		0.049393
0.128427	0.062192	0.122051	0.01736		0.048936
0.088511	0.063307	0.245916	0.055213		0.014818
0.069278	0.044314	0.030211	0.040722		0.057271
0.004963	0.069487	0.057782	0.01702		0.04231
0.02386	0.03261	0.061997	0.029904		0.084654
0.030677	0.052828	0.074477	0.016506		0.022817
0.052134	0.048242	0.06025	0.066611		0.102912
0.178678	0.034341	0.021641	0.029149		0.059012
0.042621	0.090132	0.043949	0.044775		0.00512
0.066722	0.074669	0.044241	0.022487		0.022911
0.010449	0.065458	0.008092	0.030547		0.053476
0.02464	0.013875	0.083052	0.052646		0.034364
0.054228	0.043774	0.05385	0.036058		0.082683
0.028745	0.037341	0.069798	0.050185		0.033637
0.006458	0.067564	0.018938	0.023123		0.069854
0.063592	0.01224	0.122566	0.028062		0.124921
0.105777	0.012278	0.102833	0.054165		0.073741
0.164127	0.019068	0.035535	0.05957		0.049792
0.041786	0.02744	0.038753	0.058714		0.109231
0.064848	0.054291	0.085682	0.027018		0.05271
0.088763	0.066778	0.040505	0.067877		0.085121
0.103482	0.034484	0.027431	0.046289		0.012913
0.135035	0.035464	0.017982	0.044345		0.067659
0.133903	0.029293	0.02854	0.0247		0.027879
0.020852	0.058226	0.018872	0.024307		0.080023
0.055682	0.058427	0.062079	0.024505		0.032427
0.035834	0.114689	0.125031	0.027982		0.013633
0.073825	0.087359	0.03245	0.062278		0.042087
0.100646	0.069479	0.0941	0.044019		0.064523
0.045304	0.042127	0.096911	0.053569		0.046653
0.045086	0.005722	0.009261	0.058579		0.005502
0.213403	0.054745	0.029361	0.019798		0.011729
0.077578	0.049381	0.065466	0.040921		0.090478
0.042082	0.02309	0.128747	0.044535		0.016637
0.077679	0.096656	0.086403	0.025261		0.037394
0.103249	0.039189	0.052919	0.031051		0.065405
0.069809	0.05466	0.021241	0.01847		0.069478
0.036122	0.052356	0.094586	0.027179		0.068403
0.053157	0.046141	0.083891	0.037803		0.059592
0.083947	0.029492	0.044942	0.01858		0.019882
0.03785	0.075282	0.040934	0.025492		0.098901
0.013929	0.024566	0.026486	0.037415		0.086915
0.042994	0.015017	0.052095	0.046359		0.087705
0.029477	0.063353	0.061319	0.06184		0.028324
0.022583	0.077727	0.160017	0.016274		0.035745
0.039988	0.056106	0.059838	0.040445		0.067067
0.038775	0.010583	0.027595	0.030201		0.034168
0.034302	0.046888	0.06821	0.173777		0.065798
0.019669	0.049006	0.039218	0.021703		0.037575
0.076614	0.049361	0.079782	0.047743		0.066206
0.075779	0.048844	0.052806	0.089799		0.030303
0.059877	0.035499	0.012153	0.036534		0.034049
0.032567	0.017995	0.07112	0.086171		0.026285
0.119913	0.152079	0.010638	0.069488		0.021491
0.108602	0.026743	0.024571	0.045921		0.063355
0.043572	0.02264	0.113007	0.048113		0.039895
0.04153	0.016878	0.035346	0.060532		0.045647
0.043367	0.068761	0.01802	0.035298		0.051912
0.037886	0.010151	0.044148	0.073873		0.044388
0.23091	0.02294	0.031219	0.048564		0.025617
0.020342	0.007707	0.025445	0.039334		0.048337
0.015589	0.022535	0.030072	0.030757		0.059085
0.127856	0.065088	0.048264	0.026785		0.021322
0.011212	0.067951	0.064395	0.033189		0.066441
0.037961	0.012911	0.012178	0.031952		0.020073
0.026281	0.010874	0.060791	0.068434		0.051038
0.016093	0.16213	0.01525	0.044238		0.046099
0.127682	0.067781	0.056553	0.011359		0.092423
0.059899	0.022169	0.036471	0.046557		0.002455
0.080045	0.024534	0.097762	0.037694		0.023998
0.004873	0.040444	0.044286	0.037399		0.051322
0.009192	0.075202	0.041302	0.043216		0.054624
0.092052	0.039165	0.00926	0.018245		0.074934
0.095315	0.038811	0.050173	0.078059		0.064619
0.034885	0.027553	0.06895	0.037418		0.024398
0.114526	0.104771	0.025073	0.062353		0.076023
0.064597	0.026376	0.031226	0.027765		0.071913
0.049297	0.079259	0.05714	0.056056		0.100824
0.026379	0.016515	0.060744	0.087492		0.040498
0.065714	0.047967	0.104788	0.036154		0.088467
0.075606	0.037883	0.008753	0.011824		0.020469
0.01819	0.011879	0.071858	0.008716		0.042269
0.033581	0.043942	0.020934	0.039116		0.045258
0.034468	0.066837	0.04117	0.063284		0.023054
0.047965	0.008577	0.017083	0.043652		0.03158
0.06682	0.054409	0.081281	0.04268		0.034004
0.03933	0.008456	0.081802	0.022071		0.062741
0.026364	0.025597	0.034975	0.034361		0.072051
0.077698	0.028358	0.018328	0.033604		0.04709
0.123351	0.017599	0.010226	0.053732		0.053353
0.028293	0.088214	0.066145	0.021957		0.133804
0.015544	0.037914	0.089915	0.039456		0.039438
0.057228	0.038384	0.016659	0.030848		0.129244
0.045226	0.057877	0.079138	0.037438		0.075737
0.069413	0.05068	0.05645	0.103006		0.049737
0.03825	0.043987	0.014506	0.016482		0.028291
0.073839	0.035957	0.124999	0.010393		0.073814
0.045186	0.026592	0.098912	0.026338		0.029098
0.057447	0.035237	0.028129	0.032677		0.02361
0.009243	0.057421	0.040748	0.038139		0.059209
0.026791	0.044851	0.017594	0.108943		0.09339
0.025437	0.049635	0.039307	0.052413		0.005651
0.040355	0.025983	0.030511	0.051296		0.039009
0.014958	0.060053	0.052791	0.047643		0.013887
0.062672	0.078869	0.077184	0.083117		0.120917
0.076806	0.073116	0.001006	0.068621		0.111972
0.039419	0.100733	0.056708	0.009027		0.034527
0.075619	0.062462	0.008758	0.04783		0.04846
0.088048	0.014007	0.074335	0.023432		0.058375
0.072321	0.006521	0.137953	0.037541		0.045492
0.057723	0.031124	0.051053	0.010387		0.013062
0.026131	0.039578	0.077252	0.036302		0.039821
0.071689	0.050734	0.037756	0.078936		0.058381
0.092606	0.0554	0.030367	0.012109		0.055
0.096309	0.017378	0.068991	0.01661		0.005088
0.075868	0.065317	0.079167	0.059923		0.044399
0.037888	0.027542	0.041476	0.037644		0.133547
0.125526	0.02879	0.083422	0.038488		0.051181
0.065687	0.041616	0.00647	0.038715		0.071547
0.192404	0.117187	0.028572	0.029399		0.166098
0.068372	0.081818	0.168001	0.045762		0.122788
0.04389	0.036857	0.009687	0.019035		0.075894
0.207269	0.092517	0.033354	0.028649		0.111301
0.039512	0.01714	0.015699	0.007609		0.018993
0.020785	0.12699	0.120487	0.066305		0.089683
0.011413	0.040483	0.022271	0.012003		0.039539
0.077866	0.164283	0.014243	0.041437		0.107025
0.043631	0.019077	0.101356	0.044555		0.071737
0.02818	0.06092	0.031138	0.063333		0.009866
0.03695	0.133699	0.065859	0.058729		0.01749
0.135628	0.034346	0.03643	0.031302		0.038175
0.033968	0.0433	0.077984	0.066494		0.057195
0.032784	0.001598	0.110009	0.015987		0.015092
0.271739	0.046998	0.033043	0.064119		0.053027
0.166111	0.047421	0.147485	0.029706		0.007965
0.125764	0.019506	0.031258	0.040381		0.10343
0.005652	0.05133	0.111402	0.029731		0.020045
0.015277	0.01514	0.08131	0.0601		0.077875
0.060401	0.168238	0.046467	0.04132		0.031314
0.032478	0.041234	0.03	0.040687		0.051985
0.062131	0.00599	0.134143	0.022413		0.062801
0.026799	0.107546	0.066608	0.042113		0.026731
0.015167	0.059236	0.014162	0.009093		0.065671
0.030911	0.034428	0.058548	0.036692		0.124936
0.051688	0.021693	0.054948	0.04696		0.072767
0.075579	0.046791	0.07455	0.056911		0.108117
0.024514	0.108104	0.046668	0.038618		0.110423
0.086998	0.123702	0.054147	0.046703		0.067528
0.140497	0.046498	0.002312	0.046973		0.040815
0.04012	0.025521	0.02668	0.034798		0.097372
0.021593	0.039556	0.152026	0.06619		0.057683
0.098887	0.050431	0.072794	0.018854		0.018748
0.036063	0.088659	0.037365	0.050392		0.134094
0.090011	0.043326	0.043936	0.073202		0.055654
0.246217	0.057939	0.049982	0.059041		0.055442
0.150064	0.04413	0.023022	0.005644		0.030181
0.059095	0.00892	0.303693	0.046284		0.029501
0.012222	0.029788	0.193588	0.057255		0.017676
0.042604	0.019529	0.056779	0.070626		0.07849
0.053461	0.019866	0.043572	0.006023		0.094255
0.053319	0.005809	0.046776	0.007247		0.029032
0.070788	0.01503	0.041025	0.045746		0.044898
0.055764	0.028884	0.06211	0.042446		0.066868
0.046333	0.015392	0.024201	0.012547		0.030534
0.109184	0.046699	0.10166	0.059337		0.045576
0.022861	0.020801	0.002284	0.02412		0.058359
0.081875	0.051672	0.025751	0.027465		0.026957
0.043392	0.007888	0.009649	0.046731		0.055699
0.073352	0.055681	0.038595	0.028128		0.117615
0.100873	0.029853	0.114071	0.02061		0.073062
0.120157	0.069093	0.039486	0.032122		0.037186
0.061993	0.004372	0.051731	0.015271		0.056934
0.073559	0.05577	0.051127	0.018332		0.11577
0.033879	0.045915	0.034078	0.056242		0.076774
0.053611	0.045977	0.020051	0.012894		0.109102
0.015318	0.057666	0.069001	0.01849		0.072397
0.0167	0.01991	0.084844	0.020298		0.043952
0.040953	0.164941	0.081041	0.083807		0.003975
0.01705	0.052105	0.037463	0.015225		0.030694
0.022748	0.072504	0.068769	0.046115		0.015924
0.130151	0.065307	0.085608	0.010243		0.027776
0.056265	0.116323	0.050019	0.03479		0.005036
0.049437	0.084894	0.099398	0.035677		0.048778
0.024111	0.044605	0.075093	0.046281		0.019851
0.111522	0.039855	0.030881	0.032696		0.067154
0.148136	0.028505	0.044678	0.01358		0.027826
0.072628	0.053728	0.074093	0.043504		0.039999
0.150542	0.043318	0.020267	0.049012		0.043173
0.090055	0.067231	0.045266	0.027989		0.017982
0.100197	0.079234	0.072562	0.045329		0.042947
0.032386	0.014494	0.016824	0.04058		0.063683
0.045682	0.006654	0.044555	0.035152		0.056425
0.070687	0.039621	0.039032	0.096874		0.035448
0.044634	0.028478	0.028059	0.011521		0.093628
0.031299	0.01596	0.094921	0.082235		0.058623
0.03472	0.092616	0.036743	0.005511		0.019563
0.102273	0.070873	0.041985	0.021099		0.079879
0.063398	0.079983	0.05764	0.111541		0.03278
0.00763	0.064373	0.122295	0.018722		0.024087
0.060617	0.025309	0.053755	0.033613		0.084357
0.03392	0.044492	0.042232	0.023159		0.099645
0.026643	0.03355	0.036939	0.012216		0.027678
0.046094	0.046846	0.019013	0.030908		0.059227
0.113268	0.054492	0.005963	0.029958		0.025747
0.229368	0.036911	0.038907	0.074984		0.043368
0.07881	0.011986	0.098766	0.042824		0.017294
0.03466	0.03859	0.180058	0.015528		0.035965
0.06332	0.033529	0.03452	0.038765		0.031839
0.044802	0.058131	0.045802	0.089511		0.027151
0.046205	0.041056	0.011058	0.047125		0.035169
0.035848	0.027165	0.073382	0.044399		0.019895
0.027381	0.039078	0.077759	0.079145		0.006039
0.048483	0.062641	0.062237	0.033712		0.017903
0.122003	0.028947	0.040196	0.01066		0.055596
0.057902	0.031382	0.094474	0.052886		0.087528
0.175922	0.168493	0.024623	0.08632		0.022064
0.06625	0.01631	0.121536	0.039838		0.068534
0.026937	0.156576	0.044441	0.04953		0.039951
0.049395	0.107076	0.036254	0.040549		0.023868
0.096593	0.026231	0.099267	0.047141		0.09712
0.043526	0.009195	0.111814	0.038635		0.017871
0.061775	0.015314	0.133534	0.044044		0.054553
0.114646	0.036732	0.183086	0.033918		0.064991
0.190868	0.022778	0.03977	0.079043		0.072741
0.007763	0.006436	0.075812	0.052675		0.132951
0.017953	0.031564	0.037243	0.027823		0.045973
0.053661	0.066403	0.122879	0.080474		0.096108
0.02758	0.026927	0.032803	0.069813		0.099564
0.068096	0.037072	0.069066	0.021369		0.057412
0.029997	0.032398	0.073701	0.074765		0.114529
0.074477	0.061827	0.04099	0.060823		0.016523
0.030785	0.2783	0.045824	0.018375		0.045646
0.042165	0.007556	0.060245	0.042628		0.043667
0.026676	0.031936	0.038023	0.05264		0.078565
0.046986	0.055311	0.059574	0.077217		0.039539
0.029768	0.05004	0.161518	0.045862		0.047475
0.080204	0.027146	0.040649	0.02684		0.067507
0.125287	0.034207	0.039979	0.038802		0.036064
0.117089	0.06582	0.046413	0.030152		0.084639
0.054587	0.007644	0.088445	0.0944		0.030547
0.060285	0.021047	0.083238	0.046132		0.04963
0.013478	0.068735	0.008849	0.026898		0.058051
0.017348	0.02743	0.019887	0.054569		0.035053
0.068899	0.047106	0.053793	0.034367		0.063089
0.057409	0.045492	0.134959	0.01399		0.011868
0.013027	0.093185	0.069754	0.070482		0.066515
0.054929	0.012009	0.102842	0.026684		0.194869
0.019775	0.019253	0.137683	0.032864		0.052494
0.133726	0.040839	0.063019	0.02957		0.094031
0.084642	0.03092	0.061157	0.038588		0.102118
0.015541	0.042398	0.055934	0.086496		0.081486
0.027782	0.025094	0.032263	0.096469		0.045705
0.136143	0.037536	0.092434	0.044707		0.103653
0.10184	0.018227	0.031944	0.073935		0.036104
0.059395	0.064457	0.0479	0.059903		0.046658
0.03673	0.029513	0.031018	0.038764		0.108852
0.117011	0.030021	0.011301	0.016741		0.032554
0.155118	0.026375	0.020116	0.068978		0.092914
0.0907	0.07114	0.04169	0.051053		0.088944
0.089883	0.024089	0.004765	0.030356		0.06158
0.060732	0.025806	0.04912	0.1151		0.053909
0.05814	0.022083	0.043396	0.036244		0.075468
0.16143	0.041206	0.078747	0.07481		0.119874
0.110277	0.143606	0.137418	0.093579		0.186389
0.021731	0.039176	0.016846	0.04284		0.100549
0.100001	0.150043	0.049853	0.071228		0.032855
0.059348	0.01215	0.034574	0.053173		0.057111
0.025335	0.082765	0.15973	0.101628		0.123046
0.094457	0.059725	0.057168	0.066828		0.106564
0.036563	0.09471	0.111113	0.01254		0.088971
0.034314	0.017198	0.024983	0.004713		0.045189
0.039111	0.069449	0.05383	0.109489		0.216746
0.08758	0.044364	0.071945	0.027425		0.232265
0.037044	0.079936	0.053588	0.017067		0.038887
0.18175	0.095547	0.079613	0.047149		0.039643
0.083713	0.066048	0.018324	0.05871		0.073784
	0.029077	0.056297	0.022198		0.04546
	0.111971	0.028136	0.010761		0.141
	0.040541	0.064695	0.035512		0.068133
	0.069578	0.012942	0.04666		0.052182
	0.035517	0.074778	0.014297		0.082685
	0.13233	0.034631	0.009015		0.042818
	0.008317	0.103685	0.08204		0.043338
	0.030462	0.066487	0.067488		0.053009
	0.026631	0.079154	0.03169		0.063019
	0.012299	0.067036	0.014902		0.041987
	0.044944	0.099742	0.057547		0.026467
	0.072612	0.030056	0.057695		0.132006
	0.050732	0.089784	0.051994		0.041138
	0.012377	0.05855	0.030615		0.064041
	0.036808	0.067375	0.077054		0.119643
	0.074316	0.154613	0.067857		0.050049
	0.043792	0.065069	0.022161		0.042264
	0.027175	0.101097	0.039629		0.075185
	0.0726	0.081446	0.015084		0.033173
	0.019827	0.160528	0.041248		0.033057
	0.076263	0.001841	0.040219		0.025877
	0.075435	0.018332	0.003355		0.042471
	0.089453	0.077699	0.021341		0.119846
	0.052923	0.039435	0.021557		0.122278
	0.029859	0.041174	0.026563		0.057306
	0.073892	0.073905	0.07104		0.096669
	0.018911	0.089133	0.045697		0.052536
	0.030592	0.026544	0.037458		0.047188
	0.03097	0.02383	0.068327		0.122925
	0.015278	0.123155	0.129788		0.035383
	0.072684	0.008447	0.066677		0.016141
	0.052361	0.07446	0.030789		0.072297
	0.032056	0.072772	0.039416		0.015009
	0.035675	0.096768	0.072728		0.07449
	0.079367	0.029359	0.013701		0.042741
	0.128385	0.078465	0.068346		0.040575
	0.022301	0.129115	0.110849		0.042835
	0.049121	0.036313	0.023248		0.025424
	0.05687	0.007089	0.030574		0.018263
	0.056233	0.063686	0.008498		0.021358
	0.045897	0.078564	0.062747		0.03977
	0.023216	0.070349	0.05949		0.064679
	0.049589	0.036133	0.030436		0.0241
	0.15815	0.037989	0.021356		0.053629
	0.026716	0.01904	0.067999		0.07438
	0.04723	0.089154	0.016706		0.039441
	0.041907	0.120746	0.04106		0.02853
	0.043851	0.055512	0.107523		0.034296
	0.025476	0.083848	0.020517		0.03249
	0.073565	0.030934	0.02726		0.07045
	0.016106	0.158064	0.024376		0.068961
	0.049753	0.119737	0.084695		0.032039
	0.039548	0.068493	0.021153		0.0308
	0.069195	0.06038	0.041966		0.098656
	0.024137	0.015364	0.068674		0.057646
	0.041755	0.126255	0.020931		0.080987
	0.047882	0.061715	0.028487		0.076459
	0.074425	0.043013	0.024382		0.110059
	0.06089	0.109913	0.067823		0.072495
	0.035702	0.013076	0.056062		0.116261
	0.076093	0.012826	0.052941		0.090016
	0.04985	0.069175	0.056938		0.040419
	0.050546	0.174152	0.005344		0.049076
	0.030251	0.026664	0.041963		0.036162
	0.03247	0.052096	0.035515		0.133938
	0.087478	0.049955	0.021192		0.077071
	0.063836	0.083234	0.015485		0.044643
	0.048011	0.027055	0.035322		0.051868
	0.047899	0.09639	0.049642		0.019529
	0.035711	0.0477	0.013573		0.033681
	0.010338	0.037716	0.026698		0.065858
	0.028361	0.055746	0.01027		0.027297
	0.13033	0.051844	0.078784		0.047753
	0.036461	0.037034	0.027325		0.056708
	0.102075	0.051441	0.042789		0.10103
	0.137593	0.0033	0.049216		0.091687
	0.050888	0.036139	0.036095		0.078804
	0.04638	0.080429	0.056025		0.03254
	0.078696	0.102448	0.0518		0.104398
	0.047379	0.04156	0.023414		0.023794
	0.028515	0.056478	0.067116		0.082235
	0.020555	0.051969	0.075765		0.017952
	0.045618	0.042302	0.057265		0.072344
	0.041435	0.03959	0.032005		0.072759
	0.015973		0.037131		0.088089
	0.058343		0.096861		0.059419
	0.034891		0.046057		0.045974
	0.043947		0.035001		0.078622
	0.04579		0.05148		0.075271
	0.052629		0.050893		0.076141
	0.010434		0.076323		0.046986
	0.056031		0.049711		0.092303
	0.025695		0.084633		0.076973
	0.09205		0.074196		0.108131
	0.043739		0.062833		0.050442
	0.031564		0.089607		0.034413
	0.034843		0.024088		0.104426
	0.007206		0.011744		0.048272
	0.017199		0.031983		0.017499
	0.048377		0.066863		0.012329
	0.030128		0.080194		0.017136
	0.041686		0.024064		0.056112
	0.030423		0.020306		0.020365
	0.031542		0.093593		0.071833
	0.054588		0.011182		0.038162
	0.01631		0.072465		0.028604
	0.028024		0.069559		0.032943
	0.065351		0.048726		0.027537
	0.025391		0.057006		0.012418
	0.05474		0.084429		0.029551
	0.080343		0.010642		0.074461
	0.041264		0.034281		0.099047
	0.034519		0.050626		0.062591
	0.074434		0.098855		0.038026
	0.040866		0.091888		0.00584
	0.080899		0.055821		0.031324
	0.013753		0.026278		0.104354
	0.041442		0.049811		0.045893
	0.085928		0.056137		0.084459
	0.028064		0.061289		0.041361
	0.045892		0.045113		0.030757
	0.012522		0.021299		0.09705
	0.043081		0.022063		0.115961
	0.016767		0.002832		0.053811
	0.037708		0.06518		0.075587
	0.065936		0.102793		0.044661
	0.044997		0.089313		0.070476
	0.062045		0.042766		0.062717
	0.029104		0.029483		0.025417
	0.049418		0.010065		0.051089
	0.052827		0.038278		0.104631
	0.036209		0.048321		0.047129
	0.040878		0.032614		0.031777
	0.069371		0.05754		0.087524
	0.014606		0.044301		0.04192
	0.025179		0.016887		0.052974
	0.016906		0.042884		0.030032
	0.054903		0.049886		0.087925
	0.077299		0.041121		0.049106
	0.073724		0.106769		0.019918
	0.009915		0.026338		0.056423
	0.085464		0.048432		0.006693
	0.030165		0.068713		0.015471
	0.043216		0.029708		0.107899
	0.020946		0.007925		0.073202
	0.013517		0.018507		0.05914
	0.079461		0.038932		0.01177
	0.016682		0.036879		0.036243
	0.029583		0.051241		0.070439
	0.027201		0.020324		0.055968
	0.014425		0.044534		0.037098
	0.043293		0.07078		0.067632
	0.037018		0.068606		0.085764
	0.055129		0.023878		0.07814
	0.06194		0.06811		0.077099
	0.025218		0.021492		0.143741
	0.084702		0.085275		0.061799
	0.082518		0.044681		0.065122
	0.012612		0.028867		0.065325
	0.015139		0.007896		0.079372
	0.017628		0.088863		0.062719
[truncated: 921 more rows]

## Sheet: Fig.S3h
NC_siRNA		E-Syt1 siRNA		E-Syt2 siRNA
13.2568	18.647	10.9911	14.2887	7.62867	7.39887
38.7363	52.721	32.3503	41.4315	20.771	19.5973
72.8077	96.691	60.8983	77.1805	37.4022	34.4964
114.231	149.694	95.2656	120.055	56.855	51.3571
161.97	211.092	134.387	169.559	78.7463	69.7893
215.116	280.352	177.789	224.839	102.658	89.7446
272.983	356.735	224.808	285.101	128.338	110.931
335.317	439.485	274.962	349.826	155.407	133.238
401.797	528.202	328.142	418.612	183.716	156.429
472.22	622.414	384.048	490.866	213.16	180.709
546.069	721.993	442.083	566.351	243.464	205.856
622.753	825.983	502.279	644.364	274.491	231.79
701.839	933.878	564.318	724.524	306.259	258.735
783.074	1045.01	627.963	806.776	338.531	286.549
866.884	1159.94	693.257	891.062	371.891	314.957
952.864	1277.59	760.354	976.803	405.758	344.214
1040.72	1397.89	829.042	1063.56	440.372	374.051
1130.64	1521.11	899.297	1151.09	475.49	404.585
1221.91	1646.66	970.623	1240.09	511.397	435.615
1314.77	1775.16	1043.37	1330.65	548.02	467.376
1408.76	1905.31	1117.44	1422.57	585.465	499.49
1504.19	2036.9	1193.02	1516.33	623.581	532.373
1601.51	2169.51	1269.96	1610.74	662.516	565.65
1700.03	2304.36	1347.95	1704.99	702.461	598.823
1799.63	2440.68	1427.29	1799.35	743.133	632.798
1899.48	2576.9	1507.86	1894.75	783.828	667.793
1999.47	2714.67	1589.5	1989.25	824.928	703.533
2100.06	2851.01	1670.22	2080.42	866.493	739.878
2202.31	2989.05	1750.15	2172.03	909.329	775.676
2321.42	3148.49	1833.18	2286.82	943.588	815.714
2432.7	3310.58	1909	2408.03	998.363	861.676
2530.25	3451.99	1983.21	2452.4	1025.5	890.157
2640.62	3604.59	2065.97	2567.6	1064.67	917.877
2752.91	3796.07	2156.67	2685.68	1102.08	962.257
2851.78	3943.21	2244.26	2758.76	1137.64	1006.42
2967.29	4075.05	2322.98	2859.91	1143.36	1044.27
3084.57	4238.79	2428.15	2959.25	1173.05	1078.61
3193.77	4395.02	2533.04	3049.38	1206.33	1132.66
3286.15	4506.32	2624.82	3144.64	1213.63	1167.35
3398.19	4729.5	2695.69	3200.29	1253.31	1197.49
3496.16	4874.75	2750.67	3265.17	1280.14	1243.78
3611.77	4922.79	2845.74	3336.44	1315.44	1278
3781.02	5052.02	2931.97	3364.79	1347.5	1333.73
3903	5313.83	3041.92	3406.21	1390.49	1382.94
3999.94	5411.7	3121.47	3474.33	1409.5	1406.28
4130.46	5588.32	3209.83	3547.34	1452.78	1457.05
4222.85	5734.45	3267.95	3672.13	1506.72	1484.62
4315.58	5931.71	3346.34	3726.01	1546.63	1541.82
4485.71	6011.52	3466.7	3866.26	1601.86	1536.43
4635.28	6189.4	3594.67	3958.48	1634.87	1572.03
4770.07	6318.62	3698.68	4020.3	1671.35	1605.79
4709.43	6558.04	3831.78	4132.01	1709.24	1645.61
4851.34	6652.9	3916.93	4232.92	1763.62	1667.16
4910.45	6785.23	4044.37	4272.82	1793.82	1715.03
4993.98	6982.46	4109.36	4341.03	1800.47	1725.3
5067.15	7166.79	4191.78	4474.08	1820.12	1767.48
5177.76	7107.13	4237.94	4434.12	1800.2	1804.82
5168.24	7288.71	4261	4415.83	1843.28	1794.05
5214.79	7373.48	4307.98	4447.19	1870.82	1821.47

## Sheet: Fig.S3i
NC_siRNA_GM		E-Syt1_siRNA_GM		E-Syt2_siRNA_GM
0.162731	0.078329	0.25445	0.023529	0.060337	0.134361
0.173491	0.164332	0.087231	0.196424	0.036623	0.163832
0.180648	0.101605	0.113928	0.169257	0.081695	0.0542
0.0846	0.282341	0.032669	0.109244	0.150058	0.027497
0.066362	0.190984	0.115017	0.045096	0.112467	0.023994
0.139063	0.163946	0.110775	0.187494	0.129935	0.120501
0.114572	0.093303	0.016668	0.153059	0.106374	0.030974
0.093906	0.185818	0.06921	0.014001	0.103337	0.096768
0.063967	0.274297	0.158343	0.087095	0.046754	0.168233
0.086927	0.065865	0.05424	0.052962	0.132734	0.038723
0.087044	0.096329	0.069473	0.188992	0.126126	0.038675
0.111943	0.112099	0.109927	0.039382	0.071343	0.200601
0.237541	0.077506	0.02103	0.136618	0.167044	0.177406
0.063941	0.056358	0.115118	0.06438	0.037911	0.027203
0.118345	0.070268	0.115947	0.134446	0.005002	0.065508
0.112696	0.070928	0.198769	0.103395	0.10002	0.089344
0.209146	0.08275	0.103101	0.047326	0.180168	0.092606
0.179765	0.0508	0.126897	0.111558	0.05092	0.01163
0.237853	0.109681	0.151351	0.042163	0.072032	0.091868
0.161718	0.256128	0.118055	0.181702	0.073509	0.083307
0.208608	0.020042	0.152664	0.059001	0.072228	0.015218
0.049569	0.060881	0.045219	0.080283	0.105891	0.154668
0.275054	0.074568	0.052251	0.177091	0.11259	0.096838
0.269513	0.268507	0.130646	0.111411	0.01745	0.124522
0.370689	0.089326	0.17795	0.078435	0.06684	0.046437
0.073898	0.032575	0.067203	0.164525	0.091791	0.049784
0.151491	0.041835	0.090725	0.056592	0.200813	0.077798
0.188924	0.015514	0.083418	0.077349	0.061506	0.206659
0.073406	0.029997	0.120466	0.170919	0.07497	0.195544
0.137592	0.177001	0.180714	0.294487	0.075359	0.059148
0.540769	0.139906	0.21211	0.096871	0.078616	0.103114
0.202965	0.055959	0.115037	0.027099	0.171255	0.028504
0.058154	0.44949	0.118578	0.066195	0.057594	0.075995
0.029432	0.102358	0.087056	0.074569	0.018483	0.070187
0.153716	0.101828	0.143542	0.146052	0.068267	0.181754
0.275736	0.309411	0.109138	0.025925	0.081664	0.049194
0.137367	0.124224	0.116691	0.029884	0.098217	0.033307
0.224385	0.060906	0.095433	0.143221	0.148219	0.281407
0.245639	0.229329	0.068008	0.059421	0.122548	0.109466
0.064911	0.30724	0.03599	0.180872	0.090429	0.059254
0.060808	0.106297	0.03015	0.120446	0.123484	0.034429
0.106702	0.121872	0.098563	0.084301	0.043876	0.040624
0.088074	0.090251	0.120258	0.232558	0.055542	0.050181
0.112723	0.072695	0.088121	0.167257	0.082305	0.038563
0.220987	0.085808	0.04953	0.044795	0.02775	0.098087
0.095805	0.117526	0.259124	0.051192	0.073434	0.10489
0.127997	0.100675	0.152408	0.087466	0.13211	0.030137
0.110371	0.186625	0.242641	0.244435	0.164035	0.067159
0.072033	0.124521	0.027144	0.083347	0.016388	0.219535
0.135182	0.154622	0.104278	0.132864	0.056934	0.189844
0.038587	0.208029	0.003576	0.081399	0.080015	0.074422
0.229225	0.047673	0.133349	0.060002	0.093957	0.100623
0.036982	0.165751	0.115375	0.238724	0.095552	0.102125
0.092909	0.300816	0.093752	0.090568	0.097037	0.22582
0.074279	0.524352	0.004957	0.131434	0.037114	0.112456
0.080273	0.309036	0.06177	0.077165	0.103382	0.031761
0.064505	0.0937	0.046366	0.034496	0.090076	0.015861
0.192619	0.168855	0.127324	0.113856	0.161213	0.108971
0.090954	0.158456	0.122524	0.088961	0.101273	0.092232
0.273445	0.182017	0.151684	0.167586	0.079655	0.017123
0.073168	0.16054	0.255731	0.016321	0.07184	0.073537
0.099414	0.052836	0.10341	0.019429	0.091826	0.088403
0.091695	0.328884	0.110879	0.292056	0.082195	0.176712
0.134198	0.06073	0.201494	0.066416	0.126581	0.255414
0.174742	0.057658	0.105606	0.157504	0.108025	0.018195
0.11663	0.086728	0.099119	0.409022	0.103426	0.045351
0.114893	0.019922	0.14365	0.12429	0.052028	0.089486
0.203162	0.160433	0.072844	0.194883	0.025847	0.07292
0.046825	0.088272	0.073544	0.121228	0.07825	0.018809
0.2136	0.12207	0.06811	0.094286	0.174216	0.049037
0.031712	0.124032	0.094596	0.230945	0.068014	0.059237
0.08921	0.222782	0.076975	0.105527	0.109535	0.129869
0.184459	0.056434	0.048548	0.184997	0.178645	0.182309
0.261488	0.136476	0.027472	0.049457	0.114878	0.128003
0.0281	0.10049	0.127638	0.111041	0.132669	0.171027
0.121628	0.091413	0.067732	0.162213	0.144413	0.012213
0.289923	0.154237	0.175462	0.038482	0.078231	0.065008
0.092824	0.121094	0.036509	0.062385	0.031573	0.09105
0.074888	0.105136	0.055278	0.028379	0.026897	0.037114
0.077505	0.143042	0.270453	0.173982	0.116639	0.0533
0.015547	0.474774	0.00987	0.149708	0.082287	0.121231
0.138641	0.224569	0.024123	0.196701	0.082585	0.084332
0.231064	0.175311	0.106343	0.063878	0.039265	0.190839
0.227453	0.212765	0.080223	0.060057	0.032404	0.093217
0.070156	0.248286	0.048583	0.174982	0.104172	0.075313
0.231897	0.058484	0.033981	0.138899	0.057197	0.119249
0.11133	0.476026	0.00365	0.099333	0.028817	0.074686
0.056933	0.073062	0.042604	0.049973	0.15503	0.054728
0.080013	0.028821	0.103443	0.025953	0.074576	0.047774
0.096564	0.092001	0.040203	0.059431	0.041603	0.078865
0.180588	0.101947	0.064798	0.149388	0.125191	0.051557
0.29422	0.12762	0.088637	0.179705	0.140215	0.140253
0.072248	0.329185	0.025001	0.061998	0.132013	0.034241
0.091177	0.064913	0.121289	0.051897	0.106198	0.011062
0.227318	0.196792	0.107556	0.060509	0.028186	0.03874
0.14475	0.119024	0.069182	0.05635	0.067053	0.072245
0.107251	0.046413	0.079589	0.088963	0.051517	0.052037
0.193292	0.100927	0.120725	0.058632	0.044509	0.030395
0.078376	0.061475	0.126485	0.124128	0.045519	0.074352
0.095046	0.046744	0.062948	0.063293	0.19052	0.024011
0.114008	0.061602	0.160157	0.244634	0.119729	0.028199
0.085829	0.14906	0.153857	0.042568	0.10946	0.121622
0.085406	0.340078	0.101645	0.134789	0.053357	0.077622
0.06932	0.148566	0.093015	0.221179	0.136779	0.054464
0.132708	0.279557	0.12111	0.102791	0.011457	0.169448
0.318201	0.260587	0.046307	0.126902	0.073724	0.028721
0.050065	0.158859	0.152053	0.034068	0.101738	0.060355
0.049361	0.135031	0.099382	0.075477	0.039324	0.027189
0.273143	0.160604	0.059013	0.097712	0.136439	0.113303
0.134307	0.07426	0.07996	0.081437	0.012777	0.103616
0.071274	0.416981	0.071443	0.094441	0.075633	0.011824
0.042847	0.165303	0.158411	0.076991	0.11839	0.043693
0.208787	0.016013	0.120608	0.046001	0.226579	0.060911
0.150659	0.104372	0.037332	0.148887	0.028601	0.063931
0.120378	0.058882	0.120197	0.214816	0.081273	0.165053
0.026942	0.074848	0.068682	0.119678	0.155958	0.079559
0.147017	0.118389	0.033178	0.111388	0.082387	0.195694
0.205422	0.266738	0.149359	0.108223	0.053349	0.068306
0.084712	0.256147	0.037401	0.125491	0.090705	0.04735
0.144378	0.047261	0.214799	0.048834	0.114759	0.04007
0.033603	0.106973	0.147341	0.087105	0.112384	0.074281
0.052817	0.212889	0.094155	0.041996	0.145797	0.057688
0.176111	0.108837	0.107229	0.105224	0.041184	0.103546
0.073964	0.660898	0.050115	0.160744	0.098684	0.053509
0.113046	0.222947	0.096467	0.120803	0.028436	0.109265
0.12197	0.099447	0.190135	0.188452	0.078432	0.1224
0.244937	0.242153	0.052591	0.079673	0.109161	0.010608
0.455619	0.172131	0.110852	0.131309	0.129284	0.129306
0.04708	0.072752	0.038012	0.11648	0.053324	0.04657
0.111453	0.079534	0.02777	0.366607	0.082778	0.256526
0.061586	0.197136	0.195086	0.227436	0.092003	0.014077
0.080934	0.092941	0.116617	0.049366	0.102546	0.031081
0.128991	0.280608	0.067131	0.0429	0.055487	0.030824
0.070664	0.1426	0.146104	0.015793	0.076387	0.083456
0.081954	0.093857	0.175828	0.081058	0.154907	0.136055
0.219901	0.093065	0.387243	0.032027	0.132477	0.1391
0.092842	0.020593	0.074238	0.106091	0.053559	0.065683
0.159588	0.048066	0.117209	0.137619	0.125032	0.057924
0.204785	0.033262	0.220993	0.152884	0.076573	0.124435
0.039737	0.270573	0.07734	0.084029	0.118702	0.107796
0.239251	0.319665	0.053195	0.044754	0.047608	0.07061
0.280722	0.036869	0.11409	0.078362	0.030486	0.127712
0.137112	0.111494	0.115926	0.210227	0.035789	0.08578
0.033512	0.116947	0.132211	0.153733	0.039576	0.080514
0.279615	0.093246	0.190949	0.016597	0.105381	0.433601
0.107387	0.046336	0.042017	0.047542	0.124296	0.128515
0.081644	0.138966	0.179141	0.069499	0.038771	0.034834
0.157107	0.211739	0.251319	0.013207	0.10209	0.154163
0.063665	0.282659	0.148599	0.171537	0.20524	0.046976
0.132918	0.183895	0.094826	0.072848	0.190276	0.089968
0.236818	0.185051	0.167793	0.057459	0.195534	0.010685
0.117876	0.056538	0.177134	0.076354	0.082001	0.034686
0.158441	0.295983	0.110753	0.051016	0.039052	0.10367
0.212208	0.047461	0.100855	0.116088	0.075639	0.144464
0.160248	0.098073	0.063908	0.070296	0.037252	0.158966
0.024934	0.097193	0.057509	0.097651	0.105871	0.174019
0.040797	0.011337	0.046819	0.12559	0.174961	0.069405
0.132997	0.227381	0.001794	0.213129	0.017952	0.02704
0.161569	0.12931	0.103208	0.071088	0.083532	0.034275
0.032721	0.2756	0.12393	0.144383	0.1085	0.12998
0.123465	0.20409	0.100564	0.043243	0.112808	0.040371
0.071782	0.309375	0.138118	0.111503	0.098781	0.079282
0.274145	0.15283	0.103606	0.223195	0.070028	0.091834
0.151509	0.221775	0.029691	0.106195	0.074839	0.189119
0.158517	0.175221	0.141006	0.040035	0.056654	0.060833
0.239534	0.190853	0.052136	0.098416	0.045768	0.028709
0.049522	0.041521	0.152485	0.088911	0.03915	0.190654
0.09345	0.093106	0.319495	0.047001	0.0273	0.035784
0.261258	0.208126	0.154323	0.064637	0.091521	0.146951
0.08782	0.089516	0.060715	0.173301	0.066641	0.161398
0.146277	0.042476	0.061291	0.230179	0.067885	0.026925
0.263242	0.022415	0.109114	0.057135	0.143525	0.045245
0.179115	0.405039	0.102298	0.106698	0.132871	0.014548
0.098143	0.183526	0.159098	0.030212	0.127289	0.152482
0.06126	0.085078	0.027297	0.088663	0.050035	0.086311
0.049006	0.052169	0.114816	0.112657	0.136917	0.042715
0.148434	0.223174	0.091862	0.084826	0.018611	0.06808
0.094221	0.01739	0.320363	0.117724	0.107628	0.067655
0.052171	0.067376	0.120477	0.13267	0.068792	0.066138
0.094613	0.100343	0.128119	0.149481	0.139482	0.174399
0.187489	0.023553	0.085726	0.09379	0.049908	0.08305
0.022872	0.094423	0.162241	0.046466	0.081233	0.087274
0.179541	0.455566	0.050197	0.282318	0.061849	0.074201
0.025751	0.158885	0.050669	0.083115	0.127783	0.027881
0.159129	0.198674	0.086997	0.07325	0.060392	0.054473
0.087727	0.494893	0.134722	0.167706	0.103215	0.056232
0.02015	0.151296	0.066496	0.184879	0.046827	0.111767
0.03885	0.067125	0.00655	0.10393	0.138177	0.094159
0.241026	0.095833	0.101018	0.121619	0.048593	0.049846
0.14367	0.393311	0.107515	0.099253	0.059514	0.0046
0.196265	0.031712	0.152762	0.127959	0.136223	0.090209
0.468844	0.172136	0.129113	0.229064	0.050727	0.064766
0.188944	0.127255	0.207717	0.044307	0.040543	0.17797
0.259748	0.146715	0.248138	0.129448	0.133821	0.080378
0.111607	0.113965	0.143803	0.129759	0.083034	0.089982
0.187828	0.186338	0.032397	0.119735	0.101449	0.059513
0.035195	0.288384	0.072641	0.18147	0.103459	0.206544
0.089408	0.100402	0.082387	0.259901	0.022791	0.078494
0.024179	0.053888	0.076048	0.079396	0.038802	0.115912
0.070098	0.129205	0.067409	0.065435	0.168073	0.11308
0.053005	0.116512	0.057147	0.029421	0.091987	0.091113
0.167129	0.152985	0.059381	0.020769	0.232877	0.183332
0.289508	0.013429	0.062987	0.074956	0.152529	0.097251
0.124543	0.031792	0.112316	0.031418	0.114544	0.036975
0.314424	0.033387	0.391973	0.03853	0.027224	0.019127
0.124975	0.161632	0.088427	0.101287	0.210278	0.068992
0.084119	0.291728	0.064694	0.03488	0.0589	0.080239
0.265594	0.093066	0.195216	0.451441	0.076126	0.076754
0.118558	0.213817	0.069117	0.131623	0.066206	0.065149
0.220023	0.384297	0.093314	0.083831	0.057918	0.080416
0.089326	0.207853	0.075772	0.109519	0.01927	0.08747
0.133836	0.192632	0.074572	0.232985	0.081671	0.062054
0.078469	0.0853	0.052096	0.045668	0.084162	0.086949
0.222037	0.059661	0.197647	0.091858	0.071621	0.071632
0.061982	0.042922	0.023472	0.088564	0.055715	0.027021
0.342478	0.165991	0.062717	0.097905	0.11172	0.038459
0.13915	0.234349	0.115882	0.18246	0.134403	0.095438
0.118741	0.131809	0.080847	0.102519	0.023025	0.012222
0.088436	0.281738	0.071143	0.114886	0.133584	0.060968
0.223372	0.050814	0.200013	0.089212	0.092585	0.081214
0.14151	0.092169	0.114708	0.047465	0.090337	0.084827
0.151935	0.240227	0.072589	0.092462	0.065661	0.07367
0.277547	0.048078	0.19231	0.191246	0.087507	0.06601
0.07752	0.14275	0.063821	0.0898	0.108671	0.201527
0.052945	0.119352	0.052482	0.174603	0.147121	0.126454
0.12559	0.309627	0.197589	0.266582	0.047906	0.153303
0.097113	0.059195	0.011831	0.347008	0.039159	0.040402
0.11443	0.182077	0.126343	0.060224	0.193982	0.106605
0.040243	0.259167	0.024096	0.054814	0.109481	0.237243
0.06226	0.160179	0.232915	0.073506	0.054368	0.123183
0.099051	0.073837	0.046385	0.210817	0.033005	0.078895
0.079348	0.130342	0.041443	0.083763	0.059717	0.128693
0.039105	0.157493	0.207505	0.120408	0.036929	0.031138
0.260717	0.32632	0.040794	0.103841	0.152811	0.100983
0.10788	0.126092	0.110498	0.075802	0.06012	0.174182
0.125581	0.260309	0.053994	0.214469	0.107083	0.07304
0.175918	0.384309	0.046837	0.056392	0.063941	0.050137
0.192313	0.099182	0.158221	0.15643	0.091353	0.133281
0.092429	0.101663	0.139536	0.005355	0.204544	0.0389
0.183357	0.089746	0.078678	0.076775	0.184571	0.054718
0.118235	0.046616	0.065385	0.057039	0.048123	0.081816
0.204347	0.156037	0.103757	0.112782	0.038231	0.062939
0.029329	0.154024	0.034141	0.151503	0.205762	0.002516
0.051478	0.04721	0.163155	0.187483	0.115406	0.008695
0.136076	0.036708	0.206	0.25436	0.015582	0.046699
0.168242	0.082309	0.154595	0.089402	0.087339	0.085762
0.217792	0.194363	0.10994	0.121017	0.166116	0.115159
0.036823	0.023526	0.099759	0.148843	0.023325	0.059938
0.102792	0.045118	0.253276	0.171816	0.029008	0.141925
0.014647	0.081431	0.125325	0.114773	0.043759	0.112855
0.245242	0.217731	0.045528	0.148647	0.028646	0.027091
0.11555	0.080796	0.135792	0.110749	0.118412	0.022301
0.066942	0.425601	0.187361	0.041533	0.104662	0.0592
0.145699	0.095061	0.033492	0.048704	0.132199	0.101981
0.065608	0.070057	0.135507	0.074363	0.22838	0.03787
0.034994	0.12799	0.167508	0.033112	0.094427	0.05327
0.070974	0.240921	0.081923	0.060483	0.085657	0.055415
0.138855	0.387305	0.059367	0.142131	0.066595	0.05504
0.068361	0.049528	0.021335	0.032924	0.081315	0.104349
0.102513	0.056999	0.2858	0.077318	0.025929	0.038597
0.237729	0.037599	0.03294	0.12184	0.070687	0.041243
0.05171	0.257614	0.087124	0.057801	0.022411	0.053163
0.081015	0.06858	0.055815	0.078677	0.06605	0.008826
0.091491	0.048667	0.017831	0.129102	0.124955	0.060711
0.168813	0.105494	0.07481	0.04648	0.092677	0.043843
0.103654	0.015879	0.048139	0.17224	0.094681	0.030237
0.092315	0.415489	0.092921	0.239612	0.047999	0.066815
0.110741	0.104294	0.069477	0.086639	0.044418	0.025064
0.197317	0.144458	0.105357	0.184711	0.062331	0.071898
0.10133	0.090937	0.298813	0.124929	0.058256	0.083624
0.314754	0.140097	0.183271	0.015539	0.059647	0.283269
0.026721	0.321908	0.042338	0.114271	0.276912	0.095415
0.038723	0.178422	0.128386	0.060272	0.077067	0.003794
0.078064	0.089762	0.13412	0.025869	0.150187	0.061787
0.027902	0.217491	0.122689	0.107006	0.072593	0.041072
0.215405	0.016928	0.062692	0.15917	0.264822	0.086661
0.081496	0.297414	0.056689	0.244314	0.155315	0.010212
0.074784	0.14915	0.13565	0.059433	0.091714	0.124705
0.139979	0.158498	0.097316	0.316105	0.138791	0.081813
0.044426	0.15899	0.038579	0.102748	0.078895	0.115818
0.036707	0.176423	0.010503	0.073684	0.134065	0.051265
0.141273	0.196558	0.063839	0.053342	0.034225	0.035572
0.176383	0.083299	0.031271	0.033424	0.018239	0.0407
0.116404	0.123125	0.196517	0.056721	0.0757	0.084867
0.236772	0.29345	0.085241	0.078359	0.137735	0.15842
0.057973	0.505404	0.106746	0.021146	0.169974	0.039143
0.07347	0.237577	0.099526	0.106107	0.086617	0.020474
0.129953	0.39094	0.157891	0.23204	0.083322	0.083557
0.088959	0.133427	0.072668	0.153952	0.049876	0.043413
0.176685	0.059913	0.032914	0.093303	0.107504	0.040649
0.074622	0.112612	0.064165	0.012437	0.028313	0.03432
0.123385	0.143683	0.262888	0.055235	0.089669	0.098617
0.078696	0.036186	0.112546	0.066708	0.080363	0.136514
0.204945	0.10735	0.110855	0.144785	0.063959	0.096262
0.122265	0.054724	0.053533	0.053568	0.116818	0.116611
0.13883	0.337733	0.131446	0.073591	0.05154	0.052217
0.209751	0.053933	0.118634	0.131435	0.187755	0.043795
0.073486	0.190818	0.149677	0.087444	0.153326	0.110053
0.217514	0.07556	0.04201	0.134667	0.058427	0.038667
0.138828	0.406265	0.052503	0.069156	0.091287	0.040596
0.061207	0.090064	0.093284	0.097584	0.149885	0.059086
0.091325	0.156091	0.084619	0.054846	0.038701	0.103624
0.105007	0.071541	0.25142	0.331423	0.009882	0.120189
0.238337	0.322778	0.093837	0.229122	0.110742	0.047991
0.098338	0.020934	0.10366	0.157668	0.011789	0.187158
0.137228	0.322466	0.053724	0.260972	0.105869	0.073991
0.532115	0.298014	0.173043	0.090995	0.119972	0.060306
0.301482	0.178285	0.058813	0.070733	0.0349	0.010263
0.170201	0.217552	0.045862	0.125882	0.091131	0.027944
0.108003	0.097892	0.014719	0.253772	0.043334	0.08348
0.069083	0.139097	0.077992	0.102003	0.149764	0.085626
0.173531	0.167924	0.228462	0.317944	0.135425	0.085147
0.077469	0.188756	0.128512	0.077713	0.104971	0.345074
0.114053	0.299696	0.150484	0.17135	0.072358	0.010344
0.070005	0.060472	0.141653	0.255359	0.020128	0.060753
0.046316	0.224829	0.143412	0.022957	0.125864	0.02596
0.047308	0.063755	0.177299	0.052496	0.102097	0.032664
0.056671	0.348267	0.164659	0.081132	0.061999	0.016729
0.13048	0.148292	0.138025	0.253192	0.090959	0.086418
0.197385	0.267796	0.080062	0.254851	0.089426	0.069884
0.076612	0.145301	0.140727	0.025306	0.080857	0.09348
0.320619	0.018084	0.08009	0.238252	0.084142	0.042941
0.143158	0.082859	0.040315	0.11937	0.094609	0.073655
0.083114	0.161097	0.045181	0.061475	0.066721	0.041497
0.295116	0.103578	0.254731	0.290221	0.026182	0.063828
0.068942	0.179719	0.133363	0.184348	0.063116	0.028872
0.129997	0.084886	0.085752	0.064908	0.023601	0.044065
0.171782	0.226466	0.03999	0.085669	0.078349	0.116097
0.05556	0.081193	0.225143	0.116743	0.064908	0.055886
0.081893	0.086163	0.062986	0.226659	0.079961	0.039037
0.197108	0.162413	0.08343	0.071217	0.067526	0.029753
0.126317	0.157799	0.041608	0.157835	0.053607	0.058093
0.054678	0.060215	0.07045	0.110564	0.056935	0.027386
0.077535	0.102417	0.168881	0.115927	0.093001	0.067788
0.126825	0.168205	0.209585	0.265047	0.017435	0.090124
0.101366	0.291789	0.175224	0.055379	0.075099	0.08003
0.202415	0.162078	0.148239	0.120092	0.185781	0.026314
0.20752	0.211785	0.070954	0.04315	0.033902	0.050122
0.16349	0.347012	0.017606	0.044075	0.181651	0.031448
0.060441	0.162584	0.157035	0.106122	0.099757	0.133034
0.03475	0.370359	0.022112	0.158599	0.033377	0.218335
0.221496	0.491771	0.213451	0.239645	0.116984	0.115699
0.196708	0.353787	0.214354	0.196079	0.078869	0.077411
0.124842	0.103502	0.022839	0.149491	0.134142	0.097625
0.093081	0.228947	0.266047	0.084115	0.024681	0.108106
0.045754	0.053109	0.06351	0.103465	0.118943	0.085693
0.01615	0.178229	0.074961	0.128137	0.030942	0.107858
0.158832	0.221792	0.070567	0.243886	0.032491	0.01812
0.133374	0.264042	0.056937	0.274671	0.080255	0.099058
0.077276	0.080732	0.079831	0.011731	0.155415	0.066413
0.234104	0.513992	0.119471	0.102387	0.068408	0.07989
0.072323	0.073171	0.035199	0.062852	0.014623	0.01048
0.101601	0.168331	0.08211	0.120087	0.018399	0.047051
0.057526	0.26613	0.11299	0.046057	0.112968	0.063018
0.077356	0.248842	0.085941	0.109049	0.064852	0.088755
0.197307	0.232283	0.224969	0.115563	0.129574	0.031104
0.130209	0.211335	0.080469	0.064851	0.15189	0.065016
0.031239	0.053814	0.076587	0.187416	0.102042	0.08012
0.026629	0.029232	0.148625	0.079168	0.035804	0.127727
0.138825	0.278682	0.185138	0.235897	0.114064	0.053505
0.178723	0.04739	0.132044	0.077213	0.0033	0.046189
0.156999	0.099605	0.077207	0.138135	0.040122	0.04358
0.160077	0.089452	0.112532	0.117628	0.039119	0.068237
0.034334	0.127426	0.291124	0.252365	0.044653	0.047427
0.159852	0.156167	0.253379	0.033749	0.138059	0.087689
0.028048	0.137752	0.091314	0.109264	0.016132	0.020169
0.157322	0.109234	0.021794	0.148427	0.022784	0.148584
0.030494	0.053401	0.05378	0.084905	0.051572	0.077662
0.114268	0.232631	0.115259	0.087153	0.020646	0.088202
0.27215	0.030618	0.036988	0.018273	0.102503	0.080819
0.076658	0.017687	0.182151	0.091514	0.169654	0.11475
0.196778	0.035209	0.227003	0.330511	0.013332	0.174467
0.142761	0.101778	0.122716	0.198197	0.031124	0.092418
0.165588	0.16948	0.073044	0.070091	0.294778	0.078567
0.082066	0.110739	0.222221	0.244395	0.12405	0.092241
0.088142	0.175511	0.223014	0.100127	0.025434	0.093713
0.075345	0.354254	0.067817	0.198987	0.111945	0.045086
0.095943	0.140149	0.073332	0.184208	0.112283	0.027792
0.141618	0.057091	0.29872	0.169429	0.059697	0.107324
0.167154	0.235276	0.174639	0.088	0.025161	0.052223
0.334534	0.253392	0.117625	0.285315	0.009982	0.030054
0.088078	0.179586	0.152031	0.119705	0.055251	0.06542
0.299344	0.232458	0.134331	0.213653	0.038802	0.065589
0.199216	0.114997	0.215771	0.254775	0.053611	0.120702
0.027325	0.243223	0.085427	0.13702	0.075633	0.074121
0.27421	0.121619	0.145579	0.040347	0.036954	0.083423
0.189191	0.274738	0.081981	0.107299	0.024119	0.062781
0.021696	0.179695	0.16365	0.02092	0.01382	0.040215
0.048438	0.121577	0.00653	0.110779	0.05094	0.020837
0.12043	0.097817	0.055817	0.304072	0.193052	0.030263
0.279923	0.151867	0.023584	0.226375	0.059447	0.130289
0.038295	0.166885	0.060279	0.140597	0.05875	0.021971
0.101744	0.172141	0.066837	0.191134	0.048696	0.029855
0.211794	0.164403	0.085162	0.016213	0.067324	0.052364
0.282544	0.237304	0.181691	0.291599	0.049046	0.035646
0.261154	0.101527	0.066443	0.157164	0.02041	0.100728
0.243768	0.331011	0.1592	0.163445	0.017253	0.028005
0.059491	0.347848	0.066184	0.02576	0.125875	0.018212
0.077956	0.203716	0.035394	0.012338	0.134395	0.055864
0.084853	0.23046	0.019206	0.190906	0.067731	0.043195
0.14485	0.108279	0.210493	0.15197	0.171496	0.047695
0.038369	0.036122	0.068577	0.180861	0.066019	0.029838
0.465013	0.139014	0.168384	0.124704	0.07419	0.016899
0.249297	0.030671	0.065321	0.118768	0.022138	0.129492
0.121635	0.277422	0.0848	0.059585	0.048984	0.070136
0.074273	0.300279	0.183395	0.116911	0.116149	0.052092
0.373205	0.149521	0.168787	0.189262	0.030518	0.180004
0.180191	0.268961	0.041894	0.096194	0.112111	0.052108
0.084175	0.302058	0.122305	0.099258	0.148246	0.073128
0.152903	0.15931	0.109818	0.022571	0.051848	0.030703
0.262264	0.234551	0.051891	0.047439	0.055591	0.120586
0.143653	0.103952	0.130305	0.025089	0.100792	0.051942
0.075554	0.074187	0.07535	0.223768	0.04593	0.027145
0.162191	0.021091	0.081457	0.276655	0.163431	0.024082
0.129449	0.147494	0.07068	0.073248	0.074566	0.056664
0.157784	0.227067	0.083175	0.243642	0.045787	0.110887
0.070347	0.134426	0.101208	0.146035	0.045198	0.041432
0.143217	0.100448	0.141353	0.020319	0.023663	0.088979
0.252109	0.141328	0.272016	0.081839	0.180461	0.073613
0.354935	0.064402	0.172659	0.17092	0.037312	0.034097
0.146321	0.318759	0.242262	0.044817	0.051586	0.111729
0.043892	0.16618	0.203963	0.111952	0.05962	0.056459
0.08104	0.11759	0.101091	0.153017	0.010693	0.09031
0.071565	0.134623	0.191578	0.112056	0.097554	0.088518
0.188973	0.198138	0.074895	0.491644	0.094314	0.059632
0.134198	0.122558	0.174215	0.062406	0.143656	0.030944
0.133784	0.088567	0.051936	0.138572	0.024114	0.085771
0.118104	0.103607	0.0499	0.203039	0.083387	0.095085
0.041776	0.069686	0.235194	0.206558	0.020637	0.003749
0.085248	0.042812	0.209856	0.116516	0.063962	0.093781
0.188586	0.258256	0.188959	0.06208	0.088085	0.008066
0.188687	0.118031	0.209708	0.03395	0.095369	0.024567
0.117422	0.082688	0.145069	0.193483	0.081527	0.080065
0.030875	0.280305	0.129631	0.164155	0.015441	0.06816
0.143055	0.108248	0.148656	0.054432	0.132729	0.050213
0.068796	0.283912	0.08443	0.061873	0.108282	0.018338
0.191053	0.172645	0.256164	0.073856	0.077227	0.023308
0.132641	0.083443	0.065298	0.151694	0.064095	0.056352
0.087368	0.230057	0.174711	0.006243	0.29615	0.153303
0.182808	0.153375	0.178022	0.134041	0.12722	0.038911
0.255887	0.214456	0.24021	0.055289	0.021068	0.009776
0.135289	0.141756	0.176102	0.114568	0.031637	0.066174
0.245908	0.093979	0.022837	0.066217	0.04855	0.022035
0.173531	0.073806	0.089351	0.161161	0.07516	0.054976
0.044517	0.085622	0.157727	0.144013	0.094635	0.029837
0.180129	0.013818	0.08905	0.414478	0.024325	0.123242
0.027529	0.31633	0.132676	0.20541	0.048365	0.052559
0.188155	0.037093	0.079173	0.231381	0.046947	0.100724
0.095007	0.327741	0.068882	0.204187	0.046066	0.125474
0.204573	0.359842	0.069054	0.139505	0.055293	0.042539
0.073153	0.36556	0.149383	0.04685	0.068466	0.017048
0.024326	0.038183	0.164364	0.066096	0.071094	0.076988
0.314184	0.19853	0.07405	0.376179	0.115385	0.078606
0.067629	0.371106	0.073308	0.024686	0.017547	0.111905
0.237396	0.104949	0.075356	0.155569	0.036665	0.056648
0.106582	0.12095	0.065797	0.024075	0.069172	0.061096
0.063209	0.170172	0.090638	0.139972	0.181396	0.065189
0.104364	0.16786	0.174892	0.220134	0.180782	0.036496
0.480991	0.219408	0.022731	0.042837	0.115057	0.122051
0.195369	0.062456	0.186406	0.054268	0.33461	0.092805
0.305511	0.295503	0.123485	0.013888	0.051509	0.04154
0.117117	0.06494	0.142677	0.13959	0.020671	0.066922
0.145317	0.295312	0.075729	0.132563	0.024897	0.014721
0.222539	0.186281	0.114282	0.479968	0.182684	0.121128
0.080153	0.078378	0.219217	0.219628	0.049999	0.006424
0.240152	0.297228	0.1121	0.09336	0.082197	0.020544
0.143733	0.293196	0.166664	0.019232	0.121416	0.076977
0.080608	0.105068	0.104163	0.113106	0.104685	0.046292
0.147799	0.077571	0.392223	0.060957	0.060857	0.086332
0.082964	0.19899	0.029607	0.070649	0.042267	0.035956
0.18154	0.046426	0.049779	0.084831	0.084858	0.024819
0.602501	0.365691	0.172743	0.076418	0.112319	0.08782
0.069156	0.241755	0.106356	0.129442	0.040339	0.025732
0.199843	0.052436	0.054543	0.263578	0.034743	0.085316
0.084954	0.082869	0.082706	0.075885	0.156635	0.070066
0.102701	0.066222	0.11511	0.104375	0.12581	0.063211
0.200473	0.191769	0.049454	0.1813	0.033526	0.071128
0.060918	0.102164	0.133871	0.082473	0.131803	0.01916
0.100348	0.119836	0.05353	0.100628	0.024377	0.060927
0.072951	0.087285	0.054763	0.033668	0.027405	0.112536
0.135256	0.134667	0.050602	0.200906	0.03295	0.060655
0.119631	0.055873	0.114046	0.114563	0.117172	0.164144
0.139541	0.141511	0.197135	0.050783	0.036555	0.139575
0.098523	0.197785	0.010617	0.1994	0.068788	0.015368
0.064102	0.043215	0.270362	0.097184	0.043617	0.069586
0.088434	0.076725	0.122151	0.229842	0.050141	0.134862
0.097279	0.156374	0.082218	0.10844	0.222356	0.076849
0.203431	0.121238	0.118058	0.136774	0.172474	0.061012
0.116075	0.105252	0.094371	0.056921	0.07057	0.116244
0.104169	0.013702	0.05855	0.136351	0.050112	0.111328
0.214399	0.181886	0.093865	0.045782	0.305582	0.203466
0.046949	0.033512	0.050986	0.317272	0.08781	0.093482
0.150828	0.245851	0.089148	0.070312	0.133923	0.014991
0.059845	0.16631	0.040213	0.268934	0.078591	0.065517
0.143041	0.065573	0.019344	0.065982	0.149324	0.061132
0.179582	0.174761	0.264949	0.420237	0.039133	0.094294
0.047864	0.055717	0.087724	0.210254	0.026122	0.164848
0.008595	0.150012	0.081683	0.052082	0.095531	0.020398
0.088464	0.237166	0.027179	0.099948	0.116709	0.033724
0.139277	0.120105	0.11911	0.493976	0.120172	0.039343
0.392661	0.087163	0.176229	0.106855	0.054658	0.058196
0.094085	0.558241	0.167676	0.073773	0.133116	0.086419
0.156821	0.214397	0.134177	0.050175	0.204998	0.194006
0.08328	0.080156	0.075445	0.095168	0.080148	0.024967
0.152329	0.170652	0.035386	0.283995	0.05434	0.117571
0.285446	0.092706	0.097311	0.086561	0.063148	0.074926
0.151877	0.373002	0.14235	0.213017	0.037899	0.105982
0.452145	0.095146	0.237303	0.16515	0.004277	0.064371
0.165463	0.010619	0.252009	0.218308	0.036525	0.090562
0.238686	0.45282	0.125199	0.079486	0.058936	0.098691
0.129458	0.227094	0.112756	0.220236	0.131272	0.054537
0.092059	0.117621	0.057521	0.318171	0.126508	0.172119
0.07422	0.154466	0.131079	0.346487	0.013408	0.049239
0.094612	0.061874	0.027983	0.311089	0.069139	0.073772
0.098005	0.044534	0.130496	0.194913	0.066709	0.048443
0.07695	0.26033	0.294756	0.061472	0.112474	0.191554
0.125557	0.088968	0.303422	0.048264	0.07993	0.096517
0.1216	0.162109	0.121119	0.076028	0.042124	0.142866
0.026629	0.169747	0.042929	0.112202	0.206027	0.06958
0.151679	0.036724	0.202631	0.140513	0.052546	0.052491
0.127259	0.155067	0.061658	0.151227	0.065301	0.04803
0.037008	0.287453	0.035585	0.06793	0.090465	0.012919
0.046905	0.20773	0.068415	0.188571	0.051729	0.105492
0.064662	0.075308	0.162734	0.228869	0.086903	0.077312
0.105613	0.29437	0.469445	0.111303	0.100305	0.106339
0.054778	0.105909	0.10185	0.243128	0.103813	0.094026
0.08816	0.15168	0.134934	0.207123	0.160118	0.05959
0.249919	0.076712	0.078711	0.037208	0.039063	0.022916
0.17947	0.263965	0.25444	0.013347	0.053722	0.058013
0.145566	0.089011	0.075943	0.188811	0.243008	0.14976
0.233708	0.087337	0.213106	0.143521	0.07454	0.116224
0.161218	0.010725	0.219203	0.078008	0.054717	0.066469
0.053326	0.273606	0.090081	0.279668	0.105628	0.031472
0.081554	0.105621	0.112837	0.037025	0.06877	0.217028
0.3896		0.026273	0.062461	0.05143	0.156292
0.110747		0.041771	0.074346	0.231369	0.049755
0.19886		0.157518	0.284495	0.113309	0.069704
0.134028		0.086255	0.265765	0.21656	0.068094
0.466627		0.083664	0.027761	0.083258	0.042799
0.242336		0.081132	0.229075	0.073835	0.099181
0.223436		0.074756	0.02619	0.16284	0.089891
0.177368		0.079977	0.187736	0.08758	0.159428
0.244797		0.109721	0.139668	0.215598	0.137062
0.148844		0.030769	0.062313	0.07005	0.129195
0.119998		0.14604	0.050728	0.141643	0.027272
0.168064		0.176985	0.104337	0.107374	0.044508
0.163408		0.169401	0.068338	0.093839	0.154596
0.068554		0.294124	0.013365	0.049988	0.078018
0.034326		0.050599	0.172379	0.087928	0.086574
0.207754		0.020144	0.108424	0.047756	0.080604
0.13569		0.300697	0.158649	0.067063	0.054598
0.0919		0.170065	0.139088	0.023601	0.146406
0.275997		0.046423	0.068226	0.056553	0.072669
0.040667		0.21869	0.191728	0.115155	0.031153
0.101745		0.227059	0.100024	0.136632	0.066451
0.050153		0.182843	0.083781	0.062605	0.178262
0.175804		0.163127	0.053084	0.144992	0.010935
0.173086		0.049766	0.035736	0.159602	0.06108
0.072413		0.130141	0.276672	0.083081	0.028754
0.276056		0.498608	0.194101	0.121481	0.075162
0.153884		0.00532	0.121401	0.047555	0.09873
0.148146		0.123767	0.053456	0.163518	0.099437
0.175447		0.066512	0.070538	0.1217	0.037684
0.187161		0.06062	0.23488	0.090292	0.07858
0.169016		0.146828	0.114197	0.131317	0.028598
0.060952		0.141225	0.138272	0.035115	0.095156
0.145436		0.096011	0.085371	0.08219	0.163726
0.063458		0.066242	0.072121	0.040213	0.077176
0.110201		0.187081	0.082446	0.065393	0.039283
0.235118		0.048892	0.186125	0.150523	0.1125
0.273678		0.075422	0.259122	0.03397	0.02582
0.199978		0.129262	0.031559	0.151977	0.104198
0.103201		0.119722	0.188424	0.072307	0.061949
0.131496		0.108086	0.141709	0.018735	0.086569
0.260352		0.194477	0.132031	0.038771	0.043613
0.310197		0.091346	0.191975	0.12591	0.03079
0.111443		0.061897	0.284179	0.065983	0.047303
0.039198		0.114709	0.088235	0.027647	0.129535
0.293086		0.158884	0.169601	0.257317	0.110276
0.267446		0.075543	0.178224	0.101502	0.138897
0.136869		0.081798	0.356414	0.053499	0.06113
0.125798		0.102271	0.02787	0.118057	0.033516
0.008144		0.028441	0.107599	0.112265	0.059275
0.229113		0.433864	0.164345	0.059607	0.035205
0.073739		0.173046	0.290812	0.07317	0.051919
0.081048		0.05638	0.138192	0.12129	0.03334
0.091528		0.381248	0.122613	0.205623	0.163352
0.147929		0.155522	0.027341	0.01558	0.072567
0.139286		0.168729	0.115007	0.085964	0.032789
0.163228		0.185019	0.025508	0.06219	0.222037
0.322774		0.142429	0.085278	0.039939	0.147287
0.105793		0.156061	0.084469	0.065409	0.0822
0.302356		0.261697	0.081984	0.082655	0.160531
0.086798		0.074959	0.082751	0.132148	0.266837
0.074		0.03103	0.148629	0.225987	0.082255
0.042423		0.062698	0.075791	0.162072	0.0966
0.102181		0.100059	0.002667	0.126089	0.145807
0.201605		0.115307	0.15017	0.0463	0.071929
0.095519		0.079058	0.187163	0.080737	0.105695
0.092228		0.15645	0.010732	0.166952	0.201302
0.063927		0.047554	0.134124	0.181635	0.054481
0.290426		0.170184	0.017256	0.060528	0.070185
0.163442		0.14309	0.132697	0.172943	0.112752
0.222037		0.13712	0.332864	0.113205	0.052162
0.028391		0.215978	0.044863	0.003391	0.046458
0.05662		0.041442	0.225009	0.30231	0.188715
0.049106		0.236384	0.085108	0.021013	0.046099
0.090345		0.166028	0.080127	0.11623	0.144066
0.169913		0.114592	0.21624	0.054696	0.063428
0.172419		0.074896	0.067262	0.073489	0.029775
0.032465		0.140861	0.156901	0.095678	0.131807
0.053259		0.099395	0.285723	0.163563	0.0873
0.069661		0.191959	0.068504	0.07726	0.048538
0.252099		0.004513	0.266062	0.072381	0.057273
0.117589		0.041864	0.162126	0.00788	0.046485
0.257826		0.07265	0.180068	0.170509	0.108046
0.250441		0.216797	0.191016	0.029015	0.038533
0.132845		0.17283	0.102148	0.031604	0.027192
0.148816		0.046288	0.105117	0.107132	0.09773
0.053633		0.407278	0.170378	0.157655	0.195762
0.064776		0.136534	0.038897	0.378805	0.074339
0.329921		0.04352	0.330247	0.134894	0.06376
0.027594		0.05581	0.098878	0.083206	0.083197
0.168769		0.190236	0.323287	0.192262	0.053008
0.150801		0.211067	0.054101	0.039989	0.081446
0.271365		0.153234	0.151711	0.032316	0.058708
0.13181		0.01422	0.05613	0.154742	0.176005
0.071066		0.0474	0.211886	0.062488	0.180775
0.051471		0.290646	0.123542	0.072354	0.084242
0.115306		0.053399	0.243997	0.283451	0.172848
0.049725		0.030087	0.071338	0.20437	0.090764
0.087432		0.168918	0.033454	0.043749	0.068452
0.042869		0.161846	0.035651	0.079837	0.098406
0.162786		0.059039	0.040531	0.041234	0.028875
0.193089		0.108079	0.045512	0.080225	0.096014
0.055934		0.152042	0.087856	0.058841	0.021268
0.087816		0.136376	0.245217	0.054577	0.00964
0.054182		0.048401	0.214471	0.035394
0.075504		0.022989	0.061877	0.027362
0.086383		0.03559	0.127217	0.114742
0.26612		0.09625	0.092248	0.086444
0.272308		0.113592	0.202587	0.16789
0.278077		0.033293	0.16179	0.017975
0.015479		0.183822	0.138145	0.04374
0.223924		0.048557	0.075448	0.009087
0.099839		0.082068	0.360568	0.034687
0.099635		0.106572	0.139437	0.087517
0.281415		0.256701	0.093261	0.072661
0.19161		0.070821	0.092659	0.013229
0.17645		0.160738	0.043219	0.102618
0.035428		0.20057	0.21459	0.115649
0.152449		0.031575	0.076211	0.11889
0.139035		0.213534	0.635443	0.018699
0.242655		0.015569	0.101545	0.077501
0.09071		0.06026	0.023264	0.039016
0.302273		0.2121	0.198537	0.111941
0.163047		0.109816	0.045283	0.07254
0.331484		0.201733	0.232039	0.065289
0.139036		0.063502	0.081364	0.070145
0.090557		0.105514	0.133713	0.175461
0.18233		0.082019	0.154256	0.110742
0.060949		0.133087	0.066939	0.174648
0.246823		0.015397	0.051973	0.080855
0.181455		0.104153	0.070283	0.078935
0.036645		0.053421	0.117154	0.065889
0.089117		0.138433	0.045798	0.092008
0.186217		0.036337	0.07351	0.021623
0.403842		0.006388	0.046079	0.058051
0.19136		0.12653	0.076773	0.084227
0.12619		0.186429	0.078594	0.205467
0.108873		0.152222	0.084187	0.224757
0.153593		0.119163	0.10607	0.079018
0.099224		0.036763	0.10771	0.1079
0.082965		0.14594	0.19062	0.098023
0.028695		0.005803	0.030503	0.114684
0.375394		0.0321	0.11235	0.031039
0.089766		0.031688	0.077256	0.134452
0.032031		0.103261	0.158875	0.1312
0.117828		0.191082	0.258596	0.081327
0.069132		0.11228	0.375674	0.084547
0.131287		0.171631	0.089205	0.072415
0.207956		0.091822	0.132628	0.105581
0.323339		0.047549	0.079373	0.043789
0.146294		0.08781	0.026029	0.017345
0.06332		0.152504	0.058508	0.215414
0.151708		0.05254	0.071672	0.052638
0.208055		0.113026	0.353702	0.040349
0.03158		0.088572	0.089694	0.005809
0.204206		0.165822	0.102272	0.041386
0.162934		0.123619	0.062506	0.068953
0.094931		0.199487	0.185758	0.084741
0.233443		0.079779	0.10804	0.235754
0.142151		0.371764	0.070253	0.104902
0.248428		0.536122	0.044261	0.048995
0.104283		0.09899	0.182513	0.075747
0.164656		0.107404	0.316545	0.036081
0.194322		0.02482	0.264284	0.018976
0.185314		0.196903	0.502238	0.019913
0.273536		0.447042	0.033177	0.075347
0.158635		0.166368	0.029246	0.111018
0.076297		0.216798	0.030468	0.04718
0.128285		0.2051	0.299432	0.172859
0.051955		0.183658	0.183534	0.102416
0.172156		0.044998	0.040062	0.141144
0.214335		0.117445	0.205956	0.054346
0.110069		0.139025	0.140837	0.045509
0.079781		0.103784	0.061859	0.05961
0.116214		0.103268	0.159562	0.148622
0.102739		0.29107	0.009378	0.110825
0.079691		0.149121	0.147605	0.034132
0.164836		0.16632	0.072127	0.125589
0.21406		0.083788	0.126912	0.083478
0.0497		0.250031	0.158916	0.063784
0.08988		0.271015	0.066665	0.10844
0.094511		0.11017	0.15847	0.135232
0.081967		0.1192	0.144813	0.022886
0.032863		0.123428	0.215865	0.023316
0.014353		0.06511	0.213197	0.079079
0.208262		0.271931	0.061411	0.066034
0.069409		0.141991	0.066408	0.044811
0.323308		0.231573	0.071029	0.081136
0.005071		0.026005	0.41038	0.131936
0.09443		0.254142	0.104283	0.021071
0.428928		0.033795	0.255605	0.04174
0.079793		0.250622	0.14856	0.049504
0.035757		0.040783	0.106208	0.173924
0.17974		0.205142	0.107514	0.090292
0.026864		0.135234	0.271503	0.067664
0.152469		0.163243	0.079232	0.18963
0.042501		0.123513	0.375169	0.255605
0.07142		0.216	0.194047	0.035354
0.15028		0.017661	0.106023	0.043034
0.047052		0.114654	0.280609	0.110038
0.366856		0.073178	0.038896	0.170937
0.074936		0.230475	0.026196	0.209426
0.059043		0.088738	0.184725	0.086408
0.182338		0.088776	0.209961	0.076723
0.243191		0.189449	0.180184	0.07583
0.050847		0.179408	0.228183	0.197648
0.115013		0.085623	0.169306	0.105089
0.223024		0.047575	0.106249	0.079046
0.145683		0.044276	0.091757	0.144647
0.138487		0.066259	0.342845	0.035106
0.063107		0.29022	0.218783	0.041431
0.156878		0.164843	0.01032	0.140046
0.145123		0.051997	0.195485	0.079443
0.030779		0.15608	0.203001	0.07109
0.061592		0.107818	0.03747	0.058265
0.017797		0.056908	0.065457	0.041643
0.073385		0.161619	0.022855	0.108892
0.021528		0.172922	0.105897
0.150937		0.186398	0.125911
0.019134		0.089098	0.198575
0.188458		0.386171	0.242471
0.120754		0.216919	0.117429
0.044296		0.113399	0.103006
0.077142		0.108761	0.283189
0.09059		0.114451	0.051028
0.065593		0.108969	0.133424
0.167905		0.064779	0.244072
0.092513		0.180185	0.181911
0.152982		0.049484	0.103157
0.216253		0.322906	0.038824
0.145625		0.035935	0.051882
0.224615		0.170649	0.289539
0.061947		0.228087	0.201366
0.031414		0.07299	0.07568
0.26626		0.051507	0.224347
0.210222		0.034458	0.139387
0.069014		0.031785	0.16715
0.178762		0.04318	0.118808
0.104868		0.126471	0.058994
0.171303		0.154058	0.093357
0.120697		0.125875	0.138124
0.309623		0.240346	0.094056
0.096281		0.358847	0.114955
0.044412		0.246061	0.11644
0.414129		0.404648	0.075446
0.043129		0.104486	0.054323
0.092212		0.171417	0.024022
0.145044		0.100018	0.209765
0.206685		0.277182	0.345225
0.346097		0.064443	0.069472
0.016349		0.035166	0.300555
0.094749		0.038819	0.200589
0.122092		0.391664	0.162157
0.04609		0.018461	0.120542
0.134312		0.326286	0.185272
0.154053		0.296069	0.042306
0.30791		0.028004	0.244812
0.109879		0.040328	0.091242
0.116672		0.189129	0.222139
0.126781		0.329167	0.14552
0.281995		0.226953	0.262388
0.139071		0.132625	0.143578
0.035355		0.12154	0.103987
0.067127		0.077885	0.209476
0.318902		0.193034	0.02372
0.257824		0.335312	0.217888
0.140329		0.142938	0.086504
0.387834		0.13412	0.177302
0.101354		0.177971	0.208965
0.017085		0.085802	0.307065
0.223423		0.037912	0.036123
0.28702		0.154893	0.070117
0.250001		0.04121	0.204146
0.270472		0.155786	0.156565
0.30605		0.145167	0.127708
0.098245		0.080772	0.158864
0.270123		0.15383	0.162092
0.013373		0.071799	0.255935
0.142883		0.05467	0.13674
0.130602		0.077364	0.068666
0.083077		0.080902	0.059208
0.145194		0.060304	0.140187
0.291202		0.155512	0.078978
0.277485		0.130372	0.161289
0.184943		0.247133	0.140577
0.070059		0.171694	0.122243
0.050987		0.092609	0.468431
0.108938		0.321216	0.147691
0.078928		0.084088	0.382942
0.190881		0.185039	0.056253
0.259795		0.19911	0.049997
		0.077282	0.078769
		0.075744	0.263405
		0.056388	0.16026
		0.133578	0.22953
		0.103701	0.043103
		0.038704	0.200077
		0.023939	0.112514
		0.03196	0.038433
		0.084726
		0.041678
		0.106012
		0.127319
		0.273783
		0.236497
		0.095242
		0.06018
		0.061409
		0.098888
		0.012616
		0.015952
		0.094461
		0.145889
		0.152051
		0.270102
		0.097814
		0.093082
		0.240598
		0.078295
		0.050597
		0.06629
		0.128641
		0.381084
		0.220484
		0.05284
		0.27029
		0.130294
		0.211266
		0.029264
		0.105974
		0.038685
		0.275139
		0.084216
		0.173908
		0.030879
		0.172296
		0.240744
		0.163857
		0.092011
		0.134097
		0.073106
		0.075479
		0.162267
		0.018465
		0.053525
		0.066844
		0.242376
		0.165924
		0.148476
		0.09222
		0.076074
		0.079279
		0.168666
		0.037755
		0.101738
		0.142782
		0.245743
		0.143864
		0.16789
		0.08067
		0.022443
		0.072898
		0.056583
		0.026044
		0.418874
		0.080308
		0.032469
		0.073102
		0.120083
		0.089441
		0.085777
		0.30324
		0.015418
		0.185664
		0.155359
		0.052916
		0.202817
		0.137483
		0.110021
		0.125713
		0.126426
		0.158962
		0.060994
		0.09306
		0.050546
		0.155299
		0.26624
		0.095067
		0.254296
		0.202158
		0.167878
		0.031959
		0.138616
		0.136321
		0.093099
		0.237617
		0.067345
		0.090546
		0.061491
		0.033797
		0.120209
		0.136723
		0.210953
		0.166445
		0.19917
		0.195358
		0.137147
		0.159302
		0.118891
		0.117929
		0.114443
		0.09071
		0.006934
		0.091259
		0.165551
		0.148814
		0.030629
		0.165489
		0.116562
		0.09446
		0.088907
		0.02201
		0.216125
		0.028146
		0.10923
		0.030678
		0.165985
		0.159566
		0.082034
		0.040587
		0.132181
		0.111092
		0.223772
		0.249487
		0.273801
		0.072406
		0.224673
		0.040366
		0.157652
		0.065142
		0.203858
		0.06234
		0.167257
		0.095781
		0.071971
		0.166375
		0.119219
		0.114886
		0.174721
		0.163343
		0.037352
		0.021858
		0.110959
		0.166211
		0.125194
		0.008704
		0.236158
		0.081882
		0.095742
		0.101111
		0.150627
		0.161192
		0.068246
		0.11248
		0.149464
		0.047303
		0.142008
		0.149908
		0.041604
		0.079924
		0.045607
		0.117939
		0.169702
		0.063678
		0.126496
		0.399883
		0.107566
		0.174074
		0.007876
		0.090524
		0.125336
		0.231824
		0.129097
		0.155977
		0.190422
		0.157106
		0.235157
		0.027456
		0.120508
		0.037754
		0.189427
		0.114406
		0.223252
		0.107006
		0.217829
		0.025898
		0.190431
		0.076529
		0.123168
		0.206168
		0.068879
		0.032538
		0.057465
		0.046819
		0.22694
		0.05998
		0.225709
		0.211978
		0.177334
		0.132832
		0.121438
		0.080392
		0.097698
		0.102756
		0.164383
		0.110621
		0.028372
		0.201931
		0.152521
		0.110546
		0.10419
		0.376088
		0.026155
		0.104125
		0.025488
		0.23104
		0.216848
		0.07654
		0.210611
		0.213861
		0.048055
		0.073299
		0.068037
		0.075807
		0.039004
		0.056855
		0.10583
		0.040757
		0.011409
		0.046021
		0.200227
		0.158969
		0.204283
		0.059467
		0.205913
		0.042057
		0.101147
		0.195266
		0.076329
		0.134174
		0.042558
		0.133003
		0.120766
		0.33333
		0.085898
		0.418164
