# Supplementary material for: Endoplasmic reticulum–plasma membrane contact gradients direct cell migration
Source: Nature. 2024 Jun 12;631(8020):415–23. doi: 10.1038/s41586-024-07527-5 (PMC11236710; doi:10.1038/s41586-024-07527-5)
Supplement: Supplementary file 21 — Source Data Extended Data Fig. 4 [file 41586_2024_7527_MOESM21_ESM.xlsx]

## Sheet: Fig.s4c
NC siRNA-MAPPER/CaaX ratio
0.002852	0.00319004	0.00514235	0.00122631	0.0149168	0.0122665	0.00349482	0.00414334	0.00505099	0.00195397	0.00196458	0.00346736	0.00148637	0.00180615	0.00125043	0.00155598	0.0128511	0.000851053	0.0022363
0.00118612	0.0176764	0.0196374	0.00127044	0.0318738	0.0275875	0.00497459	0.0160952	0.0178839	0.0077748	0.00334921	0.0459985	0.00336085	0.00697482	0.00404493	0.0064596	0.0572749	0.00216822	0.00484991
0.00431358	0.0297535	0.0254489	0.00421795	0.0416611	0.0326384	0.0237105	0.0512038	0.0449572	0.0255947	0.0278289	0.124538	0.0150829	0.0327807	0.0589813	0.0186019	0.0528606	0.0289099	0.010751
0.016849	0.0511407	0.0693074	0.0277837	0.319804	0.0816351	0.0273598	0.0677335	0.00842146	0.0571451	0.0913723	0.27371	0.0476898	0.100062	0.165954	0.0666715	0.0912275	0.0499758	0.0210228
0.0553554	0.0674718	0.0642935	0.069107	0.121342	0.104687	0.0580234	0.0721766	0.0198713	0.118186	0.183797	0.258267	0.0775621	0.11008	0.143642	0.0809318	0.0652574	0.0987979	0.0344691
0.0797838	0.173361	0.107666	0.107437	0.45492	0.14351	0.112929	0.0992966	0.0135191	0.14178	0.35038	0.441991	0.132823	0.182804	0.192144	0.0897084	0.186544	0.139933	0.0674569
0.0610763	0.153031	0.138664	0.19419	0.814072	0.204157	0.231047	0.20472	0.0173665	0.156185	0.299366	0.533641	0.261973	0.280854	0.336508	0.140836	0.169518	0.231021	0.108952
0.126155	0.202174	0.198385	0.308806	1.40342	0.202782	0.36347	0.417211	0.0343835	0.200535	0.460684	0.888373	0.228202	0.450156	0.442356	0.206182	0.227976	0.247434	0.161367
0.150648	0.324941	0.360614	0.438023	1.68084	0.336272	0.464056	0.517202	0.0658458	0.242491	0.856583	0.857191	0.623666	0.723749	0.559045	0.236638	0.24191	0.36775	0.241051
0.115446	0.378624	0.36594	0.462686	2.65167	0.449243	0.606602	0.919078	0.070464	0.466929	1.41857	1.11469	0.921891	1.11478	0.857777	0.319224	0.430498	0.483289	0.260861
0.173127	0.397334	0.466933	0.619078	2.864	0.465819	0.815126	0.762996	0.293521	0.487107	0.985542	0.790906	1.27015	1.31082	1.69309	0.572044	0.5422	0.604124	0.274945
0.196091	0.607447	0.633428	0.777697	2.45166	0.761439	0.911424	1.09197	0.137759	0.631633	1.55893	1.04729	1.89241	1.52633	1.38119	0.784978	0.599084	0.738527	0.263368
0.291428	0.453834	0.487709	0.816716	1.84542	0.971961	0.753795	0.958522	0.349579	0.497278	1.48865	1.15297	1.34326	1.87409	1.28524	0.771049	0.574341	1.16261	0.273903
0.228343	0.636319	0.601797	0.78451	2.09995	1.05201	0.875608	0.951487	0.208676	0.433964	1.68746	1.40227	1.32285	2.26905	1.25362	0.712725	0.932872	1.19463	0.246981
0.344924	0.5964	0.849347	1.01019	2.2801	1.33148	0.918942	1.39475	0.410156	0.622404	2.10047	1.48299	1.57001	1.91515	1.20374	0.676159	1.13333	1.51083	0.284809
0.276217	0.428133	0.791089	1.02069	2.93786	1.51196	0.783165	1.29398	0.249126	1.14164	1.4177	1.42474	1.4297	1.42136	1.36104	0.75484	1.38803	1.93833	0.231113
0.270156	0.291782	0.732897	1.08253	1.99973	1.14327	0.702051	1.08756	0.294529	0.783965	1.04867	0.561403	1.86584	1.73721	1.68596	0.715505	1.07485	1.7852	0.237888
0.479354	0.139753	0.480967	1.11228	1.61915	1.28924	0.612519	0.341038	0.546483	0.397396	0.742143	0.366016	1.2999	0.803675	1.58094	0.918489	1.37173	1.64121	0.280112
0.273767	0.233447	0.495181	0.521586	0.457457	1.1503	0.665034	0.119935	0.699167	0.255123	1.00053	0.201649	1.21907	0.674783	1.25596	0.734196	1.44168	0.69063	0.20581
0.300738	0.355025	0.165613	0.107662	0.147038	0.566436	0.618958	0.0487771	0.986237	0.139937	0.721468	0.0813248	0.0038676	0.0116798	0.593509	0.373491	1.63589	0.806768	0.0534218
PTP1B siRNA1-MAPPER/CaaX ratio
0.00177448	0.00204781	0.00647063	0.00432468	0.00118677	0.0020044	0.00272224	0.0383235	0.00190851	0.00258712	0.00189265	0.0036103	0.00144687	0.00351228	0.00491719	0.0034261	0.0108645	0.00372113	0.0172952	0.00182047	0.0023248	0.00266082	0.00163459	0.00212079	0.0020859	0.00563967	0.00177827	0.00171761	0.00688518	0.00128534	0.115632	0.00383196	0.00140907	0.00154915	0.00415488
0.00473512	0.00337272	0.0390219	0.00496699	0.00360428	0.0235865	0.0196233	0.0760589	0.00647878	0.00244499	0.00205574	0.00446971	0.00360367	0.0200217	0.00848131	0.0283914	0.0298634	0.0165708	0.0682944	0.00225151	0.00205404	0.00366232	0.00149694	0.0020364	0.00171501	0.0134764	0.00418351	0.00217589	0.0649451	0.00469744	0.336376	0.0128092	0.00145653	0.004779	0.027771
0.00927609	0.00800831	0.0782956	0.00986302	0.00478821	0.0475651	0.0374254	0.00787177	0.0113421	0.00414356	0.00223274	0.0157216	0.00512049	0.0331486	0.0263788	0.0441714	0.0286599	0.0303554	0.15291	0.00335384	0.00392733	0.00475296	0.00775887	0.0217664	0.00235461	0.0279827	0.00781786	0.0170319	0.122681	0.0234004	0.359731	0.0250277	0.00323365	0.00638452	0.0600293
0.0207102	0.0187383	0.103362	0.0184992	0.00631768	0.101185	0.0786398	0.0468722	0.0257108	0.0125247	0.00264151	0.0497115	0.0137356	0.0554	0.0446667	0.0914277	0.0301405	0.0693494	0.317055	0.0160426	0.00447927	0.00478553	0.0175279	0.0519831	0.00267411	0.0401299	0.0207272	0.0449538	0.215065	0.0292908	0.290798	0.0475355	0.0217138	0.016901	0.115012
0.0618707	0.0262387	0.187918	0.0373962	0.0184397	0.106575	0.123735	0.0500321	0.0799429	0.0356895	0.00312407	0.0716307	0.0491865	0.0862971	0.0585937	0.113512	0.0295672	0.0639174	0.411838	0.0464356	0.018638	0.0430865	0.0380029	0.117197	0.00545877	0.0683085	0.0673511	0.0650434	0.221849	0.0577634	0.269063	0.0414417	0.0522189	0.0636302	0.181557
0.0856251	0.055074	0.216465	0.079604	0.024305	0.206823	0.220051	0.0742962	0.11193	0.0370514	0.00819679	0.0835841	0.0635947	0.085531	0.112717	0.165199	0.0696938	0.169903	0.43033	0.12427	0.0228887	0.0684355	0.0665422	0.146892	0.01177	0.117977	0.106612	0.17391	0.271023	0.102414	0.280376	0.088782	0.0832461	0.0863644	0.357049
0.145282	0.0668416	0.334397	0.121364	0.0480689	0.294624	0.308925	0.132788	0.181595	0.0864959	0.0185087	0.165894	0.0796068	0.133333	0.108014	0.183107	0.0476912	0.236308	0.660527	0.159776	0.047372	0.117385	0.0966615	0.29772	0.0204701	0.175369	0.118918	0.335466	0.429465	0.137541	0.209018	0.115811	0.135111	0.104755	0.385144
0.211509	0.110883	0.333717	0.275121	0.0899845	0.345334	0.233114	0.176635	0.255769	0.130431	0.10542	0.232352	0.134063	0.212275	0.110185	0.284774	0.0559626	0.415051	0.641297	0.191615	0.0480385	0.120212	0.107816	0.36488	0.110128	0.313344	0.154789	0.42665	0.769326	0.224784	0.208252	0.199625	0.115377	0.171747	0.3105
0.228751	0.15647	0.566375	0.381472	0.111323	0.394134	0.454558	0.280886	0.300167	0.187353	0.201725	0.262394	0.191508	0.238748	0.187575	0.3265	0.0337712	0.583668	0.718554	0.311345	0.109444	0.134829	0.168639	0.498347	0.232249	0.362124	0.243546	0.548985	0.887367	0.263722	0.287512	0.325088	0.147502	0.250216	0.600535
0.323633	0.242883	0.541568	0.53666	0.265769	0.570017	0.504638	0.329364	0.41564	0.334511	0.205651	0.294331	0.253126	0.370624	0.299875	0.565462	0.0501674	0.819975	0.616839	0.326671	0.105531	0.200559	0.220895	0.51328	0.392314	0.356485	0.273287	0.739854	1.04254	0.344046	0.331782	0.469191	0.294529	0.331389	0.598268
0.380515	0.409429	0.488885	0.807197	0.333043	0.603715	0.396412	0.596402	0.487556	0.51153	0.400866	0.348172	0.280498	0.615748	0.345643	0.858396	0.0306338	1.42094	0.776323	0.417264	0.130613	0.30398	0.334	0.606698	0.466958	0.48339	0.416456	0.835964	0.746449	0.52725	0.319453	0.545437	0.50011	0.397985	0.534087
0.583737	0.557282	0.518476	1.1671	0.395806	1.06871	0.434162	0.907736	0.72069	0.836641	0.881676	0.374986	0.476566	0.748559	0.422299	1.02785	0.0226653	1.80678	0.85578	0.348346	0.134222	0.516049	0.496554	0.50531	0.694782	0.6084	0.389219	0.853185	0.86296	0.554006	0.294142	0.728982	0.62922	0.612511	0.545003
0.690319	0.771259	0.600533	1.49163	0.560095	1.01756	0.440222	1.402	0.852913	0.955169	0.761184	0.366335	0.516891	0.638477	0.433345	0.813493	0.0232031	1.67022	0.8867	0.410398	0.139692	0.593962	0.595463	0.651139	0.50189	0.766451	0.336466	0.610605	0.903506	0.83944	0.376221	0.845434	0.684014	0.652701	0.60597
0.877769	0.781587	0.818671	1.87157	0.534007	1.70408	0.519555	1.12864	1.08418	1.14719	1.097	0.490226	0.722129	1.23445	0.465766	1.77306	0.183604	2.09686	1.04343	0.431671	0.172916	0.660374	0.771274	0.737691	1.23441	1.02804	0.312411	0.763169	1.51899	0.711847	0.369073	1.23414	0.811023	0.914975	0.697052
1.35415	0.818885	0.638949	2.50644	1.09415	2.15169	0.632645	1.52955	1.64099	0.917243	1.11092	0.607793	0.864235	1.24082	0.758204	1.72302	0.319518	1.88235	1.07671	0.531004	0.192225	0.536319	0.711606	0.754096	1.29822	0.991266	0.345274	0.811026	1.63753	0.751404	0.34182	1.67624	1.21859	1.10053	0.826998
1.15904	1.05002	0.588685	1.78494	0.849755	1.15952	0.544664	1.52119	1.37392	1.01028	1.31223	0.797133	0.933663	1.27848	0.866587	2.15111	0.348914	1.82848	1.25396	0.549897	0.187647	0.464499	1.25342	0.668251	1.83915	0.836159	0.283497	0.974021	1.4228	0.682609	0.368217	1.69742	1.96475	1.20032	0.725324
1.14622	1.05706	0.254168	0.768773	0.833869	0.81479	0.580631	1.37076	1.37703	0.845195	2.46372	0.647584	1.01457	0.924772	0.830483	1.5013	0.353292	2.08189	0.857379	0.425169	0.162593	0.490361	0.824409	0.716675	1.63086	0.860315	0.281612	1.23081	1.34034	0.540215	0.346325	1.46864	1.64075	1.26947	0.763791
1.16923	0.544439	0.171705	0.525775	0.271396	0.484179	0.734597	1.76129	1.41815	0.591092	1.58868	0.481346	0.882722	0.524227	1.04076	1.27587	0.402691	1.72391	0.933105	0.408888	0.171354	0.425941	0.439788	0.589788	2.55886	1.08142	0.261506	0.712003	1.10241	0.45277	0.50249	1.47527	1.28661	1.10338	0.952492
1.30492	0.173144	0.174573	0.407024	0.0319464	0.615037	0.654823	1.38861	1.54663	0.376277	1.82801	0.376032	0.837183	0.246697	0.367219	0.531358	0.275096	1.55213	0.30104	0.2932	0.138814	0.342228	0.348593	0.605769	1.04488	0.343634	0.223895	0.391088	0.744836	0.257631	0.14876	0.852912	0.906245	1.05047	0.7362
0.46147	0.0833522	0.0216197	0.0308541	0.0229337	0.224998	0.0628805	0.339289	0.616973	0.134135	1.06906	0.108821	0.350562	0.0949498	0.00640992	0.380643	0.110954	0.165451	0.0816797	0.248256	0.0478258	0.213106	0.0763017	0.118684	0.00590379	0.00363238	0.0566401	0.0305351	0.137763	0.174283	0.0640807	0.0872046	0.440896	0.44595	0.0235104
PTP1B siRNA2-MAPPER/CaaX ratio
0.00153692	0.0346935	0.0011356	0.00337036	0.00240259	0.00158007	0.001412	0.00167955	0.00278112	0.0050802	0.00126518	0.00206072	0.00166412	0.00098987	0.00170061	0.0014313	0.0020215	0.0032857	0.00181742	0.00332334	0.00396612	0.00214382	0.00312951	0.00612627	0.00185219	0.0012625
0.0016196	0.145924	0.00214028	0.0089583	0.00620978	0.00130107	0.168384	0.0210351	0.0055218	0.00606778	0.00167394	0.00185976	0.00147268	0.00990499	0.00222818	0.00293868	0.0230129	0.00992613	0.00208717	0.00864377	0.00312886	0.00796068	0.0177674	0.0267286	0.0219013	0.00117466
0.00439553	0.26417	0.0270464	0.0537276	0.0227359	0.00566331	0.699542	0.0175388	0.0143042	0.009329	0.00553302	0.0233886	0.00165881	0.00315208	0.00505519	0.00697208	0.0805296	0.0115695	0.00119221	0.0162612	0.0201709	0.0421011	0.0298467	0.0413236	0.0317181	0.0053257
0.0528568	0.319013	0.0280149	0.103606	0.026003	0.0248026	1.12644	0.0686387	0.053832	0.0107617	0.0207555	0.0342848	0.00753857	0.0129133	0.0304946	0.0265895	0.0670079	0.0429612	0.0103837	0.0304892	0.024043	0.0909745	0.0708256	0.0477527	0.0261657	0.0527471
0.129589	0.454588	0.0349559	0.112565	0.0459223	0.0408993	1.11554	0.0983373	0.0406055	0.00934919	0.0946757	0.0703946	0.0214646	0.0567074	0.0386801	0.054636	0.0844691	0.0423517	0.0415306	0.0311276	0.041033	0.148109	0.241078	0.0709512	0.0807679	0.143609
0.161248	0.686	0.107572	0.155397	0.102264	0.0745271	0.997337	0.110399	0.0704957	0.0104976	0.150864	0.180263	0.0654084	0.10524	0.0871165	0.0881454	0.122962	0.0893236	0.0599262	0.0300801	0.0729635	0.184572	0.325263	0.125207	0.134338	0.278627
0.166816	0.857987	0.169794	0.230786	0.262725	0.0751135	1.44463	0.149805	0.119782	0.00290808	0.253546	0.333918	0.119635	0.164247	0.0968886	0.164817	0.121658	0.156876	0.14876	0.0377527	0.105331	0.199961	0.317569	0.183412	0.183655	0.329721
0.414751	1.15963	0.245731	0.247031	0.413881	0.107226	1.48171	0.171439	0.132678	0.0271308	0.533244	0.153096	0.145067	0.205333	0.09976	0.242408	0.130811	0.151781	0.23746	0.0901697	0.174969	0.312738	0.64239	0.273454	0.269759	0.279598
0.393464	1.35552	0.318164	0.355914	0.608121	0.140558	1.24241	0.357726	0.218555	0.094191	0.639942	0.323754	0.191071	0.295922	0.169897	0.317804	0.235168	0.258352	0.307922	0.0919548	0.313823	0.325942	1.08349	0.464506	0.33208	0.500569
0.559551	1.2401	0.795227	0.546571	0.874135	0.171701	1.90932	0.566663	0.297494	0.198127	0.848818	0.42454	0.354803	0.316548	0.224447	0.428227	0.24592	0.326749	0.614494	0.171698	0.292592	0.340469	1.30093	0.638993	0.417455	0.960704
0.475659	1.19724	0.813063	0.590066	0.855628	0.27294	1.46794	0.556572	0.40864	0.270612	0.790893	0.435389	0.54074	0.303399	0.298992	0.356185	0.183747	0.504595	1.38684	0.194947	0.420518	0.444665	1.6327	0.762971	0.427721	0.958461
0.539499	0.930594	1.36453	0.612266	0.905816	0.375959	2.18442	0.569524	0.753818	0.381336	1.00342	0.456091	0.78003	0.305756	0.31168	0.380952	0.249091	0.523857	0.988484	0.296687	0.496353	0.481268	1.65316	0.704578	0.731015	0.823519
0.710545	1.0868	1.42644	0.863896	1.07055	0.532294	2.18185	0.547082	0.922351	0.426378	1.04661	0.502336	1.34472	0.30875	0.295088	0.407083	0.327106	0.699154	0.942814	0.366766	0.533003	0.451317	1.52698	0.815373	0.601079	1.17119
0.645327	1.14171	1.15352	0.700109	1.02106	0.60457	2.35584	0.745446	0.875229	0.539028	0.750565	0.541976	1.46732	0.456479	0.37475	0.397601	0.317494	0.746781	0.978283	0.479423	0.578167	0.455417	1.4997	0.730839	0.858932	1.29483
0.616031	1.09994	1.08318	0.711012	0.728586	0.757829	3.48718	0.953419	0.861018	0.381016	0.4617	0.343095	1.22765	0.404845	0.47969	0.439723	0.327218	0.721054	1.24066	0.395826	0.765013	0.486185	1.7584	0.713376	0.709736	1.35202
0.761927	1.04659	1.05344	0.824553	0.891299	0.987251	1.38831	0.842715	1.47376	0.192399	0.308205	0.313171	1.42681	0.374278	0.385642	0.373718	0.368555	0.716735	1.09044	0.371783	0.668838	0.568431	1.76489	0.99227	1.31384	1.81117
0.740696	0.77811	1.17774	0.537199	1.00109	1.06855	0.874409	0.732375	1.41841	0.0674921	0.201911	0.62107	2.05351	0.28118	0.44661	0.497298	0.254498	0.787496	1.32014	0.513902	0.551747	0.521949	2.36655	1.02806	0.944555	1.48298
0.67194	0.916714	1.68332	0.44674	0.997308	1.27141	1.13073	0.495231	1.27282	0.262358	0.0391241	0.932235	2.14469	0.172154	0.304147	0.350014	0.115579	0.817842	1.5415	0.383312	0.576105	0.432229	2.10499	1.09637	1.42868	0.99731
0.628744	1.38343	2.16591	0.473465	1.07123	0.532358	0.310191	0.392381	1.30709	0.0577976	0.00483768	0.643593	1.58795	0.130847	0.197575	0.0559967	0.0510543	0.388411	1.20568	0.361849	0.414143	0.274184	2.35601	0.982212	0.918044	0.833116
0.0699881	0.672718	1.87274	0.0463389	0.463215	0.13859	0.00271759	0.109897	1.29188	0.0627202	0.00230639	0.0917109	0.362953	0.0968765	0.0954781	0.00347338	0.0085097	0.233785	1.10316	0.584752	0.33369	0.0451156	1.25765	0.839234	0.224995	0.11393

## Sheet: Fig.s4d
NC siRNA-pTyr/CaaX
5.92589	3.20694	4.5082	3.35103	5.69274	2.37284	3.42776	3.49939	3.8327	3.8531	11.0864	5.86793	3.38208	3.42147	3.46686	3.32576	4.53223	2.15882	4.44701
2.46841	4.01865	2.40802	3.54021	3.21292	1.64525	3.40608	1.91565	2.40202	1.98904	4.19682	3.75258	2.14618	3.16481	1.7683	2.54047	4.01137	1.89114	3.56376
1.98812	2.42258	2.10825	3.49404	2.20429	2.1997	3.04949	2.46042	2.56738	2.34352	3.04762	3.14509	1.98257	3.51962	2.78144	1.91353	3.35024	1.95574	3.03804
2.23785	3.11644	2.95702	2.6793	1.99649	2.46382	2.2971	1.86014	1.91659	2.33283	1.76158	3.5529	2.1249	2.63207	2.29762	2.38257	2.67395	1.05495	2.63499
2.08093	3.32026	2.93434	1.75154	2.24638	1.84256	1.79486	1.82776	1.59094	2.11775	1.62752	3.26305	1.36212	2.9709	3.56849	1.87125	2.53168	1.11575	2.62652
3.16213	2.00088	3.28025	1.43092	1.81632	2.72037	1.70532	1.90649	1.66166	2.41069	1.81993	3.12815	1.85303	3.82343	2.76701	1.69632	2.12418	1.62445	1.60615
2.44995	2.77225	3.22907	1.88703	1.73138	2.90971	2.14236	1.78595	1.51062	2.70464	2.56435	4.16828	1.27723	2.69513	2.66187	1.99146	1.98047	1.76511	2.30569
1.60149	2.61913	2.75446	2.0559	2.31931	2.45069	2.30005	1.82036	1.44005	2.53918	3.42678	2.75348	1.44224	1.90619	3.51364	2.1107	2.04941	1.89988	2.40685
1.63287	3.01056	2.90283	1.93122	2.06696	3.21607	2.49151	2.03137	1.2836	2.61557	3.09813	4.05686	1.56506	1.68601	2.23588	2.81239	2.51137	1.71952	1.95765
1.54444	3.1058	3.07121	2.68298	2.16536	2.85264	2.6168	1.59293	1.59933	2.57318	3.11882	2.73703	1.63462	1.62184	2.79754	2.46662	2.87687	1.53042	2.07459
1.53128	3.39121	3.40602	2.8168	3.33705	2.78066	2.23798	1.64876	1.10624	2.93249	3.54775	2.58167	1.38793	1.62091	2.99622	3.18188	3.0526	2.19765	2.55219
2.01889	2.84856	2.91436	2.83751	3.9428	2.58339	2.12547	1.5015	1.53657	2.75389	3.57494	2.85209	1.35335	1.92473	1.97895	2.83535	2.57915	1.96631	2.56978
1.92193	2.83125	2.89919	2.64386	2.85893	1.95004	2.17125	1.82049	1.65912	2.70013	3.12288	2.82223	1.00719	1.106	2.35609	2.68486	3.21526	1.67131	2.91426
2.16817	2.167	2.93641	2.44715	2.22684	2.39186	2.44134	1.83002	2.29816	2.65411	2.35869	1.99678	1.93377	1.00162	2.41508	2.59196	2.72967	1.64974	2.01615
2.09726	1.42448	2.20955	2.02503	2.27747	1.42421	2.35997	1.46118	2.74695	2.25411	1.80286	2.1063	1.45262	1.21576	2.2671	2.92635	2.80811	1.34782	2.21869
1.78325	2.55193	2.17095	1.83748	1.85286	1.37933	1.65804	1.35842	2.00485	1.40048	1.80799	1.40539	1.52373	1.2975	1.18157	2.28381	1.92708	1.41379	2.28391
1.98146	1.80888	1.7523	2.09838	2.43706	1.37883	1.81754	1.09505	1.59991	1.58496	1.51339	1.14873	1.2482	0.941598	1.53436	2.35002	2.56671	2.89987	2.12815
2.26673	2.27465	1.09366	1.77873	1.97685	1.25776	1.26667	2.87509	1.97131	1.37234	1.82038	1.12302	1.15789	0.843521	1.29107	1.91109	2.86752	1.37825	2.21155
2.43861	1.80456	1.16726	1.89659	2.18612	1.02352	1.01467	1.75179	1.43428	1.33509	1.52088	1.75599	0.930672	0.875511	1.1731	1.90669	2.2045	1.12814	1.55441
3.24198	1.29915	1.65421	1.23669	2.80048	1.70892	1.38692	2.1237	1.69079	1.51121	1.48647	1.97867	2.08978	0.78346	1.20929	1.99227	1.67264	1.4201	1.38222
PTP1B siRNA1-pTyr/CaaX
2.27614	2.6642	0.966596	2.75751	3.19072	1.62416	2.78503	4.31376	2.52758	4.19457	2.05297	3.06201	2.22175	1.99703	2.29596	1.96214	2.89265	4.64953	2.23225	2.68798	1.90919	3.49488	4.94907	3.34374	3.16726	2.63625	3.57196	3.89025	1.89211	2.67459	1.51642	2.77139	2.84744	2.54752	2.79744
1.86682	2.24228	1.54351	1.81895	2.78068	2.26268	2.79202	3.59221	2.0304	2.35482	3.06818	3.18991	2.47902	1.81936	1.85496	2.07846	1.79871	3.32828	1.67879	2.97785	2.43515	3.41851	2.52461	3.1594	2.22288	2.59614	2.88907	1.97389	2.07962	3.63824	1.65743	2.59921	1.97965	2.69165	2.83597
2.20681	2.75348	2.29247	1.89546	2.02319	2.89763	2.84688	2.96434	2.351	2.81287	2.25213	4.11495	1.84489	1.68712	1.2987	2.29021	1.20191	3.02903	1.597	3.07694	2.96655	3.14614	3.19786	2.59139	2.28757	2.57189	3.02723	2.42866	2.34486	3.37378	1.82687	3.44162	2.76887	1.99087	2.94299
2.23453	2.11136	1.50135	1.87703	1.78672	3.69247	3.41068	3.20233	2.38066	2.32464	2.25191	3.18092	2.14304	1.98856	1.57703	2.20124	2.403	4.15307	1.46859	2.74152	2.61185	2.44125	3.72792	2.70276	1.81516	2.15787	2.98784	2.24722	2.36137	3.82412	2.03398	3.33658	2.29291	2.22825	3.68949
2.03019	2.24193	1.76202	1.81838	2.81176	2.78342	2.83035	3.00729	2.18661	2.93845	1.5263	3.91226	2.09177	2.00171	1.75799	2.88418	3.11762	3.79402	2.12806	2.80725	2.55409	3.15703	3.24577	2.51799	1.77269	2.10209	2.27002	2.84031	2.5772	2.73843	1.84699	3.09038	2.18696	2.19414	2.79539
1.75633	1.93028	1.5015	2.15674	2.02739	2.09952	2.43694	4.16822	1.89145	2.89061	2.42955	2.72739	2.3364	1.30948	1.1884	2.52677	2.39751	2.85918	2.5701	3.3526	3.43159	4.45584	2.92174	2.77937	2.42375	2.0499	1.37424	2.1052	2.089	2.92315	2.66742	4.32663	2.60848	2.51055	2.58011
1.32676	1.88199	1.38349	2.05818	1.93404	2.63415	3.08447	2.47324	1.44937	3.91017	1.76279	3.40887	2.22345	1.73743	1.12401	2.49406	2.54471	2.66694	1.93987	2.23943	2.26753	3.54817	2.53327	2.51736	2.35799	2.6137	1.82597	2.19155	1.92056	3.3273	2.29061	2.71437	2.75124	2.27033	3.39786
2.15511	1.77505	2.27187	3.0806	2.1321	2.43172	3.20497	2.72522	2.30915	3.41132	2.31894	2.73968	2.58637	1.46399	1.21387	1.75131	1.88948	3.79459	1.81678	1.80591	2.54631	2.78724	2.71823	3.42896	2.59573	1.79635	2.30807	2.80121	2.53257	2.46423	2.02387	3.95727	1.86058	2.65914	3.11134
1.84493	2.41071	2.12727	2.27156	2.01617	2.95939	2.67662	2.8124	1.94676	3.13507	2.48513	2.50834	1.82771	2.31021	1.83233	3.00493	2.72417	3.20244	2.19343	2.23004	1.52978	2.68888	3.57544	3.86431	2.22156	1.78113	2.08831	2.69878	1.87679	2.82981	2.25351	3.43426	2.05234	1.86041	2.60375
2.02528	1.93779	2.22539	1.68504	2.26826	2.20524	2.56443	2.26375	2.15378	3.1824	2.46843	2.34338	2.24477	1.69886	1.64992	2.83644	2.94248	3.77421	2.483	1.92122	1.92174	2.96732	2.90542	3.43361	2.25859	1.54379	2.72488	2.82989	2.00529	3.00108	1.99297	3.26842	2.17176	2.36433	2.72718
2.3864	2.13115	2.83602	1.05956	2.02874	1.97344	1.9265	1.99094	2.46402	2.85629	1.88669	2.99788	2.177	2.16217	1.44519	3.39534	3.51129	2.86585	1.85957	2.65876	1.41951	2.06713	2.06369	3.66758	2.60896	2.11452	2.3909	1.57119	3.60129	3.02137	2.2329	3.15936	1.92699	2.18253	2.06763
1.89086	2.66979	2.5221	1.46905	1.76649	2.82636	1.91365	2.56281	1.96277	3.35445	1.88353	4.12625	2.36173	2.64406	1.469	3.33562	4.01853	3.28239	1.67159	5.44334	1.52548	4.42787	2.4293	2.77869	1.97784	2.07775	2.57034	1.83464	2.15659	2.27142	1.89091	2.45058	1.69949	2.32235	2.1461
2.04344	3.3333	2.64609	1.03265	1.60293	2.90878	1.94934	3.60968	2.13399	2.40984	1.38693	3.95085	2.10078	2.92352	1.66721	2.28884	2.18617	2.34466	2.36706	1.84247	2.63483	3.0603	2.57785	4.23593	2.35414	2.89648	2.2823	1.57032	3.22108	2.0927	1.51112	1.9631	1.69862	2.05562	1.97423
1.78455	2.29024	3.31672	0.829126	1.35184	1.77111	2.06275	2.73498	1.82939	2.13904	1.39213	3.92988	1.46901	3.26606	1.66107	2.15996	2.34183	2.76713	1.62416	1.25715	1.93949	2.03387	2.80005	3.23365	1.89496	1.26592	2.18303	1.12098	3.39125	2.74399	1.87504	2.35316	1.3436	1.44294	2.33023
1.93945	1.75362	1.92018	0.84836	1.03472	2.08142	2.89596	1.25757	2.00172	1.27082	1.58013	2.69578	1.29156	2.18139	1.75166	1.77382	2.64444	2.57378	1.43862	1.78805	1.59072	3.29085	2.06164	2.86579	1.70061	1.41601	2.65453	1.25059	3.52518	3.0668	2.00142	2.44173	1.07979	1.26254	3.20079
1.38985	1.84501	1.61449	0.88398	1.07335	1.48255	1.97426	1.52545	1.39417	1.43431	1.19511	2.30856	1.39269	2.68044	1.74223	1.15908	3.16045	1.85162	1.39146	0.958373	1.45073	3.08477	1.72158	2.39005	1.19453	1.63286	2.42604	1.74035	3.36446	2.11883	1.51414	1.93637	1.07424	1.37165	1.82153
1.52895	1.44818	1.57343	0.999743	1.55571	1.2102	1.90009	1.41371	1.55645	0.893454	1.11061	2.12606	1.70148	1.81456	1.33631	1.39143	3.5327	1.98035	1.41371	0.930141	1.15362	2.64025	1.59564	2.41551	1.18004	1.47263	1.9987	1.8232	1.87109	1.59685	1.94725	1.19653	1.3342	1.64846	2.03211
1.52336	1.42133	1.46	0.927584	1.35945	1.19799	1.34531	1.4337	1.55045	1.10938	0.958637	1.62938	1.23753	2.10903	1.19098	1.07937	3.92235	1.70634	2.34305	1.09123	1.2036	1.53433	1.30765	1.80584	1.13425	2.32109	2.18094	2.2051	2.98827	1.40225	1.81414	1.24037	1.59399	1.22072	1.39941
1.53414	1.42291	1.6402	1.09986	0.907513	1.24144	1.74375	1.33934	1.5814	1.07272	1.19868	1.59539	1.16402	2.01616	1.02925	1.07798	3.42824	1.73621	2.81232	0.89345	1.22923	1.52282	1.14073	1.95202	1.03898	4.19059	1.3085	2.68802	2.47929	1.84343	1.46768	1.24709	0.928799	1.11342	1.64009
1.40665	1.3044	1.40733	0.353794	0.36164	1.58249	0.88925	1.23568	1.46641	1.24686	0.883778	1.1257	1.0437	1.23	0.833744	0.750424	3.223	1.6642	3.73373	1.30898	1.562	2.02796	1.04305	1.87465	0.693782	0.452898	0.887589	2.07376	1.86151	2.31828	1.33449	1.52201	0.876287	1.06241	0.999393
PTP1B siRNA2-pTyr/CaaX
1.25867	4.15235	3.08085	3.88317	5.00506	1.75724	1.34781	2.60831	1.64495	1.34172	0.998052	2.29659	2.09614	0.863824	3.79502	3.61237	0.792572	2.35794	2.21805	1.67337	1.32974	2.21537	3.48329	3.52122	2.66499	2.25929
0.738953	5.78052	1.38293	2.09546	2.33774	1.5998	2.04235	1.98345	2.0968	1.28877	1.33819	2.8294	2.59984	2.04432	1.90569	2.08762	2.11134	2.08815	3.81414	2.71496	1.63565	1.32217	3.26252	1.78814	1.88177	3.34723
1.24168	5.42142	2.2286	3.1525	1.78972	1.67696	2.72703	1.63496	1.86326	1.44209	1.41261	2.23662	3.54342	1.72634	2.34244	1.65782	1.72185	2.36819	2.7267	2.49806	2.5435	0.946199	3.41004	2.47031	2.13267	3.35091
1.86414	5.44104	1.6957	3.18178	2.97383	1.61116	2.09731	1.783	2.05973	1.29035	1.05467	1.68467	3.36957	2.14705	2.53171	1.59038	2.21815	2.20491	2.42485	1.6256	2.42075	1.05302	2.7503	2.33145	1.3125	2.52483
2.68628	4.44921	1.44579	3.87491	3.226	1.85339	2.66927	1.80041	2.35691	1.43169	1.43922	2.03387	2.72747	3.21057	3.44514	1.88782	2.83935	2.15233	2.53359	1.95274	2.80286	1.61347	3.78715	1.92967	2.33293	3.80777
2.40045	4.2595	1.64304	1.98598	2.7761	1.61014	2.98454	2.86623	3.77579	1.80583	1.30097	2.45194	2.94271	2.52302	2.18756	1.3987	1.84531	2.16754	2.13673	1.8919	3.12655	1.75845	3.01365	2.70697	2.35174	2.98454
3.19512	5.58686	1.73976	3.27545	2.92354	2.24967	3.11338	1.35489	3.30696	4.1296	1.01104	1.59997	3.74147	3.19927	1.87011	2.51627	1.78212	2.56731	2.00294	2.15989	4.2368	2.56389	3.33741	2.12657	1.93509	2.6642
4.09891	5.07841	1.54684	2.98042	2.60605	1.60816	2.27558	2.973	2.56567	5.93503	1.67535	2.05889	2.12875	3.21583	2.41398	2.69117	1.58936	2.80325	1.68978	2.52742	4.48063	1.88781	2.51258	2.49179	1.84674	3.29565
3.71174	4.29928	1.87211	3.53467	3.05589	1.632	2.77192	2.15686	2.40328	6.15633	1.81945	1.90497	2.6703	2.7019	2.51011	1.96868	2.16068	3.4288	1.8657	2.53272	3.84068	2.23247	2.38056	4.15656	1.77111	4.57098
4.28549	4.72859	2.04874	2.85723	3.95582	1.41093	1.82166	2.51841	4.3012	4.46692	1.77663	1.91964	2.75991	1.97593	2.81459	2.88022	2.2713	2.86808	1.88464	3.54009	3.7683	2.22621	2.21385	3.07585	1.82606	2.66851
4.14859	4.4095	2.45171	2.28764	2.95211	2.12837	2.76162	3.07968	2.9901	3.80984	1.72786	2.41906	2.38339	2.48028	2.81024	3.59314	2.10007	2.85114	1.82649	2.28017	3.44794	1.73835	2.45623	2.94579	2.25933	2.59579
3.90536	6.526	2.06902	2.67223	2.92622	1.4758	1.86308	2.8675	3.21822	3.6193	1.83858	2.43637	2.40509	3.40605	2.52046	2.45349	2.02916	2.51238	1.90471	2.46202	3.60761	2.59749	2.43336	2.95211	1.92182	2.27626
3.53674	5.72223	2.61844	2.75518	2.83056	1.56496	1.71604	2.55442	2.50708	2.67417	1.5362	2.56512	2.57041	3.07315	2.60806	2.93682	1.87645	2.17188	1.97312	1.97848	3.50306	2.71939	2.19116	2.87153	2.13884	2.35071
4.48287	5.98289	2.60229	2.05434	3.34103	1.57788	1.34972	2.45963	2.57013	2.42916	1.74193	2.51971	2.72618	2.37152	2.75454	3.28133	1.54737	2.37755	2.38036	1.78353	3.06059	2.75713	1.90986	2.18645	1.87505	2.9249
4.22749	4.43932	2.55816	2.49279	2.79767	1.56754	1.47431	2.6003	2.48645	2.67243	2.22009	3.41012	2.37417	2.26656	2.39991	2.99573	1.91052	2.39131	2.13968	2.25944	2.95287	2.7761	2.07051	1.66406	1.39578	3.14531
3.41377	3.19136	2.86511	2.6095	2.7754	1.22358	1.59762	2.4022	2.20208	2.617	2.59436	1.98303	1.83237	2.53208	2.00371	1.58361	2.3798	2.02483	1.93008	1.52348	2.36196	2.3493	2.11793	1.78563	1.43594	2.06656
3.8017	3.40163	2.86563	2.31053	3.51323	1.42748	1.11651	1.95681	2.3858	5.70145	3.51068	2.05206	2.09832	1.54244	1.97555	2.32516	2.14899	1.79745	1.95998	1.30683	2.29977	2.26865	2.13901	1.27832	1.32754	1.87667
3.60676	3.47067	2.47243	1.65285	2.05947	1.07206	1.06309	1.91247	2.15852	3.8492	4.65028	2.90481	2.16914	1.39677	1.75165	2.21202	2.15161	1.5782	2.0096	1.46869	2.01736	2.22308	1.95464	0.872847	1.21844	1.95904
2.99218	2.76329	1.96576	1.77199	2.86927	1.03982	0.966337	2.03685	1.76137	3.63987	4.5774	3.79483	1.82875	1.28911	1.75079	1.22411	1.59911	1.72375	2.91036	1.36211	2.01049	1.4548	3.12331	1.00528	0.845958	2.9672
1.70215	2.12418	1.74786	1.74299	1.34422	1.1662	0.625274	1.09434	1.50698	5.27251	3.84559	4.34866	1.80953	1.80386	1.60786	0.799167	1.62438	1.46513	2.58649	1.68785	1.41928	1.30357	1.78342	1.05676	1.15541	1.6015

## Sheet: Fig.s4f
MAPPER/CaaX
0.00161985	0.332813	0.0349305	0.000998831	0.0146667	0.00416343	0.00431592	0.00201436	0.036436	0.00424402	0.00241813	0.00230641	0.00174601	0.00485199	0.00376325	0.00352946	0.00997985	0.000777257	0.0027789	0.00165874	0.00124748	0.00459144	0.016564	0.00668891	0.00214484	0.00195217	0.00615466	0.0207099	0.00214576	0.00182856	0.00254387
0.0025054	0.267447	0.0571071	0.000852612	0.0468845	0.00536647	0.0196452	0.0020846	0.215664	0.0040155	0.00586978	0.0128035	0.00181003	0.0198851	0.0200958	0.00387435	0.00942325	0.000761599	0.00487251	0.00137089	0.00283898	0.0406945	0.0156326	0.00792669	0.00517967	0.00798939	0.00911912	0.0206251	0.00650114	0.00402277	0.00185512
0.00569344	0.315081	0.156006	0.00275616	0.0128754	0.011955	0.0974883	0.00238452	0.143082	0.00684941	0.0543162	0.0427748	0.0183518	0.363787	0.0506016	0.0107454	0.0129954	0.00290941	0.0422609	0.0173997	0.0166421	0.206957	0.0154091	0.0129143	0.00771235	0.0344587	0.0338261	0.0246436	0.0127527	0.00645339	0.0198096
0.0186067	0.387644	0.167555	0.0193311	0.0038397	0.0205735	0.30792	0.0248835	0.101433	0.00434838	0.155576	0.220982	0.0357173	0.592921	0.0300952	0.0318418	0.0144593	0.0259206	0.103789	0.132663	0.0483917	0.501061	0.0251014	0.0108513	0.00909793	0.0370089	0.123263	0.137246	0.0372126	0.0093607	0.0217723
0.0398421	0.494501	0.215883	0.026056	0.00391345	0.0265688	0.390129	0.0349743	0.126993	0.008135	0.248084	0.186375	0.0758677	0.540827	0.0416079	0.0835555	0.0153669	0.0506358	0.100586	0.174102	0.0775624	0.541344	0.0711967	0.0215004	0.0219927	0.0582405	0.249133	0.324113	0.0631373	0.0114907	0.0487101
0.0426634	0.579683	0.306642	0.0638473	0.00831691	0.0468129	0.324147	0.0720472	0.079396	0.0203691	0.419115	0.22907	0.123328	0.681289	0.0443312	0.119998	0.0237958	0.0855811	0.1129	0.181607	0.0988175	0.389202	0.0967844	0.0168639	0.0446113	0.0702491	0.246865	0.248365	0.0811279	0.026948	0.0866083
0.0920624	0.558978	0.382248	0.0918171	0.019103	0.0885873	0.500369	0.0856358	0.037742	0.0971942	0.568838	0.2753	0.160731	0.569419	0.0568172	0.221976	0.032461	0.0965317	0.142406	0.181333	0.113783	0.283209	0.127043	0.0361853	0.0499242	0.135412	0.425375	0.516016	0.126595	0.0387166	0.0700717
0.1323	0.55012	0.433501	0.135188	0.0309734	0.132648	0.404667	0.137121	0.0441476	0.30501	0.419877	0.364852	0.225899	0.785447	0.072782	0.249319	0.0555328	0.132263	0.168104	0.24124	0.165976	0.530506	0.158603	0.0341638	0.0763574	0.145146	0.548333	0.878609	0.146725	0.0612196	0.175823
0.164487	0.569196	0.389463	0.176642	0.0300111	0.0880552	0.559095	0.259295	0.130048	0.535081	0.523398	0.457551	0.30436	0.819884	0.0777762	0.236212	0.117687	0.173428	0.157069	0.287906	0.168821	1	0.373489	0.0567086	0.12927	0.16482	0.569139	0.724914	0.106435	0.0735649	0.229411
0.182536	0.559856	0.406189	0.309989	0.0441623	0.0990904	0.606573	0.364632	0.17771	0.525629	0.578632	0.461738	0.375406	0.687598	0.16748	0.356038	0.148182	0.238127	0.22674	0.255464	0.276562	0.781661	0.573739	0.111885	0.147003	0.24824	0.519114	0.683578	0.255764	0.121369	0.211416
0.393937	0.600646	0.617757	0.254066	0.165583	0.123576	0.972607	0.481471	0.27875	0.582839	0.463352	0.498363	0.487638	0.578921	0.246039	0.47279	0.249326	0.246619	0.307279	0.416177	0.448946	0.762626	0.609962	0.134534	0.258165	0.302772	0.557117	0.609175	0.278053	0.191791	0.464782
0.450388	0.638033	0.637475	0.406525	0.193299	0.231192	1	0.476916	0.264288	0.820803	0.510993	0.66929	0.622761	0.845633	0.287494	0.438032	0.433325	0.28115	0.609295	0.622291	0.462046	0.541723	0.761494	0.306399	0.354699	0.213529	0.403758	0.638626	0.271305	0.290845	0.783868
0.299078	0.866271	0.888812	0.34165	0.218695	0.386291	0.801918	0.409964	0.236188	1	0.498511	0.885203	0.827064	1	0.278475	0.560363	0.534655	0.347384	0.429951	0.946952	0.682838	0.248632	0.946188	0.445619	0.422294	0.320635	0.438448	0.648159	0.33868	0.348312	0.803669
0.368559	1	0.838633	0.399553	0.396672	0.620186	0.877277	0.486494	0.50073	0.920486	0.910732	0.978735	0.865811	0.955305	0.371413	0.957051	0.581692	0.465517	0.504684	1	0.526691	0.37569	1	0.435438	0.482086	0.405528	0.428091	0.881854	0.421035	0.418274	0.586338
0.550235	0.686836	1	0.402697	0.486113	0.856006	0.630952	0.66636	1	0.915206	0.961633	1	1	0.947624	0.589835	1	0.461425	0.587548	0.478165	0.758862	0.664805	0.654378	0.912329	0.451471	0.537823	0.335409	0.664279	1	0.410967	0.453403	0.723468
0.872455	0.644768	0.797285	0.658324	0.536167	0.458118	0.671601	0.661275	0.646814	0.621892	1	0.721629	0.875509	0.853485	0.745258	0.635278	0.418084	0.468026	0.625851	0.728655	0.732848	0.92398	0.619577	0.29381	0.676223	0.59791	0.529762	0.69206	0.599665	0.551474	0.63276
0.763706	0.594288	0.578493	0.758157	0.728406	0.619828	0.572864	1	0.517964	0.920916	0.329586	0.283903	0.780793	0.697075	1	0.570412	0.526211	0.456692	0.412334	0.665278	0.767896	0.710481	0.51796	0.363023	0.90934	0.735881	1	0.611599	0.804253	0.737692	1
0.838701	0.589185	0.40125	1	1	0.503672	0.685034	0.659919	0.181394	0.49938	0.0582206	0.636934	0.778374	0.662832	0.851338	0.395194	1	1	1	0.495621	1	0.605924	0.571184	0.679528	0.685464	0.583367	0.371907	0.587252	0.677526	1	0.298166
1	0.61024	0.249821	0.924409	0.0154817	1	0.803701	0.859747	0.0332536	0.557716	0.00525497	0.340387	0.332004	0.364284	0.0425143	0.458337	0.927301	0.262469	0.44818	0.377242	0.625854	0.24234	0.696066	1	1	1	0.00907992	0.418479	1	0.781899	0.00385094
0.676919	0.364449	0.142785	0.00564521	0.00288457	0.920062	0.409459	0.524583	0.0279912	0.272838	0.00645311	0.00258793	0.00692342	0.0374407	0.00285378	0.0243767	0.123994	0.00177484	0.00376799	0.00238893	0.00319052	0.0297593	0.121846	0.223784	0.0779079	0.238639	0.0102492	0.0376103	0.170425	0.673377	0.00488655
PTP1B/CaaX
0.00214555	0.00243533	0.0266309	0.00317912	0.0714936	0.015115	0.00993935	0.00120595	0.345746	0.00391731	0.00571902	0.0109421	0.0184596	0.00393143	0.214176	0.00366978	0.129014	0.0130101	0.00368386	0.00797546	0.00445523	0.00779522	0.132959	0.0334225	0.0179875	0.0220083	0.00378396	0.00182818	0.00634587	0.00188687	0.00411156
0.00731535	0.0288443	0.0972777	0.00677074	0.228507	0.0868088	0.0706505	0.00401303	0.647268	0.0143628	0.00939133	0.0821116	0.01644	0.00610396	0.396268	0.00687374	0.131255	0.0142008	0.0326848	0.00883125	0.042259	0.0800562	0.134555	0.104933	0.0832794	0.0897145	0.0200276	0.0020969	0.0946178	0.0660068	0.00890936
0.0292977	0.0623815	0.199331	0.0456596	0.0590457	0.161979	0.238822	0.0276601	0.202443	0.0221491	0.0560787	0.276916	0.0752521	0.211374	0.802638	0.0384588	0.0782688	0.0517322	0.206567	0.113471	0.174866	0.219006	0.134828	0.0675016	0.0597293	0.124238	0.0956352	0.0123667	0.0947919	0.0758167	0.077919
0.0894114	0.119805	0.251382	0.121807	0.0871918	0.235379	0.478166	0.086335	0.275933	0.0362439	0.174302	0.498536	0.170851	0.894499	0.419941	0.0832989	0.0760955	0.177409	0.397697	0.257838	0.306724	0.153375	0.0947441	0.0919686	0.0966026	0.16277	0.273705	0.130407	0.160911	0.0731574	0.196269
0.174271	0.211188	0.299564	0.232117	0.0835102	0.323414	0.631341	0.216682	0.304881	0.0332736	0.296744	0.644076	0.36	1	0.651908	0.177656	0.115722	0.436625	0.543035	0.388787	0.418144	0.263975	0.197365	0.0899242	0.151966	0.228723	0.417381	0.279438	0.235115	0.104506	0.473089
0.312863	0.32146	0.415374	0.395129	0.155573	0.464924	0.775932	0.349812	0.204823	0.0529441	0.477146	0.639091	0.436345	0.951137	0.433719	0.388826	0.133576	0.499603	0.706468	0.539993	0.520455	0.497326	0.259259	0.119865	0.254273	0.278275	0.551686	0.514223	0.271747	0.161577	0.649315
0.459975	0.57868	0.519923	0.601353	0.20958	0.651416	1	0.49753	0.131889	0.0961207	0.716156	0.746385	0.575065	0.573154	0.309685	0.625088	0.192944	0.545311	0.918555	0.623303	0.649303	0.874332	0.318706	0.177745	0.295136	0.373752	0.689675	0.740683	0.333394	0.245975	0.600573
0.524072	0.968289	0.53309	0.694077	0.264133	0.716484	0.821734	0.595723	0.182362	0.19931	0.883591	0.754926	0.730422	0.609722	0.396261	0.709201	0.272431	0.62041	0.902961	0.72618	0.708054	1	0.386873	0.260895	0.358219	0.617459	0.997178	0.851174	0.478538	0.330914	0.902381
0.641035	1	0.563961	0.938501	0.284183	0.675822	0.7173	0.655694	0.278435	0.383201	1	0.963594	0.846762	0.696861	0.583088	0.746948	0.393221	0.728837	1	1	0.80445	0.773092	0.501638	0.367061	0.5591	0.902906	1	0.907439	0.834089	0.386312	1
0.6633	0.739395	0.598013	1	0.318787	0.793097	0.684963	0.713242	0.322329	0.611555	0.922708	1	0.872346	0.585554	0.817543	0.902724	0.588796	0.840122	0.953257	0.940002	0.798175	0.570857	0.388487	0.510312	0.748904	1	0.998773	1	0.982679	0.540545	0.709823
0.791403	0.728825	0.700998	0.797975	0.533648	0.943254	0.656005	0.8917	0.319227	0.779785	0.775489	0.842441	0.811343	0.493762	1	1	0.774409	1	0.732685	0.605816	0.745352	0.558987	0.42591	0.71391	1	0.905187	0.955553	0.973162	0.963812	0.759206	0.458941
1	0.607731	1	0.557219	0.596573	0.737265	0.824122	1	0.587209	0.696412	0.608841	0.777919	0.680747	0.724384	0.795385	0.649038	0.624807	0.636285	0.798577	0.575612	0.771994	0.760199	0.437953	0.605256	0.914618	0.852944	0.812324	0.820629	1	1	0.338935
0.729096	0.392984	0.93091	0.325061	0.594883	0.590523	0.978426	0.741688	0.823119	0.796681	0.487207	0.6462	0.790948	0.783025	0.585685	0.464122	0.651104	0.356412	0.97381	0.688728	0.981067	0.72971	0.569213	0.604721	0.482931	0.640512	0.472697	0.54123	0.748233	0.681861	0.184089
0.389818	0.333885	0.621053	0.341839	0.852543	0.593546	0.927951	0.441896	0.435502	1	0.534074	0.460501	1	0.65342	0.339819	0.513522	0.935169	0.355472	0.985869	0.759878	1	0.549005	0.875615	0.889388	0.419407	0.730144	0.334128	0.349796	0.794867	0.391903	0.165952
0.281675	0.27036	0.500362	0.263039	1	0.746782	0.904924	0.343068	0.548434	0.902574	0.446805	0.421513	0.841067	0.599703	0.295434	0.519041	1	0.410699	0.627467	0.814947	0.646695	0.555986	1	1	0.527001	0.614612	0.275653	0.401432	0.649215	0.378838	0.105856
0.243394	0.255612	0.503632	0.240634	0.92542	1	0.693977	0.278383	1	0.633604	0.204746	0.319893	0.398564	0.51365	0.300256	0.247351	0.589756	0.218738	0.206482	0.470001	0.765068	0.440694	0.759085	0.669477	0.616518	0.884731	0.206939	0.475039	0.846699	0.639276	0.0349555
0.247451	0.565201	0.472448	0.16804	0.382802	0.818778	0.443388	0.260673	0.715589	0.649622	0.0692442	0.14977	0.283032	0.462257	0.176454	0.22168	0.390909	0.142922	0.127348	0.252712	0.460367	0.381445	0.255258	0.408721	0.295843	0.592923	0.0838996	0.507527	0.583979	0.457399	0.0347833
0.169817	0.724238	0.193659	0.142012	0.133438	0.575532	0.328759	0.150782	0.241938	0.374124	0.0138164	0.108208	0.166144	0.214603	0.080712	0.146637	0.183467	0.1294	0.107769	0.0884703	0.243054	0.20408	0.152993	0.21601	0.212991	0.350722	0.0195652	0.292907	0.33264	0.245322	0.0160054
0.0871769	0.677312	0.107882	0.0767391	0.0303017	0.248915	0.17867	0.0694961	0.163619	0.159894	0.0108537	0.0367157	0.0519098	0.0939884	0.0104468	0.0529595	0.0735693	0.0356777	0.0383266	0.0161393	0.0977467	0.23194	0.115375	0.0834915	0.0798634	0.114698	0.00428855	0.0888981	0.100657	0.120424	0.00902309
0.0238438	0.19984	0.0172272	0.0069289	0.00881584	0.0737499	0.041139	0.0181911	0.650163	0.0409641	0.0146327	0.00635262	0.0770421	0.0109961	0.0100615	0.00344917	0.0160847	0.0324317	0.00558027	0.00792309	0.00799013	0.0139862	0.0191613	0.0190513	0.00579353	0.0250614	0.00426405	0.00643141	0.0168058	0.0294717	0.00759508
PTP1B/ER
0.478105	0.500283	0.84006	0.284423	0.896761	1	0.764351	0.413454	0.877462	0.496478	1	0.660564	0.969367	1	1	0.611783	1	0.583749	0.63969	0.688559	0.530559	1	1	0.81473	0.434452	0.486224	0.536523	0.394572	0.422925	0.220163	0.754577
0.711183	1	0.965359	0.51324	0.974639	0.968031	0.961159	0.615673	0.851783	0.692239	0.731309	0.909514	0.846767	0.582542	0.852144	0.566794	0.697209	0.554783	1	0.645697	0.776103	0.983373	0.671911	0.690513	0.838648	0.586861	0.949446	0.510033	0.719946	0.734265	0.61532
0.741687	0.874833	0.984794	0.712864	0.946535	0.862077	1	0.807576	0.807628	0.942061	0.725881	0.965373	0.68448	0.235023	0.78415	0.710399	0.644045	0.485652	0.931547	0.628139	1	0.848547	0.496236	0.53331	0.820011	0.529616	1	0.765661	0.589853	0.821952	0.524403
0.917758	0.794974	1	0.782628	0.930003	0.836304	0.921498	0.878451	1	0.850791	0.742984	0.950361	0.659257	0.191755	0.735461	0.861371	0.585886	0.377665	0.937504	0.649378	0.952734	0.828046	0.494466	0.558286	0.785211	0.540685	0.875875	0.847983	0.579718	0.794495	0.433401
0.842061	0.850755	0.943379	0.846005	0.805515	0.782757	0.851595	0.88393	0.92129	0.862506	0.734179	0.861248	0.573433	0.182106	0.774795	0.847369	0.62966	0.334017	0.97822	0.740905	0.947311	0.934953	0.595233	0.570155	0.870013	0.541702	0.845383	0.822384	0.626431	0.86522	0.342976
0.824091	0.798207	0.897065	0.899683	0.910678	0.741489	0.834832	0.944444	0.875003	0.887994	0.723381	0.878148	0.50533	0.200154	0.822262	0.906885	0.651678	0.335753	0.975857	0.740943	0.91528	0.928944	0.465914	0.599395	0.903672	0.542242	0.815985	0.813243	0.563614	0.797192	0.352275
0.892084	0.718408	0.912103	0.963139	0.84369	0.732277	0.881861	0.974085	0.665758	0.852133	0.710286	0.884928	0.462486	0.220477	0.786511	0.933802	0.623039	0.334034	0.985683	0.601299	0.87929	0.886622	0.441871	0.563213	0.946666	0.543261	0.825845	0.86104	0.591036	0.870303	0.399052
0.925685	0.749775	0.863077	1	0.83841	0.715581	0.871457	0.966901	0.676931	0.839857	0.680314	0.871367	0.543386	0.252067	0.792679	0.95326	0.560266	0.362541	0.946548	0.589031	0.928401	0.878149	0.448292	0.581862	0.935893	0.545308	0.859597	0.918427	0.55697	0.959852	0.395856
0.957043	0.691363	0.874926	0.98234	0.799873	0.71866	0.887978	0.95728	0.602048	0.859436	0.697638	0.896147	0.49403	0.299115	0.792224	0.95311	0.519192	0.330295	0.930895	0.768547	0.892188	0.84909	0.423797	0.501414	1	0.586289	0.878352	1	0.622709	0.962852	0.353507
1	0.658442	0.94776	0.908273	0.748547	0.697457	0.886531	1	0.647691	0.882335	0.680518	0.844567	0.469784	0.298323	0.750147	1	0.488389	0.312738	0.935805	0.565012	0.832858	0.853753	0.399386	0.449835	0.978148	0.561294	0.834367	0.940342	0.604689	1	0.384115
0.933347	0.669151	0.891944	0.817961	0.737873	0.724837	0.898388	0.945641	0.654226	0.83082	0.661521	0.848073	0.471881	0.473083	0.775178	0.973234	0.494214	0.326783	0.904874	0.51725	0.807671	0.900481	0.373928	0.43235	0.952798	0.622281	0.809714	0.98567	0.711509	0.989006	0.333632
0.889127	0.680744	0.89587	0.796874	0.702764	0.686398	0.894414	0.916422	0.567926	0.840072	0.689322	0.845002	0.443371	0.370937	0.677991	0.95228	0.475458	0.305107	0.864334	0.54962	0.82785	0.847843	0.362521	0.413742	0.941094	0.69419	0.826217	0.963295	0.801732	0.99598	0.312043
0.899967	0.672613	0.837401	0.759978	0.689711	0.671477	0.830448	0.909453	0.644088	0.828276	0.680308	0.863247	0.4455	0.329166	0.639689	0.882889	0.475096	0.284557	0.803046	0.584666	0.818194	0.875988	0.381429	0.407174	0.861413	0.617622	0.772408	0.889984	0.758815	0.949588	0.31316
0.818563	0.640438	0.814227	0.760837	0.71999	0.644948	0.880983	0.885105	0.461446	0.832131	0.651808	0.834567	0.435662	0.299924	0.639486	0.887978	0.477784	0.289921	0.809109	0.569104	0.857154	0.879482	0.393952	0.399805	0.874615	1	0.770917	0.794659	1	0.873609	0.327706
0.781997	0.639352	0.772491	0.693662	0.668669	0.688006	0.864383	0.881073	0.526056	0.808461	0.63366	0.828534	0.396804	0.244715	0.622491	0.856011	0.466194	0.318028	0.952235	0.582266	0.842017	0.87654	0.6131	0.386216	0.870287	0.735297	0.762655	0.827974	0.845276	0.875575	0.336274
0.799387	0.637587	0.764528	0.722556	0.717254	0.806112	0.807409	0.848257	0.69377	0.908955	0.686631	0.881361	0.404796	0.195072	0.614642	0.852396	0.507045	0.313575	0.844365	0.455772	0.86172	0.910897	0.616525	0.430873	0.869096	0.820875	0.743813	0.803783	0.845721	0.869198	0.530881
0.767409	0.651503	0.78565	0.84995	0.667487	0.749114	0.741119	0.805512	0.506363	0.849307	0.693421	0.861057	0.442979	0.181116	0.548715	0.846604	0.481343	0.29176	0.766668	0.479641	0.840864	0.902293	0.345049	0.41167	0.781415	0.548853	0.78524	0.795863	0.608696	0.876442	0.421983
0.753798	0.649155	0.83787	0.847352	0.716813	0.856331	0.783056	0.796381	0.450928	0.87399	0.627734	0.883479	0.531396	0.208935	0.611571	0.899608	0.513901	0.277239	0.795538	0.532178	0.800287	0.948189	0.41379	0.427542	0.826687	0.456065	0.660235	0.832463	0.512187	0.810783	0.703974
0.817475	0.612738	0.948418	0.82337	0.812615	0.738054	0.814567	0.823338	0.706107	0.910776	0.596429	1	0.812795	0.279319	0.445066	0.986354	0.558819	0.468262	0.754165	0.724782	0.881147	0.891247	0.409137	0.491981	0.797894	0.472103	0.660051	0.880044	0.533228	0.888215	1
0.653109	0.972743	0.865862	0.460447	1	0.68835	0.870848	0.8219	0.981406	1	0.580072	0.755971	1	0.799174	0.497788	0.363973	0.746568	1	0.744117	1	0.778277	0.710491	0.359391	1	0.515742	0.552932	0.92585	0.686194	0.515379	0.686651	0.997488
