# Supplementary material for: Endoplasmic reticulum–plasma membrane contact gradients direct cell migration
Source: Nature. 2024 Jun 12;631(8020):415–23. doi: 10.1038/s41586-024-07527-5 (PMC11236710; doi:10.1038/s41586-024-07527-5)
Supplement: Supplementary file 22 — Source Data Extended Data Fig. 5 [file 41586_2024_7527_MOESM22_ESM.xlsx]

## Sheet: Fig.s5b
Time (min)	averaged MAPPER steepness
-30	0.240537	0.337501	0.431747	0.422502	0.416572	0.385546	0.64893
-28	0.241004	0.330268	0.830258	0.402137	0.332215	0.39339	0.634688
-26	0.240798	0.389834	0.504669	0.412291	0.409121	0.38171	0.42756
-24	0.241488	0.319636	0.548995	0.451006	0.403605	0.387483	0.38913
-22	0.258975	0.407022	0.492221	0.44669	0.474113	0.377608	0.377032
-20	0.236275	0.348394	0.510844	0.442273	0.471688	0.332237	0.402298
-18	0.245105	0.359249	0.525149	0.44633	0.339449	0.356359	0.420153
-16	0.227215	0.38667	0.494695	0.484187	0.442733	0.346865	0.415709
-14	0.227964	0.354975	0.517424	0.437989	0.410607	0.367774	0.397137
-12	0.232323	0.398554	0.517187	0.39738	0.381135	0.393092	0.420146
-10	0.240161	0.380668	0.558296	0.419	0.425311	0.365163	0.383656
-8	0.229936	0.387122	0.521451	0.434357	0.403383	0.396043	0.407179
-6	0.242898	0.411195	0.522163	0.413885	0.401416	0.356249	0.489468
-4	0.254293	0.419186	0.510356	0.409371	0.409721	0.370667	0.464252
-2	0.238811	0.411176	0.527788	0.418896	0.404817	0.336171	0.462384
0	0.560276	0.567076	1.10545	0.623648	0.598792	0.38726	0.507252
2	0.461706	0.696362	1.03813	0.604173	0.818495	0.376356	0.452353
4	0.568782	0.702718	1.06937	0.665397	0.791929	0.408176	0.53524
6	0.538825	0.762334	1.02884	0.664839	0.771581	0.441689	0.493087
8	0.557432	0.857536	0.900768	0.635745	0.89623	0.438383	0.482427
10	0.580544	0.909745	1.1043	0.614489	0.881457	0.452238	0.491749
12	0.581618	0.988737	1.12362	0.606992	0.918661	0.432475	0.510167
14	0.640294	1.04903	1.09164	0.620331	0.940022	0.428111	0.528297
16	0.573643	0.997479	1.05247	0.592873	0.995634	0.512518	0.493656
18	0.564807	0.994194	1.03077	0.61358	1.05765	0.530008	0.520657
20	0.541033	1.04459	0.937494	0.577811	0.950021	0.540455	0.494691
22	0.577139	1.10786	1.17353	0.568638	1.02011	0.555286	0.583293
24	0.560191	1.05943	1.01946	0.586222	0.982878	0.549839	0.567295
26	0.572739	1.06826	1.09272	0.523498	0.937144	0.537949	0.525528
28	0.562919	1.14517	1.10998	0.490793	0.924715	0.547704	0.511253
30	0.593487	1.00137	0.877618	0.358886	0.698219	0.4755	0.480254
32	0.640258	0.998563	0.827133	0.361871	0.656195	0.476066	0.468637
34	0.616373	0.881655	0.850519	0.386088	0.663996	0.481536	0.475588
36	0.616068	0.753339	1.01169	0.375371	0.703063	0.496656	0.465402
38	0.623678	0.771946	0.779391	0.337241	0.471802	0.493113	0.539553
40	0.644633	0.682978	0.757321	0.397004	0.411497	0.467598	0.655679
42	0.642847	0.579374	0.797475	0.373187	0.829851	0.433459	0.516752
44	0.665092	0.659461	0.780273	0.382843	0.63647	0.471735	0.535351
46	0.638824	0.673002	0.805141	0.364715	0.65379	0.492055	0.560736
48	0.660059	0.903226	0.828865	0.408934	0.653139	0.504454	0.507165
50	0.661108	0.541539	0.731032	0.366776	0.584949	0.481644	0.602527
52	0.653495	0.444404	0.791728	0.367954	0.563213	0.470123	0.548148
54	0.531366	0.545931	0.80259	0.369685	0.583905	0.485043	0.579444
56	0.486696	0.557512	0.841916	0.422045	0.54478	0.449289	0.490105
58	0.506867	0.634397	0.809693	0.414003	0.587125	0.461704	0.477146
60	0.519979	0.608823	0.67528	0.388539	0.501069	0.457967	0.471103
62	0.528553	0.552298	0.746809	0.362753	0.542153	0.454574	0.590739
64	0.510278	0.599886	0.7848	0.365396	0.547716	0.463042	0.536416
66	0.512084	0.564071	0.875868	0.38508	0.531458	0.464147	0.550206
68	0.564616	0.523464	0.854126	0.38298	0.480353	0.454371	0.48875
70	0.921156	0.546606	0.78049	0.400203	0.471375	0.458903	0.526557
72	0.446186	0.562213	0.855386	0.375666	0.502256	0.473054	0.51183
74	0.322851	0.570003	0.790199	0.428041	0.475687	0.492623	0.486176
76	0.549624	0.601195	0.900205	0.442282	0.438081	0.515455	0.505423
78	0.531737	0.616377	0.962	0.437443	0.415723	0.474858	0.472281

## Sheet: Fig.s5e
	MAPPER/ER		MAPPER/CaaX
time (min)	mean	sem	mean	sem
-10	-1.71562	0.538027	-3.6867	1.298
-8	-1.38218	0.311558	-2.80546	1.1982
-6	-1.31638	0.282296	-3.16334	1.10169
-4	-0.852979	0.250894	-2.6059	0.751271
-2	-0.568851	0.279454	-2.1826	0.695294
0	0.0130343	0.294333	-0.249853	0.200649
2	0.808793	0.456741	1.57041	0.373639
4	1.18045	0.538327	2.82321	0.608086
6	1.29896	0.496902	3.32233	0.799737
8	1.71227	0.60912	3.69477	0.703028
10	1.63683	0.336515	3.63427	0.748551

## Sheet: Fig.s5h
Lifetime	Norm. probability
0.4985	0.424976
0.8955	0.19392
1.2925	0.110077
1.6895	0.0595586
2.0865	0.0406807
2.4835	0.0503412
2.8805	0.0186121
3.2775	0.0138261
3.6745	0.00877426
4.0715	0.00815386
4.4685	0.014092
4.8655	0.00407693
5.2625	0.00487459
5.6595	0.00389967
6.0565	0.00265887
6.4535	0.00319064
6.8505	0.00514048
7.2475	0.00248161
7.6445	0.00203846
8.0415	0.00115218
8.4385	0.00177258
8.8355	0.00248161
9.2325	0.000974918
9.6295	0.00106355

## Sheet: Fig.s5i
log(mass)	log(lifetime)
7.56319	2.45674
8.37114	2.15948
8.45938	1.46634
6.34228	1.29928
7.40563	2.03688
8.16584	1.94591
7.87649	2.23359
7.71633	2.07944
9.67099	1.67398
8.26221	2.23359
8.49591	3.68888
8.36571	3.23212
8.34536	3.09104
8.38327	3.68051
7.97691	3.68888
9.23622	1.38629
10.2367	1.38629
7.26573	2.81341
8.65674	3.68888
8.43684	3.68888
8.51309	3.23212
6.81001	1.7346
9.64916	2.66259
8.34273	1.60944
7.90283	2.12026
8.26312	2.66259
8.24163	2.15948
8.51899	2.87168
7.29069	3.34404
8.01371	2.19722
7.59197	1.79176
9.30864	2.19722
6.83518	1.84583
9.25389	2.3979
8.07739	2.19722
7.55293	1.67398
6.98255	2.07944
7.67939	2.26868
7.48687	2.23359
8.06695	1.84583
7.1833	1.38629
8.88736	3.04452
9.62681	2.23359
6.46231	1.46634
5.99984	1.29928
7.51023	2.30259
8.65188	3.41225
7.20098	1.38629
8.11484	1.99243
9.48763	3.04452
7.94529	2.26868
8.28994	2.36712
8.16342	3.68888
9.47495	1.99243
7.40114	1.46634
6.21952	1.46634
9.40612	1.67398
8.30084	1.29928
7.63031	1.46634
8.03825	1.99243
7.1426	1.54045
6.86001	2.26868
9.20447	1.67398
8.26005	3.43399
8.47498	1.99243
8.74157	3.65498
8.49608	1.84583
8.54857	2.87168
7.24611	1.54045
8.72646	1.54045
8.28258	2.03688
7.71714	1.60944
7.5118	1.38629
8.21312	2.59027
5.75747	1.29928
8.34914	2.48491
7.44995	1.46634
8.71186	3.3322
7.06338	2.56495
7.67853	1.89712
8.74867	2.48491
8.23951	2.03688
8.48781	3.65498
9.0232	3.37872
6.9272	1.29928
7.90151	2.96183
7.66894	3.21888
7.01878	2.3979
8.05205	2.89037
8.98657	3.68888
7.48969	1.67398
8.1552	3.17805
8.28207	2.96183
7.84006	1.84583
7.66391	1.60944
7.26177	2.45674
8.63796	2.61496
7.90317	2.12026
7.46794	1.84583
8.83484	3.35574
9.5466	3.68888
8.17851	1.7346
6.45391	1.29928
9.80781	3.68888
8.81458	2.30259
8.11383	2.33537
8.61954	3.68888
8.08134	1.54045
9.34445	2.33537
7.72297	2.61496
10.0352	2.12026
9.01549	3.68888
8.46337	2.30259
8.7476	1.38629
8.52758	1.54045
7.65563	1.38629
8.60118	1.99243
6.01668	1.54045
7.03402	1.38629
8.31723	2.30259
7.9962	3.16407
5.71829	1.46634
8.25587	3.39002
8.38914	2.89037
7.16992	2.89037
7.04309	1.46634
8.01378	3.09104
9.07173	3.4761
6.65905	1.67398
6.39389	1.29928
9.63999	3.68888
6.20711	1.60944
7.46313	2.59027
8.09906	3.02852
6.62784	1.46634
8.11351	2.81341
5.42053	1.54045
7.98915	3.29584
6.79986	1.79176
7.04711	1.60944
6.53669	1.38629
5.84711	1.46634
8.2468	1.94591
9.80917	2.56495
6.18614	2.33537
8.60239	2.03688
7.45102	1.67398
9.31777	3.28341
6.59956	1.99243
7.72757	1.54045
7.04166	1.54045
8.59068	2.99573
6.53392	1.29928
7.27732	1.84583
7.12008	1.89712
6.11555	1.46634
7.84216	2.42775
8.46443	3.57422
6.32566	1.29928
8.26531	3.64632
8.00895	1.46634
7.21087	1.60944
7.67789	2.66259
5.66412	1.38629
4.55872	1.46634
7.20286	1.29928
7.95481	3.16407
7.7707	2.36712
6.87196	1.84583
7.58125	2.07944
7.56581	2.23359
6.90726	1.38629
6.82117	1.79176
7.6273	1.67398
8.02196	1.46634
6.47196	1.38629
7.14487	1.7346
8.56942	1.46634
6.55306	1.46634
8.01037	2.12026
7.28395	1.29928
7.65037	1.54045
7.07732	1.54045
8.15376	1.7346
7.80471	2.61496
6.4202	1.67398
6.59912	1.89712
7.3365	1.38629
8.79071	2.81341
7.63462	1.38629
6.73057	1.67398
6.34363	1.54045
7.15277	1.29928
7.01585	1.46634
6.42545	1.54045
6.98918	2.07944
8.15993	2.56495
7.03071	1.38629
6.3754	1.79176
7.91807	2.3979
7.45991	1.38629
6.28069	1.84583
6.61497	2.19722
7.1309	1.54045
7.0465	2.07944
7.6102	3.43399
8.34673	2.23359
8.70077	3.60187
6.84787	1.67398
7.35456	1.84583
7.42487	1.29928
6.45598	1.38629
6.82034	1.7346
7.39377	3.28341
7.67879	2.19722
7.69101	1.7346
7.58381	2.26868
7.23693	2.03688
7.09997	1.60944
7.57862	1.60944
7.68076	2.30259
7.7867	2.75154
7.96004	1.60944
5.70162	1.7346
9.40674	2.63906
6.91494	2.53897
7.21499	2.07944
7.76139	2.45674
5.94502	1.46634
9.56694	1.54045
5.273	1.60944
6.84242	1.67398
7.54583	1.38629
7.54356	1.60944
7.01189	1.67398
6.52164	2.15948
7.06895	1.29928
6.93493	1.29928
8.60135	2.56495
6.72285	1.29928
7.22869	2.56495
7.62904	1.38629
8.28149	1.60944
8.85971	3.27084
6.87864	1.46634
7.33241	1.67398
7.3551	1.46634
6.07332	1.7346
6.37659	1.38629
6.43248	1.54045
6.96762	1.46634
7.01639	1.67398
7.80966	2.30259
7.51232	1.89712
8.82917	1.67398
6.71041	1.29928
9.04274	3.54578
4.99003	1.7346
8.53958	2.68558
6.45222	1.79176
6.99559	2.56495
8.00491	1.54045
6.94022	1.60944
7.71817	1.38629
6.98013	1.79176
7.42814	1.38629
7.82874	2.75154
7.25636	1.29928
7.70571	1.54045
7.27352	1.94591
7.4168	1.7346
8.33015	2.42775
6.18312	1.54045
8.08915	1.29928
8.35394	3.51651
7.08444	1.89712
8.08729	2.51231
8.20654	2.66259
6.50061	2.30259
7.52132	1.89712
7.63989	2.30259
8.56562	3.50656
6.39647	1.79176
7.50413	1.84583
6.48756	1.38629
8.28012	1.94591
6.37889	1.29928
6.75809	1.7346
7.98123	2.19722
6.89306	1.38629
7.7642	1.46634
7.01936	1.54045
6.10521	1.67398
8.15516	2.87168
5.70602	2.15948
7.48869	1.54045
8.32097	1.46634
7.98592	1.7346
7.60373	1.38629
7.86355	1.60944
7.19653	1.54045
6.63611	1.67398
7.57187	1.46634
7.41375	1.94591
7.80375	2.73003
7.30084	2.70805
7.64168	1.67398
7.85007	1.94591
7.49379	1.54045
7.48066	1.94591
7.66787	1.89712
6.02549	1.46634
7.41158	2.23359
5.88634	1.38629
6.75809	2.70805
7.5304	2.3979
8.60869	3.21888
8.39913	2.26868
6.60564	1.67398
9.18913	3.46574
5.90309	1.38629
6.09889	1.29928
7.57058	1.60944
6.08051	1.38629
7.90064	2.97893
7.53125	1.94591
7.37391	1.79176
6.73096	1.84583
7.45472	1.60944
8.31925	2.3979
6.47537	2.15948
7.25296	2.3979
6.53524	1.46634
7.86271	2.45674
7.14871	2.73003
7.43829	1.99243
5.98896	1.38629
6.64031	2.07944
8.86408	2.33537
7.45996	1.38629
7.04692	2.26868
7.24346	1.54045
7.35828	1.54045
7.22397	1.46634
9.63732	3.37872
5.85063	1.29928
6.92625	1.60944
9.56307	3.44468
6.73494	1.99243
7.97865	1.29928
7.72288	2.07944
7.22575	2.66259
8.20781	2.89037
8.00166	1.29928
5.89003	1.38629
6.51582	1.38629
8.70888	1.46634
8.57917	3.02852
6.51597	1.46634
7.1128	1.38629
8.14836	2.36712
7.76685	2.66259
6.63759	1.38629
6.4972	1.67398
7.02145	3.06027
7.87888	1.38629
8.2244	2.77259
7.59429	2.77259
6.0309	1.29928
7.9801	3.27084
7.36515	2.99573
7.3772	2.03688
6.34783	1.54045
8.79658	3.41225
7.14948	1.84583
7.46961	1.89712
7.90329	1.29928
6.58804	1.54045
8.43506	2.33537
8.33924	2.26868
4.56907	1.29928
7.83607	3.4012
7.11831	1.29928
8.07566	2.97893
7.56084	1.38629
6.86989	1.84583
7.03936	1.99243
7.66586	3.14988
8.22944	3.04452
7.90647	2.30259
5.99778	1.54045
7.40175	1.7346
7.86752	3.19185
8.90514	3.37872
7.75364	3.16407
7.78821	1.46634
6.60739	1.29928
8.4216	1.60944
7.58481	2.15948
7.23733	2.12026
6.45185	1.38629
7.22685	1.7346
7.23848	1.7346
6.43131	2.33537
7.92904	1.7346
7.96149	2.03688
7.37056	2.77259
7.71125	2.30259
7.43247	1.89712
7.50856	1.84583
6.38481	1.46634
7.57898	1.60944
7.69298	1.89712
6.55021	1.54045
6.61531	1.60944
6.67344	1.99243
7.2964	2.33537
9.01661	1.84583
7.42502	1.7346
6.79785	1.79176
5.88053	1.79176
7.76139	3.3322
8.53272	1.7346
8.36733	2.51231
8.82078	3.3322
6.99204	1.67398
6.73429	1.67398
7.48879	1.99243
6.1086	1.38629
6.51524	1.7346
6.53415	1.54045
6.55096	1.38629
7.54865	1.54045
6.67802	2.66259
7.72974	1.38629
7.20852	2.36712
7.24236	2.23359
8.40289	1.94591
8.03061	2.12026
5.67066	1.29928
6.43882	1.60944
8.74941	1.89712
6.61186	1.29928
7.39862	3.14988
6.07354	1.54045
5.69233	1.38629
6.99949	1.54045
7.52008	2.30259
6.67104	2.30259
7.52794	1.84583
6.13064	1.46634
7.57322	1.54045
6.58463	1.94591
8.91681	2.90872
8.10946	1.38629
7.80511	2.85263
6.36831	1.54045
7.27381	1.46634
7.9514	1.46634
7.35674	1.67398
7.14806	1.54045
6.84489	1.54045
6.28814	1.46634
6.70523	1.79176
7.1825	2.03688
7.00894	1.99243
8.33949	1.79176
8.63075	1.67398
7.41952	1.7346
5.27332	1.67398
6.58824	1.38629
6.27528	1.29928
8.45565	2.07944
7.857	2.83321
6.8815	1.38629
6.55579	1.46634
6.171	2.3979
8.60487	2.79321
8.13138	1.54045
5.81985	1.46634
5.9567	1.38629
7.54258	1.67398
8.2896	1.94591
6.87346	1.94591
6.72841	1.29928
7.66078	2.48491
7.88499	1.89712
7.71494	1.38629
6.87753	1.79176
5.37115	1.79176
7.58267	1.67398
6.95068	1.54045
7.48605	1.54045
7.60771	2.96183
7.72346	2.12026
7.6856	1.99243
7.09568	2.03688
6.29949	1.7346
8.13986	1.54045
7.13123	1.7346
6.47907	1.29928
6.59666	1.54045
7.73559	2.12026
6.20349	1.84583
7.29391	1.84583
6.42154	1.94591
7.33904	1.94591
7.70488	3.07577
7.05671	1.94591
5.65507	1.84583
5.73711	1.38629
8.37032	1.84583
8.7935	1.7346
7.06302	2.3979
7.69061	2.45674
7.17283	1.94591
8.17943	2.33537
5.37335	1.38629
6.13859	1.60944
8.31155	2.15948
7.92973	1.67398
9.0659	3.19185
4.40953	1.46634
7.13761	1.7346
6.9	2.26868
7.57394	2.12026
7.12441	2.07944
7.94861	2.81341
7.1226	1.38629
6.70772	2.87168
8.22324	3.14988
7.19426	1.7346
5.72329	1.29928
7.27208	1.29928
6.67132	1.67398
9.19066	3.13549
7.62114	2.15948
6.82582	1.38629
7.1862	1.54045
6.03435	1.7346
6.60733	1.79176
6.95818	3.1209
5.76119	1.29928
7.99229	1.46634
6.12569	1.46634
7.12661	1.7346
7.50334	1.38629
7.38179	1.46634
7.26759	1.29928
7.3748	2.12026
6.29077	2.51231
6.8251	1.79176
6.54768	1.67398
7.98713	2.33537
8.71885	3.10608
7.85242	1.7346
7.68436	1.46634
7.39257	2.03688
7.66985	1.46634
8.16915	2.19722
7.42461	1.67398
6.28235	2.03688
8.32539	1.29928
6.88229	1.54045
7.56934	2.03688
7.10163	1.84583
6.69374	1.79176
6.531	1.38629
7.66528	2.19722
8.65444	1.60944
7.76551	2.99573
7.49883	1.54045
8.852	1.67398
7.00783	1.38629
7.04925	1.54045
7.1285	2.12026
8.33476	1.94591
5.77709	1.29928
8.10931	2.3979
6.60904	1.46634
6.46313	1.67398
8.22126	2.33537
6.66558	2.12026
6.96005	1.67398
6.65487	1.79176
7.35001	2.03688
9.32131	3.06027
5.48168	1.38629
8.48382	3.04452
7.17931	1.29928
6.56448	2.12026
7.36097	1.29928
6.91297	1.46634
7.49678	1.46634
6.75675	1.84583
8.54618	2.79321
7.65309	1.94591
6.86872	2.66259
7.75009	2.03688
6.31634	1.29928
7.96831	3.02852
7.03069	1.94591
7.21199	1.7346
5.90064	1.29928
8.27614	3.02852
7.77277	2.53897
5.65758	1.29928
6.80865	2.42775
6.37742	1.99243
8.70347	2.48491
9.39862	3.01226
7.907	2.51231
6.16043	1.84583
6.77152	1.29928
8.24525	1.89712
7.53394	1.46634
9.17372	1.99243
7.06969	1.54045
8.08393	1.79176
6.69169	2.12026
8.11781	2.48491
7.46455	2.15948
6.53945	1.29928
7.34894	2.19722
6.49816	1.38629
6.54141	1.60944
7.54848	1.94591
7.35938	1.60944
6.70054	1.46634
8.65693	2.03688
7.98499	2.26868
8.23837	2.97893
6.47459	1.29928
7.71891	1.89712
7.0226	1.89712
6.89804	1.38629
6.04954	1.38629
7.74139	2.42775
8.13559	1.46634
6.53362	1.7346
7.64276	2.87168
7.39472	2.30259
7.71873	1.94591
7.97218	2.96183
6.08597	1.7346
7.12193	2.66259
6.03624	1.84583
7.34779	1.94591
6.03599	1.54045
8.28132	1.46634
8.44133	2.12026
6.33699	1.29928
6.98691	1.67398
6.16274	1.29928
7.43619	2.12026
7.90035	1.7346
9.13372	2.59027
6.28329	1.29928
8.53789	2.92674
7.47062	1.67398
5.46729	1.29928
7.73192	2.51231
6.58989	1.89712
7.82942	2.03688
6.64948	2.15948
8.718	2.85263
7.28376	2.77259
7.5216	1.84583
6.23245	1.29928
5.60738	1.54045
7.69476	1.60944
8.61783	2.19722
8.11335	1.38629
6.89817	1.46634
7.20402	2.70805
7.00473	2.30259
6.46969	1.54045
6.46434	2.12026
7.57381	1.60944
7.93074	1.94591
8.68618	2.89037
7.33561	2.19722
7.36413	2.36712
7.19369	2.03688
8.37425	1.99243
7.98722	1.94591
7.79954	2.87168
5.79163	1.29928
7.58328	1.54045
7.42911	1.46634
7.14641	1.46634
7.53092	1.29928
7.78994	1.29928
6.25335	1.38629
7.51075	1.7346
6.41043	1.46634
7.32251	2.48491
6.18988	1.54045
6.92155	1.84583
8.33184	2.15948
8.10016	1.99243
5.97381	1.60944
8.09024	2.3979
7.81573	1.54045
7.38591	1.89712
7.27775	1.29928
8.95161	2.81341
7.59129	1.60944
7.46229	2.30259
7.27015	1.46634
8.35859	2.79321
7.29296	1.29928
7.84753	2.23359
7.06538	1.79176
7.39271	1.89712
8.31834	2.77259
6.76713	1.29928
7.41276	1.99243
8.40718	2.26868
6.16305	1.67398
9.07287	2.75154
7.9926	2.75154
5.83021	1.54045
7.40513	1.89712
9.26637	1.29928
5.41408	1.29928
6.55262	1.46634
6.32452	1.29928
6.09451	1.38629
7.21086	2.51231
7.57108	1.94591
7.94641	1.38629
8.83177	2.26868
7.37414	1.79176
8.59724	2.51231
6.69129	1.29928
7.83854	2.70805
8.5222	2.70805
7.91141	1.99243
7.88812	2.23359
7.04331	1.7346
7.74929	2.68558
7.98574	2.68558
6.31341	1.46634
6.43732	1.29928
6.98383	2.12026
7.34101	1.84583
6.4215	1.46634
5.09542	1.29928
6.37655	1.84583
7.92123	1.38629
6.38369	1.79176
6.33106	1.38629
8.51203	2.66259
8.1407	2.66259
7.10371	1.60944
7.58438	2.66259
7.4806	2.26868
8.35103	2.15948
6.85699	1.79176
5.79555	1.38629
6.94034	1.67398
7.5749	1.60944
7.42489	1.54045
8.04915	2.48491
7.161	1.89712
7.05741	1.54045
7.06405	1.38629
8.23907	2.61496
7.51534	1.99243
8.77076	2.61496
7.66449	2.51231
8.7735	2.36712
6.12541	1.60944
8.08251	2.45674
8.69627	2.59027
8.69425	2.23359
7.22603	1.38629
8.93229	2.56495
5.82082	1.38629
6.6029	1.99243
6.66321	1.7346
7.37815	1.94591
5.39857	1.29928
7.23313	1.89712
7.83059	1.99243
8.5515	2.53897
8.11777	1.7346
8.85591	1.38629
6.70348	1.7346
7.73496	1.38629
8.57679	2.53897
6.39708	1.29928
5.09263	1.29928
8.03231	1.46634
8.1156	1.60944
7.86506	2.42775
7.39398	2.12026
7.68368	2.19722
7.25841	1.60944
7.17484	1.46634
7.32348	1.46634
8.4429	2.51231
8.412	2.51231
7.3043	2.51231
8.02607	2.51231
8.57574	1.46634
7.51702	1.46634
5.7953	1.38629
7.17096	1.29928
7.7735	2.03688
8.59592	2.19722
5.51611	1.38629
7.25775	2.48491
5.82674	1.38629
5.99131	1.67398
8.18853	1.84583
7.0193	1.29928
8.59317	2.07944
6.41256	1.29928
7.84752	1.94591
5.9804	1.60944
6.58691	1.46634
8.257	1.54045
7.65805	1.46634
6.66511	2.33537
7.04148	1.38629
7.68908	2.3979
7.65811	1.38629
6.86187	2.3979
7.85712	2.36712
7.46428	2.3979
7.29011	1.29928
8.15841	2.07944
7.71423	1.60944
5.24559	1.29928
6.26964	1.54045
7.2096	2.33537
7.24291	1.46634
8.7436	1.7346
7.02287	1.29928
6.48413	1.38629
8.26276	2.33537
7.18635	1.99243
7.03874	1.84583
7.12907	2.12026
7.43314	1.79176
8.49653	2.30259
7.49619	2.30259
6.4204	1.38629
6.58627	1.54045
6.20007	1.54045
7.43763	1.54045
6.45088	2.19722
6.36438	1.54045
6.88236	1.46634
6.3832	1.29928
6.2371	1.67398
5.63769	1.67398
6.93245	1.67398
7.36308	1.67398
7.08177	1.54045
7.86791	1.89712
6.88147	1.84583
6.8657	1.99243
6.43668	1.94591
7.60142	2.19722
8.30528	1.79176
6.71606	1.67398
6.11901	1.38629
7.32011	2.19722
5.50669	1.38629
6.26513	1.29928
6.96675	1.46634
4.86893	1.29928
7.44463	1.7346
7.06929	1.67398
6.89558	1.84583
6.56748	1.54045
7.61078	1.94591
8.02432	1.94591
6.61765	1.29928
5.48029	1.38629
6.48616	1.38629
6.24293	1.29928
7.39821	1.7346
6.98946	1.99243
7.8989	1.67398
6.93774	1.67398
7.21684	1.99243
6.7027	1.60944
7.48928	1.46634
7.53334	2.07944
6.76658	1.60944
8.92528	1.54045
6.93879	2.03688
6.80852	1.7346
6.67277	1.38629
8.04511	2.03688
7.63168	2.03688
6.6044	1.38629
7.98598	1.46634
7.76337	2.03688
7.72162	2.03688
8.50366	1.67398
5.78098	1.46634
6.12607	1.29928
7.26552	1.67398
7.89306	1.99243
6.63988	1.99243
6.41182	1.29928
6.49505	1.54045
8.20371	1.89712
6.46173	1.38629
7.27618	1.29928
6.4664	1.38629
7.08785	1.60944
6.5619	1.46634
7.68715	1.46634
7.36783	1.89712
8.96764	1.89712
7.98329	1.67398
7.69356	1.29928
7.81203	1.89712
7.79796	1.29928
7.45011	1.89712
7.22057	1.84583
6.81627	1.54045
8.82759	1.89712
6.78071	1.46634
7.15725	1.67398
5.70434	1.38629
6.23898	1.60944
7.16599	1.29928
8.04207	1.84583
8.1169	1.84583
7.98661	1.84583
7.35011	1.29928
7.98852	1.79176
7.27473	1.54045
7.77823	1.79176
7.35127	1.79176
6.02251	1.79176
5.9782	1.29928
7.62117	1.79176
6.72121	1.7346
6.50348	1.46634
7.69611	1.7346
6.65197	1.46634
6.92293	1.54045
9.24586	1.7346
5.64062	1.29928
6.85501	1.67398
6.23754	1.60944
6.71821	1.38629
7.5697	1.67398
6.28086	1.38629
6.65456	1.67398
6.33824	1.60944
6.59833	1.60944
5.69618	1.29928
6.20469	1.60944
7.04054	1.60944
9.25199	1.60944
7.14531	1.54045
7.52194	1.54045
6.64202	1.54045
8.04453	1.54045
6.68688	1.29928
7.70996	1.46634
7.37722	1.54045
7.86707	1.38629
6.42603	1.54045
7.59567	1.54045
7.58908	1.54045
9.01219	1.54045
6.98247	1.54045
7.23234	1.46634
7.38623	1.46634
6.78549	1.38629
7.33677	1.38629
8.57218	1.46634
8.12014	1.38629
7.31383	1.38629
6.66267	1.29928
7.10302	1.29928
6.26045	1.29928
8.5286	1.29928
6.81524	1.29928
7.43828	1.29928
7.41611	1.29928
8.50165	1.29928
5.95795	1.29928
7.80668
7.55484
6.96757
6.82604
7.45096
7.37389
7.61762
7.48702
7.14349
7.61762
8.8506
8.46362
8.34409
8.84351
8.8506
6.89976
6.89976
8.10887
8.8506
8.8506
8.46362
7.19486
7.98108
7.08881
7.52161
7.98108
7.55484
8.15823
8.55844
7.58681
7.24328
7.58681
7.28909
7.75683
7.58681
7.14349
7.48702
7.64735
7.61762
7.28909
6.89976
8.30467
7.61762
6.96757
6.82604
7.67608
8.61622
6.89976
7.4133
8.30467
7.64735
7.73076
8.8506
7.4133
6.96757
6.96757
7.14349
6.82604
6.96757
7.4133
7.03036
7.64735
7.14349
8.63464
7.4133
8.82188
7.28909
8.15823
7.03036
7.03036
7.45096
7.08881
6.89976
7.91981
6.82604
7.83055
6.96757
8.54841
7.89836
7.33255
7.83055
7.45096
8.82188
8.58782
6.82604
8.23461
8.45239
7.75683
8.17407
8.8506
7.14349
8.41781
8.23461
7.28909
7.08881
7.80668
7.94073
7.52161
7.28909
8.56835
8.8506
7.19486
6.82604
8.8506
7.67608
7.70386
8.8506
7.03036
7.70386
7.94073
7.52161
8.8506
7.67608
6.89976
7.03036
6.89976
7.4133
7.03036
6.89976
7.67608
8.40596
6.96757
8.5974
8.17407
8.17407
6.96757
8.34409
8.67032
7.14349
6.82604
8.8506
7.08881
7.91981
8.29112
6.96757
8.10887
7.03036
8.5176
7.24328
7.08881
6.89976
6.96757
7.37389
7.89836
7.70386
7.45096
7.14349
8.50707
7.4133
7.03036
7.03036
8.26334
6.82604
7.28909
7.33255
6.96757
7.78212
8.75345
6.82604
8.81454
6.96757
7.08881
7.98108
6.89976
6.96757
6.82604
8.40596
7.73076
7.28909
7.48702
7.61762
6.89976
7.24328
7.14349
6.96757
6.89976
7.19486
6.96757
6.96757
7.52161
6.82604
7.03036
7.03036
7.19486
7.94073
7.14349
7.33255
6.89976
8.10887
6.89976
7.14349
7.03036
6.82604
6.96757
7.03036
7.48702
7.89836
6.89976
7.24328
7.75683
6.89976
7.28909
7.58681
7.03036
7.48702
8.63464
7.61762
8.77688
7.14349
7.28909
6.82604
6.89976
7.19486
8.50707
7.58681
7.19486
7.64735
7.45096
7.08881
7.08881
7.67608
8.05644
7.08881
7.19486
7.96115
7.87635
7.48702
7.80668
6.96757
7.03036
7.08881
7.14349
6.89976
7.08881
7.14349
7.55484
6.82604
6.82604
7.89836
6.82604
7.89836
6.89976
7.08881
8.49642
6.96757
7.14349
6.96757
7.19486
6.89976
7.03036
6.96757
7.14349
7.67608
7.33255
7.14349
6.82604
8.72936
7.19486
8.00056
7.24328
7.89836
7.03036
7.08881
6.89976
7.24328
6.89976
8.05644
6.82604
7.03036
7.37389
7.19486
7.78212
7.03036
6.82604
8.70456
7.33255
7.85376
7.98108
7.67608
7.33255
7.67608
8.69613
7.24328
7.28909
6.89976
7.37389
6.82604
7.19486
7.58681
6.89976
6.96757
7.03036
7.14349
8.15823
7.55484
7.03036
6.96757
7.19486
6.89976
7.08881
7.03036
7.14349
6.96757
7.37389
8.03822
8.0196
7.14349
7.37389
7.03036
7.37389
7.33255
6.96757
7.61762
6.89976
8.0196
7.75683
8.45239
7.64735
7.14349
8.66154
6.89976
6.82604
7.08881
6.89976
8.2491
7.37389
7.24328
7.28909
7.08881
7.75683
7.55484
7.75683
6.96757
7.80668
8.03822
7.4133
6.89976
7.48702
7.70386
6.89976
7.64735
7.03036
7.03036
6.96757
8.58782
6.82604
7.08881
8.64371
7.4133
6.82604
7.48702
7.98108
8.17407
6.82604
6.89976
6.89976
6.96757
8.29112
6.96757
6.89976
7.73076
7.98108
6.89976
7.14349
8.31802
6.89976
8.07428
8.07428
6.82604
8.49642
8.26334
7.45096
7.03036
8.61622
7.28909
7.33255
6.82604
7.03036
7.70386
7.64735
6.82604
8.60686
6.82604
8.2491
6.89976
7.28909
7.4133
8.39394
8.30467
7.67608
7.03036
7.19486
8.42949
8.58782
8.40596
6.96757
6.82604
7.08881
7.55484
7.52161
6.89976
7.19486
7.19486
7.70386
7.19486
7.45096
8.07428
7.67608
7.33255
7.28909
6.96757
7.08881
7.33255
7.03036
7.08881
7.4133
7.70386
7.28909
7.19486
7.24328
7.24328
8.54841
7.19486
7.85376
8.54841
7.14349
7.14349
7.4133
6.89976
7.19486
7.03036
6.89976
7.03036
7.98108
6.89976
7.73076
7.61762
7.37389
7.52161
6.82604
7.08881
7.33255
6.82604
8.39394
7.03036
6.89976
7.03036
7.67608
7.67608
7.28909
6.96757
7.03036
7.37389
8.18962
6.89976
8.1421
7.03036
6.96757
6.96757
7.14349
7.03036
7.03036
6.96757
7.24328
7.45096
7.4133
7.24328
7.14349
7.19486
7.14349
6.89976
6.82604
7.48702
8.12564
6.89976
6.96757
7.75683
8.09175
7.03036
6.96757
6.89976
7.14349
7.37389
7.37389
6.82604
7.83055
7.33255
6.89976
7.24328
7.24328
7.14349
7.03036
7.03036
8.23461
7.52161
7.4133
7.45096
7.19486
7.03036
7.19486
6.82604
7.03036
7.52161
7.28909
7.28909
7.37389
7.37389
8.33115
7.37389
7.28909
6.89976
7.28909
7.19486
7.75683
7.80668
7.37389
7.70386
6.89976
7.08881
7.55484
7.14349
8.42949
6.96757
7.19486
7.64735
7.52161
7.48702
8.10887
6.89976
8.15823
8.39394
7.19486
6.82604
6.82604
7.14349
8.38175
7.55484
6.89976
7.03036
7.19486
7.24328
8.36938
6.82604
6.96757
6.96757
7.19486
6.89976
6.96757
6.82604
7.52161
7.85376
7.24328
7.14349
7.70386
8.35683
7.19486
6.96757
7.45096
6.96757
7.58681
7.14349
7.45096
6.82604
7.03036
7.45096
7.28909
7.24328
6.89976
7.58681
7.08881
8.26334
7.03036
7.14349
6.89976
7.03036
7.52161
7.37389
6.82604
7.75683
6.96757
7.14349
7.70386
7.52161
7.14349
7.24328
7.45096
8.31802
6.89976
8.30467
6.82604
7.52161
6.82604
6.96757
6.96757
7.28909
8.09175
7.37389
7.98108
7.45096
6.82604
8.29112
7.37389
7.19486
6.82604
8.29112
7.87635
6.82604
7.78212
7.4133
7.83055
8.27734
7.85376
7.28909
6.82604
7.33255
6.96757
7.4133
7.03036
7.24328
7.52161
7.83055
7.55484
6.82604
7.58681
6.89976
7.08881
7.37389
7.08881
6.96757
7.45096
7.64735
8.2491
6.82604
7.33255
7.33255
6.89976
6.89976
7.78212
6.96757
7.19486
8.15823
7.67608
7.37389
8.23461
7.19486
7.98108
7.28909
7.37389
7.03036
6.96757
7.52161
6.82604
7.14349
6.82604
7.52161
7.19486
7.91981
6.82604
8.20488
7.14349
6.82604
7.85376
7.33255
7.45096
7.55484
8.1421
8.07428
7.28909
6.82604
7.03036
7.08881
7.58681
6.89976
6.96757
8.0196
7.67608
7.03036
7.52161
7.08881
7.37389
8.17407
7.58681
7.73076
7.45096
7.4133
7.37389
8.15823
6.82604
7.03036
6.96757
6.96757
6.82604
6.82604
6.89976
7.19486
6.96757
7.83055
7.03036
7.28909
7.55484
7.4133
7.08881
7.75683
7.03036
7.33255
6.82604
8.10887
7.08881
7.67608
6.96757
8.09175
6.82604
7.61762
7.24328
7.33255
8.07428
6.82604
7.4133
7.64735
7.14349
8.05644
8.05644
7.03036
7.33255
6.82604
6.82604
6.96757
6.82604
6.89976
7.85376
7.37389
6.89976
7.64735
7.24328
7.85376
6.82604
8.0196
8.0196
7.4133
7.61762
7.19486
8.00056
8.00056
6.96757
6.82604
7.52161
7.28909
6.96757
6.82604
7.28909
6.89976
7.24328
6.89976
7.98108
7.98108
7.08881
7.98108
7.64735
7.55484
7.24328
6.89976
7.14349
7.08881
7.03036
7.83055
7.33255
7.03036
6.89976
7.94073
7.4133
7.94073
7.85376
7.73076
7.08881
7.80668
7.91981
7.61762
6.89976
7.89836
6.89976
7.4133
7.19486
7.37389
6.82604
7.33255
7.4133
7.87635
7.19486
6.89976
7.19486
6.89976
7.87635
6.82604
6.82604
6.96757
7.08881
7.78212
7.52161
7.58681
7.08881
6.96757
6.96757
7.85376
7.85376
7.85376
7.85376
6.96757
6.96757
6.89976
6.82604
7.45096
7.58681
6.89976
7.83055
6.89976
7.14349
7.28909
6.82604
7.48702
6.82604
7.37389
7.08881
6.96757
7.03036
6.96757
7.70386
6.89976
7.75683
6.89976
7.75683
7.73076
7.75683
6.82604
7.48702
7.08881
6.82604
7.03036
7.70386
6.96757
7.19486
6.82604
6.89976
7.70386
7.4133
7.28909
7.52161
7.24328
7.67608
7.67608
6.89976
7.03036
7.03036
7.03036
7.58681
7.03036
6.96757
6.82604
7.14349
7.14349
7.14349
7.14349
7.03036
7.33255
7.28909
7.4133
7.37389
7.58681
7.24328
7.14349
6.89976
7.58681
6.89976
6.82604
6.96757
6.82604
7.19486
7.14349
7.28909
7.03036
7.37389
7.37389
6.82604
6.89976
6.89976
6.82604
7.19486
7.4133
7.14349
7.14349
7.4133
7.08881
6.96757
7.48702
7.08881
7.03036
7.45096
7.19486
6.89976
7.45096
7.45096
6.89976
6.96757
7.45096
7.45096
7.14349
6.96757
6.82604
7.14349
7.4133
7.4133
6.82604
7.03036
7.33255
6.89976
6.82604
6.89976
7.08881
6.96757
6.96757
7.33255
7.33255
7.14349
6.82604
7.33255
6.82604
7.33255
7.28909
7.03036
7.33255
6.96757
7.14349
6.89976
7.08881
6.82604
7.28909
7.28909
7.28909
6.82604
7.24328
7.03036
7.24328
7.24328
7.24328
6.82604
7.24328
7.19486
6.96757
7.19486
6.96757
7.03036
7.19486
6.82604
7.14349
7.08881
6.89976
7.14349
6.89976
7.14349
7.08881
7.08881
6.82604
7.08881
7.08881
7.08881
7.03036
7.03036
7.03036
7.03036
6.82604
6.96757
7.03036
6.89976
7.03036
7.03036
7.03036
7.03036
7.03036
6.96757
6.96757
6.89976
6.89976
6.96757
6.89976
6.89976
6.82604
6.82604
6.82604
6.82604
6.82604
6.82604
6.82604
6.82604
6.82604
