# Supplementary material for: Endoplasmic reticulum–plasma membrane contact gradients direct cell migration
Source: Nature. 2024 Jun 12;631(8020):415–23. doi: 10.1038/s41586-024-07527-5 (PMC11236710; doi:10.1038/s41586-024-07527-5)
Supplement: Supplementary file 23 — Source Data Extended Data Fig. 6 [file 41586_2024_7527_MOESM23_ESM.xlsx]

## Sheet: Fig.s6c
RTN4-CaaX
0.0492064	0.130386	0.19693	0.103724	0.071728	0.0866408	0.255788	0.148807	0.236699	0.198732	0.188267	0.107522	0.261034	0.218781	0.105317	0.0548064	0.0612311	0.0501668	0.116881	0.17858	0.238428	0.215243	0.315672	0.143698	0.100209	0.0417244	0.133378	0.206755	0.237214	0.225644	0.238676	0.0401401	0.170665	0.228319	0.120875	0.169566	0.211983	0.345219	0.306788	0.0683196	0.201916	0.191511	0.171804	0.172187	0.14199	0.398049	0.353275	0.210213	0.0533651	0.0610433
0.38085	0.55998	0.692951	0.607302	0.771909	0.525507	0.841929	0.599847	0.659893	0.402569	0.564721	0.443422	0.955319	0.981111	0.952435	0.596326	0.612613	0.455	0.659113	0.812711	0.961205	0.603985	0.855938	0.823199	0.565884	0.351637	0.37141	0.351724	0.519526	0.560148	0.509108	0.27773	0.292066	0.46351	0.460958	0.401837	0.555302	0.509683	0.587263	0.271492	0.659754	0.672479	0.721411	0.761381	0.816913	0.96175	0.868889	1	0.587541	0.382531
0.873679	1	1	1	1	1	1	1	1	1	1	1	1	1	1	1	1	1	1	1	1	1	1	0.931451	0.963078	0.760582	1	1	0.809115	0.844054	1	0.782334	0.876986	0.986817	0.976365	0.662268	1	0.897405	1	0.591551	0.935655	0.739421	0.700026	0.570725	0.745965	0.82635	0.677598	0.44727	1	1
1	0.89978	0.913729	0.735198	0.730959	0.736653	0.903698	0.761361	0.841467	0.934999	0.984584	0.871604	0.981129	0.898746	0.699968	0.617117	0.718221	0.850754	0.906189	0.847513	0.679949	0.702128	0.964203	1	1	1	0.909369	0.765583	1	0.91824	0.8679	1	0.996124	1	1	1	0.96274	0.744479	0.786733	1	1	1	1	0.953509	0.942989	1	1	0.631362	0.469456	0.523021
0.894098	0.832453	0.772479	0.60069	0.624299	0.525461	0.648843	0.604267	0.627223	0.691251	0.77121	0.749697	0.854085	0.776988	0.714012	0.503355	0.492878	0.629351	0.706844	0.834404	0.783492	0.663782	0.735368	0.708394	0.91596	0.870037	0.830107	0.691977	0.836485	1	0.898224	0.861652	1	0.979844	0.953077	0.897881	0.926062	0.882986	0.975264	0.833626	0.876743	0.90212	0.832795	1	1	0.856132	0.898031	0.727144	0.607492	0.514544
0.913149	0.827089	0.706283	0.524635	0.534237	0.400768	0.598721	0.478462	0.631006	0.564259	0.666	0.630418	0.640524	0.733051	0.668124	0.482809	0.514559	0.530807	0.595809	0.700786	0.707249	0.619298	0.702826	0.648447	0.684604	0.784823	0.701253	0.641003	0.762651	0.893785	0.787736	0.791292	0.84439	0.873085	0.818968	0.880497	0.986333	1	0.981516	0.881387	0.898922	0.971054	0.857746	0.843489	0.896088	0.952296	0.89425	0.648294	0.622195	0.562158
0.995394	0.824358	0.827446	0.595454	0.553598	0.476505	0.587983	0.457068	0.565062	0.605017	0.749746	0.652692	0.711343	0.678399	0.55066	0.374109	0.415298	0.507126	0.571966	0.675641	0.642405	0.551977	0.646363	0.605502	0.585658	0.661234	0.584536	0.516498	0.640877	0.802456	0.669414	0.70677	0.753684	0.723786	0.687131	0.700431	0.957436	0.860716	0.856123	0.867746	0.775728	0.851753	0.74461	0.855167	0.86771	0.925596	0.859846	0.596757	0.539763	0.546554
0.760724	0.69825	0.702153	0.623187	0.569985	0.530119	0.578126	0.48734	0.572882	0.531495	0.605717	0.577786	0.617845	0.669772	0.583925	0.436298	0.431049	0.404182	0.460086	0.472942	0.480104	0.453011	0.578004	0.522812	0.56538	0.567436	0.555609	0.482976	0.56349	0.692179	0.625377	0.637797	0.749545	0.730054	0.695721	0.662144	0.856442	0.77272	0.836784	0.747675	0.698378	0.756035	0.671806	0.726188	0.817509	0.882976	0.805316	0.612223	0.519077	0.510943
0.622731	0.551985	0.609419	0.513708	0.468685	0.416306	0.527457	0.457997	0.543708	0.50982	0.563163	0.566664	0.581333	0.606545	0.562082	0.465077	0.449322	0.492979	0.519351	0.576067	0.552865	0.429352	0.50556	0.394677	0.421398	0.446547	0.472263	0.424289	0.511514	0.580401	0.571786	0.546856	0.635606	0.744342	0.636217	0.61724	0.760816	0.778322	0.845027	0.678779	0.722872	0.722208	0.617043	0.657847	0.775968	0.864829	0.756604	0.559989	0.568767	0.527235
0.536082	0.53089	0.515461	0.468888	0.432686	0.364095	0.483385	0.405007	0.441671	0.484413	0.556619	0.536791	0.545341	0.59264	0.512322	0.374675	0.370556	0.441416	0.469415	0.514275	0.528148	0.443252	0.526695	0.44722	0.401422	0.389563	0.431497	0.376002	0.442445	0.538012	0.530945	0.541877	0.597479	0.637345	0.606733	0.568625	0.766111	0.719736	0.766732	0.726966	0.639635	0.669776	0.607464	0.617992	0.714812	0.719271	0.667766	0.48487	0.443587	0.440444
0.540577	0.536298	0.511909	0.458513	0.393186	0.371373	0.49939	0.406944	0.437432	0.427567	0.492307	0.469251	0.522951	0.564921	0.539651	0.414883	0.421367	0.473988	0.511241	0.567326	0.584681	0.51041	0.59214	0.491485	0.44638	0.429231	0.442094	0.401275	0.418914	0.519636	0.508419	0.503454	0.583583	0.63373	0.629063	0.615754	0.762808	0.746902	0.804552	0.678308	0.689249	0.706359	0.604962	0.633264	0.759516	0.787855	0.719325	0.526714	0.464122	0.436441
0.56774	0.480701	0.480214	0.44371	0.458429	0.373293	0.447906	0.342601	0.373313	0.368009	0.425608	0.429556	0.474367	0.53606	0.469011	0.373595	0.351737	0.382721	0.430466	0.478899	0.509131	0.446012	0.518249	0.426724	0.433375	0.406601	0.362323	0.370613	0.404371	0.490429	0.469025	0.476639	0.53716	0.589282	0.560759	0.541162	0.714282	0.686004	0.667933	0.660148	0.562844	0.63424	0.563918	0.631912	0.652478	0.669546	0.553364	0.461684	0.431184	0.45513
0.424946	0.380177	0.390692	0.356046	0.34483	0.285811	0.347171	0.291866	0.336602	0.331503	0.406995	0.373293	0.422927	0.441791	0.389591	0.321722	0.305535	0.347522	0.38569	0.431173	0.403384	0.337943	0.401694	0.337267	0.330313	0.323684	0.302413	0.283857	0.320402	0.376727	0.381754	0.364132	0.42438	0.436997	0.428848	0.417789	0.519758	0.495575	0.44625	0.469997	0.382784	0.423421	0.383965	0.48367	0.458326	0.486949	0.440653	0.318842	0.313421	0.32037
0.308436	0.279076	0.285682	0.278942	0.279081	0.21605	0.262634	0.217684	0.272481	0.281442	0.318137	0.295863	0.282044	0.31412	0.282782	0.250407	0.231413	0.281943	0.27193	0.326587	0.3426	0.280292	0.348602	0.266756	0.256184	0.266422	0.226834	0.224838	0.251146	0.310343	0.28363	0.282702	0.332223	0.352286	0.324267	0.324484	0.430693	0.420566	0.38411	0.365539	0.340315	0.378524	0.320669	0.35153	0.404216	0.387248	0.364124	0.247054	0.249909	0.251545
0.25789	0.234021	0.219975	0.197233	0.192114	0.180221	0.205875	0.167625	0.193282	0.19028	0.224109	0.210785	0.2312	0.252008	0.222121	0.190682	0.171065	0.217696	0.221688	0.251592	0.246944	0.211266	0.261404	0.19288	0.20971	0.234629	0.197838	0.163323	0.183654	0.198905	0.199223	0.194132	0.234161	0.243658	0.253144	0.256483	0.336769	0.323454	0.303555	0.295673	0.248291	0.284793	0.258304	0.300657	0.312589	0.326448	0.292698	0.217813	0.201053	0.19706
0.231141	0.202149	0.209973	0.170016	0.174092	0.143093	0.162723	0.12691	0.149045	0.166364	0.187746	0.174589	0.17781	0.19178	0.160058	0.129846	0.118749	0.151833	0.149027	0.183614	0.181483	0.15624	0.201263	0.150192	0.138125	0.144612	0.146029	0.14397	0.15561	0.180229	0.171203	0.170816	0.196625	0.221881	0.209932	0.190048	0.267958	0.237929	0.236571	0.246448	0.218205	0.207076	0.188509	0.199906	0.210676	0.220972	0.224899	0.150063	0.144035	0.151216
0.221778	0.179267	0.186182	0.178427	0.163657	0.137856	0.170763	0.152789	0.155946	0.143541	0.170369	0.156087	0.176699	0.193694	0.180521	0.110196	0.12642	0.122622	0.145785	0.162958	0.1526	0.136548	0.163624	0.140383	0.147298	0.164415	0.179974	0.147489	0.158907	0.183425	0.166057	0.18578	0.220053	0.247474	0.220288	0.205177	0.257292	0.238016	0.250803	0.210565	0.223878	0.238065	0.189638	0.176838	0.206543	0.23457	0.191307	0.149569	0.138267	0.120941
0.2101	0.176811	0.174453	0.157471	0.141239	0.131469	0.157512	0.12981	0.164092	0.169496	0.202832	0.18235	0.158888	0.180253	0.163258	0.140847	0.108661	0.131512	0.150555	0.178479	0.163791	0.137216	0.168171	0.125059	0.138824	0.138325	0.112654	0.141721	0.154488	0.174452	0.187654	0.163162	0.197149	0.235332	0.19917	0.212938	0.273404	0.26121	0.221837	0.238548	0.193499	0.202793	0.189535	0.221978	0.20344	0.237362	0.24777	0.166552	0.159187	0.137429
0.140352	0.111609	0.106696	0.094223	0.0835688	0.0709676	0.090467	0.076047	0.0964396	0.102411	0.110182	0.102243	0.086396	0.0859274	0.0852937	0.0817448	0.0748402	0.0945137	0.0769584	0.0810819	0.088295	0.0682467	0.100897	0.0834928	0.0849066	0.0795696	0.0595802	0.0787942	0.0799427	0.0899514	0.109154	0.0887859	0.100403	0.123655	0.0906775	0.111343	0.171982	0.165297	0.136267	0.152838	0.121976	0.125243	0.11435	0.148657	0.127091	0.125417	0.139388	0.0788313	0.0814579	0.0883496
0.0868945	0.0627407	0.0644718	0.0645945	0.0457414	0.0437399	0.0580016	0.0405472	0.0666487	0.0656	0.0601389	0.0617486	0.0429025	0.0472093	0.0544612	0.0619036	0.0404894	0.0601891	0.0418458	0.0424262	0.0503002	0.0505869	0.0668574	0.0475527	0.0513092	0.0426505	0.0306674	0.0432161	0.04984	0.0536622	0.0682461	0.049869	0.0595216	0.0601615	0.0460688	0.0554602	0.076414	0.0821174	0.048699	0.0759272	0.0510511	0.044147	0.0382026	0.0859055	0.0637703	0.0656808	0.0783958	0.0427646	0.0561307	0.0486428
0.0220926	0.031858	0.0251204	0.0241399	0.0267231	0.0197924	0.0234569	0.0326486	0.0153423	0.0218739	0.0328048	0.0324818		0.0118294	0.0158849	0.026817		0.0296133		0.0277636	0.0604454	0.0200271	0.0267297	0.0307269	0.0376052	0.0199757	0.0228438	0.0316414	0.0261669	0.0277333	0.0235612	0.0604147	0.0239453	0.0324755	0.0262431	0.018944	0.0408775	0.0493947	0.0345154	0.030034				0.0156589	0.0392642	0.024434	0.0318161	0.01571	0.0220697	0.0220352
RTN4-ER
0.680996	0.877839	1	0.904668	0.989512	0.941475	1	0.945867	1	0.982996	1	0.975664	1	1	1	0.871304	0.919949	0.749286	0.923539	0.926833	0.948762	0.955685	0.960749	0.9802	0.898168	0.618868	0.966116	1	1	1	0.992042	0.666682	0.931912	0.931694	0.83322	0.931002	0.954774	0.937335	0.975222	0.576452	0.898325	0.903537	0.933501	0.958421	0.954194	1	1	0.998353	0.617922	0.827312
1	1	0.997249	1	1	1	0.986338	1	0.989549	1	0.999288	1	0.926082	0.967309	0.981179	0.953169	0.984256	0.977889	1	0.98568	0.976254	0.985884	0.978853	1	1	1	1	0.974175	0.910906	0.992917	1	0.985402	1	1	1	1	1	1	1	0.948322	1	1	1	1	1	0.981881	0.915986	1	1	0.984672
0.988812	0.910203	0.935223	0.921812	0.942234	0.9074	0.943021	0.998769	0.938497	0.958982	0.984457	0.971541	0.952354	0.985338	0.98884	0.984707	0.987009	0.975578	0.993789	1	1	1	0.975954	0.982988	0.945655	0.932268	0.939996	0.947239	0.903275	0.981488	0.978509	1	0.959405	0.914047	0.930913	0.940028	0.91579	0.924739	0.99275	0.977839	0.987616	0.94794	0.964798	0.975155	0.971606	0.947019	0.914409	0.927987	0.988493	1
0.923949	0.913531	0.931017	0.932333	0.908149	0.903991	0.917034	0.99446	0.92515	0.952164	0.952216	0.967456	0.924366	0.986548	0.957002	1	1	0.986475	0.982407	0.987782	0.965186	0.989809	1	0.98296	0.93568	0.901866	0.926935	0.912167	0.855069	0.952268	0.951954	0.962055	0.921688	0.926846	0.915266	0.941796	0.910828	0.923889	0.977144	1	0.993774	0.934663	0.966389	0.947875	0.954691	0.94061	0.907165	0.945561	0.947025	0.974946
0.910964	0.886048	0.891889	0.881954	0.906224	0.893338	0.892069	0.964789	0.897041	0.946686	0.937581	0.934296	0.90262	0.950115	0.94994	0.964225	0.976277	1	0.995727	0.994812	0.956305	0.953646	0.961312	0.965145	0.938838	0.900216	0.940452	0.924896	0.864235	0.914169	0.910072	0.945997	0.899651	0.887297	0.911303	0.914177	0.894482	0.901168	0.948472	0.980628	0.952526	0.930208	0.946071	0.958826	0.961184	0.922955	0.902403	0.929799	0.897858	0.939613
0.87897	0.869199	0.876014	0.863288	0.879782	0.826781	0.832322	0.903023	0.861038	0.923135	0.923691	0.931108	0.886339	0.921955	0.903826	0.900285	0.907867	0.928761	0.942627	0.963642	0.920335	0.943791	0.946038	0.937385	0.916585	0.879023	0.884961	0.89791	0.828945	0.903649	0.894177	0.89936	0.857198	0.86158	0.865982	0.89055	0.847105	0.891618	0.904596	0.96112	0.926939	0.910106	0.915599	0.913913	0.899658	0.893006	0.860692	0.8765	0.875372	0.910927
0.852483	0.839073	0.845055	0.819195	0.833053	0.813868	0.781163	0.850748	0.810901	0.867709	0.849335	0.888291	0.82212	0.879554	0.870189	0.901118	0.906844	0.87355	0.851574	0.882632	0.871487	0.885984	0.867157	0.876328	0.862469	0.837315	0.855734	0.866645	0.811319	0.869033	0.844181	0.861651	0.840107	0.832409	0.875944	0.831249	0.82376	0.838331	0.874031	0.89357	0.86218	0.860563	0.860857	0.881672	0.867477	0.8293	0.817526	0.849843	0.834686	0.888849
0.791295	0.766615	0.777714	0.781458	0.800373	0.758202	0.751578	0.802847	0.767163	0.806912	0.773697	0.835188	0.732759	0.80983	0.800697	0.824948	0.817373	0.81285	0.808045	0.838313	0.826562	0.83341	0.81273	0.792393	0.777868	0.785146	0.797845	0.787306	0.770471	0.840442	0.830263	0.831496	0.794396	0.776141	0.78439	0.814446	0.803191	0.796999	0.835112	0.858021	0.814048	0.800946	0.79916	0.808752	0.799817	0.773973	0.753473	0.795717	0.79752	0.858841
0.713687	0.687544	0.712379	0.705772	0.713963	0.671039	0.665217	0.717627	0.673201	0.743752	0.722955	0.778344	0.677859	0.737559	0.717195	0.75637	0.711564	0.730178	0.697838	0.692957	0.705983	0.742229	0.739099	0.713563	0.693402	0.669146	0.709648	0.70239	0.688764	0.747082	0.749021	0.75579	0.735924	0.740825	0.754693	0.743066	0.737739	0.750524	0.757213	0.793396	0.743307	0.735433	0.750329	0.747213	0.72803	0.707812	0.687726	0.706996	0.744763	0.777251
0.598827	0.553717	0.578119	0.603216	0.608925	0.574905	0.560984	0.600706	0.557405	0.630437	0.607964	0.647603	0.54328	0.588154	0.559423	0.61715	0.588991	0.612385	0.571129	0.582825	0.565558	0.584752	0.561003	0.554893	0.573261	0.572506	0.559095	0.586392	0.561097	0.614715	0.631383	0.65884	0.640635	0.644158	0.66184	0.69633	0.68083	0.665553	0.669506	0.726217	0.610312	0.618892	0.645558	0.671207	0.647285	0.581358	0.596425	0.595341	0.626191	0.680809
0.45526	0.405958	0.41684	0.441619	0.439101	0.428362	0.42338	0.443161	0.428049	0.467409	0.442851	0.463046	0.429204	0.465549	0.461891	0.491741	0.469714	0.480411	0.473296	0.483816	0.489465	0.498455	0.480316	0.480609	0.449933	0.434114	0.447795	0.464339	0.435572	0.474862	0.487905	0.504949	0.478054	0.474054	0.48945	0.554567	0.543178	0.544478	0.520597	0.583749	0.497183	0.493457	0.50325	0.532278	0.500023	0.465498	0.465373	0.47525	0.496383	0.54239
0.378511	0.364381	0.372506	0.390419	0.411645	0.375135	0.367016	0.380824	0.368295	0.394963	0.387567	0.422418	0.38501	0.427782	0.4131	0.440381	0.410852	0.423509	0.430341	0.430742	0.447331	0.450412	0.449076	0.433539	0.408891	0.386068	0.39083	0.40204	0.376394	0.413916	0.426127	0.442463	0.434175	0.435233	0.44074	0.446033	0.43825	0.449679	0.444145	0.47905	0.42333	0.427243	0.443848	0.453346	0.445443	0.401436	0.412726	0.429129	0.447913	0.471523
0.348121	0.335802	0.351814	0.356795	0.359873	0.344321	0.336766	0.365714	0.353506	0.359089	0.366614	0.377326	0.341758	0.379743	0.366207	0.387	0.370663	0.382214	0.379994	0.392799	0.388557	0.397163	0.404123	0.38901	0.377869	0.360016	0.351364	0.363924	0.345211	0.370417	0.388232	0.379107	0.361408	0.350682	0.367473	0.387688	0.389628	0.388383	0.377889	0.393152	0.37081	0.367925	0.370825	0.389527	0.364386	0.335578	0.332241	0.352628	0.357013	0.373362
0.301735	0.266947	0.283519	0.307897	0.312345	0.284657	0.275067	0.288628	0.29874	0.314418	0.306836	0.320208	0.258499	0.295273	0.293703	0.334022	0.309541	0.3323	0.313478	0.325605	0.331323	0.330792	0.331059	0.298837	0.295441	0.29393	0.286703	0.298442	0.283359	0.307091	0.313079	0.324625	0.318498	0.320554	0.326489	0.333062	0.341083	0.344392	0.327921	0.354683	0.323749	0.333382	0.338488	0.338306	0.341303	0.318275	0.318706	0.316206	0.329909	0.337189
0.239051	0.234728	0.239376	0.231479	0.24099	0.254923	0.242413	0.25527	0.237319	0.237981	0.252364	0.25801	0.234611	0.265611	0.258017	0.288941	0.254884	0.278067	0.260688	0.271292	0.26654	0.279034	0.286712	0.26385	0.260825	0.271546	0.254606	0.255103	0.238576	0.249043	0.257333	0.267945	0.262371	0.2536	0.26663	0.28119	0.274105	0.282891	0.271126	0.29829	0.259023	0.280321	0.291146	0.297155	0.287356	0.27202	0.27573	0.280993	0.29977	0.298107
0.222169	0.197404	0.214881	0.218415	0.238555	0.227356	0.214301	0.212329	0.213877	0.23041	0.230852	0.231643	0.205335	0.224133	0.216169	0.220389	0.216242	0.22329	0.210353	0.221233	0.221307	0.226154	0.241708	0.224794	0.200497	0.196519	0.204003	0.209766	0.187262	0.204563	0.221471	0.2154	0.211373	0.218213	0.225037	0.225993	0.242743	0.240119	0.221558	0.272187	0.215437	0.20461	0.215039	0.226905	0.206492	0.19372	0.220144	0.206204	0.225238	0.24371
0.209084	0.194466	0.205245	0.210866	0.207865	0.206144	0.204808	0.217511	0.192947	0.198087	0.202616	0.206035	0.17839	0.206916	0.212213	0.206699	0.218632	0.200249	0.216645	0.217701	0.208114	0.205495	0.208255	0.205697	0.190093	0.187901	0.213613	0.195146	0.175286	0.179522	0.178508	0.194343	0.187618	0.193349	0.196541	0.198354	0.210168	0.205155	0.203989	0.20652	0.197647	0.201246	0.199362	0.188995	0.19474	0.187963	0.18489	0.191856	0.197537	0.200934
0.244669	0.286118	0.276372	0.249171	0.246971	0.27275	0.251241	0.322414	0.246907	0.212493	0.236314	0.22053	0.235379	0.245788	0.279778	0.229502	0.285501	0.241445	0.288727	0.308076	0.300697	0.271438	0.268508	0.296355	0.241769	0.254246	0.326453	0.234863	0.241324	0.24009	0.209243	0.231182	0.204172	0.214837	0.229848	0.222469	0.20599	0.217657	0.268031	0.23592	0.260973	0.257634	0.255848	0.219246	0.249068	0.264798	0.22	0.264827	0.255165	0.229449
0.39146	0.475176	0.48006	0.437809	0.44218	0.456871	0.407177	0.472497	0.412187	0.356454	0.416074	0.39168	0.424253	0.390229	0.401833	0.35494	0.432172	0.375828	0.417014	0.460267	0.447671	0.371467	0.43638	0.44017	0.375326	0.419065	0.426162	0.361146	0.388665	0.369831	0.322286	0.394689	0.321133	0.344285	0.326834	0.338808	0.330914	0.322733	0.408287	0.374002	0.381765	0.425872	0.397923	0.324787	0.422718	0.425097	0.345695	0.429873	0.416827	0.355888
0.572763	0.496286	0.513171	0.492619	0.548753	0.624481	0.615315	0.546011	0.500736	0.504883	0.490999	0.494636	0.47952	0.457161	0.558535	0.50997	0.558905	0.481274	0.433362	0.573255	0.640317	0.513314	0.522867	0.660157	0.500579	0.521682	0.582285	0.569768	0.691425	0.496974	0.485291	0.513767	0.409733	0.551437	0.470338	0.469773	0.460363	0.464879	0.477855	0.554685	0.523817	0.50869	0.521951	0.508507	0.622509	0.584834	0.488414	0.518605	0.533208	0.533417
	0.34165	0.274506	0.30735	0.371032				0.309029	0.326164	0.385347			0.178732		0.506246				0.354541	0.684681	0.462893	0.419141	0.449086				0.457048	0.336635	0.36506			0.277975	0.345668	0.384694	0.291632								0.271675	0.323616			0.385804
[truncated: 6 more columns]

## Sheet: Fig.s6d
MAPPER/Caax
0	0	0	0	0	0	0	0	0	0	0	0	0	0	0	0	0	0	0	0	0	0	0	0	0	0	0	0	0	0	0	0	0	0	0	0	0	0	0	0	0	0	0	0	0	0	0	0	0	0
0	0	0	0	0	0.00479408	0.00216479	0	0	0	0	0	0	0	0.000965606	0	0.00288819	0	0	0	0	0	0	0	0	0	0	0	0	0	0	0	0	0	0	0	0	0	0	0	0	0	0.00223781	0	0	0	0	0.00187169	0	0
0	0	0	0.00138031	0	0.0081259	0	0	0	0.00345701	0	0.00123847	0	0.00560288	0	0.00890793	0.00816923	0.00523703	0.00809227	0	0.0113773	0.0121459	0.00223392	0.00119811	0	0	0	0.00809771	0	0	0	0	0	0	0	0	0.00106452	0	0	0	0	0	0	0	0	0	0	0	0	0.00363408
0	0	0	0	0	0	0	0.00807087	0	0	0.00293141	0	0.00303233	0	0	0	0.00135284	0.00173921	0.00305827	0	0.00446203	0.00127552	0.00863638	0.00147238	0	0.00746857	0.0010521	0.00121859	0.00692272	0	0	0.000908227	0	0.00110006	0	0	0.00188531	0.000918529	0.010632	0	0	0	0.00115103	0.000928761	0.00206256	0	0	0	0	0.00115724
0.00635782	0.00169742	0.00903112	0.00826362	0	0	0	0	0	0.00572886	0	0.00222671	0.00153325	0.000970269	0	0.000962908	0.00341683	0.00160454	0	0.0028871	0	0.00281294	0.00261963	0	0	0.00296465	0.00110064	0	0	0.0011193	0	0	0.00270043	0	0.00378205	0.00479345	0.0133917	0.0128569	0.00115101	0.0121321	0.00677285	0	0.0010501	0.00103794	0	0.00366951	0.0042589	0.00185978	0	0.00426052
0.0102893	0.00498926	0.00273142	0.0022163	0.00968299	0.00918686	0	0	0	0	0	0	0.00487154	0	0.00104248	0.00107974	0.0115039	0	0	0	0.00393913	0.00611122	0	0	0.00268836	0.0085941	0.00214711	0.00359344	0	0.00271741	0.00704136	0.00185716	0.00863876	0.00432803	0.00102879	0.00115019	0.00179485	0	0.00920063	0.00788202	0.00215666	0.00100745	0.0070235	0.00802983	0.016966	0.0181544	0.00224535	0	0.00275649	0.00479073
0.0101955	0.0127992	0.0162667	0	0.0275275	0.00758985	0.0106674	0.0135254	0	0.0104655	0.0121477	0.00106067	0.00796513	0.00642685	0.00501603	0.00175634	0.00828757	0.0140661	0.0207018	0.0180414	0.0125897	0.00357292	0.0020839	0.00567015	0.00393432	0.0124645	0	0.00683884	0.00428405	0.00126364	0.0030807	0.0021452	0.00635232	0.0060709	0.00370136	0	0.00619649	0.0120599	0.0133336	0.00745247	0.0110548	0.00319577	0.00203596	0.0276191	0.00883787	0.0103155	0.0127677	0.000928559	0.00252991	0.0026849
0.0031439	0.00493443	0.022833	0.0469957	0.0465347	0.0901202	0.018439	0.00708362	0.00139789	0.0054797	0.00660444	0.028671	0.0118923	0.0197112	0.0209219	0.0433232	0.103691	0.0530735	0.0477529	0.0155763	0.00190663	0.0258588	0.0263869	0.00348366	0.0136327	0.00811819	0.0264582	0.019586	0	0.00551365	0.00500524	0.0246139	0.0228269	0.0211684	0.018587	0.0273874	0.00563873	0.0127263	0.0237517	0.00916493	0.0223394	0.00589843	0.00960451	0.00210347	0.0328113	0.0381697	0.0339655	0.00900818	0.00416207	0.0107851
0.0355786	0.0383168	0.0115616	0.0335619	0.087361	0.0896259	0.106238	0.0931831	0.0935771	0.0281022	0.0206158	0.00709305	0.0255707	0.0360411	0.0455418	0.0401958	0.0758587	0.0861425	0.103524	0.123135	0.0724479	0.0356809	0.0180168	0.0296342	0.0518601	0.0559031	0.00685491	0.00460104	0.0110644	0.0176547	0.0232119	0.00775273	0.0194964	0.023562	0.0324101	0.0649096	0.0585049	0.0537009	0.0765856	0.0242721	0.0767243	0.018041	0.0373821	0.0190357	0.0461077	0.0728523	0.0458539	0.0351559	0.0647868	0.014785
0.0791031	0.162855	0.155049	0.101421	0.0684054	0.0932534	0.113732	0.168813	0.186517	0.194508	0.115148	0.0831335	0.110425	0.0701031	0.0741343	0.0751723	0.177236	0.117065	0.11658	0.147913	0.14189	0.142404	0.123106	0.143558	0.106891	0.150103	0.107033	0.0765333	0.0427632	0.0572567	0.0622721	0.0929756	0.052982	0.0283943	0.0536255	0.0489608	0.0656736	0.0423012	0.179765	0.150716	0.153765	0.145182	0.1338	0.0819165	0.0907246	0.101085	0.0980606	0.108401	0.0889148	0.097132
0.137942	0.312031	0.290564	0.323165	0.29221	0.318534	0.33576	0.343826	0.296101	0.219153	0.170446	0.194738	0.247413	0.210255	0.212422	0.244441	0.378757	0.295573	0.307613	0.238868	0.275648	0.29657	0.310184	0.32036	0.308382	0.311372	0.2566	0.271089	0.20404	0.206155	0.214126	0.146892	0.185032	0.187721	0.194672	0.163188	0.151026	0.226591	0.318217	0.14211	0.290044	0.309612	0.259339	0.198247	0.244862	0.359278	0.340228	0.272242	0.322626	0.245038
0.344479	0.457313	0.368382	0.384895	0.453444	0.747338	0.505776	0.398019	0.344496	0.267034	0.227709	0.152016	0.197308	0.253148	0.307384	0.242387	0.30569	0.454611	0.343815	0.365739	0.424704	0.339417	0.30446	0.292943	0.364258	0.509505	0.330323	0.34826	0.353103	0.322459	0.280246	0.312695	0.216139	0.266392	0.283617	0.264706	0.23619	0.27333	0.384279	0.326062	0.334823	0.372747	0.348263	0.371535	0.410988	0.517264	0.343709	0.31794	0.240627	0.391191
0.491027	0.542794	0.545942	0.354576	0.527886	0.492534	0.773923	0.684582	0.539773	0.576976	0.551619	0.290777	0.55392	0.478231	0.435984	0.403259	0.841207	0.627376	0.652433	0.600849	0.484165	0.239751	0.192717	0.191211	0.26175	0.378291	0.278318	0.332869	0.433107	0.374197	0.283531	0.37259	0.315053	0.327875	0.3378	0.35562	0.313994	0.389188	0.346966	0.46617	0.297627	0.243332	0.261374	0.343399	0.271285	0.33776	0.536784	0.421407	0.595312	0.443907
0.560814	0.979437	0.825824	0.792245	0.67336	0.669789	0.457164	0.622386	0.718951	0.815465	0.711822	0.578322	0.742968	0.403196	0.337816	0.410158	0.401593	0.684877	0.565834	0.620327	0.520172	0.653685	0.626032	0.702736	0.434081	0.343281	0.268341	0.332572	0.421116	0.450022	0.540735	0.431504	0.367085	0.396553	0.389737	0.306009	0.308777	0.321434	0.493386	0.47585	0.44093	0.345544	0.30892	0.234072	0.197601	0.216038	0.267792	0.23748	0.264155	0.478065
0.913433	1	0.956885	1	0.70201	0.821196	0.627147	0.5925	0.379218	0.406394	0.361537	0.450155	0.372763	0.496521	0.546102	0.421003	0.835265	0.823259	0.644691	0.677206	0.549452	0.475803	0.416062	0.445287	0.607913	0.932298	0.745085	0.503978	0.424725	0.397534	0.337528	0.334933	0.321432	0.425885	0.60478	0.552977	0.42926	0.525767	0.741462	0.415965	0.466622	0.389353	0.384038	0.329379	0.586559	0.683605	0.347558	0.382562	0.234305	0.314903
0.864503	0.975465	0.931568	0.551307	1	1	1	1	0.904324	0.606866	0.448931	0.338945	0.691682	0.422251	0.337611	0.504724	0.783108	1	1	1	0.699563	0.447251	0.366852	0.368926	0.32735	0.544178	0.65691	0.618966	0.732225	0.921542	0.544242	0.744653	0.524127	0.59615	0.55595	0.545093	0.440813	0.700483	0.850056	0.777489	0.91643	0.963179	0.840944	0.287609	0.659086	0.719216	0.693227	0.564699	0.627892	0.525464
1	0.989016	1	0.726747	0.718549	0.929303	0.865415	0.906769	1	1	1	1	1	1	1	0.401305	0.740056	0.79375	0.742251	0.857429	1	1	1	1	1	1	1	1	1	1	0.826034	1	1	1	0.995335	0.942569	0.719704	0.860412	0.886852	1	1	1	1	1	1	1	1	1	1	0.78483
0.458737	0.32639	0.449335	0.546889	0.75138	0.584586	0.473477	0.250853	0.461995	0.884414	0.766792	0.58377	0.361768	0.209114	0.115414	1	1	0.965952	0.541877	0.245483	0.168491	0.334327	0.311464	0.304417	0.517264	0.817374	0.35708	0.9286	0.677704	0.706646	1	0.80694	0.723633	0.897273	1	1	1	1	1	0.79505	0.616267	0.460218	0.396272	0.789991	0.58913	0.816752	0.976725	0.587341	0.568845	1
0.0347001	0	0	0.00953026	0.0068793	0	0.0195827	0.00184113	0.00191542	0.0756386	0.0417095	0.0107722	0	0	0.00143617	0.0136472	0.00628733	0.0797035	0	0	0	0.0194106	0.0147789	0.00337901	0.00593611	0	0	0.256187	0.140307	0.109796	0.248367	0.0941634	0.130072	0.0956527	0.0534931	0.213973	0.220803	0.305166	0.236696	0.570935	0.133239	0.202293	0.349719	0.277252	0.169221	0.097206	0.23722	0.0769075	0.110783	0.25566
MAPPER/ER
0	0	0	0	0	0	0	0	0	0	0	0	0	0	0	0	0	0	0	0	0	0	0	0	0	0	0	0	0	0	0	0	0	0	0	0	0	0	0	0	0	0	0	0	0	0	0	0	0	0
0	0	0	0	0	0.00574167	0.00192571	0	0	0	0	0	0	0	0.000846191	0	0.00176609	0	0	0	0	0	0	0	0	0	0	0	0	0	0	0	0	0	0	0	0	0	0	0	0	0	0.00254893	0	0	0	0	0.00145916	0	0
0	0	0	0.00108415	0	0.00464068	0	0	0	0.00240234	0	0.000911537	0	0.00516795	0	0.00538325	0.00306879	0.00288097	0.00569744	0	0.00834243	0.00807076	0.00171296	0.000862923	0	0	0	0.00498439	0	0	0	0	0	0	0	0	0.00129393	0	0	0	0	0	0	0	0	0	0	0	0	0.00217664
0	0	0	0	0	0	0	0.00630093	0	0	0.00238384	0	0.00282981	0	0	0	0.000716891	0.00113717	0.00234889	0	0.0046443	0.00119483	0.00703743	0.000987745	0	0.00448339	0.000903543	0.000943474	0.00536629	0	0	0.000764221	0	0.00124472	0	0	0.00236739	0.00136798	0.0109294	0	0	0	0.000914022	0.000806444	0.00221472	0	0	0	0	0.00129204
0.00687104	0.001684	0.00945869	0.0103379	0	0	0	0	0	0.00568538	0	0.00210227	0.00160502	0.00111065	0	0.00113201	0.00257586	0.00143763	0	0.00285682	0	0.00268538	0.00269062	0	0	0.00204178	0.00105058	0	0	0.000978261	0	0	0.00284944	0	0.0031336	0.00467136	0.0171682	0.0157473	0.00092647	0.010215	0.00813245	0	0.000980237	0.000869271	0	0.00434163	0.00442817	0.00185395	0	0.00465995
0.0105055	0.00488716	0.00307316	0.00310738	0.011637	0.0119282	0	0	0	0	0	0	0.00667721	0	0.00119964	0.00123561	0.00772498	0	0	0	0.00375861	0.00618852	0	0	0.00278902	0.00640702	0.0022829	0.00327094	0	0.00262665	0.00716813	0.00184617	0.0102859	0.00521407	0.000942647	0.00111348	0.00204597	0	0.00701818	0.00615204	0.00245786	0.000992134	0.00616051	0.00759934	0.018066	0.018684	0.0022361	0	0.00271452	0.00464963
0.00926186	0.0121429	0.0150699	0	0.0302298	0.00815889	0.0107612	0.0150473	0	0.0108765	0.0115712	0.00109359	0.00911829	0.00780005	0.00674288	0.00259628	0.00688754	0.0136627	0.0218361	0.0195609	0.0125234	0.00381076	0.00219659	0.0056006	0.00448952	0.0105059	0	0.00745668	0.00491663	0.00130834	0.00348415	0.00228742	0.00830482	0.0085237	0.00408865	0	0.00707612	0.0140967	0.0112665	0.00549296	0.0135795	0.00339267	0.00193414	0.0248719	0.00937102	0.0101434	0.0125606	0.0010309	0.00273839	0.00261526
0.0034688	0.00504959	0.0229412	0.0502129	0.0476866	0.0811232	0.0182017	0.006975	0.00144252	0.00602846	0.00709342	0.0313968	0.0139705	0.0223101	0.0244044	0.0502718	0.0748336	0.060187	0.059417	0.0229149	0.00240691	0.0316113	0.0291511	0.00360346	0.0145338	0.00747689	0.0320104	0.020747	0	0.00640043	0.00595943	0.0280662	0.0283752	0.027474	0.0181588	0.0322436	0.00701877	0.0157527	0.0196189	0.00752808	0.0287791	0.00656591	0.00938818	0.0020462	0.0340469	0.0367198	0.032882	0.00912755	0.00447599	0.0108582
0.0432508	0.0444852	0.0122596	0.0392883	0.0971186	0.0909243	0.101737	0.0872692	0.0892844	0.0297081	0.0222534	0.00738082	0.0295339	0.0410255	0.0494315	0.040119	0.045722	0.0719463	0.0985484	0.122933	0.067835	0.0409868	0.0206947	0.0365656	0.0661236	0.0557593	0.00867848	0.00494952	0.0135064	0.0217261	0.0272695	0.00937147	0.0264759	0.0286288	0.033314	0.0747938	0.0752964	0.0621448	0.0567994	0.0203067	0.0871937	0.0193036	0.0373522	0.0188856	0.0458811	0.0654389	0.0431262	0.0346023	0.05938	0.0130548
0.0937264	0.158321	0.157745	0.111174	0.070254	0.0926737	0.100222	0.149656	0.181392	0.183437	0.105754	0.0759811	0.108965	0.0651267	0.0688608	0.0759897	0.107219	0.0915788	0.100489	0.139125	0.111411	0.124832	0.103024	0.121564	0.118283	0.146832	0.116844	0.0775602	0.0491637	0.0625445	0.0664114	0.098872	0.0666298	0.0350346	0.0506883	0.057388	0.0774635	0.046944	0.129917	0.107766	0.162152	0.14096	0.116839	0.0777123	0.0871333	0.0896694	0.0906242	0.103763	0.0878563	0.0899268
0.123224	0.220154	0.214626	0.26521	0.238151	0.231243	0.216144	0.223796	0.22328	0.173605	0.128922	0.145578	0.201136	0.162198	0.154661	0.177806	0.160694	0.168928	0.201756	0.169068	0.169204	0.19245	0.197685	0.213801	0.240859	0.209614	0.21898	0.203843	0.19233	0.180112	0.184284	0.128858	0.177776	0.171429	0.13125	0.140675	0.142737	0.198234	0.17042	0.0875373	0.231233	0.227268	0.177272	0.145547	0.170974	0.232974	0.227753	0.191501	0.241521	0.182394
0.243608	0.323107	0.259216	0.288564	0.297142	0.472678	0.314688	0.26444	0.261899	0.207676	0.174355	0.11325	0.158623	0.189107	0.230308	0.175347	0.135898	0.283669	0.243508	0.273024	0.273614	0.227762	0.207282	0.20312	0.266308	0.322012	0.300202	0.245494	0.297961	0.260191	0.228344	0.253883	0.204903	0.240197	0.193162	0.208827	0.192341	0.215021	0.211489	0.169359	0.278325	0.263835	0.225238	0.232818	0.297585	0.340371	0.265253	0.230386	0.174963	0.242743
0.426678	0.446876	0.445954	0.302755	0.402045	0.37345	0.570043	0.512708	0.436835	0.452892	0.417808	0.222665	0.443368	0.384798	0.348613	0.297698	0.388405	0.389084	0.455396	0.454297	0.341965	0.187227	0.152332	0.150518	0.232024	0.280062	0.272447	0.277316	0.423039	0.351759	0.258592	0.33928	0.314687	0.321211	0.250821	0.315859	0.312412	0.36604	0.243177	0.279113	0.318651	0.222168	0.207422	0.241563	0.228754	0.25546	0.418768	0.363339	0.474648	0.309857
0.58194	0.87324	0.743449	0.745109	0.549975	0.555415	0.363567	0.493241	0.607414	0.660154	0.577274	0.474174	0.67449	0.354787	0.298465	0.335768	0.204447	0.455168	0.462118	0.513298	0.368862	0.512621	0.467115	0.537282	0.387901	0.252087	0.285755	0.286857	0.430733	0.425736	0.535294	0.433375	0.412759	0.440509	0.340031	0.300642	0.324561	0.315886	0.348619	0.330481	0.463599	0.319779	0.267946	0.196762	0.176958	0.194872	0.242525	0.23696	0.244085	0.383828
0.898112	0.934899	0.944563	1	0.64265	0.731076	0.56072	0.539308	0.358805	0.368314	0.342326	0.417431	0.374678	0.489881	0.53962	0.391512	0.473664	0.592961	0.537088	0.606061	0.434858	0.417577	0.358545	0.415717	0.58587	0.718197	0.80788	0.51153	0.500183	0.475865	0.390996	0.404325	0.422417	0.54114	0.551974	0.580272	0.463729	0.551847	0.548117	0.300368	0.538007	0.402686	0.355689	0.284349	0.571891	0.625168	0.338773	0.384753	0.244528	0.285326
0.881395	0.88787	0.864796	0.603471	1	1	1	1	1	0.609054	0.464152	0.340688	0.791185	0.461949	0.387871	0.525746	0.542745	0.829266	1	1	0.625518	0.430178	0.346155	0.376846	0.368197	0.492228	0.773193	0.586029	0.798825	1	0.631398	0.821288	0.660845	0.715756	0.516407	0.620421	0.530021	0.848388	0.658906	0.614618	1	1	0.788257	0.285144	0.68515	0.691996	0.702123	0.604934	0.687274	0.507237
1	1	1	0.731811	0.666031	0.874605	0.788135	0.771565	0.953436	1	1	1	1	1	1	0.461963	0.48711	0.730932	0.78145	0.950686	1	1	1	1	1	0.760704	1	0.859787	1	0.935709	0.796348	0.914948	1	0.953807	0.769507	0.872187	0.780288	0.890019	0.596998	0.702013	0.975721	0.888237	0.863844	0.933506	1	0.879438	1	1	1	0.780993
0.566649	0.492297	0.64573	0.737337	0.958826	0.76331	0.573454	0.372401	0.535686	0.803458	0.75119	0.534845	0.530848	0.266921	0.16825	1	1	1	0.73622	0.35168	0.226814	0.439461	0.390721	0.492328	0.698035	1	0.871814	1	0.959713	0.929782	1	1	0.878967	1	1	1	1	1	1	0.5628	0.918611	0.614343	0.439544	0.681532	0.764977	1	0.897353	0.728066	0.638233	1
0.102659	0	0	0.0377313	0.0265638	0	0.0669253	0.00683736	0.00630856	0.190776	0.132438	0.0312628	0	0	0.0057556	0.0363662	0.0138182	0.178716	0	0	0	0.0702038	0.0502205	0.0121577	0.0203329	0	0	0.763021	0.618402	0.431583	0.657665	0.366116	0.487951	0.325126	0.167073	0.623211	0.563892	0.715046	0.58697	1	0.460889	0.722778	1	0.529094	0.596959	0.361601	0.608747	0.326948	0.396795	0.616826
[truncated: 6 more columns]

## Sheet: Fig.s6e
CLIMP63/CaaX
0.0564255	0.0942015	0.146198	0.143148	0.105682	0.126693	0.169724	0.206135	0.172129	0.167518	0.0775102	0.0728787	0.124464	0.0500012	0.0353838
0.119335	0.135628	0.151088	0.134718	0.197197	0.25132	0.229965	0.152562	0.154687	0.158147	0.15448	0.112315	0.171034	0.118761	0.137645
0.137425	0.156226	0.115671	0.203265	0.329531	0.348688	0.337077	0.222569	0.188022	0.202966	0.185338	0.179283	0.19697	0.170557	0.257312
0.243618	0.341796	0.187569	0.368438	0.367704	0.367706	0.370282	0.305669	0.197689	0.245688	0.245341	0.224063	0.271564	0.246822	0.309043
0.351412	0.405566	0.332456	0.444678	0.375297	0.357097	0.509389	0.361977	0.263597	0.298928	0.303353	0.286158	0.292272	0.302798	0.41607
0.361968	0.423143	0.374621	0.444956	0.486624	0.4399	0.57322	0.443927	0.291984	0.347091	0.336749	0.330189	0.356329	0.32169	0.470795
0.305835	0.451234	0.41668	0.427566	0.458565	0.46959	0.515264	0.499325	0.347274	0.364356	0.368254	0.35805	0.404925	0.353397	0.496253
0.31487	0.518321	0.464531	0.414147	0.497165	0.56303	0.492411	0.555097	0.485438	0.434301	0.386758	0.459406	0.439182	0.393574	0.563944
0.368027	0.511647	0.417811	0.465918	0.575562	0.577601	0.520807	0.600196	0.544839	0.551501	0.456704	0.419603	0.541231	0.456284	0.627401
0.391238	0.566356	0.456244	0.528164	0.674848	0.629284	0.635624	0.610758	0.630385	0.642505	0.486159	0.56829	0.622389	0.546307	0.718508
0.505082	0.64283	0.492773	0.585588	0.700484	0.765692	0.764799	0.68516	0.647754	0.774232	0.593027	0.59814	0.670144	0.727717	0.959219
0.618153	0.724137	0.605064	0.77113	0.890486	0.956395	1	0.797667	0.743842	0.735924	0.603072	0.573542	0.451918	0.607105	0.588131
0.605729	0.842287	0.665255	0.837223	0.963173	0.909706	0.968956	0.877036	0.668893	0.663331	0.569617	0.551581	0.554603	0.538927	0.700813
0.608281	0.748595	0.709039	0.876123	1	0.803987	0.875237	0.740331	0.681454	0.611972	0.597597	0.59262	0.645466	0.451458	0.56495
0.573811	0.716666	0.7417	0.828125	0.87786	0.721974	0.782981	0.751593	0.543621	0.581694	0.47111	0.567573	0.609314	0.504075	0.920405
0.497101	0.714743	0.716204	0.788718	0.903207	0.713895	0.760526	0.68334	0.670786	1	0.613899	0.713562	1	1	1
0.654528	0.70203	0.673508	0.751918	0.939809	1	0.953309	0.898594	1	0.776536	1	1	0.754585	0.456109	0.481161
1	1	1	1	0.532491	0.370285	0.484283	1	0.507281	0.430412	0.380544	0.455313	0.371481	0.241435	0.28865
0.402624	0.506998	0.59675	0.516277	0.475609	0.422132	0.509857	0.332064	0.262453	0.361817	0.284164	0.320387	0.245128	0.180976	0.224206
0.232904	0.28983	0.276344	0.411263	0.423465	0.242162	0.386955	0.344438	0.261246	0.286206	0.1633	0.168228	0.174413	0.141026	0.140446
0.142734	0.210662	0.198704	0.271909	0.332815	0.317068	0.306285	0.273014	0.203952	0.216514	0.156069	0.117913	0.145085	0.104692	0.127434
CLIMP63/ER
0.219784	0.437375	0.486554	0.648885	0.457503	0.478306	0.800141	0.588949	0.618728	0.626802	0.441852	0.431783	0.542768	0.249145	0.18143
0.49205	0.469608	0.479134	0.519176	0.623542	0.460528	0.674274	0.606936	0.512034	0.565141	0.49502	0.494465	0.558275	0.435496	0.451372
0.441187	0.455373	0.417185	0.469378	0.55703	0.50649	0.52187	0.590089	0.457536	0.470716	0.461575	0.442706	0.490359	0.447055	0.551427
0.351608	0.359557	0.405529	0.377477	0.52415	0.505554	0.517318	0.504822	0.428428	0.457959	0.441424	0.45645	0.503038	0.454618	0.533556
0.294935	0.347937	0.33937	0.392389	0.477662	0.465682	0.524781	0.498222	0.451454	0.452266	0.452012	0.448442	0.465037	0.484573	0.557776
0.311512	0.399536	0.358366	0.415192	0.482209	0.438957	0.524215	0.456423	0.418487	0.447064	0.449022	0.427249	0.464579	0.455392	0.550025
0.333814	0.372145	0.351672	0.419992	0.476494	0.465033	0.507123	0.430464	0.418519	0.462276	0.439732	0.443341	0.449546	0.467929	0.581105
0.33456	0.388098	0.389087	0.374485	0.493838	0.480822	0.498763	0.458724	0.425347	0.473227	0.453336	0.46749	0.481341	0.478718	0.579764
0.331415	0.392461	0.395886	0.389703	0.473053	0.487201	0.54243	0.468574	0.431355	0.467497	0.4819	0.467634	0.508312	0.503811	0.572912
0.342423	0.464543	0.391105	0.457424	0.53846	0.551532	0.578824	0.477206	0.458788	0.507777	0.482884	0.479494	0.515585	0.526689	0.659028
0.497712	0.629228	0.48232	0.543505	0.69408	0.673177	0.713585	0.525431	0.520232	0.660566	0.565659	0.52186	0.616542	0.703653	0.86738
0.651866	0.690616	0.68848	0.687282	0.835267	0.79422	0.89576	0.72969	0.727249	0.682193	0.679308	0.648371	0.617798	0.678643	0.687357
0.61127	0.713228	0.661992	0.731869	0.944106	0.870506	0.935895	0.772211	0.676743	0.678281	0.660098	0.642989	0.647551	0.650771	0.716571
0.736832	0.72479	0.734385	0.802448	1	0.848559	1	0.735018	0.709461	0.684112	0.718301	0.710391	0.722267	0.58922	0.666858
0.719138	0.781005	0.756209	0.795485	0.950707	0.762479	0.968472	0.785019	0.681086	0.725853	0.614733	0.701102	0.70879	0.676636	0.890364
0.647164	0.748084	0.772534	0.76466	0.908395	0.719379	0.827479	0.792861	0.800847	1	0.741646	0.767155	1	1	1
0.765079	0.778969	0.752367	0.804951	0.985772	1	0.992682	0.886561	1	0.969253	1	1	0.939881	0.740799	0.687625
1	1	1	1	0.986784	0.74657	0.933442	1	0.792157	0.719851	0.629308	0.705562	0.632259	0.529239	0.499171
0.722457	0.773969	0.871524	0.786392	0.833924	0.775586	0.882788	0.649168	0.666661	0.659449	0.556025	0.569191	0.488776	0.461311	0.451081
0.619923	0.573531	0.617015	0.74433	0.859514	0.58597	0.778575	0.670853	0.601237	0.658253	0.459038	0.413609	0.437022	0.404083	0.366428
0.515207	0.521793	0.642869	0.621748	0.881853	0.849339	0.810131	0.639559	0.555932	0.592705	0.456151	0.368824	0.412019	0.334552	0.365832

## Sheet: Fig.s6f
MAPPER/CaaX
0	0	0	0	0	0	0	0	0	0	0	0	0	0	0
0	0	0	0	0	0.00464349	0	0	0	0	0	0	0	0	0
0	0	0	0	0.0113833	0.00469886	0	0	0	0	0	0	0	0	0
0	0	0	0.00137696	0.011256	0.0268963	0.0118919	0	0	0	0	0	0	0	0
0.0132794	0.0114216	0.00130659	0.0276673	0.00449006	0.0165646	0.00295327	0	0.000773926	0	0	0	0	0	0.00241915
0.117634	0.0152643	0.0126963	0.0188529	0.0733386	0.0497281	0.123143	0.0109719	0	0.00118478	0	0	0.00141985	0.00208929	0.0161013
0.0353359	0.0585579	0.017895	0.109297	0.0547728	0.142514	0.0108006	0.0284102	0.0202392	0.0251678	0.0200515	0.00159131	0.00455656	0.0189594	0.0293389
0.084552	0.183711	0.0530718	0.106435	0.175662	0.21182	0.147312	0.120499	0.0271523	0.0267941	0.0331084	0.00191344	0.0104581	0.00396488	0.0290391
0.142204	0.0957004	0.112609	0.275044	0.281091	0.232716	0.377832	0.010985	0.10291	0.155749	0.0271232	0.0346381	0.0263376	0.0735912	0.0540006
0.301185	0.0892315	0.20006	0.210088	0.245476	0.30113	0.424518	0.135073	0.158925	0.192211	0.0709736	0.0686958	0.0851255	0.0718447	0.1123
0.351826	0.523254	0.336899	0.241154	0.261911	0.184464	0.573186	0.364434	0.226095	0.118135	0.188653	0.0401341	0.147495	0.184775	0.245174
0.400483	0.338122	0.302614	0.47178	0.314017	0.363357	0.583232	0.287084	0.247067	0.424435	0.187525	0.154042	0.150837	0.337962	0.246351
0.807006	0.545773	0.500269	0.684943	0.558476	0.502461	0.548701	0.424115	0.465962	0.493065	0.340699	0.32323	0.387223	0.308253	0.744152
0.624334	0.553281	0.592335	0.906828	0.900453	0.487844	0.907023	0.540045	0.744561	0.812824	0.538952	0.346129	0.667804	0.586791	0.597874
0.652016	0.477373	0.932729	1	1	1	0.683338	0.617402	0.661104	0.826345	0.746477	0.541479	0.651559	1	1
0.847805	0.914736	0.580578	0.834062	0.875897	0.731216	1	0.611418	0.623854	1	0.855209	0.641217	1	0.667379	0.663833
1	1	0.616962	0.680364	0.876452	0.468128	0.987764	1	0.954554	0.861652	1	1	0.693498	0.211781	0.0287827
0.761566	0.433896	1	0.642904	0.102995	0.0439039	0.0941747	0.687859	1	0.80027	0.615414	0.676465	0.161682	0.00108425	0
0.154713	0.38273	0.360781	0.24348	0.00261911	0.0023785	0.093872	0.121139	0.11394	0.27963	0.10245	0.0296965	0	0	0
0.00237096	0	0.0184142	0	0	0.00166851	0.0153058	0.0196691	0.0120737	0.0244414	0	0	0	0	0
MAPPER/ER
0	0	0	0	0	0	0	0	0	0	0	0	0	0	0
0	0	0	0	0	0.00805687	0	0	0	0	0	0	0	0	0
0	0	0	0	0.0177676	0.00646279	0	0	0	0	0	0	0	0	0
0	0	0	0.00146863	0.0148156	0.0350149	0.0152698	0	0	0	0	0	0	0	0
0.00953473	0.00883084	0.00133376	0.0254157	0.00527687	0.020454	0.00279633	0	0.000848807	0	0	0	0	0	0.00335249
0.0866082	0.0129892	0.0121454	0.0183136	0.0671047	0.0469854	0.103503	0.0114338	0	0.00114017	0	0	0.00185119	0.00220337	0.0194456
0.0329956	0.0435243	0.0151031	0.111766	0.0525533	0.133634	0.00976988	0.0248246	0.0156197	0.0238576	0.0231747	0.00187966	0.00505867	0.0187017	0.0355146
0.076858	0.123969	0.0444525	0.10019	0.161117	0.171283	0.137139	0.10093	0.0152354	0.0218134	0.0375619	0.00185746	0.011462	0.00359272	0.030861
0.109554	0.066157	0.1067	0.239492	0.213325	0.185866	0.361678	0.00869245	0.0521748	0.0986426	0.0277007	0.0368257	0.0247357	0.0605339	0.0509745
0.225516	0.0659613	0.171497	0.189416	0.180857	0.249903	0.355304	0.106969	0.0740689	0.113496	0.0682322	0.0552933	0.0705176	0.0516002	0.106479
0.296597	0.461593	0.329753	0.233008	0.239631	0.153561	0.491531	0.283268	0.116283	0.0753062	0.174169	0.0334036	0.135697	0.1331	0.229181
0.3613	0.29062	0.344333	0.437734	0.271975	0.285714	0.480165	0.266183	0.154687	0.293962	0.204448	0.166122	0.206203	0.28144	0.297628
0.696712	0.416501	0.497815	0.62332	0.505474	0.455268	0.487098	0.378493	0.301894	0.376694	0.382142	0.359447	0.45212	0.277298	0.786557
0.646998	0.482777	0.613508	0.864651	0.831456	0.487537	0.952467	0.543447	0.496397	0.678887	0.627013	0.395813	0.747262	0.570536	0.729532
0.699075	0.468846	0.950975	1	1	1	0.776835	0.653611	0.530411	0.770409	0.942776	0.638074	0.757932	1	1
0.944252	0.862843	0.626241	0.841801	0.813428	0.69769	1	0.71904	0.476964	0.747146	1	0.657637	1	0.497179	0.686231
1	1	0.6892	0.758236	0.848875	0.443259	0.945339	1	0.611276	0.803551	0.967895	0.953959	0.863793	0.256247	0.0425211
0.651523	0.39104	1	0.669283	0.17624	0.0838169	0.166832	0.697195	1	1	0.985041	1	0.275182	0.0017706	0
0.237499	0.526557	0.526903	0.386085	0.00424043	0.00413788	0.149383	0.240034	0.18534	0.380787	0.194029	0.0503291	0	0	0
0.00539891	0	0.0411147	0	0	0.00382288	0.0283042	0.0388289	0.0177939	0.0419997	0	0	0	0	0

## Sheet: Fig.s6g
RTN4-ER ratio
0.5125	1	0.800866	0.890205	0.495183	0.804756	1	0.931365	0.598053	1	0.906621	0.867783	0.659466	0.241537	0.572315	0.749423	0.588316	0.270622	0.882811	0.83744	0.730813	0.370675	0.490863	1	1	0.973025	1	0.922847	0.929269	0.646999	0.775549	1	0.793455	0.550967	1	1	1
0.813267	0.631703	0.967145	1	0.282215	0.950355	0.792716	1	1	0.983342	1	0.941694	1	0.996947	0.761773	0.959212	0.952416	0.887629	0.90911	1	1	1	0.945557	0.876565	0.936514	0.974579	0.450395	0.954339	1	0.925747	0.934947	0.792924	1	0.909981	0.971659	0.995336	0.914057
0.843173	0.217393	0.9767	0.937472	0.221214	1	0.534553	0.910435	0.823785	0.826893	0.940656	0.980986	0.970193	1	1	1	1	1	0.991742	0.82749	0.865847	0.87094	0.962856	0.982329	0.914086	0.991155	0.273311	0.943591	0.940155	1	0.946534	0.46206	0.928307	0.963103	0.968551	0.95831	0.776246
1	0.139121	0.942382	0.921401	0.252978	0.977564	0.581257	0.938831	0.898272	0.679921	0.901376	1	0.9373	0.92066	0.906758	0.743599	0.963705	0.96419	1	0.792029	0.793805	0.820953	1	0.868442	0.922915	0.986008	0.379819	0.949825	0.873967	0.920615	1	0.221434	0.969199	0.945009	0.916755	0.878421	0.758275
0.929851	0.163237	1	0.850067	1	0.989957	0.600119	0.9272	0.885879	0.650077	0.873729	0.991185	0.881378	0.868206	0.860083	0.651026	0.963288	0.917929	0.938897	0.750307	0.808514	0.770198	0.934795	0.87582	0.911515	1	0.749722	0.984455	0.877591	0.94724	0.946634	0.306861	0.96559	0.988442	0.917974	0.856963	0.745548
0.850477	0.138868	0.95811	0.819604	0.719181	0.930685	0.435754	0.871186	0.883261	0.635542	0.808647	0.930683	0.881079	0.89859	0.884684	0.606232	0.966927	0.917362	0.877176	0.751156	0.745437	0.805331	0.880813	0.855728	0.844676	0.907491	0.581849	1	0.759398	0.900802	0.842948	0.193892	0.933072	1	0.908877	0.885343	0.748512
0.822042	0.0884239	0.960075	0.80446	0.308438	0.854448	0.451586	0.860057	0.824872	0.633401	0.753459	0.800895	0.888647	0.91191	0.84975	0.583525	0.944315	0.900286	0.863592	0.741128	0.835076	0.777902	0.864223	0.79773	0.866658	0.816042	0.709383	0.965502	0.720469	0.906176	0.779865	0.189494	0.913437	0.991559	0.856413	0.873686	0.741522
0.779577	0.108773	0.87535	0.766593	0.238202	0.749116	0.359889	0.820602	0.781142	0.608224	0.666828	0.664332	0.835676	0.850498	0.898925	0.57232	0.839364	0.871235	0.734598	0.698773	0.762329	0.706173	0.818325	0.758418	0.779107	0.685546	0.905611	0.959842	0.628203	0.801702	0.780621	0.235406	0.840081	0.965802	0.808008	0.793177	0.767812
0.750517	0.093449	0.742095	0.749034	0.113095	0.619642	0.55056	0.711422	0.795662	0.497702	0.560448	0.556626	0.766351	0.75	0.869287	0.508448	0.682871	0.784224	0.626087	0.716098	0.768582	0.605691	0.728735	0.69766	0.604159	0.555267	0.592699	0.886169	0.54338	0.657098	0.740312	0.186794	0.723064	0.848579	0.717893	0.59328	0.751191
0.679593	0.101413	0.691789	0.632105	0.126553	0.538806	0.307238	0.499299	0.708744	0.443904	0.44879	0.485357	0.667999	0.657312	0.658605	0.434817	0.587818	0.69712	0.483306	0.675261	0.782377	0.514182	0.578837	0.560988	0.501364	0.461332	0.18384	0.83353	0.502665	0.538807	0.665862	0.146553	0.609908	0.713963	0.582292	0.480953	0.62152
0.631106	0.105554	0.578385	0.582553	0.40194	0.479814	0.293023	0.48422	0.568621	0.450444	0.39873	0.434201	0.511928	0.566669	0.688361	0.395979	0.520627	0.601349	0.397675	0.547577	0.688989	0.444203	0.50787	0.429138	0.475428	0.379931	0.136951	0.703	0.431922	0.392637	0.567697	0.270495	0.506304	0.641114	0.432034	0.48076	0.525666
0.482613	0.106259	0.459425	0.504335	0.330644	0.406131	0.321422	0.479069	0.468468	0.382322	0.336689	0.36913	0.459173	0.466641	0.664766	0.376527	0.435142	0.567581	0.365124	0.359724	0.46187	0.386633	0.450636	0.419947	0.379826	0.335014	0.176118	0.503824	0.398034	0.353351	0.533692	0.0824633	0.400366	0.59305	0.408644	0.397142	0.476453
0.442041	0.114703	0.453656	0.443895	0.267656	0.40316	0.27128	0.392339	0.4579	0.343181	0.302158	0.368638	0.354623	0.374824	0.620267	0.352872	0.376302	0.476386	0.365729	0.248769	0.29177	0.35946	0.422133	0.332523	0.330863	0.338608	0.145919	0.39112	0.332675	0.32197	0.506112	0.0976225	0.327889	0.548113	0.348852	0.338991	0.412867
0.382376	0.180486	0.39916	0.411101	0.187926	0.378343	0.257046	0.369689	0.389567	0.348561	0.329854	0.345786	0.292955	0.333495	0.569892	0.367087	0.325462	0.380453	0.40968	0.196561	0.2357	0.296094	0.419211	0.307025	0.351062	0.348545	0.203828	0.385416	0.32122	0.280673	0.481327	0.0678923	0.319607	0.474416	0.313471	0.370259	0.329289
0.278751	0.153591	0.360423	0.353641	0.0749113	0.423006	0.275497	0.397032	0.377207	0.432684	0.372836	0.320524	0.279989	0.327567	0.505254	0.357437	0.315117	0.336408	0.442564	0.201876	0.225524	0.242652	0.371988	0.328957	0.450752	0.363502	0.370059	0.338349	0.453748	0.287819	0.337132	0.0793817	0.397033	0.417465	0.317174	0.42676	0.324203
0.312529	0.121697	0.387637	0.390335	0.105	0.479734	0.258882	0.54839	0.342522	0.481712	0.390271	0.435543	0.28041	0.316949	0.477307	0.374024	0.314957	0.388525	0.433854	0.233926	0.238648	0.2692	0.421289	0.416043	0.571294	0.370069	0.617569	0.279461	0.508087	0.306965	0.34164	0.122	0.488304	0.416614	0.366504	0.612464	0.314101
0.282361	0.126171	0.421654	0.550072	0.135401	0.576088	0.268228	0.627997	0.33257	0.485143	0.571622	0.529409	0.348409	0.41045	0.413472	0.431682	0.401866	0.43807	0.494918	0.261206	0.283728	0.329012	0.486107	0.577136	0.667423	0.45276	0.510382	0.282358	0.562218	0.338937	0.25159	0.237447	0.544691	0.440492	0.484558	0.686192	0.422977
0.243303	0.135012	0.467963	0.642567	0.234424	0.625528	0.28213	0.686703	0.401325	0.533386	0.603219	0.619997	0.43049	0.517115	0.40365	0.464183	0.502658	0.527128	0.518236	0.303903	0.318235	0.459088	0.485445	0.638905	0.720701	0.569973	0.536198	0.376344	0.584446	0.453653	0.270568	0.333535	0.533528	0.51694	0.608558	0.75547	0.508861
0.357501	0.260512	0.535382	0.813635	0.330442	0.608781	0.29508	0.790252	0.623528	0.646545	0.794159	0.635163	0.497214	0.481566	0.364475	0.505291	0.615038	0.613739	0.551794	0.363305	0.393507	0.501319	0.568898	0.66587	0.749287	0.592733	0.715062	0.503038	0.653275	0.591659	0.478646	0.366448	0.712047	0.700136	0.623074	0.761332	0.692534
0.457432	0.798134	0.512837	0.840856	0.288564	0.659364	0.364147	0.779216	0.342172	0.422057	0.675925	0.412925	0.382307	0.550443	0.538891	0.858322	0.311216	0.557701	0.342781	0.235919	0.412762	0.471296	0.572396	0.413114	0.467608	0.666544	0.579826	0.512943	0.672346	0.185148	0.52372	0.377661	0.74263	0.453992	0.386927	0.51026	0.721698
MAPPER ratio
0.00657338	0.00612742	0.00228422	0.00396641	0.03936	0.00764986	0.0165592	0.00374749	0.00374518	0.00154371	0.00261331	0.00672544	0.00291884	0.00336393	0.00134615	0.00942865	0.00452687	0.00987725	0.00348247	0.00197792	0.00175552	0.00670364	0.00582118	0.02249	0.011887	0.00893078	0.00805519	0.0237326	0.00873012	0.0210133	0.00359503	0.00644266	0.0046046	0.00764318	0.0054584	0.00529695	0.00867029	0.0104591	0.00456831	0.00921445
0.0216286	0.00636479	0.00872083	0.0216089	0.0850352	0.0681152	0.0294304	0.0402388	0.0053088	0.00545565	0.0161254	0.0251188	0.00841977	0.00477859	0.00250532	0.00501709	0.00389169	0.00946104	0.0187445	0.00209351	0.0326045	0.00880831	0.00836843	0.0642007	0.0251677	0.0329472	0.0415003	0.0305078	0.212742	0.0685659	0.013591	0.038031	0.0588761	0.0112104	0.0559124	0.0528413	0.0462181	0.0246148	0.0254474	0.0108708
0.0264411	0.0246214	0.0190526	0.0868577	0.106755	0.0791082	0.2679	0.034042	0.00958428	0.0204734	0.0266481	0.0672241	0.015008	0.0107779	0.0188239	0.0657178	0.00740922	0.0539251	0.100228	0.00288901	0.0629664	0.00879135	0.0112391	0.0967992	0.110964	0.0891601	0.0192409	0.0301248	0.159313	0.0464986	0.0179781	0.0605297	0.0441048	0.0706731	0.0992043	0.134272	0.0654925	0.0142741	0.0597937	0.0872428
0.0918433	0.074765	0.0401458	0.0883814	0.108197	0.0731382	0.281303	0.0659647	0.0236912	0.0917853	0.070558	0.0543643	0.0128611	0.0161012	0.0318333	0.0937625	0.0219183	0.097032	0.1261	0.0061867	0.0884944	0.0169583	0.0145228	0.210691	0.170716	0.082862	0.0437815	0.0228591	0.228049	0.0372213	0.0337337	0.0473188	0.050323	0.147707	0.104026	0.0896404	0.0576911	0.0413084	0.125379	0.145563
0.0692324	0.131448	0.070371	0.138887	0.0992139	0.0818137	0.320414	0.104076	0.0208919	0.130494	0.100669	0.0589291	0.0305241	0.042626	0.0755484	0.152027	0.0435435	0.323314	0.208317	0.0127661	0.0894005	0.0160962	0.0119289	0.291846	0.280125	0.113539	0.0865448	0.0291684	0.316389	0.0503258	0.0425208	0.0430817	0.0449798	0.169055	0.121728	0.208182	0.0671094	0.049666	0.0764869	0.189619
0.269243	0.214466	0.070525	0.170286	0.132456	0.0778803	0.526454	0.147128	0.0302552	0.204761	0.151493	0.0750284	0.0395666	0.0546119	0.0880626	0.139222	0.0714738	0.171725	0.257601	0.0304938	0.149684	0.0187638	0.0164577	0.229599	0.36838	0.133846	0.0873508	0.0389703	0.28038	0.0339548	0.052884	0.0606435	0.0463772	0.249064	0.100806	0.215589	0.160223	0.0964663	0.128042	0.255813
0.185455	0.34558	0.0872506	0.168582	0.37923	0.123534	0.555574	0.109408	0.0317665	0.183042	0.191797	0.100806	0.0498234	0.0943276	0.131718	0.0832897	0.121632	0.210453	0.290116	0.0336411	0.0729291	0.0230709	0.0193949	0.223738	0.407949	0.232348	0.0957403	0.0900114	0.19594	0.0453376	0.0819677	0.0737351	0.0468054	0.373235	0.127922	0.24264	0.230003	0.0664583	0.134978	0.481158
0.22578	0.380336	0.181995	0.212896	0.674662	0.158341	0.90255	0.123273	0.0401637	0.246392	0.276756	0.130836	0.0353234	0.113484	0.194981	0.0176537	0.162052	0.0861031	0.280047	0.0580629	0.16668	0.0264102	0.0256381	0.32816	0.458192	0.234879	0.0956989	0.132607	0.337549	0.0559522	0.147229	0.0992198	0.0781979	0.432507	0.190188	0.336957	0.185954	0.0734878	0.199164	0.461756
0.375423	0.543573	0.289899	0.309768	0.679045	0.193677	0.834626	0.223593	0.0827972	0.333986	0.338795	0.286325	0.105014	0.139418	0.323792	0.0174713	0.25332	0.121053	0.337896	0.07818	0.248498	0.034427	0.0256256	0.386546	0.557893	0.299514	0.171975	0.294894	0.440005	0.0537131	0.257365	0.113844	0.166074	0.592219	0.232155	0.431495	0.323046	0.139317	0.168354	0.427469
0.351307	0.685658	0.278184	0.384154	0.547697	0.27269	0.9153	0.272188	0.117507	0.483305	0.424562	0.304527	0.0984652	0.143363	0.402069	0.0557722	0.31517	0.304069	0.436979	0.110276	0.294078	0.074278	0.0568763	0.521869	0.628492	0.407261	0.417325	0.367277	0.58746	0.0813256	0.453022	0.246788	0.345881	0.43985	0.306722	0.525255	0.406457	0.315173	0.231775	0.561668
0.534399	0.652437	0.671229	0.414356	0.461196	0.371542	0.888093	0.325027	0.181581	0.442251	0.593061	0.376279	0.26923	0.233381	0.44633	0.139362	0.619139	0.795361	0.510039	0.186282	0.427843	0.0916722	0.0688528	0.687549	0.556812	0.461511	0.357274	0.89363	0.961479	0.110905	0.67367	0.386686	0.408046	0.643577	0.495393	0.528433	0.482512	0.253271	0.338059	0.598747
0.487212	0.915187	0.69193	0.464959	0.197704	0.476125	0.952766	0.519497	0.28721	0.569484	0.624843	0.811301	0.326628	0.499707	0.601977	0.284003	0.751757	0.967025	0.492969	0.176173	0.393913	0.217663	0.1639	0.665148	0.666469	0.636255	0.578809	0.399692	0.641587	0.180134	0.51351	0.504253	0.454395	0.854658	0.434367	0.67253	0.652683	0.487015	0.32819	0.632792
0.518689	0.868675	0.761415	0.769828	0.382306	0.780581	0.841375	0.492194	0.513027	0.660375	0.679983	0.651402	0.350765	0.831068	0.634206	0.350876	0.91237	0.831543	0.903806	0.277937	0.416175	0.352331	0.305495	0.648792	0.812379	0.893522	0.88002	0.768527	1	0.389158	0.718787	0.626653	0.552893	0.925103	0.801011	0.496618	0.912674	0.621733	0.365201	0.46786
0.684748	0.876554	0.542089	0.885682	0.643853	0.805847	0.695655	0.801516	0.539156	1	0.85473	0.776139	0.777586	0.652399	0.657291	0.485583	0.852052	1	1	0.460179	0.429467	0.496733	0.555116	0.821385	0.944206	1	0.868797	0.647455	0.986151	0.677545	1	0.688328	0.470768	1	0.983946	0.694031	0.978808	0.752411	0.533289	0.850723
0.78524	0.995779	1	1	0.768925	1	0.758839	1	0.547398	0.714772	1	1	0.84337	0.918397	1	0.718079	0.838996	0.910918	0.760276	0.562187	0.430983	0.59297	0.587549	1	1	0.934706	1	0.765114	0.995744	0.695057	0.538979	0.954557	0.761861	0.928673	1	0.857384	0.92088	1	0.649362	1
1	1	0.755911	0.72383	0.760472	0.566807	0.847797	0.916855	0.662021	0.524716	0.955591	0.743636	1	1	0.490088	0.619164	0.759544	0.837075	0.930288	0.670722	0.795686	0.607086	0.707879	0.935326	0.920685	0.795441	0.982946	1	0.93497	0.854727	0.944135	1	0.400344	0.899008	0.822687	1	1	0.729569	1	0.767483
0.762683	0.467257	0.798297	0.668424	1	0.144247	1	0.288109	1	0.887547	0.721687	0.529816	0.712401	0.779434	0.405508	0.91219	0.979023	0.793858	0.436251	0.916213	0.757311	0.937215	0.933512	0.776675	0.810384	0.276915	0.674279	0.437629	0.988176	1	0.44204	0.866365	0.593014	0.890071	0.535663	0.944327	0.425109	0.550442	0.919077	0.567389
0.601651	0.204424	0.694799	0.323444	0.705663	0.0537616	0.516464	0.149891	0.614498	0.637878	0.442886	0.13137	0.609696	0.854998	0.252192	1	0.944	0.333147	0.369385	1	1	0.412913	0.723065	0.351395	0.75862	0.202321	0.324956	0.466084	0.656133	0.533199	0.308936	0.705989	1	0.333383	0.256269	0.164395	0.220811	0.346289	0.320545	0.261823
0.481691	0.18321	0.641982	0.24557	0.348696	0.0120145	0.600189	0.13948	0.30217	0.434763	0.157912	0.0430588	0.126291	0.754505	0.0347031	0.425308	1	0.316834	0.269245	0.908944	0.709004	1	1	0.272016	0.639482	0.0978131	0.282281	0.264751	0.300325	0.360882	0.27446	0.0619658	0.322469	0.184529	0.158404	0.0579912	0.137056	0.285787	0.0796299	0.0438461
0.0803335	0.0286593	0.238764	0.0448303	0.0579079	0.00931367	0.309649	0.195735	0.0109217	0.767706	0.00796599	0.0293147	0.0625279	0.406178	0.00256368	0.180794	0.235471	0.00949728	0.00569346	0.297102	0.0399503	0.175266	0.636121	0.190089	0.183462	0.0384982	0.0646914	0.00817561	0.0108621	0.0895484	0.0780026	0.00920532	0.221499	0.065207	0.0109267	0.0229572	0.0469282	0.100744	0.0193664	0.0112965

## Sheet: Fig.s6h
climp63_ER
0.136458	0.0909482	0.20575	0.184043	0.195746	0.0929277	0.0799058	0.133661	0.870836	0.0857442	0.530823	0.0708176	0.0695534	0.0716602	0.203655	0.581441	0.699724	0.819003	0.795227	0.520167	0.96848	0.105528	0.948138
0.145354	0.0977007	0.296726	0.306966	0.280188	0.100829	0.0895845	0.139145	0.864018	0.10259	0.529345	0.11993	0.0743145	0.0830884	0.23071	0.643623	0.655128	0.70975	0.686597	0.584704	0.87873	0.464716	0.648179
0.169527	0.0974619	0.315248	0.470902	0.379847	0.130836	0.117477	0.221632	0.773267	0.169782	0.556578	0.24752	0.117429	0.130137	0.300666	0.662083	0.60966	0.654423	0.609977	0.549699	0.683108	0.541746	0.563401
0.283423	0.129744	0.371079	0.599179	0.469191	0.191068	0.293738	0.377648	0.677029	0.289012	0.575171	0.437892	0.236786	0.265893	0.398086	0.669895	0.555806	0.643338	0.542077	0.519985	0.520425	0.4987	0.529486
0.43496	0.253601	0.407305	0.695545	0.56301	0.283285	0.525755	0.539467	0.685693	0.423932	0.572867	0.650509	0.411853	0.45307	0.521429	0.663921	0.547992	0.664826	0.484348	0.51086	0.432952	0.507174	0.422591
0.578252	0.433628	0.463606	0.750952	0.643865	0.353062	0.696787	0.679481	0.713888	0.566232	0.567659	0.786676	0.566054	0.606638	0.621729	0.684639	0.528667	0.682004	0.40897	0.504707	0.414936	0.503709	0.39077
0.711749	0.599228	0.532528	0.775276	0.752288	0.403009	0.803962	0.802088	0.706878	0.665456	0.565293	0.867863	0.691953	0.728618	0.708436	0.697155	0.526936	0.708495	0.360392	0.508133	0.411906	0.538554	0.381728
0.815506	0.756904	0.598305	0.797543	0.870313	0.483107	0.85633	0.894326	0.713852	0.761009	0.581324	0.916674	0.780056	0.828368	0.759925	0.719678	0.521084	0.734194	0.338163	0.521019	0.40133	0.591809	0.369134
0.897194	0.841313	0.650637	0.839027	0.943077	0.549478	0.894395	0.935896	0.762791	0.833157	0.642338	0.950806	0.857611	0.865936	0.795193	0.750827	0.535253	0.730278	0.357843	0.532043	0.379516	0.689166	0.361978
0.952582	0.893847	0.690762	0.919566	0.976979	0.617935	0.999377	0.967649	0.85845	0.893951	0.740274	0.986353	0.964831	0.899568	0.84426	0.739163	0.519319	0.722291	0.379004	0.569705	0.345514	0.806798	0.357635
1	0.926089	0.688518	1	1	0.608026	1	0.994623	0.9697	0.95865	0.722379	1	1	0.938997	0.904286	0.65873	0.543116	0.720936	0.400308	0.707338	0.339721	0.907386	0.371763
0.984352	0.861001	0.648912	0.982399	0.943051	0.665608	0.846903	1	1	0.978116	0.566497	0.916286	0.941379	1	0.967054	0.660172	0.5205	0.722236	0.393594	0.798083	0.38271	0.941757	0.394616
0.912708	0.768075	0.708888	0.923754	0.94055	0.807304	0.612609	0.920832	0.974009	0.887144	0.554129	0.740036	0.81536	0.928599	0.971385	0.809779	0.556829	0.752189	0.387614	0.809293	0.409805	1	0.420615
0.781055	0.752551	0.859373	0.800448	0.973247	0.94817	0.525497	0.774276	0.877338	0.789854	0.65674	0.686388	0.619061	0.698924	0.783733	0.966927	0.570008	0.876416	0.375827	0.840028	0.434555	0.883784	0.409516
0.654101	0.895826	0.985877	0.730296	0.955944	0.98194	0.679612	0.713575	0.734235	0.793539	0.861708	0.809827	0.527627	0.663286	0.692674	0.971525	0.595563	0.981914	0.401666	0.861104	0.464255	0.726891	0.443291
0.716737	1	1	0.75592	0.848054	1	0.905789	0.835636	0.682787	0.927676	1	0.843333	0.522922	0.82334	0.683618	1	0.642283	0.983294	0.49075	0.965447	0.4998	0.66251	0.491218
0.763595	0.947023	0.990665	0.836162	0.667282	0.965497	0.915305	0.915847	0.670807	1	0.989317	0.646855	0.681575	0.833191	0.775758	0.961955	0.725969	0.922836	0.53706	1	0.577065	0.689363	0.522154
0.698336	0.89092	0.915626	0.640648	0.498761	0.899111	0.734627	0.906315	0.720858	0.968456	0.887268	0.513441	0.706705	0.674326	1	0.868082	0.72159	0.879024	0.60111	0.879189	0.693033	0.6377	0.501519
0.701269	0.894148	0.836767	0.47514	0.293796	0.762331	0.530384	0.741001	0.803864	0.881104	0.739273	0.322254	0.337063	0.590004	0.964959	0.716816	0.808403	0.898895	0.70587	0.732008	0.769528	0.523068	0.597208
0.574384	0.714359	0.579656	0.394107	0.133618	0.353472	0.390541	0.376857	0.814436	0.659711	0.650341	0.099623	0.173335	0.377555	0.767521	0.532763	0.907841	0.953072	0.881023	0.630034	0.89836	0.46519	0.882956
0.321467	0.385991	0.439936	0.267437	0.125574	0.0908532	0.242756	0.146086	0.799497	0.332292	0.60234	0.0638165	0.0851249	0.0906358	0.400759	0.447838	1	1	1	0.606289	1	0.513918	1
MAPPER ratio
0	0	0	0	0	0	0	0	0	0	0.000117281	0.0105294	0	0	0	0.00248988	0	0	0	0.0451014	0	0	0.0388174	0	0.0029963	0	0	0	0	0.501929
0	0	0	0.000239395	0	0	0.00238311	1.44502e-05	0	0.00165592	0.00152488	0.00837877	0	0.00158234	0	0.0156233	0	0	0	0.83268	0.00108433	0.000528052	0.0735505	0.00398353	0.134741	0.000667675	0	0	0.0122295	0.96928
0.0150373	0	0	5.55873e-05	0	0	0.0254434	1.88437e-05	0	0.00139926	0.00949887	0.0484474	0	0.0399104	0	0.03999	0	0	0	0.573311	0.00958537	0.00091027	0.116508	0.015368	0.177637	0.00168177	0.00306266	0.00242951	0.0489501	0.746353
0.00465955	0	0.000367415	8.01785e-05	0	0	0.0599611	0.000875629	0	0.00548109	0.0134986	0.122245	0	0.0846981	0.00131735	0.0639777	0	0	0	0.333226	0.0299455	0.000813298	0.155891	0.0192434	0.14685	0.00499696	0.0199946	0.00382311	0.0173345	0.556761
0.0223692	0.000151711	0.000556815	0.00353918	1.36543e-05	0.000319807	0.134733	0.00304881	0.000109061	0.0177337	0.024695	0.221618	1.28687e-05	0.175824	0.000326973	0.133623	0.000392624	0	0.000376397	0.368326	0.0517253	0.0039758	0.208396	0.0274983	0.124567	0.00496269	0.0499139	0.0181045	0.0287067	0.400827
0.0518455	0.000639609	0.00266099	0.00992507	0.000283179	0.00234233	0.242724	0.00859069	0.00109876	0.0370602	0.0466519	0.31876	0.000145236	0.270884	0.00250569	0.226303	0.00683666	0	0.00201233	0.311011	0.0780423	0.00623642	0.253483	0.0514444	0.120424	0.0246213	0.105496	0.0218302	0.0425156	0.302942
0.108342	0.00256664	0.00742543	0.00992532	0.00139796	0.00786167	0.255241	0.0152534	0.00380388	0.0646675	0.0567949	0.46892	0.000545231	0.366806	0.00926927	0.289994	0.0161771	8.04535e-05	0.00859954	0.304916	0.111844	0.0101388	0.381175	0.104164	0.130301	0.0406189	0.163519	0.039452	0.0927986	0.452865
0.174327	0.00733911	0.0210803	0.0394757	0.00478254	0.0477668	0.32715	0.0253904	0.00527764	0.126019	0.076863	0.552792	0.00127859	0.458576	0.0147952	0.321956	0.0270888	0.00525428	0.0110052	0.315251	0.175798	0.0239363	0.456037	0.143843	0.211797	0.0735762	0.253109	0.107044	0.24124	0.339555
0.25878	0.0164583	0.0406837	0.0625187	0.0106033	0.100212	0.373051	0.039137	0.00573077	0.195255	0.124515	0.621254	0.00247083	0.552439	0.02456	0.323175	0.0352011	0.0155086	0.0157637	0.358232	0.20575	0.0492337	0.504003	0.192781	0.224233	0.119517	0.512356	0.129562	0.405312	0.338426
0.346325	0.0238306	0.127708	0.0563406	0.0289505	0.144447	0.457019	0.063982	0.0146717	0.281877	0.198542	0.657889	0.00475883	0.646492	0.0455285	0.343426	0.0311809	0.0294758	0.0217696	0.455157	0.261871	0.117671	0.400021	0.277847	0.287579	0.154762	0.638998	0.177686	0.550202	0.329507
0.443711	0.0370393	0.220948	0.0635465	0.0710929	0.169359	0.836981	0.1148	0.0209315	0.413183	0.302078	0.717993	0.00625569	0.813694	0.0573358	0.398062	0.0332477	0.0738508	0.0325389	0.449621	0.330167	0.204398	0.448761	0.437286	0.396372	0.249753	0.794628	0.266125	0.790206	0.418
0.566453	0.0531791	0.524085	0.0832503	0.139877	0.229269	1	0.193862	0.0270291	0.606733	0.486925	0.795881	0.0136038	0.936352	0.119964	0.486645	0.0436931	0.141826	0.0485903	0.42359	0.371697	0.324969	0.811154	0.560442	0.333411	0.33829	0.69052	0.34819	0.898727	0.344915
0.599857	0.0850887	0.727127	0.118949	0.28208	0.444099	0.823788	0.293279	0.0640421	0.894559	0.693035	0.876294	0.0287906	1	0.263786	0.699205	0.0505393	0.250522	0.0614742	0.394121	0.436238	0.367404	0.734459	0.630679	0.476201	0.545273	0.661104	0.580239	1	0.475538
0.756292	0.101832	0.956486	0.0936895	0.432606	0.526929	0.644437	0.393298	0.13715	1	1	0.939865	0.0418734	0.895399	0.225695	0.814409	0.0825083	0.391118	0.124959	0.374977	0.651605	0.326712	0.954101	0.681057	0.409397	0.777258	0.831959	0.596413	0.854967	0.427255
0.977936	0.12753	1	0.0830125	0.730085	0.593004	0.594353	0.510805	0.159513	0.926461	0.999646	1	0.0626072	0.860976	0.187276	0.931171	0.170109	0.59577	0.316919	0.381502	0.818607	0.355268	1	0.746087	0.57238	1	0.937563	0.918322	0.788518	0.322009
1	0.148323	0.859431	0.0997867	0.8706	1	0.645938	0.594978	0.162498	0.624177	0.592731	0.96109	0.0917068	0.751973	0.219764	1	0.276003	0.664037	0.515563	0.343035	1	0.428845	0.790942	0.900732	0.781259	0.920402	1	0.910999	0.620411	0.453479
0.747394	0.198149	0.812059	0.123935	0.981718	0.965838	0.746677	0.71968	0.174867	0.33158	0.354853	0.72306	0.137343	0.843444	0.293794	0.813506	0.290675	0.88811	0.613222	0.326361	0.724222	0.561088	0.789031	1	0.970326	0.887765	0.750711	1	0.612942	0.650957
0.502224	0.234067	0.805577	0.172946	1	0.888257	0.802961	0.929684	0.231702	0.249574	0.235245	0.614698	0.18773	0.940393	0.428841	0.433802	0.37177	0.786265	0.566487	0.378438	0.610082	0.691287	0.577741	0.739549	1	0.685404	0.457998	0.773087	0.351523	0.937831
0.339124	0.27924	0.756713	0.311659	0.837265	0.854313	0.975128	1	0.346583	0.197565	0.25829	0.536949	0.25334	0.910636	0.597914	0.170002	0.519007	0.800133	0.649029	0.556772	0.512409	1	0.251076	0.441325	0.847184	0.209957	0.268509	0.401705	0.23482	1
0.237571	0.462058	0.768506	0.410055	0.242272	0.135505	0.660693	0.603492	0.628895	0.0853149	0.1965	0.376723	0.533366	0.825369	0.809273	0.0343401	0.509589	1	0.851749	0.725479	0.328911	0.707163	0.379764	0.129929	0.449897	0.0150517	0.0710742	0.107651	0.0668977	0.838275
0.124497	1	0.375545	1	0.0145216	0	0	0	1	0	0.0232382	0.0531868	1	0.561079	1	0	1	0	1	1	0.132845	0	0.0106131	0	0.0953039	0	0.000749516	0.00153778	0.025524	0

## Sheet: Fig.s6j
MAPPER/Caax
0.025622	0.0357492	0.0348083	0.0184141	0.0360909	0.014587	0.0459218	0.0413743	0.0122494	0.0668041	0.0288304	0.0227876	0.0192404	0.154788
0.0623771	0.032694	0.055358	0.040577	0.0451061	0.0218798	0.0714189	0.0993454	0.0420283	0.077168	0.0723835	0.0362729	0.049381	0.178517
0.0669795	0.0304034	0.0710112	0.0518771	0.0820071	0.0589895	0.0997063	0.121239	0.0832279	0.0953359	0.0919887	0.0701622	0.0763046	0.248099
0.136941	0.0452493	0.0835443	0.0462465	0.0921109	0.0773801	0.180081	0.173232	0.139396	0.110131	0.12498	0.0897051	0.130761	0.322021
0.128548	0.072456	0.114786	0.0666937	0.136174	0.134175	0.306661	0.211662	0.13187	0.139177	0.141166	0.0896221	0.170473	0.395077
0.217678	0.0811253	0.134461	0.0874954	0.118781	0.192655	0.379079	0.255214	0.191111	0.177353	0.192299	0.110455	0.262154	0.418266
0.236008	0.11823	0.18343	0.0985581	0.145995	0.227109	0.425624	0.406525	0.22958	0.232184	0.256111	0.128727	0.3759	0.462601
0.277633	0.164507	0.230541	0.135009	0.19346	0.339221	0.453377	0.434871	0.268267	0.245664	0.369922	0.202504	0.425355	0.544745
0.464321	0.284727	0.285256	0.169687	0.282822	0.503548	0.710988	0.510768	0.46662	0.354279	0.510719	0.255664	0.496031	0.554362
0.589924	0.498228	0.354758	0.196243	0.342573	0.569053	0.677164	0.69512	0.517197	0.389254	0.503914	0.319005	0.567853	0.548293
0.535921	0.803746	0.591153	0.354728	0.455274	0.72391	0.560441	0.834515	0.508301	0.605189	0.832564	0.430472	0.701846	0.651018
0.518915	0.696282	0.636394	0.363369	0.363312	0.601311	0.645849	0.629847	0.577254	0.744428	0.664683	0.663704	0.721482	0.745218
0.577992	0.593727	0.761458	0.462642	0.416409	0.567544	0.590892	0.768017	0.715797	0.788446	0.858235	0.669453	0.702528	0.92762
0.605313	0.805532	0.8254	0.559625	0.43896	0.444131	0.661181	0.958093	0.450035	0.809162	1	0.821204	0.656842	1
0.774945	1	1	0.660004	0.567046	0.731132	0.834091	1	1	0.670958	0.968749	0.808869	0.714999	0.94462
1	0.822025	0.688233	0.830746	0.98324	1	0.869669	0.730841	0.719081	0.804894	0.743469	0.861938	0.86439	0.928924
0.763577	0.695873	0.643043	0.649234	0.731766	0.658526	1	0.521492	0.519393	0.912975	0.651333	1	0.817241	0.676734
0.620047	0.569605	0.528568	0.851214	0.793112	0.511257	0.666502	0.835438	0.521095	1	0.544429	0.732536	1	0.408993
0.438046	0.462414	0.650662	0.523241	1	0.336782	0.266466	0.499366	0.331152	0.610684	0.924906	0.905989	0.608213	0.191092
0.252707	0.381337	0.395903	1	0.894203	0.476709	0.193339	0.0615531	0.0263001	0.297356	0.385453	0.691988	0.245436	0.146218
MAPPER/Sec61b
0.16744	0.612345	0.395535	0.0221164	0.0329495	0.0796906	0.327448	0.118677	0.0619341	0.365227	0.209029	0.0322996	0.130242	0.264509
0.169103	0.547933	0.344691	0.0111777	0.0270507	0.0645054	0.341396	0.0768544	0.0367391	0.38144	0.155627	0.044903	0.172525	0.208801
0.136576	0.368602	0.17411	0.0161447	0.0337351	0.0829524	0.290074	0.0817151	0.0389426	0.310838	0.126644	0.0684493	0.1425	0.140859
0.159826	0.202681	0.122907	0.0162611	0.030971	0.0711062	0.293039	0.102657	0.0480965	0.243919	0.0925018	0.065556	0.114491	0.138431
0.157732	0.175322	0.0978759	0.018632	0.0308715	0.0848966	0.31867	0.0983352	0.0501077	0.208185	0.0915654	0.0642188	0.10253	0.103174
0.196253	0.152083	0.0981958	0.0186235	0.0297283	0.0917473	0.294421	0.099036	0.0637594	0.220773	0.110534	0.0663323	0.107473	0.0966022
0.197678	0.186098	0.110598	0.0167616	0.0248056	0.0984835	0.258048	0.105651	0.0606315	0.213442	0.108238	0.0672125	0.127738	0.0857813
0.136747	0.133697	0.106877	0.0208221	0.02658	0.10592	0.20602	0.0850686	0.0566117	0.245769	0.0945341	0.0808029	0.120638	0.0815663
0.157894	0.0993078	0.1118	0.0201886	0.0285739	0.114798	0.257405	0.0804499	0.0566056	0.288196	0.0930939	0.0894028	0.130214	0.093888
0.242484	0.161834	0.115452	0.016628	0.0261638	0.169772	0.289131	0.135237	0.0613032	0.205164	0.101515	0.0783206	0.124543	0.0999133
0.227607	0.269941	0.102692	0.0270264	0.0256673	0.236905	0.231957	0.176744	0.0682418	0.209577	0.139349	0.072669	0.116681	0.106696
0.227161	0.153171	0.102859	0.0390469	0.0360495	0.204214	0.271031	0.140938	0.11954	0.216947	0.160492	0.0899846	0.112447	0.0961545
0.200532	0.099858	0.168732	0.0494969	0.044478	0.223043	0.262239	0.175957	0.181592	0.311693	0.271692	0.126041	0.133828	0.0921873
0.152854	0.112408	0.267963	0.0542875	0.0518811	0.170959	0.341248	0.156205	0.138414	0.353152	0.362197	0.193057	0.225242	0.0911425
0.164713	0.168671	0.355145	0.0497681	0.0648148	0.19521	0.43404	0.124367	0.314143	0.364249	0.413442	0.204477	0.309749	0.099605
0.250945	0.190979	0.278479	0.063266	0.0862152	0.367285	0.418441	0.163365	0.455582	0.461072	0.44485	0.234822	0.39138	0.10261
0.341237	0.218645	0.245132	0.0563573	0.0622991	0.317288	0.499769	0.241485	0.421729	0.717063	0.549614	0.231782	0.448745	0.120469
0.584106	0.405317	0.249201	0.161977	0.128657	0.386582	0.749994	0.61663	0.641773	0.889745	0.446921	0.26389	0.433051	0.19123
0.786935	0.601926	0.595603	0.223948	0.439554	0.373811	0.622437	1	1	0.863809	0.869894	0.57591	0.558372	0.456894
1	1	1	1	1	1	1	0.310493	0.124875	1	1	1	0.686077	1
CLIMP63/Caax
0.00781323	0.00985424	0.00507992	0.0168646	0.0105684	0.00781396	0.0180097	0.00829062	0.0110467	0.0144504	0.0058673	0.0107421	0.00800846	0.00801573
0.0117926	0.00691118	0.00429763	0.0316178	0.015972	0.0115518	0.0214525	0.0189378	0.0171236	0.0174465	0.0119108	0.0109527	0.00966847	0.0129248
0.0152736	0.00748135	0.00671858	0.0258227	0.0228335	0.0248937	0.0312372	0.0219042	0.0348025	0.0190984	0.0205547	0.0145306	0.0199931	0.0233831
0.0245831	0.00790166	0.0114051	0.0281722	0.0333582	0.0486186	0.0626163	0.0299144	0.0473906	0.0245699	0.0392503	0.023383	0.0390562	0.0315427
0.0288637	0.0129964	0.0188949	0.037125	0.0478625	0.0802446	0.0944979	0.0436921	0.0564013	0.0343245	0.0499798	0.0250691	0.0602332	0.0482776
0.049672	0.0162422	0.0261697	0.0573167	0.0530872	0.143875	0.146797	0.058144	0.0935522	0.0442281	0.0945273	0.0386331	0.0865154	0.0503203
0.0774536	0.0244165	0.0352212	0.0851012	0.0840796	0.270988	0.259705	0.122271	0.170635	0.0657798	0.230784	0.0503845	0.11914	0.0683476
0.197075	0.0630276	0.0632321	0.134473	0.121497	0.609386	0.4999	0.216082	0.33896	0.0840686	0.645647	0.0900599	0.170219	0.0765669
0.339029	0.114747	0.110632	0.274441	0.238841	1	1	0.364632	1	0.132223	1	0.135172	0.285845	0.0699278
0.20904	0.106479	0.270633	0.540377	0.511293	0.595903	0.622835	0.25267	0.793073	0.299168	0.824762	0.27719	0.518375	0.0784736
0.165627	0.110023	1	0.613207	0.895179	0.512397	0.616256	0.207435	0.526429	0.727372	0.928897	0.590354	0.989817	0.142081
0.159295	0.284966	0.971495	0.315836	0.358424	0.423089	0.678624	0.209803	0.245874	1	0.520522	1	1	0.333801
0.34347	0.594679	0.478889	0.265974	0.242046	0.298814	0.878519	0.256762	0.167291	0.574838	0.255088	0.572176	0.691357	0.699609
0.608129	1	0.189708	0.38301	0.231061	0.287556	0.698041	0.55185	0.11078	0.50498	0.179945	0.340624	0.20834	0.938246
1	0.757149	0.139166	0.802032	0.334523	0.927259	0.746702	1	0.189344	0.32912	0.137546	0.287589	0.141678	0.834588
0.873639	0.30757	0.186751	1	0.690796	0.954679	0.833504	0.540266	0.127872	0.31944	0.0926628	0.328331	0.159728	1
0.475393	0.119159	0.379304	0.97578	1	0.649602	0.835008	0.206185	0.0838577	0.185513	0.099495	0.583416	0.165901	0.601251
0.164009	0.0419705	0.317313	0.361769	0.467352	0.322026	0.340318	0.106117	0.0455328	0.192538	0.132143	0.372956	0.398354	0.189291
0.0658788	0.0258859	0.0938461	0.111972	0.12256	0.176459	0.121269	0.0207382	0.00572606	0.17242	0.183891	0.142759	0.209806	0.0155876
0.0199464	0.0112625	0.0178987	0.0362608	0.0320585	0.0452183	0.0450659	0.00181475	0.00306429	0.0485398	0.00986561	0.0352056	0.0468822	0.00386295
CLIMP63/Sec61b
0.232898	1	0.332294	0.239132	0.113332	0.121746	0.307729	0.191213	0.406064	0.271086	0.233375	0.112303	0.28145	0.124004
0.145823	0.686212	0.154043	0.102826	0.11251	0.0971272	0.245733	0.1178	0.108825	0.295913	0.140491	0.100005	0.175373	0.136857
0.142057	0.537356	0.0948285	0.0948755	0.11033	0.099835	0.21777	0.118709	0.11839	0.21367	0.155247	0.104557	0.193847	0.120186
0.13087	0.209684	0.096588	0.116948	0.131746	0.127415	0.244166	0.142539	0.118879	0.186727	0.159373	0.126038	0.17754	0.122755
0.161546	0.186309	0.0927459	0.122444	0.127453	0.144802	0.235312	0.163217	0.15581	0.176179	0.177851	0.132493	0.188082	0.114136
0.204269	0.180391	0.110017	0.144031	0.156064	0.195406	0.273211	0.181421	0.226914	0.188918	0.298084	0.171122	0.184142	0.105212
0.295912	0.227691	0.122249	0.170867	0.167801	0.335135	0.377305	0.255507	0.327626	0.207495	0.535081	0.194037	0.210195	0.114736
0.442761	0.303469	0.168747	0.244849	0.196075	0.54266	0.544344	0.339877	0.520039	0.288594	0.905178	0.265053	0.250643	0.103788
0.525865	0.237107	0.249604	0.385484	0.283436	0.650177	0.867549	0.461797	0.881949	0.369078	1	0.348639	0.389579	0.107215
0.391928	0.204905	0.507007	0.540559	0.458678	0.507025	0.637256	0.39526	0.68342	0.541069	0.911511	0.501952	0.590257	0.129456
0.320853	0.218918	1	0.551568	0.592799	0.478229	0.611193	0.353255	0.513827	0.864327	0.852935	0.73506	0.854338	0.210806
0.318074	0.371391	0.903901	0.400682	0.417741	0.409788	0.682427	0.377483	0.370176	1	0.689508	1	0.809166	0.389909
0.543551	0.592551	0.610871	0.335947	0.303678	0.334912	0.934287	0.473	0.308553	0.779775	0.443019	0.79456	0.683756	0.629428
0.700458	0.826725	0.354536	0.438643	0.320775	0.315676	0.86332	0.723441	0.24771	0.756256	0.357557	0.590632	0.370916	0.774155
0.969497	0.756605	0.284514	0.713996	0.449131	0.706068	0.931115	1	0.432441	0.613091	0.322041	0.536221	0.318657	0.796684
1	0.423343	0.434994	0.899086	0.711483	1	0.961011	0.971039	0.588997	0.627896	0.304171	0.659751	0.37548	1
0.969049	0.22181	0.832362	1	1	0.89262	1	0.767707	0.495027	0.499968	0.460593	0.997389	0.472949	0.968952
0.704733	0.176935	0.861196	0.812725	0.890497	0.694436	0.917658	0.629782	0.407696	0.587827	0.595105	0.990962	0.895618	0.801237
0.539828	0.199628	0.494518	0.565787	0.632779	0.558581	0.678804	0.333924	0.125712	0.836867	0.948832	0.669333	1	0.337399
0.360029	0.174973	0.260253	0.428092	0.421112	0.270521	0.558558	0.0736057	0.105778	0.560132	0.140415	0.375249	0.680389	0.239171
