# Supplementary material for: Endoplasmic reticulum–plasma membrane contact gradients direct cell migration
Source: Nature. 2024 Jun 12;631(8020):415–23. doi: 10.1038/s41586-024-07527-5 (PMC11236710; doi:10.1038/s41586-024-07527-5)
Supplement: Supplementary file 24 — Source Data Extended Data Fig. 7 [file 41586_2024_7527_MOESM24_ESM.xlsx]

## Sheet: Fig.s7c
NC siRNA	CLIMP63 siRNA	RTN4 siRNA
0.945022	1.55975	1.12767
0.950159	0.277374	3.23176
0.711136	0.633532	1.12849
1.01145	0.240785	2.81594
0.871684	0.432558	2.57256
0.922274	0.144617	1.62318
0.798147	0.281687	0.650346
1.70257	0.198221	2.53434
0.805994	0.718145	2.22835
1.28824	0.785886	2.29432
0.627602	0.527955	1.79075
0.410417	0.11034	4.88666
1.99039	0.37728	7.15715
3.42842	0.119286	3.24562
1.45688	1.55421	0.35444
1.76878	0.117274	0.995366
0.165988	0.521608	0.434738
0.290659	0.223158	2.92874
0.139131	0.357272	4.06037
0.633772	3.98286	0.484611
1.53299	0.236777	0.757142
1.18643	0.474637	1.51484
2.0354	0.511054	1.13128
1.4931	0.434559	1.5595
0.757916	0.462011	2.88199
0.403416	0.269816	3.7383
0.942496	0.348002	2.01218
1.68606	0.505223	2.27528
1.62502	0.268854	1.08631
0.727432	0.190231	4.21459
0.0654772	0.457321	1.83206
0.845407	0.279874	1.15292
0.968802	0.385671	2.88372
0.608428	1.44488	1.79454
	0.172951	1.49828
	0.734778	1.24812
	0.759554	3.5287
	0.603063	2.86618
	1.69709	1.43003
	0.692928	1.80105
	1.42086	2.25217
	1.08136	1.41238
	0.759379	1.04051
	1.12147	2.71634
	0.546052	1.29664
	0.406076	0.474113
	0.487104	1.88637
	0.220999	4.45462
	0.563193	0.939533
	1.14204	4.35462
	0.843475	0.838287
	0.97298	1.84098
	0.329251	1.54166
	0.18507	0.257891
	0.399301	0.121584
	0.268846	1.20227
	0.814853
	0.224787

## Sheet: Fig.s7d
	NC siRNA-100ng EGF		RTN4 siRNA-100ng EGF			CLIMP63 siRNA-100ng EGF
0	7.2735	6.9341	6.43556	6.7103	6.32659	5.88081	5.67055
0.2	19.6984	19.6024	18.4424	18.1782	17.8424	15.509	15.8711
0.4	35.2735	35.9471	33.7371	32.6498	32.3574	27.3908	28.7753
0.6	53.0617	55.0943	51.3404	49.1742	49.201	40.9996	43.5947
0.8	72.8048	76.5806	70.7242	67.075	67.9984	56.1397	59.9564
1	94.2026	99.9014	91.5085	86.2038	88.3997	72.2942	77.543
1.2	116.549	124.491	113.186	106.022	109.966	89.2657	96.1524
1.4	139.801	150.31	135.55	126.471	132.284	106.848	115.457
1.6	163.522	176.87	158.474	147.226	155.304	124.941	135.197
1.8	187.78	203.976	181.551	168.103	178.925	143.407	155.14
2	212.483	231.66	204.765	188.981	202.719	162.105	175.02
2.2	237.346	259.747	227.991	209.742	226.608	181.098	194.981
2.4	262.488	288.218	251.147	230.526	250.493	199.989	214.914
2.6	287.394	316.722	274.137	251.124	274.392	218.858	234.666
2.8	312.364	345.481	296.661	271.587	298.341	237.673	254.18
3	337.332	374.139	318.612	291.871	322.104	256.292	273.512
3.2	362.387	402.499	340.112	312.129	345.803	274.599	292.852
3.4	387.245	430.645	361.082	331.945	369.055	292.829	311.815
3.6	412.004	458.793	381.591	351.351	391.469	311.152	330.332
3.8	436.088	481.632	398.345	370.641	413.686	327.788	348.588
4	455.618	509.515	413.219	386.351	433.81	346.491	367.081
4.2	479.935	537.132	432.848	405.343	457.585	364.422	382.702
4.4	503.511	563.864	450.158	419.949	480.069	380.972	401.556
4.6	527.578	590.366	467.885	437.197	487.48	396.471	414.648
4.8	550.885	617.456	486.558	453.676	508.053	413.676	430.794
5	568.022	641.506	503.733	470.94	528.195	430.699	444.61
5.2	591.717	669.772	521.894	485.471	548.616	447.839	460.008
5.4	615.194	697.481	539.71	502.06	565.278	464.324	476.132
5.6	634.654	723.286	558.306	517.555	582.884	479.428	490.788
5.8	656.081	751.272	577.444	530.829	589.183	484.578	504.925
6	677.515	775.472	594.967	546.25	603.632	499.326	519.238
6.2	698.283	802.165	613.365	551.639	618.95	505.232	531.995
6.4	720.393	829.325	628.749	553.425	634.064	519.329	544.935
6.6	725.905	856.873	648.129	566.948	649.275	533.388	559.931
6.8	749.047	885.091	665.447	577.061	668.653	543.207	573.795
7	772.286	907.632	670.336	591.754	652.473	553.004	583.763
7.2	794.466	935.898	686.674	604.483	657.792	567.521	598.988
7.4	819.78	959.754	704.011	619.281	673.907	582.199	612.776
7.6	841.39	981.977	723.335	626.89	689.246	595.737	627.509
7.8	865.62	1007.96	741.8	640.968	704.254	606.28	639.329
8	890.445	1023.11	761.06	655.547	719.86	616.098	653.495
8.2	914.984	1049.65	780.125	670.192	733.405	630.134	668.191
8.4	940.034	1075.49	799.204	682.402	737.702	640.636	682.691
8.6	964.929	1101.11	818.058	696.773	753.11	653.578	698.326
8.8	990.314	1125.11	829.405	700.762	768.507	666.519	713.815
9	1003.87	1150.56	849.742	714.6	782.825	679.365	729.481
9.2	1028.69	1176.29	871.583	728.88	796.768	689	743.918
9.4	1054.29	1202.11	892.796	743.35	810.351	703.045	760.402
9.6	1079.8	1220.27	913.594	759.004	824.912	717.507	777.991
9.8	1106.26	1245.81	935.296	772.437	834.879	732.213	778.832
10	1133.9	1272.69	956.2	786.57	843.327	747.64	791.552
10.2	1145.23	1301.52	977.848	802.897	859.379	763.121	802.166
10.4	1172.74	1312.75	1000.34	818.987	874.979	778.265	814.983
10.6	1199.68	1328.4	1021.61	835.608	892.455	790.652	830.611
10.8	1226.73	1355.59	1044.46	852.32	909.591	804.823	846.673
11	1254.06	1382.99	1067.82	868.482	924.188	808.581	864.105
11.2	1283.69	1409.31	1090.98	885.383	942.783	824.411	885.001
11.4	1312.96	1438.58	1115.03	899.119	960.708	836.716	901.812
11.6	1330.41	1464.13	1140.22	916.989	979.161	850.672	920.187
11.8	1360.4	1492.77	1159.25	936.455	994.222	867.088	932.587
12	1390.73	1523.93	1184.32	941.689	1013.65	884.509	952.683
12.2	1424	1553.61	1210.72	962.469	1033.31	903.088	973.503
12.4	1457.05	1585.2	1235.72	985.108	1055.07	922.833	994.715
12.6	1489.85	1619.85	1263.73	1012.22	1069.49	943.777	1016.1
12.8	1508.85	1650.68	1292.34	1037.4	1091.76	965.496	1038.51
13	1540.6	1685.34	1318.16	1063.62	1116.2	987.787	1061.92
13.2	1576.83	1723.28	1348.63	1087.03	1141.54	1012.39	1085.79
13.4	1614.46	1764.14	1381.04	1117.24	1171.52	1038.12	1109.95
13.6	1653.51	1801.48	1414.86	1147.22	1200.14	1062.86	1129.43
13.8	1693.29	1842.54	1450.05	1178.98	1225.5	1090.38	1155.26
14	1738.01	1889.88	1486.28	1211.27	1252.95	1119.19	1181.42
14.2	1780.03	1938.85	1522.24	1245.58	1256.26	1146.88	1208.58
14.4	1818.48	1982.36	1557.81	1280.07	1286.34	1174.85	1235.42
14.6	1856.86	2025.16	1584.34	1311.54	1316.04	1201.62	1261.81
14.8	1897.29	2056.64	1617.7	1345.68	1348.55	1227.86	1287.78
15	1931.62	2092.59	1646.93	1373.22	1376.98	1247.82	1311.71
15.2	1951.67	2122.24	1668.56	1399.72	1398.8	1270.03	1331.87
15.4	1966.67	2140.67	1678.79	1411.35	1406.63	1276.48	1346.58
15.6	1967.92	2124.35	1666.4	1407.69	1422.94	1262.72	1346.45
15.8
16

## Sheet: Fig.s7e
NC siRNA-100ng EGF		RTN4 siRNA-100ng EGF		CLIMP63 siRNA-100ng EGF
0.113948	0.133723	0.104161	0.119092	0.144471	0.0780789
0.137841	0.145406	0.316358	0.0920493	0.0887362	0.148475
0.29654	0.198175	0.185135	0.346194	0.142213	0.197582
0.133857	0.10349	0.155046	0.126354	0.127296	0.107858
0.138429	0.184787	0.142495	0.144742	0.178166	0.133758
0.149121	0.18514	0.102328	0.239629	0.135547	0.146228
0.18496	0.181151	0.120293	0.122243	0.162012	0.151752
0.239188	0.162027	0.252502	0.13713	0.180711	0.116279
0.17251	0.176363	0.148559	0.264069	0.242293	0.181707
0.109742	0.158589	0.249072	0.175374	0.211375	0.142044
0.142622	0.172033	0.159437	0.162959	0.13067	0.135832
0.158542	0.137738	0.169747	0.146434	0.153602	0.21068
0.186384	0.256289	0.334004	0.0527501	0.153235	0.161358
0.190313	0.108374	0.158308	0.108193	0.144976	0.134326
0.174126	0.177175	0.110953	0.194579	0.195557	0.165516
0.191503	0.161372	0.175992	0.246829	0.213793	0.163484
0.181479	0.121603	0.21495	0.191021	0.163839	0.120887
0.140738	0.15345	0.205661	0.299429	0.19169	0.128086
0.241173	0.112464	0.22513	0.177223	0.335753	0.149618
0.15752	0.155235	0.104024	0.143935	0.228979	0.118937
0.186824	0.164648	0.145332	0.138641	0.188342	0.212136
0.164425	0.156241	0.135382	0.163042	0.131727	0.180383
0.154968	0.181326	0.271416	0.157944	0.194796	0.157881
0.102391	0.112313	0.1587	0.293558	0.162896	0.132981
0.231634	0.165408	0.24191	0.152828	0.200091	0.141742
0.178806	0.158319	0.134997	0.146261	0.118948	0.126109
0.131986	0.116752	0.151326	0.158221	0.116049	0.191995
0.203413	0.178808	0.147177	0.146537	0.170411	0.115274
0.140862	0.137937	0.139852	0.227835	0.191992	0.151696
0.169462	0.136334	0.22337	0.150487	0.157855	0.116789
0.156988	0.165128	0.123193	0.179246	0.162259	0.25992
0.206091	0.16425	0.259053	0.14574	0.148418	0.190855
0.236124	0.143877	0.231564	0.141208	0.1671	0.116408
0.138328	0.199952	0.163548	0.177949	0.147032	0.181728
0.142033	0.162965	0.157542	0.102691	0.137031	0.181727
0.204628	0.265462	0.220203	0.13666	0.190347	0.14576
0.245875	0.128025	0.130499	0.131853	0.184294	0.147327
0.122929	0.11785	0.152877	0.155603	0.123093	0.297602
0.223713	0.16182	0.25777	0.220644	0.18743	0.218411
0.171362	0.273736	0.0778636	0.112215	0.136385	0.164192
0.190402	0.175539	0.32718	0.35526	0.165298	0.134134
0.183681	0.171478	0.178057	0.189304	0.14162	0.196832
0.126138	0.195965	0.241543	0.118295	0.185937	0.131709
0.295869	0.149543	0.190109	0.197355	0.165998	0.120566
0.18843	0.130681	0.209546	0.136186	0.144568	0.191119
0.143495	0.143325	0.247111	0.146535	0.152976	0.180311
0.190539	0.131907	0.109961	0.157847	0.130597	0.215881
0.205685	0.164463	0.148446	0.134852	0.191143	0.104927
0.138491	0.144288	0.298892	0.104392	0.10496	0.166629
0.218109	0.137603	0.0789171	0.0859119	0.105162	0.195979
0.255649	0.149718	0.116393	0.126823	0.160659	0.161413
0.129983	0.162445	0.172454	0.0756826	0.249514	0.15294
0.135368	0.182271	0.186584	0.172071	0.163368	0.213072
0.139134	0.145346	0.0756362	0.199464	0.102069	0.147194
0.188554	0.125558	0.147301	0.196886	0.200831	0.143849
0.144616	0.186306	0.133033	0.161572	0.114595	0.138419
0.157524	0.136189	0.187404	0.146423	0.138889	0.324967
0.206995	0.171605	0.16771	0.139045	0.225708	0.162727
0.115306	0.135694	0.158279	0.111016	0.151943	0.214563
0.13288	0.209251	0.145422	0.176797	0.187525	0.133749
0.119621	0.183963	0.217426	0.131571	0.16074	0.193599
0.20445	0.175227	0.203925	0.188079	0.161221	0.13534
0.133621	0.185687	0.179664	0.252212	0.172906	0.184442
0.197968	0.11638	0.163398	0.125594	0.19539	0.098455
0.180165	0.132715	0.159963	0.136297	0.126865	0.152885
0.22954	0.154568	0.140183	0.116112	0.115174	0.263444
0.215295	0.188205	0.25963	0.0896393	0.165008	0.118416
0.130078	0.322474	0.149173	0.195693	0.169832	0.149113
0.212166	0.153097	0.136858	0.186002	0.138652	0.149807
0.179041	0.16774	0.156649	0.185438	0.151764	0.135413
0.154124	0.137287	0.136324	0.113307	0.159323	0.17254
0.113519	0.388302	0.183638	0.13141	0.151848	0.111497
0.131347	0.251577	0.398516	0.104303	0.123015	0.136288
0.133403	0.16646	0.23819	0.131165	0.183668	0.142664
0.143151	0.142964	0.0896266	0.20797	0.115672	0.222823
0.135485	0.121628	0.293181	0.147805	0.123999	0.168361
0.179715	0.154236	0.203421	0.241117	0.158307	0.207366
0.212128	0.13524	0.142144	0.164166	0.224883	0.190224
0.214985	0.18624	0.133658	0.23083	0.171309	0.140238
0.178382	0.172336	0.169071	0.141798	0.166997	0.0995157
0.159747	0.219567	0.31385	0.395779	0.132431	0.196227
0.178144	0.134041	0.17756	0.251715	0.163848	0.174306
0.162626	0.184742	0.145994	0.135949	0.142367	0.181598
0.171116	0.187016	0.208705	0.20656	0.128057	0.15013
0.180917	0.161715	0.215064	0.128535	0.221402	0.129681
0.169464	0.250383	0.21768	0.148978	0.164957	0.173652
0.165188	0.200993	0.164864	0.222559	0.121208	0.161146
0.148059	0.196869	0.125724	0.244178	0.152268	0.148081
0.16988	0.164328	0.10711	0.117544	0.0912515	0.109835
0.182613	0.247243	0.14115	0.0414777	0.138011	0.185411
0.149845	0.150586	0.125873	0.195482	0.226928	0.158551
0.219083	0.187737	0.117901	0.0766408	0.0819803	0.206873
0.164356	0.141411	0.126859	0.122016	0.128831	0.116716
0.283052	0.145703	0.136189	0.265664	0.195463	0.181824
0.127546	0.229019	0.220906	0.217583	0.18723	0.100648
0.13851	0.181186	0.116454	0.131623	0.117128	0.136059
0.180824	0.138736	0.0978325	0.143857	0.152157	0.204369
0.206985	0.180171	0.103562	0.126646	0.122064	0.174645
0.151779	0.0879448	0.190231	0.0684658	0.126229	0.236357
0.139694	0.176771	0.176983	0.133599	0.123349	0.177668
0.191328	0.147609	0.162312	0.184249	0.108936	0.145082
0.182398	0.227465	0.157551	0.185586	0.225619	0.142037
0.138394	0.236322	0.108098	0.0958169	0.135307	0.168606
0.188681	0.144643	0.206162	0.11425	0.168541	0.254149
0.183671	0.105506	0.183939	0.223691	0.147326	0.145314
0.173906	0.162469	0.186184	0.121096	0.146094	0.147506
0.133268	0.206442	0.262089	0.124762	0.178145	0.140055
0.188343	0.145098	0.250155	0.131645	0.158191	0.140174
0.126551	0.104745	0.13669	0.172263	0.13036	0.103633
0.170469	0.171006	0.112462	0.120151	0.119006	0.148079
0.237853	0.149228	0.129291	0.139577	0.134702	0.124979
0.177851	0.159609	0.186335	0.201399	0.191451	0.133491
0.180892	0.193311	0.128048	0.155448	0.129005	0.147299
0.214528	0.148262	0.174264	0.171815	0.126185	0.170485
0.170458	0.23628	0.170488	0.170464	0.0788051	0.12851
0.146351	0.186618	0.0336139	0.176704	0.184806	0.182973
0.183729	0.1632	0.145957	0.232095	0.144955	0.201551
0.141473	0.172655	0.168434	0.289776	0.117545	0.148262
0.168475	0.14117	0.148555	0.109401	0.137545	0.126959
0.139195	0.184558	0.15995	0.0973265	0.213499	0.0909991
0.210821	0.138824	0.181546	0.150852	0.120056	0.18851
0.132867	0.144715	0.134023	0.170409	0.120831	0.17498
0.123725	0.220163	0.167837	0.14485	0.167958	0.168082
0.139826	0.171679	0.128736	0.201028	0.128901	0.189276
0.152676	0.156045	0.111648	0.143875	0.181645	0.228028
0.170954	0.183696	0.232879	0.213096	0.227213	0.164505
0.179266	0.248387	0.119099	0.121757	0.14034	0.126865
0.25789	0.162033	0.228897	0.198947	0.134929	0.193123
0.192138	0.17216	0.137866	0.167618	0.20204	0.156863
0.149356	0.259549	0.21773	0.112947	0.268098	0.203068
0.145364	0.136065	0.137949	0.143291	0.0963021	0.130772
0.20536	0.147852	0.128788	0.11367	0.0871098	0.202071
0.218446	0.137168	0.111065	0.161777	0.16902	0.168552
0.196387	0.120049	0.234498	0.196664	0.176092	0.160326
0.133944	0.135662	0.22772	0.181018	0.217441	0.171125
0.140945	0.191832	0.187244	0.141788	0.157632	0.188105
0.187768	0.162331	0.144264	0.209465	0.157091	0.0818064
0.213514	0.157088	0.198911	0.10868	0.15526	0.125168
0.241332	0.165378	0.15433	0.231595	0.163216	0.132912
0.163821	0.194694	0.286574	0.186964	0.180926	0.214137
0.174862	0.131457	0.136012	0.153256	0.134329	0.191687
0.0922976	0.120309	0.141777	0.107881	0.137518	0.174088
0.144467	0.166167	0.185579	0.194841	0.0297138	0.158981
0.168808	0.155904	0.117608	0.170113	0.139416	0.121294
0.121519	0.230543	0.209147	0.154103	0.101223	0.18918
0.154027	0.203095	0.21087	0.223348	0.196037	0.195022
0.172686	0.165869	0.173741	0.135478	0.158837	0.133692
0.280285	0.116869	0.185092	0.219455	0.110359	0.123794
0.125159	0.126825	0.154412	0.167432	0.145751	0.119637
0.187203	0.224879	0.12964	0.13577	0.174691	0.166787
0.144083	0.113779	0.219987	0.191536	0.230839	0.157393
0.174321	0.189854	0.297528	0.198104	0.0983732	0.14693
0.226839	0.190172	0.105344	0.126666	0.107296	0.143565
0.234808	0.182063	0.139705	0.239419	0.117806	0.164076
0.157677	0.155193	0.139728	0.303887	0.15996	0.175091
0.13306	0.137467	0.111657	0.136478	0.111888	0.142873
0.155875	0.164225	0.203344	0.103775	0.173185	0.175894
0.200605	0.100509	0.113479	0.181459	0.189495	0.219848
0.197131	0.228624	0.220496	0.209594	0.226807	0.175292
0.179368	0.180223	0.133807	0.178197	0.186858	0.233106
0.123952	0.142973	0.189587	0.133049	0.312165	0.10767
0.181436	0.175065	0.219255	0.178642	0.127557	0.1299
0.156909	0.143852	0.111816	0.236653	0.141007	0.222751
0.164408	0.185991	0.174411	0.124451	0.172659	0.127305
0.137058	0.13096	0.164415	0.140542	0.16607	0.164498
0.182648	0.197687	0.203926	0.290379	0.119121	0.134437
0.157848	0.170401	0.190073	0.100459	0.26621	0.109432
0.213065	0.208524	0.088625	0.313739	0.113412	0.127986
0.351462	0.127578	0.165507	0.1713	0.140874	0.159864
0.18679	0.143404	0.14238	0.142967	0.105863	0.141945
0.130812	0.133675	0.143637	0.114846	0.109461	0.123351
0.167831	0.160609	0.1602	0.180686	0.0883109	0.170837
0.129501	0.149369	0.0408486	0.175673	0.132547	0.142444
0.177834	0.18836	0.135057	0.159076	0.124529	0.153337
0.159502	0.184565	0.187754	0.17457	0.106995	0.146628
0.200345	0.182048	0.109708	0.226561	0.174323	0.123415
0.12399	0.160165	0.199489	0.161447	0.155131	0.168178
0.174589	0.187287	0.183326	0.14199	0.134978	0.21403
0.153459	0.170734	0.14751	0.135088	0.186022	0.122716
0.200887	0.164789	0.19857	0.12911	0.17367	0.141711
0.174178	0.175095	0.246349	0.156404	0.175066	0.193778
0.171147	0.137629	0.185868	0.224544	0.146644	0.123538
0.25732	0.191413	0.154228	0.186847	0.125882	0.173411
0.120335	0.254833	0.105361	0.263316	0.0842935	0.139413
0.148609	0.154124	0.12035	0.159756	0.206438	0.175592
0.195129	0.202735	0.203215	0.195899	0.118068	0.217665
0.175728	0.257005	0.150736	0.14275	0.10474	0.147534
0.127175	0.240731	0.182092	0.149829	0.137057	0.20626
0.200857	0.192809	0.152894	0.216078	0.145673	0.306039
0.177064	0.135784	0.116534	0.188355	0.230284	0.251088
0.203966	0.224277	0.194139	0.0897224	0.124897	0.246149
0.133584	0.163843	0.103587	0.224501	0.103491	0.177778
0.166184	0.176873	0.106345	0.162094	0.142506	0.179435
0.13638	0.173842	0.230745	0.128637	0.174647	0.125103
0.124589	0.150769	0.20244	0.12921	0.106907	0.117539
0.167009	0.140736	0.183677	0.143244	0.119155	0.179079
0.147595	0.127358	0.227339	0.160467	0.11327	0.124359
0.152862	0.142667	0.179792	0.198352	0.18199	0.145907
0.138708	0.157243	0.126848	0.164888	0.1344	0.11213
0.162257	0.157494	0.136653	0.226888	0.168062	0.186215
0.209288	0.173749	0.14997	0.2215	0.135591	0.135001
0.185522	0.114871	0.184444	0.160273	0.135388	0.130296
0.14624	0.13134	0.0874929	0.156339	0.169839	0.116005
0.219286	0.143143	0.225594	0.164131	0.233864	0.226521
0.184543	0.158967	0.152235	0.179575	0.154928	0.114308
0.26632	0.239284	0.167651	0.139025	0.145169	0.15728
0.14047	0.136319	0.174116	0.166289	0.152694	0.08012
0.252832	0.220983	0.170529	0.171823	0.11772	0.193612
0.135424	0.127217	0.175248	0.169001	0.209047	0.117716
0.159483	0.221393	0.170275	0.143021	0.0955387	0.133518
0.146401	0.146307	0.198313	0.117169	0.205999	0.161571
0.180011	0.136066	0.209991	0.140457	0.157734	0.106163
0.152512	0.17906	0.145048	0.146184	0.124561	0.167661
0.145614	0.126046	0.146537	0.132229	0.124676	0.182171
0.200541	0.124936	0.155559	0.140921	0.143489	0.136452
0.138727	0.131432	0.142508	0.122049	0.130121	0.126069
0.296666	0.172178	0.193091	0.273859	0.163487	0.137739
0.144859	0.134533	0.144817	0.167231	0.129212	0.156522
0.165361	0.268574	0.148072	0.154782	0.143038	0.158036
0.218726	0.11687	0.129623	0.152025	0.181194	0.1321
0.156932	0.132553	0.140934	0.163841	0.139445	0.115143
0.165888	0.138977	0.16037	0.132808	0.115688	0.124064
0.244476	0.24868	0.111344	0.144587	0.185267	0.149846
0.140047	0.120168	0.137904	0.107477	0.165694	0.135111
0.209996	0.138895	0.194398	0.179475	0.171708	0.174701
0.169439	0.150934	0.156904	0.0974517	0.199673	0.161186
0.171749	0.146669	0.131423	0.245152	0.130441	0.168498
0.20381	0.156377	0.133103	0.251687	0.126924	0.187184
0.216289	0.207272	0.118134	0.103942	0.117438	0.164388
0.157723	0.153594	0.098725	0.141793	0.146985	0.168495
0.217356	0.166554	0.132818	0.169792	0.129838	0.14378
0.130641	0.113986	0.172206	0.162469	0.219392	0.101175
0.340644	0.203909	0.120628	0.0896765	0.154447	0.114559
0.180151	0.184658	0.104908	0.14521	0.193215	0.146832
0.146883	0.184098	0.210731	0.173059	0.148525	0.105949
0.188655	0.144759	0.119716	0.0858665	0.135653	0.186432
0.159226	0.163551	0.120061	0.188201	0.177057	0.151195
0.177879	0.18655	0.156547	0.171798	0.168105	0.133808
0.19315	0.128906	0.194578	0.196853	0.113206	0.197134
0.199236	0.139886	0.0926633	0.139811	0.272781	0.108359
0.135073	0.150557	0.141782	0.147235	0.185937	0.120879
0.272478	0.183784	0.148561	0.153287	0.118754	0.124086
0.146876	0.212555	0.358174	0.133883	0.145526	0.182851
0.179685	0.18714	0.105958	0.142729	0.109157	0.164563
0.32402	0.198005	0.175594	0.112466	0.132946	0.203502
0.240904	0.152458	0.133948	0.200063	0.194113	0.203848
0.148958	0.18323	0.203541	0.153618	0.149781	0.114694
0.166198	0.155878	0.0903916	0.20753	0.217101	0.107982
0.136431	0.161665	0.123256	0.132708	0.204936	0.151127
0.249284	0.225612	0.232988	0.190926	0.171103	0.140454
0.199024	0.129871	0.128006	0.139824	0.099735	0.152415
0.230155	0.167769	0.098206	0.118558	0.119111	0.265672
0.150094	0.111719	0.169941	0.140207	0.193335	0.167702
0.149705	0.109667	0.137837	0.13607	0.109776	0.14953
0.171607	0.139958	0.0932433	0.116286	0.201535	0.150754
0.184565	0.194149	0.116848	0.149778	0.121736	0.17645
0.19985	0.167399	0.151292	0.134105	0.211201	0.221399
0.251964	0.159849	0.210036	0.138978	0.142345	0.171842
0.1926	0.164514	0.14921	0.0931237	0.153241	0.113471
0.157504	0.227304	0.129958	0.113255	0.119197	0.219489
0.232175	0.192735	0.12462	0.173783	0.120667	0.183952
0.207386	0.223794	0.0982088	0.198186	0.126925	0.141582
0.18895	0.16329	0.0927615	0.127962	0.157114	0.147774
0.228559	0.17153	0.0937053	0.165237	0.161651	0.151816
0.220763	0.180817	0.180595	0.176051	0.105386	0.252301
0.137603	0.171102	0.115744	0.285149	0.140417	0.251753
0.29021	0.178517	0.151906	0.138044	0.159462	0.155871
0.189988	0.142688	0.153577	0.153281	0.131842	0.162388
0.17969	0.13349	0.146541	0.175455	0.184824	0.222586
0.147001	0.173527	0.164323	0.171932	0.123397	0.185885
0.178663	0.206141	0.138784	0.142051	0.174513	0.122822
0.143984	0.176771	0.111002	0.174686	0.113995	0.15984
0.184226	0.116639	0.159251	0.106421	0.168762	0.115788
0.173034	0.23998	0.177584	0.157323	0.123221	0.137776
0.134649	0.128568	0.117189	0.183274	0.155664	0.156075
0.170749	0.10526	0.165503	0.187005	0.139123	0.142587
0.169959	0.152739	0.125002	0.149923	0.13916	0.215266
0.14914	0.157019	0.220204	0.134103	0.211635	0.158424
0.165402	0.209143	0.131102	0.165736	0.164494	0.136144
0.175678	0.147143	0.121639	0.387847	0.165991	0.13966
0.220919	0.172133	0.134111	0.132123	0.144332	0.156751
0.223384	0.236978	0.134296	0.284031	0.200894	0.215536
0.167113	0.242837	0.170148	0.15437	0.111583	0.140726
0.234271	0.1367	0.178719	0.115253	0.104531	0.14341
0.152485	0.134377	0.144543	0.22594	0.119945	0.131677
0.124877	0.221074	0.138897	0.138688	0.131342	0.25762
0.27312	0.187971	0.204042	0.131504	0.143914	0.137418
0.155044	0.148354	0.147193	0.15651	0.250265	0.173679
0.191314	0.111934	0.0993531	0.141888	0.153814	0.109533
0.161575	0.191771	0.13937	0.204516	0.126611	0.145617
0.159577	0.250432	0.142815	0.136265	0.151595	0.14992
0.188558	0.255121	0.242683	0.157997	0.186986	0.177995
0.341699	0.257668	0.14827	0.184884	0.178561	0.178632
0.201282	0.148295	0.220357	0.232055	0.106935	0.181044
0.185391	0.153567	0.132088	0.121906	0.128619	0.0780737
0.194165	0.169778	0.170329	0.163564	0.163385	0.188338
0.158224	0.125176	0.115219	0.205823	0.152358	0.106143
0.17853	0.174972	0.0874382	0.189067	0.16715	0.117368
0.202501	0.159454	0.168229	0.12479	0.170578	0.154306
0.214264	0.253441	0.170482	0.142922	0.168013	0.144877
0.231015	0.251512	0.196706	0.15538	0.162897	0.132237
0.11793	0.20652	0.112439	0.149985	0.164451	0.201456
0.277949	0.173015	0.128018	0.118535	0.174159	0.174653
0.108413	0.154322	0.172847	0.138124	0.218016	0.153754
0.128565	0.186153	0.172321	0.204512	0.196915	0.153005
0.123113	0.133977	0.114944	0.123904	0.160917	0.175736
0.303588	0.151978	0.136124	0.172711	0.161234	0.150265
0.2558	0.159523	0.112232	0.13909	0.132862	0.125841
0.12269	0.186349	0.193298	0.0934881	0.153811	0.143049
0.190652	0.284178	0.165654	0.151801	0.160877	0.157437
0.150613	0.138391	0.12452	0.139656	0.182398	0.143469
0.248123	0.187333	0.15134	0.172467	0.130372	0.131422
0.166217	0.277616	0.174684	0.162065	0.309182	0.173408
0.131288	0.158891	0.156798	0.182983	0.142808	0.139661
0.169399	0.15983	0.13549	0.194798	0.119485	0.176871
0.201017	0.243962	0.164579	0.219248	0.127617	0.175591
0.13046	0.178374	0.147345	0.168059	0.201913	0.17042
0.252066	0.163851	0.165485	0.143309	0.15868	0.111192
0.201624	0.156255	0.158488	0.191181	0.1258	0.134608
0.181418	0.218519	0.138037	0.134583	0.171511	0.11079
0.156304	0.176249	0.190601	0.286009	0.142744	0.135262
0.154232	0.142299	0.152374	0.145111	0.110705	0.167041
0.138048	0.270984	0.0775238	0.180377	0.148094	0.184665
0.129107	0.155853	0.123358	0.167004	0.172705	0.227936
0.185521	0.224792	0.214248	0.087499	0.136041	0.188805
0.191669	0.203556	0.225414	0.132233	0.182457	0.233339
0.195014	0.188535	0.187636	0.125212	0.180115	0.120878
0.154856	0.123456	0.151241	0.229323	0.116073	0.128148
0.179142	0.202796	0.166039	0.266455	0.111678	0.136108
0.156024	0.15661	0.155529	0.182877	0.144341	0.122441
0.227265	0.127315	0.135943	0.150229	0.140054	0.176477
0.133324	0.200139	0.132032	0.165242	0.149245	0.150985
0.25437	0.11113	0.138634	0.173931	0.0884418	0.0976711
0.139531	0.226749	0.127388	0.123354	0.154845	0.133386
0.206124	0.164132	0.108179	0.163721	0.243888	0.128586
0.158608	0.182384	0.165714	0.0918216	0.151799	0.158482
0.178907	0.209154	0.199823	0.157764	0.198793	0.105855
0.244786	0.149346	0.0850505	0.157793	0.144293	0.109797
0.137446	0.192172	0.127544	0.109061	0.198343	0.177764
0.185592	0.183073	0.146478	0.124878	0.183232	0.118293
0.159341	0.20519	0.0899978	0.209362	0.147066	0.166279
0.158572	0.190672	0.13977	0.150598	0.156077	0.128024
0.120664	0.149906	0.147812	0.0993789	0.207253	0.0791854
0.159535	0.242826	0.10424	0.208847	0.230085	0.22349
0.235316	0.118337	0.125114	0.143716	0.142546	0.151763
0.159005	0.202174	0.128677	0.376281	0.148292	0.124894
0.203476	0.194559	0.194708	0.181003	0.222233	0.155604
0.180944	0.357774	0.140772	0.125502	0.166551	0.135437
0.13621	0.158984	0.184257	0.132085	0.167569	0.13987
0.142255	0.213002	0.162323	0.114135	0.162688	0.113789
0.17667	0.139768	0.179535	0.195846	0.171539	0.16615
0.174543	0.193226	0.208933	0.0861717	0.167979	0.188179
0.151975	0.195737	0.157854	0.115966	0.170627	0.128151
0.239356	0.251207	0.129532	0.141439	0.130038	0.165383
0.152025	0.281319	0.133753	0.191762	0.150839	0.110561
0.147625	0.153174	0.120074	0.122937	0.145582	0.138181
0.15209	0.177003	0.190458	0.290371	0.208182	0.145286
0.173083	0.199582	0.104571	0.108832	0.137127	0.144604
0.143932	0.136679	0.244563	0.202015	0.129357	0.191023
0.148678	0.192744	0.164169	0.127066	0.127434	0.165459
0.146326	0.159685	0.123477	0.163593	0.163542	0.122481
0.161166	0.389634	0.131682	0.138037	0.156929	0.132514
0.16671	0.209494	0.174264	0.093698	0.197713	0.163594
0.204521	0.239039	0.117064	0.18191	0.162306	0.128116
0.191611	0.134037	0.14119	0.106727	0.13657	0.160841
0.217946	0.177858	0.15365	0.133885	0.158649	0.18726
0.157368	0.136632	0.149739	0.177506	0.181864	0.223074
0.291986	0.203704	0.208879	0.215483	0.146661	0.140224
0.127779	0.150905	0.148492	0.107896	0.117676	0.119366
0.175349	0.153019	0.173583	0.10237	0.176408	0.139393
0.126395	0.168495	0.121784	0.149184	0.12626	0.130338
0.222402	0.221938	0.167259	0.16494	0.184945	0.167046
0.218315	0.180507	0.261053	0.159945	0.162283	0.130301
0.394154	0.201197	0.122395	0.181116	0.152817	0.175574
0.12515	0.144668	0.113539	0.108643	0.135229	0.125726
0.235186	0.156161	0.228141	0.12995	0.13493	0.134214
0.120475	0.132876	0.153027	0.0782689	0.169512	0.179625
0.1975	0.150908	0.166181	0.101976	0.174303	0.203393
0.145899	0.174442	0.209338	0.192724	0.157993	0.129448
0.156999	0.300858	0.147399	0.154795	0.158092	0.17039
0.157992	0.192468	0.210574	0.101329	0.171301	0.126697
0.22786	0.214001	0.183587	0.164036	0.172227	0.154167
0.1753	0.174963	0.156132	0.148465	0.144644	0.152695
0.170209	0.249594	0.102438	0.142418	0.172167	0.103726
0.209048	0.131523	0.129479	0.181943	0.244072	0.183522
0.196178	0.191258	0.151823	0.128154	0.118997	0.153245
0.172869	0.196588	0.257351	0.150971	0.168714	0.199058
0.196599	0.186338	0.105379	0.167519	0.192618	0.167057
0.168865	0.224849	0.354328	0.124564	0.160184	0.146675
0.171161	0.142645	0.169051	0.170531	0.151355	0.1388
0.161072	0.155027	0.162945	0.218858	0.139889	0.16534
0.165363	0.210998	0.163426	0.173196	0.171562	0.211721
0.169427	0.210649	0.342236	0.159793	0.197022	0.12016
0.151978	0.285502	0.107823	0.12931	0.146566	0.201224
0.189993	0.163096	0.147898	0.121874	0.122234	0.145007
0.202307	0.116156	0.17037	0.193683	0.164447	0.194225
0.162904	0.181313	0.163911	0.132394	0.156026	0.114201
0.167736	0.180536	0.194051	0.246426	0.147481	0.186204
0.215442	0.314444	0.141356	0.196903	0.213087	0.173848
0.204035	0.164959	0.212532	0.0721527	0.179307	0.241671
0.12135	0.147503	0.114512	0.156617	0.145641	0.198568
0.193158	0.210981	0.230298	0.118177	0.12183	0.186721
0.268798	0.160195	0.108583	0.166425	0.182255	0.236036
0.177772	0.192835	0.190714	0.149169	0.193531	0.142218
0.206991	0.248966	0.198446	0.206624	0.140377	0.170163
0.326395	0.190433	0.153247	0.168256	0.136177	0.165551
0.158778	0.174075	0.133642	0.188883	0.170641	0.182059
0.151171	0.147888	0.172219	0.154735	0.128181	0.145523
0.197909	0.145391	0.17658	0.370838	0.136058	0.181894
0.197502	0.125663	0.129371	0.383546	0.137905	0.182221
0.179167	0.112026	0.253036	0.188364	0.176282	0.144953
0.15951	0.188357	0.141668	0.180604	0.16884	0.131941
0.202738	0.156929	0.111045	0.117615	0.112804	0.184201
0.2312	0.227236	0.126493	0.153555	0.166309	0.12372
0.167173	0.173092	0.105472	0.253777	0.18552	0.136988
0.187976	0.143051	0.115996	0.15778	0.138181	0.236551
0.214578	0.198252	0.212477	0.140174	0.152051	0.119484
0.175426	0.149748	0.201599	0.240951	0.178261	0.151081
0.1274	0.146874	0.187773	0.192155	0.177819	0.156551
0.172689	0.25001	0.124702	0.149619	0.10871	0.127729
0.183638	0.280003	0.12776	0.173582	0.129694	0.135043
0.222517	0.15648	0.251918	0.134633	0.153995	0.175091
0.112801	0.201666	0.192232	0.125635	0.142038	0.140388
0.215162	0.178851	0.460337	0.12981	0.20054	0.152127
0.217597	0.253428	0.180487	0.177602	0.123153	0.182074
0.220414	0.285953	0.162233	0.145404	0.165686	0.140375
0.135594	0.158238	0.178546	0.211824	0.170157	0.109383
0.101349	0.193434	0.131852	0.136453	0.224485	0.222091
0.20306	0.152978	0.178233	0.136315	0.161056	0.089425
0.107955	0.120511	0.191622	0.175709	0.130479	0.133939
0.175929	0.178937	0.105812	0.173557	0.148363	0.138427
0.184943	0.138246	0.179333	0.12534	0.117418	0.178554
0.162994	0.143494	0.258989	0.155105	0.106373	0.212816
0.226112	0.140051	0.155446	0.221076	0.158467	0.136846
0.10818	0.151071	0.137268	0.245249	0.129227	0.0974417
0.211428	0.215095	0.165777	0.142582	0.183755	0.209246
0.149862	0.206819	0.138258	0.131579	0.144996	0.197939
0.140968	0.206185	0.114346	0.130534	0.14237	0.195317
0.191286	0.168988	0.179733	0.144696	0.153564	0.129947
0.20283	0.153859	0.225511	0.126441	0.126492	0.124995
0.127471	0.164865	0.17941	0.136825	0.132421	0.136789
0.158373	0.226446	0.204735	0.204512	0.248462	0.136884
0.13951	0.172353	0.117883	0.127071	0.174735	0.132206
0.162338	0.123725	0.118736	0.274528	0.160981	0.102927
0.111062	0.150499	0.203139	0.157301	0.139956	0.252706
0.155052	0.174473	0.170246	0.212328	0.245887	0.14738
0.109797	0.180159	0.152923	0.173684	0.290427	0.230219
0.181958	0.171927	0.228668	0.171864	0.154499	0.0906878
0.154535	0.193784	0.129577	0.139245	0.18992	0.267842
0.111811	0.21512	0.114328	0.18139	0.157166	0.168498
0.162264	0.161555	0.178151	0.205691	0.169402	0.225059
0.211623	0.155325	0.139455	0.238978	0.127704	0.146071
0.194479	0.157427	0.193333	0.116228	0.132875	0.158662
0.182556	0.182133	0.151201	0.207699	0.131183	0.185774
0.229596	0.174155	0.11397	0.157561	0.175206	0.255879
0.17452	0.240254	0.150979	0.150907	0.201267	0.148838
0.211012	0.216337	0.190401	0.193659	0.216924	0.220406
0.171628	0.183781	0.111163	0.172368	0.17045	0.12894
0.19712	0.197917	0.133246	0.132599	0.107335	0.182484
0.164228	0.114802	0.143468	0.196548	0.250443	0.127425
0.165301	0.180618	0.15923	0.121923	0.179352	0.122309
0.204742	0.219343	0.282938	0.125342	0.160143	0.179946
0.156042	0.150183	0.175514	0.171056	0.180771	0.116402
0.209225	0.15175	0.162753	0.168944	0.180659	0.171909
0.192921	0.229766	0.141568	0.192952	0.16327	0.203842
0.158029	0.148252	0.17439	0.121746	0.134164	0.164467
0.151016	0.24347	0.131797	0.138582	0.127109	0.193172
0.364982	0.153942	0.180516	0.178604	0.103943	0.142741
0.159599	0.174612	0.213518	0.155217	0.117834	0.172721
0.17927	0.18698	0.142876	0.155443	0.145185	0.203832
0.180491	0.206952	0.18248	0.275148	0.18125	0.159125
0.210299	0.134711	0.131925	0.107833	0.15753	0.148293
0.193292	0.208959	0.109525	0.179853	0.128812	0.161782
0.256501	0.17487	0.127231	0.218588	0.201565	0.123749
0.184275	0.179662	0.130286	0.219449	0.150135	0.142941
0.140562	0.157706	0.173787	0.131238	0.161991	0.136141
0.247994	0.17279	0.157002	0.0863988	0.192166	0.152243
0.181252	0.141026	0.186185	0.0857716	0.138514	0.177255
0.172086	0.209518	0.139034	0.212722	0.186116	0.191121
0.118487	0.233296	0.0982911	0.326195	0.224413	0.17246
0.140998	0.14313	0.157103	0.212201	0.13076	0.240575
0.196584	0.115384	0.175687	0.10504	0.187047	0.194501
0.127684	0.174913	0.15273	0.132388	0.184727	0.139243
0.186011	0.1611	0.1899	0.0920548	0.132599	0.105168
0.191203	0.217264	0.174478	0.13441	0.145428	0.153952
0.144419	0.231019	0.218458	0.153594	0.165588	0.162881
0.224414	0.17897	0.160037	0.196994	0.136133	0.232674
0.163338	0.136383	0.122968	0.114695	0.120854	0.154703
0.139398	0.2273	0.200554	0.154047	0.178786	0.110621
0.125628	0.123891	0.136355	0.192323	0.165766	0.159186
0.210412	0.140276	0.171305	0.234028	0.177208	0.17835
0.189281	0.111082	0.0976647	0.17114	0.170269	0.149122
0.146631	0.203185	0.221775	0.156215	0.120905	0.137522
0.146486	0.165299	0.118657	0.102313	0.197367	0.149804
0.167321	0.205432	0.148941	0.16144	0.198753	0.10557
0.214416	0.173152	0.148675	0.153869	0.188619	0.17519
0.269758	0.18506	0.187155	0.206631	0.11922	0.130122
0.209284	0.183639	0.116044	0.196145	0.116981	0.175564
0.153627	0.133882	0.176868	0.202687	0.143956	0.155195
0.230109	0.18473	0.15464	0.171051	0.196007	0.373687
0.188212	0.13765	0.23402	0.102131	0.284624	0.238823
0.172768	0.165521	0.163279	0.2539	0.157216	0.267614
0.132909	0.134686	0.198155	0.188166	0.119772	0.12662
0.149347	0.135183	0.199565	0.26585	0.150458	0.205168
0.217704	0.2075	0.134737	0.149726	0.121299	0.116189
0.198214	0.147836	0.228479	0.289011	0.164147	0.169514
0.207441	0.276699	0.146168	0.14114	0.193789	0.191295
0.242969	0.224088	0.139758	0.181204	0.156336	0.13449
0.206722	0.216747	0.123619	0.174013	0.141859	0.155736
0.130853	0.179506	0.181428	0.159556	0.152961	0.140998
0.17026	0.113248	0.132644	0.135201	0.112756	0.208931
0.161793	0.155055	0.107521	0.12537	0.172827	0.179155
0.128875	0.244109	0.16891	0.126573	0.15047	0.110357
0.235983	0.175933	0.135973	0.0969993	0.189084	0.197838
0.161888	0.152013	0.171223	0.163132	0.113061	0.151545
0.178369	0.191273	0.167214	0.13194	0.164283	0.134272
0.115955	0.217284	0.14455	0.166134	0.127397	0.145508
0.198047	0.197921	0.186789	0.244701	0.17575	0.137899
0.132786	0.213303	0.155646	0.183974	0.17273	0.131053
0.141392	0.133082	0.152095	0.144979	0.143687	0.127022
0.149294	0.113852	0.116243	0.191116	0.11791	0.191302
0.116647	0.145581	0.175007	0.13035	0.167978	0.119566
0.209833	0.223252	0.147425	0.171035	0.166705	0.181021
0.149721	0.188545	0.123104	0.172712	0.150928	0.161663
0.182998	0.0968322	0.190524	0.126698	0.334258	0.130049
0.2087	0.114805	0.165895	0.18137	0.188221	0.174665
0.150577	0.239612	0.157957	0.164674	0.146155	0.233466
0.168499	0.182943	0.165446	0.11175	0.256248	0.164157
0.10823	0.227753	0.203486	0.206428	0.135367	0.16323
0.17117	0.124831	0.228952	0.200018	0.171032	0.147796
0.152726	0.132418	0.134138	0.156169	0.106561	0.182812
0.140911	0.243986	0.111332	0.107723	0.178969	0.127002
0.135365	0.160351	0.222683	0.153067	0.187873	0.149259
0.188761	0.142305	0.192819	0.0938076	0.168432	0.189628
0.1843	0.177625	0.137214	0.214944	0.150434	0.15101
0.177312	0.183035	0.193285	0.243758	0.154694	0.113016
0.198724	0.136126	0.103458	0.123148	0.114139	0.116686
0.198136	0.218759	0.217819	0.178122	0.130406	0.143972
0.188853	0.20359	0.155553	0.160378	0.214975	0.173637
0.162365	0.122486	0.200675	0.0827825	0.297641	0.147028
0.190487	0.186282	0.151601	0.0826972	0.153959	0.199388
0.1195	0.240555	0.156559	0.176542	0.125246	0.192001
0.151882	0.122865	0.14681	0.177261	0.19114	0.134383
0.15388	0.193649	0.136272	0.228522	0.153727	0.127992
0.146909	0.167038	0.158363	0.135149	0.109559	0.122776
0.125975	0.119792	0.0943976	0.192995	0.158338	0.150261
0.129627	0.180054	0.213525	0.122715	0.17145	0.101964
0.215133	0.143996	0.158756	0.134924	0.195873	0.126468
0.210965	0.215566	0.109771	0.171136	0.144478	0.0936843
0.206919	0.132991	0.195699	0.276426	0.117077	0.117808
0.215818	0.180546	0.186334	0.125665	0.144483	0.131244
0.181964	0.139076	0.201729	0.161066	0.141607	0.117571
0.167112	0.220264	0.15461	0.148843	0.178206	0.207506
0.26562	0.213615	0.144798	0.203079	0.154608	0.166323
0.232856	0.240536	0.135392	0.127374	0.142886	0.230493
0.218367	0.160735	0.165819	0.118514	0.154686	0.142587
0.245206	0.250341	0.182559	0.153656	0.118807	0.169549
0.223108	0.168677	0.224303	0.184642	0.226942	0.126807
0.156652	0.152703	0.105561	0.208502	0.176613	0.186038
0.243279	0.18376	0.149268	0.116507	0.19798	0.177304
0.177879	0.157365	0.155523	0.127323	0.133252	0.211938
0.171002	0.1491	0.128706	0.122456	0.167595	0.1476
0.216149	0.154956	0.196287	0.147973	0.156954	0.131433
0.184266	0.150189	0.153655	0.110787	0.125242	0.147157
0.146474	0.154069	0.129002	0.265561	0.149621	0.167524
0.254085	0.219485	0.183154	0.13969	0.144405	0.200357
0.169187	0.114942	0.142953	0.14253	0.150812	0.191044
0.171687	0.24426	0.113864	0.131549	0.183424	0.10296
0.115747	0.172536	0.159409	0.134964	0.120684	0.106976
0.231021	0.160798	0.239811	0.156008	0.156354	0.16101
0.206878	0.138149	0.155094	0.111038	0.175487	0.117319
0.120933	0.140255	0.146159	0.130654	0.174558	0.128432
0.199428	0.17077	0.126118	0.137326	0.165299	0.157079
0.170929	0.112758	0.102367	0.14791	0.124858	0.188529
0.143253	0.149111	0.157122	0.210228	0.139682	0.115326
0.162528	0.175864	0.123843	0.15283	0.124324	0.192337
0.226179	0.20296	0.195011	0.178111	0.221409	0.168816
0.127918	0.182672	0.142378	0.0427799	0.184732	0.186036
0.218118	0.154724	0.134342	0.196308	0.142732	0.162949
0.401614	0.139569	0.174484	0.196349	0.140176	0.0963952
0.185525	0.124839	0.190889	0.104131	0.194856	0.124186
0.147523	0.17472	0.17205	0.234132	0.132788	0.167925
0.155534	0.137318	0.161555	0.173836	0.170486	0.131891
0.202078	0.169241	0.133405	0.0935242	0.145439	0.130986
0.166124	0.175498	0.19664	0.223087	0.121454	0.143022
0.217456	0.245941	0.136236	0.240403	0.173352	0.125748
0.136029	0.207888	0.108637	0.11944	0.149152	0.205644
0.237466	0.216479	0.146013	0.193156	0.124142	0.149161
0.16019	0.192262	0.112652	0.113058	0.15715	0.167975
0.263215	0.235285	0.167178	0.0989679	0.128331	0.14213
0.164051	0.206901	0.146138	0.129855	0.161746	0.136784
0.163362	0.192704	0.132975	0.107827	0.147115	0.119358
0.152343	0.11435	0.134758	0.158491	0.147617	0.133642
0.107551	0.189361	0.138064	0.154228	0.186984	0.128857
0.250171	0.220636	0.117773	0.130093	0.142425	0.120503
0.27951	0.143868	0.148566	0.11633	0.181254	0.123041
0.200605	0.159553	0.113165	0.0740917	0.151969	0.175777
0.164331	0.203516	0.121021	0.0726404	0.262131	0.130176
0.157286	0.16263	0.164423	0.107494	0.162742	0.180637
0.199417	0.198524	0.286074	0.161243	0.181361	0.146118
0.172055	0.159867	0.128626	0.153697	0.189177	0.142884
0.239499	0.162168	0.197749	0.136157	0.188245	0.236018
0.154637	0.199043	0.180352	0.174963	0.180466	0.159924
0.114305	0.10687	0.134675	0.24892	0.114999	0.163353
0.176394	0.116258	0.15689	0.117854	0.285957	0.111079
0.189656	0.197101	0.208681	0.188551	0.209243	0.122819
0.181126	0.179302	0.115676	0.180948	0.156242	0.136941
0.222581	0.11997	0.20508	0.100095	0.144352	0.142999
0.169285	0.155961	0.155468	0.133545	0.175385	0.148349
0.180034	0.121142	0.126989	0.182107	0.155598	0.0952032
0.191347	0.170371	0.24997	0.23963	0.175546	0.1824
0.153781	0.246877	0.169697	0.203774	0.154784	0.110925
0.112342	0.171408	0.103135	0.183994	0.127393	0.179431
0.181993	0.20086	0.10744	0.162545	0.168486	0.110772
0.200675	0.191151	0.133516	0.12977	0.126144	0.165881
0.163268	0.20087	0.162952	0.180993	0.195591	0.115412
0.17188	0.205342	0.148677	0.166001	0.166524	0.172236
0.116263	0.155017	0.180882	0.177191	0.163808	0.17928
0.123151	0.194088	0.104876	0.119161	0.179176	0.167117
0.149801	0.159706	0.116146	0.169772	0.210201	0.144364
0.143676	0.195506	0.118347	0.161897	0.196443	0.166978
0.179468	0.215175	0.132549	0.166837	0.141807	0.216609
0.143818	0.141317	0.10281	0.213135	0.175008	0.197502
0.15001	0.223867	0.153931	0.225666	0.154656	0.118607
0.132014	0.136125	0.139586	0.0959796	0.189126	0.16616
0.153524	0.151946	0.137049	0.129532	0.151133	0.144882
0.145967	0.162586	0.126457	0.127371	0.127098	0.160539
0.119385	0.154869	0.199446	0.114924	0.159057	0.118464
0.143228	0.131307	0.097728	0.141105	0.202067	0.231318
0.162198	0.17528	0.211267	0.184366	0.148016	0.159303
0.119489	0.13051	0.113695	0.270889	0.19176	0.33722
0.147807	0.125983	0.196278	0.219484	0.163482	0.142571
0.203376	0.229366	0.183457	0.180864	0.134345	0.224331
0.227365	0.110265	0.176839	0.171583	0.194134	0.181657
0.175338	0.178593	0.18319	0.13782	0.198739	0.157031
0.268083	0.19055	0.172459	0.165318	0.126167	0.13728
0.191129	0.14789	0.166769	0.114248	0.151345	0.156502
0.16374	0.140462	0.138156	0.161304	0.138283	0.234194
0.126298	0.211958	0.16275	0.201275	0.19143	0.149243
0.115923	0.218523	0.108005	0.250659	0.136421	0.131787
0.200078	0.146421	0.118566	0.167239	0.130711	0.198823
0.103926	0.182077	0.183881	0.0942555	0.135334	0.121472
0.186262	0.156963	0.12176	0.0455486	0.126748	0.155132
0.172509	0.177313	0.174457	0.188175	0.258471	0.120036
0.140425	0.12801	0.12642	0.169826	0.18747	0.187726
0.309371	0.215058	0.17618	0.172105	0.167629	0.201989
0.119679	0.126011	0.212186	0.217924	0.116357	0.169603
0.135349	0.216334	0.165517	0.1371	0.158937	0.156295
0.121827	0.131323	0.129504	0.158198	0.124186	0.177923
0.201003	0.203276	0.101208	0.194038	0.102554	0.120399
0.21306	0.235732	0.232722	0.225546	0.132108	0.13032
0.17824	0.173097	0.235947	0.0842025	0.168479	0.165818
0.20874	0.125683	0.166647	0.154714	0.174142	0.122867
0.229004	0.263448	0.0958519	0.236915	0.138472	0.165147
0.199801	0.144796	0.163749	0.141968	0.15848	0.187828
0.177676	0.198893	0.210361	0.199647	0.185817	0.147695
0.226312	0.240268	0.135156	0.150454	0.1949	0.107555
0.233479	0.12383	0.176123	0.371529	0.172167	0.148476
0.151415	0.153453	0.109116	0.230058	0.151264	0.171396
0.162454	0.202544	0.181792	0.205744	0.100985	0.111735
0.237973	0.161764	0.146271	0.149205	0.17065	0.2797
0.194797	0.112807	0.163404	0.14331	0.235751	0.163334
0.173607	0.194784	0.303702	0.137122	0.178365	0.174635
0.235221	0.226528	0.144775		0.174886	0.116695
0.160335	0.181146	0.111863		0.309921	0.162645
0.163127	0.15253	0.142725		0.138466	0.106847
0.210612	0.156437	0.105626		0.278357	0.235943
0.137175	0.131903	0.188934		0.15131	0.160705
0.142687	0.207171	0.183377		0.131562	0.17753
0.182112	0.170602	0.145694		0.20029	0.13119
0.113158	0.204529	0.186172		0.169606	0.201539
0.208704	0.10912	0.153084		0.149394	0.137502
0.120092	0.184515	0.128365		0.243849	0.11741
0.140382	0.1984	0.17993		0.139726	0.198297
0.161497	0.164084	0.193851		0.129914	0.169447
0.255606	0.214285	0.166376		0.169995	0.188237
0.388535	0.131509	0.107237		0.133418	0.217845
0.303813	0.117485	0.110249		0.11495	0.188839
0.198776	0.195049	0.109597		0.212002	0.166374
0.137671	0.136606	0.134276		0.170726	0.17926
0.141323	0.146292	0.130267		0.110416	0.19994
0.216731	0.146931	0.194877		0.1969	0.229437
0.115743	0.244891	0.155177		0.204678	0.146433
0.209124	0.252037	0.107813		0.249905	0.103458
0.216316	0.189647	0.096037		0.130954	0.14559
0.127912	0.166941	0.0926797		0.164473	0.148535
0.186051	0.227455	0.30087		0.146242	0.225744
0.163178	0.152478	0.13439		0.156188	0.135945
0.158054	0.20338	0.153707		0.155733	0.155181
0.179934	0.244902	0.165572		0.157602	0.113781
0.140768	0.178216	0.186065		0.233837	0.147601
0.212295	0.158171	0.115054		0.151136	0.16952
0.137643	0.185628	0.179596		0.172351	0.21256
0.190976	0.149576	0.274893		0.155533	0.207623
0.145854	0.21022	0.255802		0.176565	0.178506
0.199466	0.190873	0.11356		0.194106	0.208773
0.198057	0.179788	0.132157		0.122288	0.216049
0.240349	0.140363	0.153173		0.159204	0.142828
0.143727	0.176276	0.25253		0.148629	0.163985
0.194076	0.169141	0.275318		0.353889	0.119015
0.161767	0.194007	0.135894		0.146184	0.12564
0.140442	0.261719	0.136158		0.178055	0.176311
0.103295	0.174797	0.124267		0.176575	0.129056
0.12651	0.136936	0.173631		0.181602	0.170709
0.179274	0.195897	0.214111		0.19837	0.157884
0.126611	0.1325	0.144399		0.195828	0.206497
0.154075	0.196628	0.12363		0.252351	0.203482
0.146563	0.226921	0.101555		0.188259	0.0950289
0.176201	0.122292	0.163549		0.125543	0.137439
0.141507	0.184507	0.132041		0.128954	0.185911
0.224568	0.166552	0.160547		0.152551	0.232516
0.176116	0.183373	0.274003		0.157751	0.133305
0.138882	0.161663	0.168284		0.169474	0.189587
0.138685	0.13318	0.185245		0.208176	0.161966
0.277479	0.166398	0.17121		0.158485	0.131342
0.167389	0.179752	0.117505		0.154456	0.152598
0.203801	0.166359	0.126969		0.20503	0.170894
0.191216	0.15146	0.116709		0.142922	0.172798
0.151165	0.142619	0.0926986		0.224456	0.107008
0.133726	0.290668	0.140223		0.18866	0.12786
0.183095	0.166388	0.171499		0.148389	0.194859
0.185477	0.156058	0.0793036		0.164403	0.139637
0.180437	0.151972	0.13692		0.141722	0.141815
0.193507	0.222773	0.0958546		0.160402	0.157149
0.211579	0.0998142	0.195284		0.132489	0.143011
0.161939	0.164101	0.103772		0.189011	0.128377
0.128353	0.177352	0.114123		0.177659	0.202293
0.137098	0.206615	0.160587		0.131287	0.105331
0.145555	0.165985	0.136984		0.114375	0.129811
0.182072	0.153812	0.121865		0.188801	0.120385
0.232224	0.140798	0.116871		0.190799	0.281927
0.143112	0.157509	0.223622		0.186985	0.119306
0.25393	0.232894	0.271517		0.208916	0.140325
0.1136	0.21315	0.133109		0.148881	0.165868
0.140568	0.189192	0.0839804		0.205416	0.110751
0.278998	0.186345	0.196519		0.161621	0.0870806
0.166804	0.183245	0.287057		0.188479	0.149579
0.120239	0.187396	0.1501		0.17269	0.164743
0.201491	0.194097	0.0863396		0.123085	0.14945
0.168751	0.129559	0.0995118		0.148619	0.241384
0.132386	0.159168	0.20315		0.17905	0.122337
0.257812	0.156189	0.17922		0.173173	0.138276
0.18647	0.223295	0.146931		0.223989	0.0969178
0.148535	0.119495	0.214086		0.187177	0.149207
0.245756	0.144152	0.170367		0.19137	0.13496
0.187284	0.144033	0.176604		0.195544	0.134911
0.114426	0.258118	0.121581		0.170262	0.127406
0.281326	0.198598	0.0947616		0.25069	0.140702
0.195612	0.298106	0.228847		0.12024	0.154905
0.325492	0.239647	0.306205		0.109695	0.129191
0.170455	0.249945	0.234728		0.120793	0.134169
0.170602	0.173522	0.1628		0.122005	0.1174
0.170168	0.138222	0.170143		0.147004	0.127488
0.220554	0.216811	0.190496		0.174746	0.204705
0.204166	0.209185	0.277489		0.123709	0.175432
0.153669	0.172944	0.186048		0.146314	0.181647
0.193543	0.147	0.160031		0.245659	0.128554
0.155813	0.259284	0.111959		0.157159	0.23664
0.136673	0.178274	0.11824		0.0988846	0.186152
0.1396	0.220226	0.121851		0.177702	0.112109
0.185399	0.263941	0.126227		0.133382	0.167416
0.189339	0.146168	0.139312		0.110255	0.120721
0.189532	0.193343	0.256998		0.153024	0.124904
0.16061	0.219917	0.265502		0.146526	0.169071
0.146401	0.192644	0.154396		0.149805	0.122869
0.197665	0.188984	0.112771		0.206796	0.149881
0.227499	0.257332	0.188002		0.166123	0.132872
0.158058	0.153316	0.179402		0.194204	0.115376
0.163087	0.145144	0.232583		0.14901	0.139232
0.283078	0.151847	0.145814		0.152251	0.152596
0.222569	0.184924	0.118086		0.151111	0.111942
0.188301	0.207384	0.125824		0.17423	0.115364
0.205539	0.208822	0.153979		0.185431	0.140284
0.212392	0.159734			0.180892	0.171647
0.230722	0.183713			0.175371	0.202591
0.168475	0.185483			0.162536	0.239535
0.198777	0.185783			0.151969	0.191332
0.12318	0.156318			0.153272	0.290418
0.157501	0.171449			0.143376	0.211278
0.204167	0.209923			0.238146	0.18815
0.206446	0.116817			0.144296	0.145903
0.112929	0.204998			0.201444	0.142192
0.170756	0.195695			0.139584	0.124706
0.11488	0.188543			0.128273	0.178882
0.174911	0.361198			0.203431	0.0998528
0.164828	0.180851			0.185966	0.146732
0.142177	0.358232			0.107043	0.104054
0.150997	0.128224			0.132864	0.134881
0.201212	0.176422			0.193721	0.286928
0.165604	0.207432			0.13111	0.20857
0.198228	0.137387			0.168267	0.155282
0.245831	0.216868			0.182028	0.150451
0.159852	0.161506			0.172727	0.130271
0.130729	0.239572			0.145815	0.151258
0.158543	0.163744			0.175624	0.226174
0.178992	0.198012			0.142659	0.134417
0.169231	0.150543			0.216576	0.151156
0.195021	0.151346			0.130718	0.114383
0.181735	0.265989			0.152731	0.228423
0.186424	0.183737			0.157225	0.170013
0.198858	0.172339			0.161304	0.141622
0.24857	0.15966			0.155211	0.144026
0.179762	0.230316			0.174565	0.201307
0.196154	0.160908			0.18571	0.132741
0.14202	0.177735			0.270698	0.159711
0.225485	0.183835			0.161978	0.115696
0.217496	0.186483			0.162124	0.16265
0.127362	0.188085			0.185571	0.176364
0.188623	0.271383			0.161246	0.144231
0.15373	0.131838			0.115171	0.133771
0.17673	0.205187			0.145072	0.0964897
0.20579	0.129315			0.159268	0.169855
0.280551	0.181965			0.138308	0.121221
0.150443	0.206107			0.161535	0.20602
0.178457	0.109795			0.147921	0.144472
0.238301	0.220282			0.111238	0.166722
0.0842796	0.185081			0.16068	0.122399
0.201885	0.153409			0.210243	0.12677
0.332036	0.1976			0.167144	0.159097
0.378198	0.240314			0.18551	0.126288
0.242949	0.233254			0.143427	0.185941
0.189289	0.143692			0.145754	0.155919
0.176388	0.248856			0.147392	0.157087
0.21126	0.199474			0.159571	0.214839
0.13382	0.174799			0.124748	0.118113
0.151098	0.173617			0.207946	0.112603
0.136831	0.154586			0.164874	0.149581
0.195345	0.216167			0.144037	0.147871
0.187885	0.172598			0.133025	0.132273
0.172683	0.138288			0.199614	0.129359
0.198789	0.202485			0.228404	0.132665
0.235499	0.271137			0.137646	0.145183
0.169312	0.199169			0.175304	0.147821
0.207864	0.190981			0.184631	0.0954069
0.173058	0.236618			0.123298	0.171246
0.229586	0.24561			0.171589	0.174581
0.119024	0.212542			0.125575	0.181089
0.207963	0.12844			0.11225	0.192223
0.201773	0.222695			0.138495	0.170259
0.204636	0.175784			0.307106	0.113906
0.217133	0.181589			0.15537	0.117378
0.164544	0.251714			0.156452	0.165992
0.103226	0.155429			0.157076	0.159172
0.113405	0.195901			0.158139	0.139705
0.229707	0.163422			0.127924	0.1575
0.194114	0.177883			0.142438	0.128623
0.136687	0.167888			0.19992	0.164602
0.237032	0.143499			0.224086	0.123755
0.25478	0.174938			0.184706	0.182427
0.16897	0.217279			0.144884	0.160828
0.149946	0.167375			0.15262	0.232804
0.161515	0.223631			0.169173	0.242419
0.106985	0.205793			0.161539	0.169229
0.131205	0.156255			0.154697	0.0897171
0.117098	0.133492			0.155359	0.166746
0.152774	0.146395			0.0947027	0.15573
0.183505	0.195718			0.182164	0.126398
0.222943	0.172261			0.195996	0.212839
0.211045	0.162023			0.1536	0.136498
0.221618	0.163817			0.18912	0.12033
0.125386	0.286663			0.168217	0.164495
0.158453	0.178343			0.124602	0.144474
0.232252	0.143164			0.246532	0.270007
0.198439	0.306896			0.247742	0.117744
0.139255	0.160857			0.123756	0.10291
0.119201	0.209099			0.134175	0.161263
0.172424	0.193573			0.10095	0.135305
0.156419	0.174643			0.194422	0.168317
0.121313	0.178313			0.220253	0.227045
0.176959	0.274515			0.169789	0.168703
0.2001	0.226364			0.176721	0.200517
0.174622	0.200179			0.143521	0.164566
0.182973	0.232676			0.152216	0.16168
0.209965	0.316082			0.14623	0.158212
0.205044	0.174852			0.16182	0.12446
0.0837886	0.251005			0.170388	0.123404
0.136808	0.193466			0.179869	0.135428
0.205396	0.178909			0.124099	0.169667
0.125849	0.213265			0.176558	0.115718
0.177231	0.118939			0.148573	0.199764
0.222138	0.170646			0.175544	0.146598
0.165959	0.138529			0.200952	0.130142
0.214476	0.157087			0.223132	0.174029
0.224745	0.26509			0.152713	0.24752
0.242232	0.243014			0.210404	0.192982
0.152805	0.228941			0.138913	0.189301
0.242867	0.201228			0.11375	0.186497
0.33594	0.180403			0.187032	0.226819
0.228216	0.234842			0.185208	0.125594
0.37249	0.272474			0.161413	0.156406
0.149769	0.156074			0.103766	0.143421
0.267764	0.223266			0.168245	0.22433
0.229408	0.148629			0.105061	0.115573
0.202517	0.135029			0.152537	0.206173
0.182931	0.190955			0.227814	0.200482
0.253055	0.284183			0.141545	0.154452
0.174854	0.20216			0.172154	0.187992
0.0829721	0.216072			0.222367	0.243415
0.226147	0.153905			0.180831	0.11064
0.129227	0.189567			0.139434	0.153028
0.188849	0.14971			0.160915	0.130589
0.114973	0.191541			0.169388	0.116584
0.124395	0.164759			0.254819	0.14188
0.124412	0.220981			0.135447	0.140832
0.211914	0.201595			0.151999	0.158564
0.217783	0.177163			0.0959509	0.227313
0.12612	0.132609			0.152139	0.153052
0.204166	0.212935			0.102992	0.145457
0.157918	0.168539			0.14103	0.182905
0.197435	0.162415			0.153753	0.177041
0.221146	0.198513			0.147128	0.147904
0.218629	0.134957			0.176515	0.205819
0.30741	0.216852			0.0853421	0.149708
0.240614	0.131256			0.133982	0.186392
0.177923	0.185114			0.146321	0.156384
0.261442	0.196029			0.196237	0.154172
0.129508	0.137953			0.193495	0.163701
0.158547	0.153765			0.209609	0.285681
0.139898	0.14585			0.15653	0.249788
0.215317	0.152043			0.17319	0.129889
0.41572	0.208721			0.15372	0.129277
0.182154	0.157017			0.249711	0.12854
0.205805	0.15725			0.158228	0.160679
0.185699	0.177851			0.170667	0.163967
0.12184	0.174609			0.145036	0.207288
0.109053	0.12828			0.0987428	0.142513
0.238358	0.226134			0.152948	0.176196
0.137931	0.27912			0.180006	0.139064
0.192176	0.14117			0.208437	0.138763
0.264062	0.17697			0.136489	0.110539
0.144299	0.13543			0.132432	0.238275
0.121405	0.219923			0.116252	0.161844
0.162529	0.136295			0.162142	0.124725
0.156762	0.176435			0.150516	0.156799
0.149421	0.144095			0.252157	0.181604
0.22423	0.209456			0.156202	0.193771
0.0565846	0.125616			0.222914	0.13868
0.240693	0.111732			0.196302	0.165713
0.124262	0.219223			0.192755	0.1417
0.150937	0.177012			0.332649	0.123763
0.226775	0.12648			0.178983	0.191894
0.129083	0.151615			0.189933	0.158393
0.138848	0.193393			0.149007	0.146928
0.0956071	0.18166			0.13459	0.128056
0.135784	0.12126			0.182544	0.138981
0.234001	0.184003			0.130116	0.223164
0.27397	0.253031			0.142901	0.109858
0.177998	0.130105			0.171778	0.157226
0.141401	0.233235			0.139293	0.196045
0.13266	0.170709			0.110896	0.219213
0.214469	0.162927			0.144739	0.154762
0.185123	0.127009			0.175105	0.189366
0.152484	0.159485			0.217109	0.127991
0.199264	0.154757			0.231439	0.168006
0.120932	0.168335			0.16036	0.152646
0.132874	0.121467			0.188922	0.214216
0.185574	0.148579			0.234182	0.173291
0.173883	0.111228			0.261858	0.107569
0.177641	0.168203			0.14561	0.186861
0.21255	0.18072			0.192959	0.14036
0.15183	0.285582			0.152819	0.184527
0.109175	0.175473			0.177046	0.157311
0.348972	0.198528			0.225651	0.135118
0.272537	0.207166			0.134694	0.160048
0.105323	0.239249			0.117096	0.153823
0.265953	0.248582			0.214753	0.215508
0.212607	0.237216			0.172674	0.155692
0.163338	0.302904			0.132802	0.208158
0.235271	0.14681			0.118466	0.127775
0.105688	0.122699			0.192802	0.182536
0.204753	0.241669			0.184728	0.186368
0.231444	0.146843			0.267797	0.129698
0.139322	0.207386			0.310781	0.145342
0.140656	0.206151			0.16813	0.161711
0.392779	0.212277			0.116547	0.154875
0.158502	0.186199			0.134623	0.155637
0.190476	0.168942			0.192326	0.12864
	0.177056			0.158884	0.157212
	0.210997			0.170206	0.118746
	0.172845			0.225869	0.132485
	0.186986			0.113485	0.105094
	0.195193			0.126896	0.135723
	0.192568			0.179737	0.168404
	0.429503			0.171085	0.161046
	0.121032			0.15424	0.214312
	0.142449			0.168081	0.202899
	0.180248			0.223508	0.120496
	0.200124			0.267058	0.12011
	0.244442			0.183601	0.177831
	0.143328			0.184924	0.177433
	0.175026			0.193481	0.176334
	0.131367			0.219302	0.184474
	0.154122			0.242726	0.129558
	0.192736			0.265671	0.0965864
	0.151988			0.151951	0.150672
	0.146496			0.134268	0.150475
	0.202484			0.133837	0.150387
	0.164907			0.130278	0.163183
	0.158404			0.120116	0.126495
	0.172725			0.233045	0.206556
	0.137081			0.157998	0.131346
	0.212745			0.128039	0.106207
	0.188058			0.132802	0.146746
	0.116184			0.179727	0.145506
	0.155028			0.257351	0.196694
	0.184647			0.251541	0.186524
	0.213357			0.125865	0.12448
	0.140813			0.277839	0.178495
	0.200949			0.166118	0.180812
	0.134436			0.397535	0.169591
	0.192768			0.160154	0.180349
	0.260902			0.290117	0.174188
	0.200472			0.304758	0.224119
	0.214002			0.12174	0.141437
	0.29305			0.122829	0.170318
	0.125692			0.206702	0.100674
	0.17646			0.126674	0.127761
	0.1652			0.221555	0.17929
	0.142169			0.162168	0.17867
	0.138334			0.286093	0.193336
	0.126119			0.256093	0.235893
	0.123635			0.117754	0.213646
	0.117006			0.208709	0.123288
	0.232641			0.104397	0.145674
	0.249912			0.14501	0.201247
	0.227366			0.207867	0.331807
	0.160743			0.254514	0.136819
	0.141454			0.121475	0.171669
	0.191068			0.165973	0.20181
	0.136012			0.104852	0.111411
	0.20412			0.174032	0.133917
	0.262708			0.160188	0.213102
	0.157481			0.111742	0.138852
	0.126672			0.150296	0.185537
	0.206453			0.238394	0.167144
	0.128354			0.178346	0.164046
	0.18007			0.227827	0.199483
	0.158774			0.262192	0.154408
	0.178188			0.164029	0.226898
	0.130505			0.116052	0.163231
	0.18508			0.0677988	0.11506
	0.231904			0.112468	0.18831
	0.172177			0.120711	0.127687
	0.159589			0.157693	0.21686
	0.112993			0.253352	0.208239
	0.193644			0.190144	0.0974229
	0.185501			0.217222	0.124949
	0.172327			0.281969	0.12565
	0.222081			0.172021	0.167342
	0.210338			0.142026	0.108079
	0.13212			0.126012	0.150867
	0.167708			0.139186	0.169978
	0.208515			0.098673	0.215637
	0.174876			0.156301	0.107331
	0.122872			0.183219	0.125335
	0.166327			0.239904	0.149397
	0.205849			0.0996642	0.161147
	0.198577			0.0917493	0.15287
	0.125215			0.305982	0.183865
	0.155636			0.217246	0.162148
	0.154453			0.210705	0.182804
	0.128173			0.12424	0.118445
	0.135788			0.212908	0.158326
	0.197023			0.0731739	0.129564
	0.327862			0.23774	0.221308
	0.152002			0.0797617	0.141202
	0.157645			0.126361	0.138945
	0.173357			0.0996046	0.10554
	0.147205			0.103355	0.118579
	0.209229			0.13023	0.136669
	0.277121			0.097759	0.11677
	0.135008				0.280144
	0.210064				0.167269
	0.145243				0.0746197
	0.177894				0.12632
	0.135803				0.127727
	0.127558				0.112162
	0.150018				0.143498
	0.18495				0.142832
	0.144918				0.177381
	0.180319				0.113361
	0.174506				0.0924814
	0.175049				0.136595
	0.182102				0.118871
	0.184695				0.112142
	0.145649				0.12506
	0.179295				0.132294
	0.249083				0.147814
	0.142988				0.11991
	0.185994				0.138767
	0.197114				0.108098
	0.183883				0.135537
	0.240884				0.0831491
	0.148824				0.224334
	0.191147				0.170212
	0.12525				0.10156
	0.161051				0.168096
	0.188253				0.152652
	0.149502				0.156656
	0.13328				0.151602
	0.15415				0.162533
	0.15695				0.137392
	0.177518				0.109402
	0.152449				0.225795
	0.158938				0.136506
	0.184348				0.140712
	0.183832				0.164008
	0.159292				0.190162
	0.234242				0.126281
	0.169469				0.120336
	0.132286				0.135544
	0.121327				0.17715
	0.180216				0.121628
	0.154854				0.247782
	0.144974				0.160873
	0.212943				0.102
	0.193034				0.120294
	0.184475				0.182698
	0.191865				0.145891
	0.184394				0.166554
	0.201185				0.116325
	0.149566				0.128359
	0.16853				0.169991
	0.153023				0.127164
	0.132116				0.188366
	0.200477				0.14774
	0.188453				0.100261
	0.135258				0.16471
	0.199468				0.138243
	0.205639				0.178392
	0.153921				0.16297
	0.154375				0.149893
	0.22764				0.140808
	0.183711				0.136677
	0.155811				0.146722
	0.158491				0.102549
	0.162769				0.158809
	0.214695				0.119935
	0.222716				0.177925
	0.190721				0.173371
	0.114757				0.128881
	0.120021				0.211209
	0.231478				0.278216
	0.210159				0.161715
	0.140632				0.152191
	0.207598				0.117908
	0.241469				0.159556
	0.276795				0.196137
	0.148655				0.159747
	0.165051				0.0674082
	0.11363				0.15109
	0.154672				0.219376
	0.137652				0.176069
	0.180535				0.149531
	0.199447				0.153351
	0.144609				0.0994595
	0.133295				0.251453
	0.205602				0.163033
	0.16639				0.13223
	0.139604				0.141822
	0.220627				0.229989
	0.155506				0.144191
	0.165984				0.120655
	0.136044				0.337257
	0.184088				0.184252
	0.113129				0.269727
	0.113825				0.182862
	0.119722				0.146889
	0.213385				0.164641
	0.189863				0.204573
	0.210397				0.16062
	0.175249				0.171967
	0.153074				0.229165
	0.26435				0.128541
	0.177802				0.0996604
	0.137098				0.14213
	0.210295				0.125798
	0.205221				0.218568
	0.161595				0.0998563
	0.268041				0.11982
	0.259708				0.0921568
	0.120934				0.0848781
	0.21799				0.238306
	0.121368				0.183888
	0.128531				0.158318
	0.15217				0.214033
	0.179631				0.195593
	0.155731				0.121364
	0.0961811				0.224958
	0.151497				0.17667
	0.243634				0.16414
	0.267476				0.105324
	0.213575				0.115359
	0.19702				0.151525
	0.213243				0.17941
	0.123571				0.144037
	0.146828				0.148916
	0.129495				0.202127
	0.158726				0.164474
	0.128492				0.167657
	0.358552				0.119312
	0.148566				0.156338
	0.164879				0.132107
	0.169882				0.0632523
	0.162294				0.0946894
	0.203602				0.33037
	0.194221				0.13915
	0.256339				0.237309
	0.451645				0.118076
	0.211828				0.126581
	0.171007
	0.200751
	0.236043
	0.161056
	0.195516
	0.114519
	0.195483
	0.153816
	0.181308
	0.173378
	0.205539
	0.0832601
	0.115431
	0.218976
	0.245811
	0.134656
	0.207664
	0.247434
	0.190212
	0.190815
	0.152575
	0.207854
	0.183097
	0.234084
	0.164219
	0.124987
	0.181643
	0.183138
	0.231337
	0.183435
	0.144192
	0.128685
	0.197097
	0.157692
	0.268498
	0.193408
	0.269373
	0.167153
	0.122403
	0.234635
	0.200039
	0.141149
	0.117517
	0.213155
	0.142052
	0.242776
	0.292102
	0.193516
	0.230749
	0.136153
	0.155291
	0.122039
	0.218024
	0.181814
	0.158964
	0.169838
	0.138452
	0.240188
	0.0851022
	0.136738
	0.148011
	0.105698
	0.115217
	0.122914
	0.189024
	0.132755
	0.157509
	0.139314
	0.108294
	0.210367
	0.167981
	0.140686
	0.210369
	0.208777
	0.126431
	0.109794
	0.214691
	0.187961
	0.242214
	0.206464
	0.164607
	0.303011
	0.342733
	0.170199
	0.164869
	0.117753
	0.132853
	0.161196
	0.171943
	0.143458
	0.192578
	0.123975
	0.15154
	0.122106
	0.208025
	0.131542
	0.141278
	0.167456
	0.221681
	0.113439
	0.114716
	0.186437
	0.187258
	0.112829
	0.175707
	0.202574
	0.0991753
	0.104773
	0.164564
	0.141929
	0.12154
	0.104368
	0.158257
	0.1946
	0.140612
	0.216664
	0.106803
	0.130215
	0.137683
	0.146633
	0.209808
	0.116836
	0.211029
	0.101801
	0.114932
	0.109451
	0.168158
	0.132613
	0.151927
	0.353222
	0.201171
	0.172487
	0.123476
	0.142484
	0.173239
	0.29299
	0.240901
	0.169989
	0.139693
	0.153848
	0.180837
	0.119938
	0.107202
	0.108635
	0.0775671
	0.121336
	0.0964217
	0.165295
	0.125871
	0.145025
	0.297832
	0.133767
	0.134034
	0.127629
	0.224835
	0.230287
	0.124971
	0.167807
	0.105596
	0.150018
	0.262896
	0.230826
	0.369914
	0.240584
	0.41976
	0.145334
	0.11678
	0.158597
	0.152824
	0.219411
	0.103647
	0.166837
	0.211032
	0.204369
	0.120586
	0.216364
	0.261784
	0.162474
	0.283627
	0.123265
	0.192429

## Sheet: Fig.s7f
NC siRNA		EB1 siRNA		KIF5B siRNA		DCTN1 siRNA
mean	sem	mean	sem	mean	sem	mean	sem
0.0484107	0.0215715	0.117762	0.0392768	0.109099	0.0270791	0.0447472	0.0134003
0.0745538	0.0349408	0.136536	0.0534026	0.163734	0.0350817	0.0595954	0.0151575
0.0686182	0.0241933	0.0938533	0.0292325	0.209104	0.0356257	0.0883545	0.024065
0.0913275	0.0352068	0.113103	0.0270647	0.282353	0.0370194	0.113299	0.0249424
0.105238	0.0334025	0.116438	0.0228722	0.399451	0.0444705	0.173792	0.0355674
0.120407	0.025532	0.180862	0.0291684	0.449601	0.0440254	0.231453	0.0411288
0.182985	0.0334513	0.2688	0.0460514	0.502816	0.0378008	0.238196	0.0358696
0.252207	0.0397357	0.402255	0.0588069	0.518996	0.0373287	0.273299	0.0363853
0.347031	0.0436846	0.456964	0.0461407	0.531617	0.0374925	0.34434	0.0408085
0.472693	0.0553382	0.49501	0.0455128	0.529091	0.0376258	0.371732	0.0363878
0.509857	0.0430575	0.532503	0.0466585	0.545153	0.0363302	0.439565	0.0366927
0.576078	0.038653	0.597913	0.0536047	0.555907	0.0401227	0.456337	0.0361956
0.573909	0.0353641	0.556381	0.0610965	0.520187	0.0338942	0.503004	0.0366425
0.604916	0.0456198	0.599217	0.0684634	0.553329	0.0365881	0.550876	0.0385501
0.650521	0.0519962	0.543679	0.0612395	0.562302	0.0391844	0.549993	0.0359542
0.530557	0.0531029	0.449322	0.0581243	0.497796	0.0400945	0.527882	0.0376451
0.496098	0.0594602	0.416886	0.0680276	0.379082	0.0407678	0.456763	0.0387994
0.354283	0.0473253	0.307542	0.0633718	0.26762	0.0396965	0.410756	0.044152
0.250434	0.050857	0.237311	0.0551574	0.20288	0.0375928	0.338278	0.0451233
0.109809	0.0222612	0.126374	0.0309842	0.128527	0.0289218	0.133757	0.0249416

## Sheet: Fig.s7g
NC siRNA	EB1 siRNA	KIF5B siRNA	DCTN1 siRNA
4.02047	1.28534	0.927405	3.79816
16.2348	2.07142	1.04581	7.55207
0.972451	5.55144	0.85061	9.74035
0.442246	0.4125	1.45245	0.900854
12.6344	2.57626	1.15701	2.63752
2.41123	1.97584	1.3536	6.07745
2.92015	3.37573	0.843141	5.39469
11.0066	1.378	1.0694	9.64006
1.91611	2.18785	0.973619	3.87553
2.73885	5.31344	0.686901	4.6295
3.24187	4.14762	1.46898	3.07292
8.52992	4.53507	0.790479	4.2098
4.18461	1.24091	0.667769	3.22647
11.7447	2.12155	0.970742	2.39046
3.76116	7.5984	1.95573	14.5258
6.22249	0.209879	3.57336	15.7857
5.95414	3.84268	0.739959	0.54581
0.770132	12.0267	1.25175	0.855542
5.66197	1.34891	1.26784	2.19883
5.37579	2.70618	1.08999	17.3403
1.0464	0.978759	0.634221	0.598576
6.04931	0.613727	0.555091	1.52417
2.52239	2.40134	0.414844	2.80519
5.95434	0.471537	0.922061	12.2458
2.10543	0.267606	0.797628	12.2544
5.44872	4.39213	2.36919	0.446214
4.56862		0.535197	2.29699
1.05421		2.07199	0.0757143
4.70046		1.50774	12.2073
4.7295		0.89488	15.8822
2.26728		1.85239	0.532072
0.833788		2.54149	3.90877
1.18751		1.20516	4.41035
		1.52088	13.1148
		0.477264	1.52825
		3.43725	2.83369
		3.94108	1.19606
		7.91151	0.64186
		4.36826	0.733837
		0.312307	0.530235
		0.465035	3.6893
		1.07453	6.43544
		2.07633	1.11878
		0.866785	1.14882
		0.41459	0.53865
		0.634191	6.42333
		2.39267	0.609346
		2.49793	16.5189
		0.668137	19.8038
		0.725529	1.71627
		0.476999
		4.78366
		9.29029
		2.9731
		1.502

## Sheet: Fig.s7h
NC siRNA		p180 siRNA		KTN1 siRNA
mean	sem	mean	sem	mean	sem
0.0150248	0.00740725	0.00691865	0.00163958	0.0249224	0.00974376
0.0530103	0.0315342	0.0196529	0.00317822	0.0774184	0.0277061
0.0420261	0.0138028	0.0377515	0.00448911	0.0974563	0.0285596
0.0587104	0.0156915	0.076518	0.00813964	0.115104	0.0270644
0.092453	0.0212523	0.114301	0.0115201	0.183488	0.0424132
0.108821	0.023344	0.146653	0.0132691	0.20156	0.0296764
0.141722	0.0245794	0.174968	0.0157465	0.241053	0.0390933
0.156699	0.0234604	0.189636	0.0175288	0.286729	0.0373954
0.227357	0.0479973	0.208974	0.0184901	0.302843	0.033909
0.264789	0.0430585	0.231676	0.0180685	0.337901	0.0341585
0.290393	0.0411601	0.25473	0.0193779	0.393691	0.0499866
0.342969	0.0407734	0.283575	0.0223968	0.398275	0.0398437
0.35961	0.0401479	0.303597	0.0254569	0.438857	0.0609982
0.433188	0.0658207	0.321516	0.0297685	0.401207	0.0465798
0.444557	0.0684534	0.336037	0.0326889	0.368935	0.0446365
0.407182	0.0706952	0.323141	0.0362916	0.336649	0.0417783
0.416642	0.0769103	0.269402	0.0387503	0.330618	0.0497874
0.350759	0.0798023	0.200084	0.0306013	0.292864	0.0475341
0.329845	0.0946177	0.16416	0.0325157	0.264005	0.0613586
0.185794	0.0638812	0.0605603	0.0178864	0.0769725	0.0220857

## Sheet: Fig.s7i
NC siRNA	p180 siRNA	KTN1 siRNA	CLIMP63 siRNA
2.14889	1.93197	0.67202	0.582956
17.9952	2.01274	0.772913	2.97353
6.91592	5.03247	0.668351	1.26133
1.23148	2.88626	0.067416	0.903891
5.79508	6.00923	0.853965	1.91568
1.2733	1.75969	2.06263	1.4729
0.900956	2.93245	0.848165	1.46248
2.06311	2.23267	0.938678	2.40047
14.4563	1.19561	8.42456	0.967428
1.98348	2.37497	3.38842	0.742581
7.51134	55.1692	2.33731	0.549434
1.50369	1.90906	2.21174	1.67859
4.29173	1.52466	0.416279	1.48164
1.89925	3.48005	0.572841	1.47842
2.52542	1.28333	0.084487	1.90653
1.44476	0.674973	5.56635	3.00137
10.4166	3.82009	6.95225	1.75143
2.37444	1.11964	1.18721	1.83586
17.1056	1.36354	1.02258	1.55531
1.89375	0.773632	1.79362	4.61913
2.38132	0.476261	0.18737	0.757193
11.3175	1.22909	4.17845	4.46734
0.869312	0.887097	1.54669	1.55007
1.15354	3.70714	0.893486	0.543747
1.81886	1.74874	1.2983	4.06548
1.12479	17.1849	5.22666	1.26054
	1.97476	4.03929	4.70868
	0.984487	2.09249	1.25017
	3.19073	5.55765
	1.98568	1.26018
	1.46027	2.33613
	1.73279	1.04043
	4.07408	8.42221
	2.27938	0.96734
	1.02126	1.27801
	21.8621	0.697423
	0.676588	5.43556
	5.51489	0.937417
	0.794865	1.10971
	1.0388	4.42853
	2.15285	4.05059
	1.4809	4.67869
	3.02163	0.90313
	2.44043	1.67595
	2.02268
	0.395095
	2.1173
	0.987546
	2.07035
	4.47285
	1.59053
	0.656684
	4.10768
	1.33378
	0.853709
	1.09266
	1.37533
	1.47756
	0.851968
	0.944248
	1.90883
	1.30505
	1.61563
	3.56057
	1.06834
	0.831632
	2.05112
	1.88706
	3.10956

## Sheet: Fig.s7k
Type 1
0.00629808	0.00886055	0.0100146	0.0101709	0.0100962	0.00790197	0.00864104	0.00915737	0.0166649	0.0135045	0.015953	0.0128331	0.0109429	0.011692	0.0148099	0.0132915	0.0140187	0.0158802	0.0199374	0.0162032	0.0157973
0.00590942	0.00859541	0.00893692	0.00944119	0.00727885	0.00822698	0.0108587	0.016651	0.0207114	0.0109588	0.0101411	0.00952606	0.0107265	0.011247	0.0130597	0.010864	0.0118996	0.0141957	0.014699	0.0184987	0.0177447
0.0111	0.0191724	0.0170578	0.017551	0.0125874	0.0103954	0.0133865	0.0120463	0.0197027	0.0153877	0.0129808	0.0143915	0.0149968	0.0214164	0.0177954	0.0133375	0.0155561	0.0180303	0.0163429	0.0208557	0.0225743
0.0268484	0.0239048	0.023235	0.0212971	0.0165269	0.0166354	0.0193399	0.0290111	0.0521034	0.0252709	0.0179824	0.016863	0.013584	0.0167266	0.0318392	0.048296	0.0325059	0.0209321	0.0220497	0.0301163	0.0281508
0.0234294	0.0340491	0.0290472	0.0336498	0.0344784	0.0234515	0.0227586	0.0250462	0.0490618	0.0593397	0.0390445	0.0294323	0.0199967	0.0193367	0.0259857	0.0272975	0.0334946	0.0512122	0.0312982	0.0398425	0.0303591
0.0350604	0.0391608	0.044802	0.0561549	0.0612315	0.0467997	0.0357101	0.0504355	0.072565	0.0414605	0.0406885	0.0349524	0.0415142	0.0222768	0.0315554	0.0513817	0.0635539	0.0379895	0.0483234	0.0436655	0.047036
0.036928	0.0570534	0.059354	0.0689901	0.0785232	0.0580983	0.046211	0.049654	0.0758383	0.0538829	0.0708666	0.0758557	0.0695308	0.0657942	0.0770661	0.0612074	0.068078	0.0589147	0.0745661	0.0560714	0.0391305
0.0881891	0.108754	0.115225	0.0998207	0.117146	0.0931398	0.0831045	0.0761755	0.0664536	0.110829	0.0954146	0.0818499	0.0953918	0.0749955	0.099921	0.0697044	0.0864477	0.096798	0.0807817	0.0875126	0.0812519
0.209843	0.253704	0.124194	0.132458	0.166571	0.109245	0.094842	0.106472	0.114064	0.100997	0.136089	0.110856	0.0974703	0.0727888	0.111649	0.133453	0.151705	0.115581	0.142818	0.105908	0.134515
0.259374	0.357255	0.381551	0.333545	0.316075	0.162961	0.184164	0.221342	0.168961	0.188256	0.103507	0.128145	0.162637	0.135407	0.165121	0.173442	0.194312	0.167835	0.145359	0.165133	0.181048
0.433194	0.548208	0.449724	0.465687	0.448128	0.396092	0.30142	0.364613	0.333974	0.330737	0.232279	0.304481	0.21742	0.207694	0.270116	0.260723	0.313282	0.239328	0.301004	0.374294	0.31253
0.459733	0.553164	0.630514	0.591868	0.521471	0.419445	0.365801	0.479914	0.602527	0.603938	0.39415	0.287195	0.31553	0.33358	0.346688	0.474021	0.53398	0.386184	0.398545	0.445776	0.507981
0.4764	0.517022	0.532682	0.588581	0.549353	0.501682	0.513907	0.473713	0.605191	0.494637	0.480029	0.53865	0.534166	0.533444	0.46572	0.453048	0.537602	0.57	0.492276	0.445097	0.495925
0.498091	0.598791	0.717762	0.75601	0.674355	0.569199	0.448443	0.482527	0.400475	0.466849	0.453812	0.595579	0.478496	0.511495	0.463061	0.540743	0.566755	0.584965	0.443571	0.447005	0.568511
1	0.88123	0.901652	0.932359	1	0.739581	0.725441	0.755093	0.768662	1	0.45443	0.368795	0.545939	0.708555	0.744668	0.713727	0.834957	0.565153	0.585203	0.648079	0.66017
0.706477	1	1	1	0.995906	0.96977	1	0.942581	1	0.932299	1	1	0.899436	0.859448	0.771859	0.729392	0.900183	1	1	1	1
0.690479	0.886528	0.783503	0.701359	0.462759	1	0.885026	1	0.983407	0.868083	0.777437	0.899383	1	1	1	1	1	0.973112	0.907767	0.844131	0.966511
0.459358	0.543758	0.49158	0.425769	0.305434	0.356862	0.328183	0.42668	0.788396	0.424795	0.655955	0.514431	0.613288	0.568212	0.375799	0.359816	0.304704	0.91101	0.691063	0.499141	0.533667
0.338202	0.381548	0.359745	0.237204	0.176228	0.282445	0.242412	0.139623	0.272811	0.0456773	0.238622	0.237801	0.225496	0.107779	0.0865671	0.124029	0.0240887	0.236322	0.171771	0.096123	0.0913609
0.0422718	0.213638	0.130719	0.041339	0.0298881	0.10626	0.0582095	0.0204499	0.0323937	0.0236815	0.0173398	0.0237432	0.0256635	0.0288077	0.03415	0.0417637	0.0455701	0.0618436	0.0451009	0.0352203	0.0468462
Type 2
0.00487766	0.00536574	0.00665101	0.00711401	0.00720856	0.00504421	0.00589268	0.00646573	0.00762473	0.0051469	0.0072554	0.00669461	0.00575385	0.00646565	0.0075553	0.00795041	0.00832663	0.00537454	0.0056806	0.0106301	0.0142138
0.00587532	0.0063455	0.00563204	0.00733972	0.0069181	0.00559102	0.00603551	0.0061683	0.00648969	0.00506219	0.0060883	0.0058885	0.00538739	0.00640979	0.00662232	0.00746954	0.00815151	0.0059812	0.00493412	0.00592371	0.00608028
0.00609968	0.00592487	0.00553565	0.00790144	0.00637229	0.00552252	0.00588525	0.0055769	0.00568927	0.00600513	0.00596782	0.0064372	0.00617214	0.00593756	0.00649267	0.00657601	0.00745564	0.00809098	0.0135394	0.00468901	0.00534725
0.00568955	0.00591248	0.0131266	0.0146302	0.0115361	0.00533057	0.00593607	0.00611149	0.00813797	0.00555079	0.00582964	0.00596464	0.00603961	0.00588981	0.00597543	0.00670278	0.0085354	0.00748745	0.00730628	0.00560859	0.0110288
0.011214	0.013453	0.0231879	0.0132144	0.0221983	0.0168497	0.0057746	0.0115527	0.00833859	0.0054197	0.0109254	0.0136848	0.00841241	0.00929162	0.00795296	0.00647952	0.00767337	0.00778864	0.00624021	0.00596361	0.00678359
0.0222611	0.031637	0.060008	0.0330915	0.0260279	0.0190985	0.0187311	0.0249764	0.0266284	0.00765375	0.0147122	0.0110255	0.0119193	0.0115339	0.0136007	0.00694167	0.0071007	0.00888229	0.00943097	0.00665019	0.00835059
0.0435792	0.0549796	0.0613973	0.0553763	0.0670281	0.0366869	0.0316725	0.0393839	0.0316843	0.00937672	0.0225213	0.0218473	0.0211429	0.0273694	0.0256456	0.0291935	0.0226125	0.0270535	0.0251216	0.0158664	0.0158663
0.070974	0.0774629	0.123881	0.0677744	0.0846693	0.0798749	0.0641255	0.103085	0.0566217	0.0237324	0.0413871	0.035454	0.0319625	0.039726	0.0343797	0.0216184	0.0529823	0.0434842	0.040495	0.0373673	0.0407722
0.113211	0.214266	0.440999	0.153538	0.202015	0.117041	0.112241	0.157587	0.150867	0.0474391	0.0761082	0.0921958	0.0714934	0.115391	0.0426207	0.0474156	0.0396233	0.0505941	0.0575435	0.0464289	0.0693161
0.432194	0.618789	0.576109	0.577648	0.609593	0.407007	0.263758	0.47751	0.205644	0.142849	0.182689	0.163651	0.12882	0.169778	0.142864	0.128249	0.15421	0.163359	0.136233	0.0774703	0.0807446
0.644119	0.774461	0.638375	0.579548	0.443227	0.639173	0.557141	0.655323	0.800993	0.21219	0.583562	0.344752	0.280107	0.345103	0.292522	0.176279	0.170111	0.223064	0.202721	0.174627	0.153728
0.746784	0.823051	0.732677	0.710062	0.747804	0.723807	0.666274	0.621935	0.63843	0.742454	0.674292	0.848298	0.931493	1	0.599042	0.450741	0.438391	0.646377	0.532346	0.428731	0.353715
0.909354	0.931243	0.864869	0.844118	0.847581	0.784018	0.816968	0.795012	0.79678	0.600312	0.617901	0.736317	0.652751	0.660195	1	1	0.916719	1	0.808883	0.6005	0.752082
0.780765	1	1	0.879541	0.919313	0.803325	0.80817	0.763229	0.870036	0.848049	0.772261	0.74542	0.726655	0.720422	0.652958	0.709576	0.940954	0.824962	1	1	1
0.955801	0.691061	0.647667	1	1	1	1	1	0.965671	0.745007	0.765577	0.740463	0.790173	0.739803	0.807855	0.748265	0.766218	0.773956	0.651912	0.551028	0.691467
0.67327	0.582413	0.519929	0.653229	0.680677	0.665369	0.898356	0.803378	1	1	1	1	1	0.953494	0.849324	0.852726	0.899279	0.848218	0.746789	0.652771	0.677563
0.558833	0.684102	0.50197	0.529787	0.532505	0.424861	0.5813	0.519471	0.69856	0.574279	0.668576	0.793039	0.773313	0.769627	0.889803	0.871921	1	0.794623	0.706732	0.611546	0.652462
0.627163	0.83952	0.608613	0.551236	0.561716	0.53714	0.484291	0.394326	0.412648	0.394352	0.364855	0.452864	0.422954	0.411619	0.416773	0.411468	0.450688	0.376841	0.443686	0.420803	0.378668
1	0.00733588	0.782609	0.66219	0.550867	0.647124	0.732326	0.694778	0.72144	0.703921	0.570932	0.491185	0.483078	0.548274	0.548063	0.581116	0.475128	0.522176	0.509907	0.330441	0.36109
0.163444	0.00831173	0.00904892	0.590043	0.424243	0.175418	0.249315	0.277088	0.350307	0.163601	0.417225	0.51489	0.458687	0.455455	0.393341	0.507911	0.547881	0.429409	0.406895	0.40746	0.376035

## Sheet: Fig.s7l
front
Ex.1	Ex.2	Ex.3	Ex.4	Ex.5
57.1429	44.4444	50	57.1429	44.186
back
Ex.1	Ex.2	Ex.3	Ex.4	Ex.5
42.8571	44.4444	50	40	44.186
