# Supplementary material for: Endoplasmic reticulum–plasma membrane contact gradients direct cell migration
Source: Nature. 2024 Jun 12;631(8020):415–23. doi: 10.1038/s41586-024-07527-5 (PMC11236710; doi:10.1038/s41586-024-07527-5)
Supplement: Supplementary file 25 — Source Data Extended Data Fig. 8 [file 41586_2024_7527_MOESM25_ESM.xlsx]

## Sheet: Fig.s8a
DMSO_6h
0.00823297	0.00825786	0.00608233	0.00326425	0.0577591	0.0138774	0.00738438	0.0067431	0.00418476	0.0173483	0.0137733	0.0137909	0.0180432	0.0142853	0.00358957	0.00554436	0.00294008	0.00142262	0.00579063	0.00545763	0.728541	0.00455045	0.022178		0.0251554	0.0048853	0.00268642	0.0103051	0.00510437	0.0106646	0.00894986	0.00679044	0.0102225	0.0273233	0.005003	0.00678724	0.0131824	0.00208295	0.00529423	0.00905521	0.00302872	0.0119027	0.0205347	0.0101735	0.00403941	0.754425	0.00402506	0.0124262	0.0271049	0.0140042
0.00613519	0.00807109	0.00452216	0.00313119	0.0440903	0.0134708	0.00644434	0.00704262	0.0338045	0.0328116	0.0115626	0.0128594	0.0163814	0.0120442	0.00470002	0.00458238	0.00249241	0.00153592	0.00522907	0.00369573	0.723687	0.00522144	0.021086		0.0254854	0.00435688	0.00229302	0.00941341	0.00785169	0.00964116	0.00891821	0.00588074	0.0119514	0.0249463	0.00452531	0.00655642	0.524073	0.00141583	0.00429982	0.00842567	0.00347765	0.0105862	0.0187773	0.00895743	0.00294066	0.784491	0.00330182	0.0325913	0.712392	0.013152
0.00566139	0.00658273	0.00545749	0.00342679	0.0890263	0.014912	0.00737708	0.00669166	0.0422168	0.612364	0.0155738	0.0132595	0.0154615	0.0117834	0.0262884	0.0048481	0.00311648	0.00200054	0.00518422	0.00316128	0.673987	0.00573397	0.0192363		0.026658	0.00378802	0.00242399	0.0112905	0.0125792	0.00970934	0.00847798	0.0058362	0.0106986	0.027404	0.00396048	0.00978473	0.835046	0.00172766	0.00498746	0.0087899	0.00312718	0.0112462	0.0237192	0.0106382	0.0115002	0.808125	0.00286549	0.017822	1	0.0135218
0.0066292	0.0138688	0.00654194	0.00550937	0.154248	0.0539846	0.0108663	0.00682927	0.041054	0.68242	0.0204916	0.0147036	0.014439	0.0115252	0.0233719	0.00487247	0.00343633	0.00217731	0.0287166	0.00387435	0.779482	0.00799155	0.0192292		0.0766297	0.00422569	0.0127691	0.0253256	0.0297585	0.0131355	0.0087066	0.00607521	0.012747	0.0227024	0.00503909	0.0329099	0.562385	0.00207171	0.00587422	0.00882782	0.00354298	0.0158963	0.0245596	0.0193339	0.0153317	0.82337	0.00291349	0.0894993	0.694196	0.0288385
0.00751953	0.0388042	0.00682993	0.0045376	1	0.168073	0.0440346	0.0151131	0.0745814	0.500821	0.0817649	0.014555	0.0454679	0.0170207	0.00887074	0.00652607	0.0159991	0.00242364	0.100407	0.0044824	0.853598	0.0252064	0.0198664		0.0349561	0.0047801	0.0101774	0.0192603	0.0207918	0.0169397	0.00849743	0.00675418	0.0256477	0.0218456	0.0225671	0.0329274	0.357924	0.00205588	0.00652006	0.00809962	0.0118257	0.0695258	0.0582329	0.109111	0.0330146	0.870071	0.0324099	0.0228243	0.500521	0.0719962
0.00798099	0.0929046	0.00776792	0.0187529	0.332997	0.263939	0.0407557	0.0323373	0.0544595	0.437684	0.0876476	0.0201199	0.0336495	0.0138594	0.0117265	0.0128379	0.0626539	0.00274176	0.0722176	0.00721104	0.882665	0.0188888	0.0200011		0.203475	0.0048193	0.0184813	0.0321678	0.0175321	0.0177583	0.0251784	0.00705558	0.0165996	0.0377178	0.0193882	0.0843001	0.431458	0.00215664	0.0172423	0.00751	0.00916942	0.073506	0.0616591	0.193217	0.0427813	0.899823	0.0669756	0.0276396	0.623554	0.171093
0.0145367	0.18702	0.0178763	0.00835642	0.367692	0.47981	0.164058	0.0248291	0.052364	0.650328	0.113659	0.0231089	0.0438752	0.0584477	0.0197215	0.0869426	0.0836124	0.0029905	0.202612	0.0177118	0.876787	0.0513616	0.0193597		0.975826	0.00507128	0.0507675	0.0406891	0.132704	0.0334319	0.0185177	0.00729332	0.0454805	0.0261033	0.0645502	0.160042	0.29441	0.00430835	0.0315786	0.0073697	0.0251765	0.114309	0.0823771	0.160634	0.0417924	0.917369	0.0315648	0.0437763	0.524053	0.140999
0.0399365	0.205094	0.028422	0.0429445	0.173098	0.598856	0.234971	0.0106363	0.0365448	0.691755	0.229017	0.0741438	0.100093	0.0455751	0.0685213	0.12887	0.181623	0.00305779	0.158337	0.0056369	0.816468	0.0168776	0.0237057		1	0.00529406	0.103778	0.0537858	0.0587473	0.026482	0.0154108	0.0217171	0.0360382	0.0344377	0.0762876	0.164856	1	0.00224625	0.0334807	0.00746696	0.0237308	0.0778878	0.145381	0.0740231	0.0600959	0.894742	0.103269	0.0809976	0.589184	0.166487
0.00855434	0.0916147	0.0232318	0.0265415	0.329147	0.551086	0.268404	0.0674419	0.0897542	0.909205	0.506686	0.0137024	0.148396	0.136285	0.175694	0.166242	0.172319	0.00296357	0.242841	0.0243437	0.740786	0.0840646	0.0185976		0.973025	0.00526664	0.156363	0.119297	0.188511	0.0391748	0.115213	0.0066318	0.0512514	0.0857426	0.118818	0.343312	0.286226	0.00438189	0.321866	0.0295175	0.0554368	0.0911152	0.217055	0.306775	0.0817128	0.908834	0.0643122	0.234947	0.646902	0.242945
0.0728864	0.11723	0.0997014	0.105237	0.469282	1	0.200402	0.054119	0.105929	1	0.447973	0.0819691	0.2251	0.219354	0.379713	0.262293	0.307132	0.0057136	0.482822	0.0542663	0.725802	0.0966554	0.0352023		0.971252	0.00473673	0.316624	0.18581	0.61546	0.12801	0.116437	0.0139737	0.0615264	0.143373	0.108059	0.30763	0.332239	0.0234887	0.338059	0.0404054	0.122546	0.152203	0.258446	0.354092	0.174716	0.953444	0.243009	0.221385	0.418654	0.28988
0.116661	0.169747	0.0481497	0.148027	0.408807	0.689172	0.327816	0.134338	0.183163	0.562334	0.711116	0.266438	0.0926408	0.213067	0.773718	0.373067	0.4137	0.0458136	0.514059	0.110222	0.74971	0.142088	0.045863		0.895402	0.00839173	0.229099	0.308323	0.537319	0.237178	0.161275	0.0118366	0.504462	0.276176	0.243312	0.359341	0.242184	0.0180589	0.399827	0.113261	0.208008	0.3317	0.370769	0.599763	0.404296	1	0.322779	0.374379	0.256677	0.469098
0.522169	0.259232	0.128427	0.349806	0.416489	0.53737	0.405245	0.159451	0.290917	0.642391	0.827506	0.110051	0.0404512	0.201355	0.660636	0.377419	0.581087	0.107371	0.264027	0.101129	0.801968	0.26576	0.436308		0.837423	0.092415	0.327614	0.491697	0.288923	0.436983	0.128648	0.107077	0.38655	0.455091	0.320236	0.370658	0.00824349	0.0791879	0.531345	0.222602	0.369318	0.392505	0.354165	0.600037	0.163589	0.945552	0.239401	0.935372	0.184522	0.563148
0.866871	0.247498	0.192007	0.267874	0.297695	0.906643	0.352341	0.113092	0.259505	0.708984	1	0.43559	0.0340175	0.525741	0.477258	1	0.551224	0.097613	0.432651	0.152741	0.816513	0.44707	0.476949		0.64716	0.0304697	0.476565	0.535232	0.494129	0.898265	0.199408	0.057062	0.422221	0.268897	0.352997	0.381649	0.00678328	0.120033	0.498676	0.608863	0.23395	0.619242	0.64457	0.267496	0.220409	0.925795	0.506925	0.761316	0.122952	0.689203
0.621962	0.355598	0.308215	0.146253	0.382658	0.467745	0.346593	0.267835	0.331349	0.809268	0.832355	1	0.037174	0.36531	0.911807	0.685964	1	0.440363	0.43887	0.292164	0.794754	0.730133	0.696376		0.817704	0.14362	0.548918	0.848682	0.738385	0.907266	0.399274	0.104561	1	0.632441	0.327637	0.726417	0.00579676	0.32742	1	0.818601	0.39263	0.678584	0.749954	0.377357	0.472368	0.82751	0.493074	1	0.0557021	1
0.928169	0.815207	0.780006	0.465201	0.291298	0.624042	1	0.275095	1	0.354749	0.752885	0.892822	0.0957306	0.671098	0.878928	0.921923	0.869635	0.719579	1	0.295706	0.759588	0.46879	0.56858		0.206914	0.149965	0.791167	0.913331	1	1	0.327143	0.333569	0.589765	0.44771	0.430177	1	0.00718127	0.307754	0.784657	0.930065	0.692765	1	1	0.7219	0.82785	0.80292	0.951059	0.325318	0.062588	0.927725
0.917785	0.918969	1	0.580219	0.0912065	0.42628	0.680675	0.482416	0.369702	0.10508	0.706655	0.634284	0.605229	1	0.671812	0.682695	0.676368	0.599514	0.972796	0.140506	0.731796	1	0.54659		0.342649	0.852996	1	1	0.337473	0.580886	0.848185	0.326143	0.445567	0.735197	0.723464	0.766566	0.00929421	0.382385	0.413141	0.921085	0.91934	0.47459	0.398673	1	1	0.883868	0.616282	0.419333	0.0481385	0.397296
0.973161	1	0.402456	1	0.0558885	0.0746197	0.372239	0.895295	0.140053	0.0292191	0.508241	0.413371	1	0.724853	1	0.612369	0.956573	1	0.874692	0.209774	0.722862	0.868355	1		0.2149	1	0.390928	0.683607	0.121797	0.107169	0.609046	0.531908	0.0763627	0.813163	0.828373	0.341218	0.0284373	1	0.13993	0.627343	1	0.368688	0.237464	0.496879	0.752695	0.841193	1	0.214304	0.0256493	0.156758
0.574499	0.316637	0.130239	0.633148	0.0529793	0.0193388	0.234132	1	0.0950225	0.024872	0.0389952	0.725902	0.127606	0.0616235	0.971866	0.139069	0.115251	0.527399	0.516643	0.940538	0.553988	0.870667	0.651895		0.168477	0.757937	0.0331561	0.260005	0.113708	0.0413767	1	1	0.0238181	1	1	0.105779	0.024386	0.753312	0.00995651	1	0.529061	0.0800439	0.130578	0.121615	0.830658	0.723168	0.262354	0.0296133	0.0120193	0.0349662
1	0.162175	0.0210875	0.945709	0.0439704	0.00568744	0.0740151	0.544391	0.00399226	0.0419624	0.0297902	0.598268	0.0967391	0.0215786	0.548216	0.0206472	0.00391488	0.318281	0.0604102	1	0.685314	0.548198	0.781391		0.197203	0.00902659	0.0121706	0.0369316	0.104434	0.0143678	0.0339766	0.423236	0.040529	0.726284	0.929556	0.0486137	0.00892251	0.486894	0.00865497	0.707503	0.342469	0.0187014	0.0233049	0.0702048	0.744616	0.604157	0.0208449	0.029021	0.0121448	0.0136037
0.291938	0.028296	0.00615629	0.0125551	0.0482934	0.00589342	0.0250457	0.0388856	0.00423013	0.081301	0.019352	0.0237373	0.0340475	0.0175707	0.00762031	0.0189458	0.00433294	0.00337599	0.0105636	0.370329	1	0.00897219	0.0711344		0.121923	0.0115459	0.00502966	0.0307641	0.00645654	0.00722755	0.00919828	0.0117439	0.0246549	0.0817071	0.0965649	0.0354339	0.0098859	0.710297	0.0107963	0.0126662	0.0406159	0.0171514	0.0151892	0.0178851	0.0717985	0.896732	0.00767522	0.0319252	0.0146705	0.0193977
BFA_6h
0.0301681	0.0117812	0.917219	0.7354	0.891807	0.422392	0.839921	0.02116	0.140662	0.0608994	0.644495	0.153725	0.136812	0.895089	0.0341616	0.602696	0.701459	0.62966	0.886228	0.571781	0.00721011	0.0204525	0.0121636	0.0371455	0.00978158	1	0.906935	0.565873	0.8895	0.783351	0.764507	0.907875	0.533948	0.0424452	0.782122	0.014408	0.612496	0.94149	0.025613	1	0.772718	0.844988	0.835605	0.696243	0.202609	0.963597	0.791967	0.722642	0.00460758	0.0153759
0.0805958	0.068233	0.74531	0.705813	0.791956	0.474542	0.811299	0.0307081	0.137229	0.0557286	0.690162	0.157084	0.119075	0.934354	0.400528	0.552517	0.670337	0.626765	0.749261	0.618156	0.0775732	0.023531	0.0876821	0.0282706	0.0117101	0.713767	0.886189	0.606386	0.750625	0.699421	0.7203	0.8469	0.377154	0.0429966	0.718079	0.0144673	0.665465	0.948432	0.0267522	0.35312	0.740675	0.634213	0.851554	0.714192	0.130897	0.917474	0.720114	0.794808	0.00435542	0.0133577
0.0708718	0.105272	0.752982	0.678764	0.819925	0.564972	0.807404	0.141147	0.624346	0.119608	0.741915	0.151336	0.286661	0.840726	0.49225	0.553416	0.688175	0.609165	0.751823	0.598835	0.162238	0.0179213	0.0551909	0.0347964	0.0112985	0.756967	0.816969	0.600525	0.743801	0.872373	0.7326	0.928848	0.391775	0.0460203	0.780003	0.0279947	0.711106	0.901032	0.0264134	0.699139	0.759969	0.410945	0.769477	0.686676	0.0699814	0.964703	0.743493	0.721043	0.00705886	0.0220375
0.265846	0.189294	0.658616	0.679943	0.814512	0.646866	0.766234	0.0815437	0.14574	0.235578	0.796691	0.14873	0.24824	0.796091	0.637538	0.589066	0.683317	0.630992	0.793566	0.552012	0.196474	0.0207493	0.164437	0.198637	0.0580601	0.769209	0.821774	0.627174	0.728417	0.862316	0.751416	0.704518	0.417657	0.0456354	0.80328	0.0615454	0.715312	0.89717	0.0323461	0.252285	0.803606	0.43067	0.810578	0.682055	0.13992	0.977972	0.767405	0.72765	0.00822731	0.243274
0.198047	0.302785	0.707467	0.687938	0.835675	0.653946	0.771023	0.0997762	0.528371	0.239974	0.804011	0.254881	0.246422	0.829954	0.670801	0.577209	0.682303	0.67102	0.764201	0.614455	0.137719	0.0558691	0.50217	0.18166	0.21425	0.75271	0.825203	0.647968	0.731468	0.870951	0.81819	0.7071	0.428128	0.0466873	0.780511	0.184077	0.757645	0.918507	0.0698615	0.0637441	0.814801	0.535161	0.822747	0.749565	0.309467	0.966579	0.803738	0.799599	0.0243894	0.242422
0.470648	0.54676	0.757569	0.760108	0.856948	0.978077	0.774579	0.205528	1	0.613648	0.823986	0.468116	0.147565	0.852174	0.649555	0.587769	0.683849	0.704983	0.765664	0.669338	0.310853	0.0350473	0.191308	0.221522	0.3605	0.738741	0.828499	0.616801	0.810907	0.936652	0.879718	0.751134	0.473153	0.0476627	0.80866	0.119507	0.806973	0.9609	0.30232	0.147767	0.883158	0.697711	0.84928	0.750567	0.244646	0.947808	0.856397	0.809804	0.0144596	0.215689
0.438724	0.294398	0.777519	0.738875	0.911788	0.968302	0.75498	0.287298	0.324594	0.763783	0.861381	1	0.687882	0.770253	0.60412	0.581205	0.726811	0.723756	0.769724	0.721376	0.153777	0.111038	0.234462	0.692447	0.489797	0.785358	0.76048	0.688661	0.826325	0.956402	0.884864	0.793846	0.487426	0.0493499	0.809049	0.0691672	0.801012	1	0.45256	0.0241273	0.820077	0.816147	0.860067	0.750389	0.302634	0.944311	0.893842	0.84467	0.0173485	0.531385
0.424785	1	0.785033	0.762449	0.900203	0.994828	0.782708	0.645885	0.666341	0.710986	0.851445	0.910961	0.629962	0.792367	1	0.585887	0.731696	0.766016	0.802888	0.746455	0.176211	0.213186	0.547557	1	0.461232	0.843868	0.726916	0.711788	0.87433	1	0.946246	0.861758	0.5254	0.0503019	0.790684	0.0805027	0.858579	0.983002	0.610755	0.0315337	0.862944	0.842341	0.860157	0.797969	0.488029	0.970026	0.933077	0.92541	0.0391896	0.709285
0.783009	0.797359	0.737047	0.791791	0.929632	0.758535	0.794671	0.803105	0.687795	0.497392	0.870735	0.317599	0.510772	0.774263	0.978905	0.571965	0.743693	0.79672	0.79926	0.788886	0.140673	0.294569	0.586094	0.704522	0.407874	0.813165	0.834198	0.714208	0.875008	0.991511	1	0.869831	0.551043	0.0522038	0.776035	0.0925516	0.902836	0.940919	0.863284	0.116265	0.876536	0.885836	0.852166	0.834421	0.591655	1	0.966526	0.941418	0.0491715	0.801441
1	0.682186	0.735306	0.799403	0.930173	0.853843	0.805748	1	0.483455	0.594039	0.941041	0.503367	0.272001	0.746156	0.500492	0.913161	0.751902	0.802462	0.817622	0.823195	0.0365646	0.522783	0.656287	0.513264	0.581803	0.818964	0.838173	0.707318	0.898663	0.923111	0.980715	0.822495	0.571835	0.0483902	0.792823	0.218235	0.89484	0.940036	0.572224	0.196704	0.86543	0.880639	0.813817	0.870017	0.792842	0.987229	0.963819	0.947956	0.113321	0.885121
0.670797	0.40919	0.740283	0.808897	0.965102	0.860559	0.843655	0.855329	0.224538	1	1	0.485521	0.638224	0.7654	0.828019	1	0.752074	0.811004	0.818923	0.828182	0.195817	0.416718	0.562879	0.506661	0.552258	0.820202	0.748803	0.73922	0.882915	0.925828	0.992871	0.755263	0.614425	0.0633675	0.850172	0.278592	0.891308	0.94663	0.941072	0.342647	0.905163	0.876117	0.791659	0.911658	0.736503	0.941783	0.960919	0.909583	0.239885	1
0.67271	0.841337	0.766998	0.875525	0.96539	1	0.884984	0.449256	0.650185	0.829201	0.995749	0.307555	0.221341	0.786642	0.677455	0.622315	0.751718	0.817534	0.807193	0.867902	0.183147	0.753844	0.657601	0.531031	0.627407	0.818681	0.698684	0.726676	0.938794	0.911247	0.986016	0.767859	0.648944	0.327235	0.881045	0.549802	0.9211	0.924758	0.639295	0.381524	0.917564	0.855233	0.752935	1	0.646092	0.915389	0.918202	0.920642	0.321857	0.613535
0.65157	0.788401	0.794421	0.953122	1	0.880527	0.901052	0.370557	0.448755	0.39188	0.920528	0.31626	0.895074	0.845201	0.918508	0.631248	0.749459	0.83782	0.776877	0.894657	0.366285	0.840725	0.82951	0.864361	1	0.828148	0.718244	0.794204	0.946653	0.853998	0.940899	0.832179	0.697098	0.580237	0.871346	0.5932	0.980085	0.899475	1	0.508181	0.912982	0.862593	0.766931	0.966762	0.85938	0.924242	0.875485	0.944778	0.567232	0.734574
0.470472	0.530447	0.800746	0.975964	0.976417	0.960079	0.912699	0.454493	0.728231	0.584984	0.913615	0.264769	1	0.851855	0.83179	0.581131	0.746166	0.881674	0.78038	0.915612	1	0.882869	1	0.784372	0.668107	0.855145	0.668772	0.827212	0.924229	0.826928	0.900402	0.836319	0.718318	1	0.882905	1	1	0.902408	0.467066	0.897392	0.866176	0.891167	0.799865	0.923625	1	0.971327	0.86835	0.986236	0.644619	0.845558
0.279976	0.317553	0.757933	1	0.946368	0.776253	0.965897	0.281435	0.309912	0.500953	0.952745	0.496053	0.538407	0.8259	0.689895	0.55951	0.739764	0.939671	0.81822	0.946376	0.850404	0.644592	0.957219	0.578971	0.368364	0.866994	0.705513	0.828613	0.929777	0.807479	0.886429	0.750101	0.700344	0.528851	0.885085	0.786908	0.978831	0.889095	0.671941	0.940308	0.831159	0.941591	0.775576	0.882635	0.591542	0.915017	0.857796	1	1	0.766021
0.186876	0.296146	0.748594	0.952367	0.91055	0.738394	1	0.220416	0.297204	0.696995	0.922124	0.210387	0.460062	0.816147	0.515446	0.558491	0.701862	0.975716	0.837112	0.978596	0.883957	1	0.986022	0.333279	0.528775	0.831037	0.76941	0.84711	0.938171	0.793226	0.877097	0.761413	0.697217	0.0499236	0.8382	0.596235	0.959211	0.843111	0.88488	0.650687	0.842534	0.933934	0.852682	0.909896	0.72685	0.84076	0.903805	0.949269	0.58236	0.758572
0.0832274	0.0610801	0.692419	0.939914	0.90461	0.724379	0.958309	0.0877874	0.40446	0.380796	0.873196	0.188586	0.41898	0.804919	0.27747	0.499293	0.673863	0.985389	0.831083	1	0.510056	0.296138	0.510337	0.34055	0.238838	0.780586	0.809501	0.772156	0.984116	0.791143	0.905674	0.702371	0.641729	0.0706915	0.833294	0.30162	0.894128	0.753412	0.832592	0.257332	0.810213	1	0.836837	0.918783	0.555338	0.828201	0.91505	0.861676	0.413081	0.282071
0.124655	0.0160056	0.602283	0.881552	0.898751	0.693491	0.86617	0.0475907	0.227217	0.275763	0.778024	0.163977	0.41023	0.732523	0.266549	0.41459	0.623072	1	0.742378	0.961785	0.231701	0.225441	0.3078	0.0666938	0.20306	0.704438	0.764555	0.551518	0.958364	0.845354	0.858984	0.704967	0.520849	0.037354	0.800314	0.116607	0.672709	0.709017	0.202688	0.131316	0.7708	0.994424	0.804335	0.883069	0.168391	0.81364	0.960099	0.925317	0.193076	0.309562
0.0315757	0.0156142	0.673604	0.802106	0.837704	0.732392	0.780582	0.0471392	0.177216	0.0378332	0.68302	0.138356	0.144891	0.644845	0.083114	0.444875	0.533278	0.938019	0.66922	0.854336	0.0589594	0.0811937	0.098311	0.0219702	0.255914	0.740067	0.693427	0.944119	0.893183	0.801293	0.748272	0.637561	0.734326	0.0285136	0.665385	0.160124	0.614665	0.910322	0.0888943	0.108458	0.678651	0.954427	0.688345	0.780124	0.0961559	0.819993	1	0.93482	0.00438034	0.167841
0.0325868	0.0117702	1	0.986112	0.910032	0.846504	0.846168	0.0457687	0.125298	0.0569015	0.929718	0.18087	0.137831	1	0.044549	0.871156	1	0.72758	1	0.926755	0.0085435	0.020274	0.0149477	0.0225999	0.0139445	0.895951	1	1	1	0.814364	0.91352	1	1	0.0383334	1	0.0208765	0.763895	0.747126	0.0291415	0.209456	1	0.808644	1	0.827207	0.126897	0.959342	0.969506	0.911194	0.00366151	0.0256855
[truncated: 88 more columns]

## Sheet: Fig.s8b
BFA(1ug/ml)			BFA(5ug/ml)			BFA(10ug/ml)			DMSO (2000x)
17.1728	15.8582	15.7843	20.795	19.2501	16.4785	22.1218	21.8705	18.9886	39.8372	43.5703	42.5705
55.9055	50.2148	50.7348	67.615	62.1722	52.6311	72.5789	70.0408	61.4289	133.135	144.259	143.722
112.289	99.2642	101.122	136.125	125.129	104.825	147.59	140.499	123.714	269.327	291.268	292.032
184.206	160.981	164.766	223.825	205.81	170.958	244.71	231.435	203.93	443.218	479.76	482.117
269.987	233.883	240.234	328.435	302.393	249.339	362.44	340.389	301.054	651.581	704.639	709.29
368.102	316.991	326.303	448.239	413.495	338.631	498.987	465.905	413.222	891.378	963.474	970.96
477.097	409.268	421.922	581.347	537.975	438.215	652.729	606.845	538.327	1160.52	1254.31	1264.22
595.603	509.777	526.74	725.804	673.805	546.844	822.76	760.847	675.627	1456.33	1573.54	1586.25
722.564	617.733	639.636	881.381	820.272	664.181	1007.27	927.117	824.073	1776.68	1915.62	1935.8
857.548	732.549	759.724	1045.94	976.3	789.398	1204.36	1106.27	982.713	2118.24	2282.19	2309.97
999.948	853.931	886.585	1218.73	1140.89	921.557	1411.65	1296.33	1150.31	2479.89	2669.53	2705.95
1150	981.19	1019.3	1398.96	1313.82	1060.38	1627.28	1495.17	1326.13	2859.84	3075.65	3121.27
1307.37	1113.5	1157.73	1586.66	1492.79	1206.23	1850.74	1701.89	1509.17	3257.2	3497.9	3554.76
1471.28	1250.21	1300.78	1779.74	1678.3	1358.16	2083.84	1913.86	1699.11	3671.42	3933.83	4002.67
1639.75	1391.06	1448.42	1976.77	1870.63	1516.22	2324.65	2127.99	1894.3	4099.75	4379.86	4462.4
1812.92	1535.17	1601.03	2177.6	2072.14	1679.09	2570.5	2345.85	2093.52	4539.38	4838.44	4929.33
1988.76	1684.18	1757.94	2381.97	2277.49	1845.33	2824.12	2566.22	2295.42	4989.85	5317.41	5403.87
2168.55	1834.42	1918.69	2589.01	2486.24	2013.93	3082.95	2793.38	2501.09	5450.7	5795.5	5882.69
2351.26	1983.49	2083.41	2795.34	2699.94	2184.34	3343.49	3024.65	2709.66	5915.09	6272.97	6363.46
2526.81	2101.92	2213.95	2973.18	2927.79	2375.41	3499.68	3259.8	2864.39	6538.35	6743.82	6879.71
2722.02	2253.08	2361.51	3189.69	3180.77	2546.05	3799.36	3539.85	3045.88	7145.52	7260.07	7486.92
2899.03	2383.4	2528.36	3408.29	3406.06	2713.46	3981.56	3888.46	3231.34	7719.26	7854.46	8092.78
3062.94	2534.1	2694.22	3562.14	3654.56	2849.73	4198.56	4136.54	3420.38	8373.26	8619.16	8651.21
3247.83	2680.12	2828.68	3762.63	3941.3	3025.77	4470.91	4443.32	3657.14	8938.55	9461.14	9234.33
3385.49	2802.31	2989.99	3966.65	4185.87	3177.41	4800.06	4771.4	3882.71	9578.1	9956.38	9887.1
3557.66	2931.69	3116.66	4122.47	4332.42	3340.93	5068.21	4980.63	4084.04	10282.8	10561	10621.5
3720.59	3099.76	3270.39	4332.89	4560.02	3530.32	5322.7	5146.83	4261.13	10760.3	11119.4	11298.9
3871.97	3244.52	3435.86	4477.56	4733.53	3727.72	5561.68	5434.5	4467.39	11405.6	11798.8	11961.2
4046.15	3365.15	3616.07	4598.75	4900.71	3923.46	5828.66	5761.48	4685.68	12080.1	12526	12726.6
4199.55	3525.72	3797.25	4776.91	5074.26	4134.97	6079.32	6059.05	4824.65	12978.9	13127.1	13376.4
4424.06	3620.45	3994.68	5013.56	5364.92	4328.3	6289.49	6296.86	5038.65	13703.9	13984.5	14037
4612.2	3708.38	4177.78	5186.48	5543.47	4461.17	6558.9	6512.87	5273.84	14169.5	14899.2	14878.6
4743.45	3878.53	4251.34	5344.41	5850.81	4605.44	6711.72	6853.81	5514.14	14709.1	15794	15728.7
4988.61	4041.01	4411.78	5590.94	5881.77	4682.59	6954.07	7035.86	5807.81	15591.8	16331.3	16672.1
5161.89	4191.35	4542.58	5829.85	6149.75	4856.85	7232.89	7329.97	5940.87	15945.7	16949.5	17541.5
5338.56	4338.27	4695.72	6070.59	6256.4	5064.79	7522.07	7454.55	6137.11	16350	17776.4	18001.6
5527.7	4519.53	4901.75	6326.84	6478.5	5221.55	7749.29	7742.21	6416.22	17048.1	18274.6	18683.9
5764.5	4688.78	5078.32	6556.02	6720.35	5360.27	7935.59	7929.71	6634.47	18238.1	19094.9	19194.8
5979.35	4812.29	5248.81	6702.91	6954.96	5607.56	8023.38	8301.51	6820.93	18661.3	19937.2	20000.4
6179.58	4922.17	5466.23	6920.56	7110.42	5729.56	8342.28	8358.28	7114.76	19181.3	21146.9	20652.2
6379.54	5064.69	5676.64	7058.25	7351.77	5922.77	8630.34	8666.58	7370.76	19314.9	22841.1	21633.4
6626.7	5206.42	5884.27	7312.84	7685.85	6159.31	8950.1	9081.47	7647.37	20265.4	23601.6	22343.3
6828.12	5411.46	6050.85	7610.47	7942.29	6359.23	9306.2	9510.74	7892.35	20950.9	24588.3	23199.2
7063.17	5593.83	6267.02	7911.51	8225.42	6589.59	9423.39	9867.79	8171.15	22098.9	25178	24732.5
7268.89	5788.35	6511.36	8128.06	8545.59	6807.87	9614.85	9873.81	8464.19	23086.3	24929.8	25560.4
7485.09	5945.88	6697.5	8391.23	8768.91	7018.57	9872.75	9691.99	8794.29	23885.4	25609	26018.2
7721.88	6163.77	6918.42	8599.47	9064.53	7251.76	10177.7	10055.4	9068.27	25480.7	24402.4	27134.8
7819.48	6305.35	7145.2	8884.76	9389.51	7485.17	10539.2	10319.2	9365.3	26291.8	23945.1	28289.9
8054.63	6416.48	7341.44	9047.67	9488.13	7601.88	10886.8	10534.8	9607.11	26811.9	24778.2	28244.2
8206.71	6628.36	7572.51	9270.32	9846.21	7848.53	11189.4	10835.7	9909.09	28350.6	25742.2	29299.4
8436.24	6820.88	7844.19	9526.94	10281.2	7994.5	11098.4	11156.3	10223.8	29561.7	26831.2	29717.7
8738.78	6927.26	7908.73	9816.85	10529.5	8044.09	11350.7	11480.3	10637.9	30191.4	27522.3	30629.9
9007.71	7131.26	8030.57	10105	10791.8	8244.67	11649.8	11810.4	10866.9	31501.6	27441.5	30353.4
9208.63	7322.8	8241.3	10351.7	11029.8	8426.55	11885.6	12067.5	11124.5	32819	29163.4	32704
9475.37	7535	8481.68	10660	11335.8	8579.91	12190	12462.1	11375.6	33581.6	30403.5	34283.8
9700.7	7710.18	8726.96	10976	11628.6	8815.85	12521.4	12991.1	11594.8	34341.5	32025.7	35246.7
10018.1	7765.88	8997.64	11275.4	11727.9	9062.04	12934.4	13251.8	11899.4	35168.2	32451.2	36872.4
10280.7	8003.18	9250.2	11517.8	11799.5	9281.91	12936.4	13380.9	12235.5	36323.1	32210.4	38486.6
10539.2	8158.75	9567.9	11850.3	12013.7	9463.99	13165.2	13872.4	12220.6	37874	33988.7	39953.3
10805.2	8368.04	9838.54	12201.3	12358.1	9723.95	13538	14015	12583.1	38948.5	34314.9	39472.9
11158	8587.36	10125	12524.8	12679.7	9971.77	13893.8	14382.1	12638	38771	34915.6	41945.5
11382.8	8746.07	10432.6	12868.8	12999.8	10181.3	14209.1	14653.6	12684.7	38453.1	36674.1	42852.4
11656.7	8947.71	10741.5	13039.8	13260.1	10438.3	14522.5	15180.7	12909	39151.5	35360.4	40164.9
11731.8	9069.75	10967.6	13323.4	13635.1	10691.8	14912.7	15287.9	13204.9	37713.1	37526.9	39646.2
12043.3	9251.78	11268.4	13592.4	13996	10940.6	15334.3	15289.5	13474.9	36502.8	39274.3	40683.7
12246.4	9496.38	11523.1	13943.4	14340.7	11213.8	15823.6	15513.6	13693	38768.5	40006	38816.6
12510.2	9763.71	11665.8	14312.9	14660.1	11523.4	15764	15861.3	14019	40192.4	41573	38786.6
12621.5	10001.3	11896.1	14432.8	14957.7	11801.3	15604.4	16360.9	14250.4	40642.2	45343.4	35920.6
12895.8	10304.5	12214.8	14581.7	15180.9	12119.8	15956.9	16674.1	14493.7	41255.2	47388.9	37336.3
12910.5	10616.5	12453.1	14932.7	15098.4	12383.2	16209.9	16878.9	14741.4	42676.9	49486.6	39019
13240.1	10846.8	12755.7	15321	15450.4	12691.7	16527.8	17197.3	15033.2	43993.7	53221.4	39928
13516.2	11098.6	12985.1	15595.9	15595.5	13000.8	16809.4	17536.2	15173.8	44310.8	54066.9	41913.4
13840.9	11363.7	13257.6	15989.7	15741	13180.7	17006.4	17424	15427.2	43202.2	53743.2	39437.9
14047.3	11621.2	13493.2	16287.2	16008.4	13340.1	17218.3	17686	15829.5	45872	57115.9	39436
14337.8	11864.7	13729	16606.5	16278.2	13533.9	17473	17987.9	16143.7	47046.4	59987.5	39309
14543.9	11991.7	13866.4	16599.4	16522.9	13738.9	17705.5	17692.9	16365	44163.3	60325.5	40561.6
14747.6	12135.3	14020.9	16893.6	16699.3	13907.6	17992.3	17809.8	16433.7	43748.6	60375.3	36682.4
14802	12297.7	14218.9	17027.3	16492.3	14101.5	18246.1	17983.1	16494.6	42811.3	60330	36588.6
14996.6	12433.3	14367.5	17226.8	16539	14144.7	18415.1	17948.3	16731.1	40527.7	60903.2	36399.4

## Sheet: Fig.s8c
BFA(1 µg/ml)			BFA(5 µg/ml)			BFA(10 µg/ml)			dmso(2000x)
0.417681	0.517123	0.310573	0.199942	0.295987	0.271977	0.425236	0.272041	0.34294	0.747317	0.983361	0.527207
0.530345	0.237674	0.19262	0.348998	0.247006	0.43958	0.202114	0.276827	0.644597	0.496395	0.516013	0.472419
0.261432	0.379037	0.175914	0.296263	0.360398	0.224406	0.287382	0.218204	0.250129	0.38438	0.51255	0.580997
0.460861	0.0703865	0.298968	0.318435	0.152855	0.289612	0.365683	0.29723	0.364137	0.596668	0.287733	0.563759
0.433523	0.573303	0.341824	0.473035	0.289634	0.196874	0.490521	0.26961	0.254241	0.518835	0.358682	0.551213
0.58266	0.176856	0.161118	0.372381	0.190038	0.283967	0.290922	0.245446	0.372465	0.293445	0.390053	0.371851
0.386338	0.188581	0.215819	0.48736	0.375495	0.248289	0.318145	0.335199	0.293264	0.486186	0.75249	0.518949
0.412977	0.593742	0.299404	0.357499	0.196552	0.231547	0.212165	0.373515	0.224426	0.395346	0.128912	0.32835
0.197573	0.288322	0.350117	0.443265	0.191418	0.238105	0.232866	0.194981	0.322913	0.279621	0.401998	0.324202
0.268278	0.254088	0.162837	0.493379	0.654306	0.192067	0.632302	0.259575	0.32394	0.624224	0.493455	0.430247
0.315117	0.196803	0.233645	0.701556	0.152836	0.224612	0.559777	0.209455	0.468167	0.503723	0.42337	0.710339
0.296883	0.352044	0.211572	0.466264	0.15307	0.28532	0.355107	0.219058	0.267955	0.324846	0.465124	0.592823
0.399592	0.242031	0.220913	0.308018	0.462352	0.299329	0.37461	0.238296	0.223926	0.649351	0.655182	0.449688
0.290464	0.183183	0.198911	0.344428	0.179609	0.234287	0.347838	0.30248	0.335306	0.571324	0.581536	0.533922
0.265358	0.622538	0.192079	0.337443	0.373976	0.276336	0.275428	0.268701	0.438035	0.46063	0.160137	0.402795
0.229496	0.258611	0.348899	0.837533	0.18991	0.503113	0.278285	0.217764	0.431196	0.415783	0.652834	0.536126
0.539921	0.297986	0.166074	0.259807	0.43063	0.243136	0.606939	0.22891	0.278501	0.516866	0.524648	0.458586
0.240165	0.271464	0.131437	0.324926	0.325281	0.181131	0.266439	0.545138	0.21645	0.347709	0.881771	0.226755
0.373609	0.443696	0.337591	0.245455	0.196713	0.384761	0.360396	0.361729	0.261132	0.594378	0.62037	0.630867
0.516772	0.140781	0.19042	0.398406	0.392662	0.531159	0.364051	0.354328	0.155711	0.351574	0.369318	0.567979
0.554602	0.185558	0.369974	0.31042	0.354006	0.531839	0.327406	0.168609	0.224345	0.323756	0.424591	0.527008
0.233926	0.365635	0.251562	0.2989	0.265945	0.259139	0.408828	0.20405	0.399952	0.545841	0.465842	0.448801
0.374803	0.237461	0.233457	0.54916	0.257004	0.392838	0.360455	0.275911	0.321979	0.542189	0.332046	0.452945
0.287911	0.286924	0.247505	0.352265	0.18285	0.280073	0.33618	0.277568	0.416782	0.247476	0.356326	0.433789
0.264571	0.189577	0.2984	0.208077	0.32685	0.214142	0.447265	0.411639	0.3926	0.352599	0.634871	0.365074
0.358698	0.240008	0.216417	0.43007	0.389658	0.254692	0.291727	0.216319	0.215361	0.538611	0.298447	0.471218
0.256825	0.223302	0.230897	0.201964	0.253176	0.303785	0.344856	0.252596	0.237758	0.456508	0.640658	0.343739
0.317227	0.210633	0.219312	0.255744	0.220263	0.301436	0.220192	0.257939	0.281754	0.66826	0.344886	0.335332
0.312447	0.23711	0.187531	0.3131	0.173574	0.3013	0.2053	0.254243	0.398508	0.421048	0.682201	0.545054
0.182875	0.368914	0.287802	0.264561	0.212683	0.155111	0.187826	0.289377	0.313529	0.33745	0.647792	0.45831
0.22318	0.228705	0.22807	0.223293	0.258056	0.159978	0.463	0.420222	0.258723	0.599946	0.310455	0.533866
0.2634	0.169071	0.306717	0.573082	0.330869	0.375752	0.417194	0.440032	0.240314	0.217479	0.59668	0.530257
0.200883	0.228189	0.319643	0.298556	0.283765	0.331029	0.54759	0.223828	0.456107	0.457129	0.3154	0.364671
0.253563	0.286334	0.27881	0.442194	0.369594	0.20706	0.267094	0.257575	0.260504	0.626091	0.601594	0.59973
0.241916	0.273404	0.194959	0.26515	0.184839	0.298246	0.257231	0.244673	0.337846	0.304157	0.583505	0.292249
0.344924	0.305753	0.385745	0.357859	0.0951862	0.378566	0.288592	0.307406	0.362041	0.520225	0.450891	0.466633
0.425546	0.199686	0.282938	0.222437	0.242601	0.183651	0.138611	0.331635	0.31669	0.356509	0.517494	0.500486
0.476052	0.207296	0.247447	0.313891	0.153772	0.475513	0.172536	0.359443	0.295723	0.794327	0.449056	0.362048
0.250705	0.305896	0.22599	0.344755	0.221829	0.261507	0.312874	0.3887	0.284794	0.524189	0.336016	0.198164
0.301894	0.274042	0.409907	0.240182	0.249189	0.192157	0.204321	0.737074	0.187124	0.400339	0.356909	0.45339
0.365372	0.317885	0.253449	0.315324	0.296889	0.191861	0.333421	0.192228	0.287301	0.425909	0.365198	0.584002
0.339115	0.258472	0.302544	0.362666	0.438208	0.204606	0.785126	0.381576	0.222642	0.783604	0.392316	0.38719
0.470486	0.204007	0.288166	0.513472	0.187824	0.184477	0.375962	0.241718	0.21731	0.529289	0.286159	0.36424
0.256129	0.329859	0.229766	0.526867	0.259236	0.243153	0.323682	0.309432	0.37147	0.352852	0.372714	0.82207
0.17626	0.577563	0.238881	0.403175	0.167735	0.349839	0.401591	0.240036	0.329936	0.489918	0.485714	0.347166
0.378635	0.253859	0.270857	0.274704	0.304415	0.343246	0.238505	0.288581	0.381228	0.513611	0.415797	0.498629
0.34209	0.246389	0.302053	0.342014	0.477342	0.167416	0.216218	0.454739	0.218461	0.516106	0.272872	0.281264
0.261966	0.295453	0.29305	0.282013	0.333935	0.317388	0.26193	0.357033	0.272043	0.472748	0.398669	0.62212
0.317858	0.23699	0.360984	0.407052	0.124601	0.273231	0.256548	0.282946	0.367069	0.629848	0.415705	0.284224
0.461329	0.170035	0.201875	0.288496	0.316706	0.30619	0.375845	0.357209	0.262184	0.338366	0.500806	0.662317
0.304576	0.204513	0.155325	0.214561	0.286613	0.183515	0.256485	0.396747	0.269637	0.369135	0.508266	0.363354
0.323322	0.273221	0.190663	0.284021	0.299168	0.256297	0.329942	0.245085	0.306073	0.411615	0.492041	0.465816
0.302558	0.337176	0.169223	0.262283	0.328339	0.267037	0.262102	0.451046	0.17399	0.656859	0.43312	0.241533
0.407886	0.191754	0.244257	0.252176	0.373899	0.23366	0.368757	0.457073	0.447726	0.375568	0.378631	0.416799
0.25239	0.241408	0.24069	0.548158	0.189938	0.242008	0.265374	0.390395	0.258702	0.383652	0.373043	0.300788
0.618241	0.238568	0.219156	0.39293	0.301087	0.254547	0.306969	0.482612	0.339599	0.497268	0.533651	0.316795
0.211158	0.263475	0.211827	0.419402	0.410763	0.222964	0.485255	0.607817	0.218678	0.658784	0.363641	0.552358
0.284484	0.207119	0.241154	0.288559	0.217041	0.189571	0.28157	0.367361	0.27283	0.492475	0.422955	0.561808
0.335306	0.215085	0.285167	0.32019	0.219482	0.28559	0.444947	0.329394	0.234257	0.667593	0.463424	0.629982
0.401668	0.262908	0.244264	0.248029	0.317692	0.280803	0.299578	0.271768	0.17434	0.322662	0.583184	0.75741
0.287885	0.347238	0.249336	0.386299	0.227974	0.163671	0.250628	0.284078	0.408602	0.363864	0.359968	0.462738
0.295966	0.206786	0.220623	0.341309	0.310729	0.211554	0.317181	0.618847	0.363332	0.448374	0.101921	0.497743
0.702911	0.194098	0.238334	0.433609	0.486366	0.313579	0.235174	0.480422	0.277567	0.441473	0.486323	0.350081
0.468408	0.260508	0.310664	0.296101	0.230418	0.106459	0.341128	0.334497	0.238521	0.356655	0.453398	0.464236
0.23219	0.44124	0.184272	0.248267	0.27585	0.422333	0.295804	0.211976	0.191928	0.498403	0.440579	0.342096
0.27988	0.141129	0.37714	0.268424	0.261622	0.185452	0.646847	0.473282	0.312693	0.566302	0.260001	0.451629
0.196498	0.220818	0.384267	0.293013	0.397867	0.269768	0.276665	0.448715	0.368662	0.361311	0.382045	0.573876
0.320033	0.291329	0.326792	0.312323	0.167362	0.22714	0.383902	0.300918	0.271871	0.614703	0.49532	0.717896
0.314293	0.21219	0.273536	0.451422	0.315444	0.250801	0.425934	0.210192	0.257438	0.498144	0.312355	0.603425
0.386318	0.234016	0.313062	0.232758	0.312691	0.403871	0.339929	0.451635	0.301529	0.310241	0.497031	0.28083
0.205225	0.175419	0.283716	0.226928	0.37866	0.255069	0.16728	0.399229	0.236219	0.583489	0.458821	1.08815
0.258218	0.135929	0.1991	0.321874	0.248143	0.253257	0.559732	0.397885	0.275427	0.290997	0.531169	0.417992
0.504149	0.206564	0.162929	0.316907	0.313527	0.222086	0.331259	0.330682	0.378759	0.513892	0.401749	0.553978
0.354427	0.228834	0.324008	0.376867	0.342992	0.206823	0.439507	0.271099	0.287937	0.45896	0.353829	0.489461
0.233227	0.313856	0.293112	0.348226	0.198626	0.139321	0.189783	0.240861	0.225876	0.342733	0.589487	0.40749
0.508354	0.495016	0.189961	0.250714	0.212884	0.300256	0.234898	0.276225	0.249368	0.256617	0.302364	0.326403
0.161702	0.213638	0.273134	0.213856	0.379447	0.188762	0.429369	0.397226	0.247977	0.456826	0.319136	0.350557
0.386897	0.229469	0.283397	0.156724	0.220903	0.406363	0.198321	0.354432	0.273078	0.104679	0.332335	0.46746
0.386096	0.234077	0.220958	0.38063	0.393166	0.24195	0.532278	0.228205	0.336257	0.235874	0.253732	0.48438
0.28777	0.266417	0.175792	0.211068	0.259575	0.170749	0.15917	0.325555	0.211879	0.0548461	0.464849	0.304931
0.302107	0.147646	0.257287	0.291839	0.328079	0.264788	0.323333	0.253248	0.3309	0.286792	0.482734	0.587297
0.340552	0.176725	0.337797	0.340176	0.25358	0.247269	0.421608	0.326561	0.226895	0.383282	0.391558	0.479491
0.398031	0.266769	0.278347	0.262249	0.399447	0.221427	0.212673	0.309758	0.174808	0.511994	0.480254	0.305449
0.296816	0.255098	0.267307	0.300967	0.617001	0.256419	0.204935	0.267741	0.203616	0.329781	0.467133	0.558531
0.303603	0.202651	0.1788	0.383371	0.266295	0.285519	0.490132	0.365935	0.361101	0.461346	0.522065	0.707052
0.338939	0.215082	0.194695	0.363341	0.221309	0.199276	0.499334	0.331452	0.386137	0.487187	0.478403	0.346074
0.27666	0.303676	0.266477	0.247482	0.270695	0.210309	0.178619	0.467311	0.399614	0.783679	0.378686	0.495835
0.26659	0.150284	0.165573	0.289647	0.33321	0.19075	0.396531	0.245769	0.333987	0.70682	0.342212	0.37643
0.207504	0.369688	0.183563	0.300756	0.448616	0.186511	0.558504	0.226739	0.271428	0.518561	0.416005	0.414495
0.272003	0.356904	0.309433	0.263642	0.326367	0.338948	0.214284	0.34944	0.318017	0.263165	0.36172	0.565905
0.247076	0.196922	0.209443	0.38959	0.29129	0.26079	0.325065	0.451043	0.354451	0.254364	0.282907	0.331988
0.47326	0.615848	0.384871	0.300219	0.40338	0.182175	0.355262	0.235063	0.224955	0.32376	0.807331	0.584646
0.325667	0.27097	0.241321	0.27922	0.329479	0.199575	0.356279	0.286867	0.159305	0.538808	0.24745	0.61377
0.435678	0.29916	0.298713	0.292428	0.263329	0.299086	0.518079	0.448035	0.153732	0.605045	0.42302	0.321379
0.203385	0.199376	0.20934	0.275342	0.190797	0.194279	0.364743	0.30805	0.233014	0.499265	0.285962	0.63437
0.256288	0.35588	0.331048	0.53418	0.202122	0.240219	0.361704	0.275144	0.355973	0.357771	0.286354	0.492026
0.410003	0.281124	0.287919	0.260663	0.222272	0.183163	0.278218	0.25614	0.329985	0.428445	0.293877	0.371172
0.311064	0.457408	0.256516	0.342214	0.3725	0.278826	0.39682	0.292338	0.33374	0.273504	0.331609	0.465556
0.365587	0.229786	0.281295	0.296673	0.254387	0.288411	0.298538	0.280388	0.320026	0.460985	0.385867	0.384302
0.58419	0.406731	0.182639	0.2169	0.242206	0.38865	0.299028	0.310703	0.456449	0.507293	0.394779	0.689549
0.392476	0.110668	0.335124	0.49006	0.23812	0.217928	0.444974	0.31581	0.195628	0.524375	0.558937	0.475659
0.449054	0.42824	0.33084	0.230901	0.187342	0.221415	0.314815	0.318475	0.297272	0.676425	0.364051	0.336213
0.268625	0.301321	0.28299	0.33307	0.340205	0.255705	0.282665	0.212265	0.353676	0.623609	0.398019	0.559764
0.215097	0.272776	0.196127	0.305035	0.372394	0.266603	0.353674	0.234839	0.235883	0.501152	0.393921	0.391508
0.299484	0.180988	0.323152	0.251173	0.354252	0.289727	0.522635	0.343784	0.212816	0.434626	0.416644	0.396715
0.190797	0.303812	0.329916	0.543948	0.333864	0.391449	0.169077	0.268714	0.397107	0.555232	0.352674	0.684237
0.176647	0.310046	0.330003	0.388601	0.492025	0.203691	0.321025	0.250754	0.223661	0.419596	0.351081	0.531881
0.447541	0.23826	0.182134	0.368159	0.321463	0.381694	0.34566	0.346275	0.231283	0.500165	0.352556	0.405811
0.429855	0.495064	0.340746	0.234077	0.459124	0.307089	0.504322	0.233154	0.282258	0.526199	0.326409	0.637775
0.192851	0.210265	0.221243	0.338168	0.195794	0.205591	0.343777	0.278349	0.278723	0.417028	0.881208	0.538046
0.312689	0.241689	0.357156	0.343422	0.260267	0.252644	0.275057	0.608028	0.428635	0.575881	0.355791	0.509557
0.229185	0.242928	0.180707	0.2369	0.23168	0.250405	0.31738	0.282747	0.367945	0.522549	0.483979	0.564897
0.32803	0.37952	0.228205	0.355444	0.253412	0.306954	0.322885	0.443174	0.297591	0.334986	0.530994	0.527353
0.291596	0.262081	0.267583	0.241308	0.235252	0.286506	0.326238	0.242442	0.307485	0.509274	0.43244	0.50742
0.33296	0.270916	0.228203	0.27944	0.26809	0.161327	0.251064	0.360355	0.210922	0.595552	0.265251	0.317756
0.163599	0.296668	0.225659	0.239735	0.272212	0.288289	0.222736	0.264598	0.301308	0.456839	0.62455	0.444207
0.341661	0.235149	0.291441	0.278736	0.377351	0.373002	0.257752	0.209022	0.306853	0.441198	0.422146	0.453626
0.231905	0.313446	0.216612	0.217733	0.434042	0.328596	0.360782	0.382942	0.178263	0.541079	0.367048	0.445938
0.24903	0.205388	0.294665	0.283589	0.232529	0.388631	0.250235	0.208252	0.312482	0.49155	0.400886	0.347425
0.258928	0.210808	0.267763	0.445313	0.30424	0.272833	0.287919	0.288182	0.463323	0.329993	0.378525	0.47697
0.26454	0.298854	0.254026	0.219113	0.332674	0.340186	0.147208	0.343817	0.250103	0.352044	0.607175	0.508353
0.550056	0.343214	0.30007	0.247964	0.368358	0.171943	0.232594	0.193772	0.375286	0.511026	0.372897	0.523366
0.25165	0.246329	0.236136	0.387152	0.319641	0.345242	0.242634	0.261377	0.277565	0.297054	0.499441	0.569369
0.222343	0.21945	0.277433	0.292257	0.205823	0.228833	0.270406	0.417	0.211303	0.336081	0.772019	0.479347
0.452542	0.204726	0.291636	0.319623	0.178788	0.184929	0.559564	0.492012	0.275344	0.554772	0.426817	0.36044
0.480653	0.242326	0.229909	0.542784	0.332543	0.27609	0.290473	0.319639	0.180334	0.379991	0.398657	0.280455
0.241077	0.477362	0.452111	0.267671	0.313393	0.230188	0.226619	0.26939	0.213772	0.283959	0.296459	0.299157
0.257035	0.284494	0.208492	0.268179	0.220687	0.246133	0.145234	0.238231	0.35729	0.449018	0.708772	0.427236
0.190513	0.340701	0.201842	0.338947	0.23459	0.352284	0.272367	0.230022	0.333333	0.20116	0.403911	0.300911
0.394652	0.22908	0.182898	0.233958	0.247794	0.274875	0.260021	0.233502	0.215682	0.494748	0.265827	0.441972
0.251653	0.277441	0.274384	0.20539	0.21357	0.327178	0.291771	0.635717	0.267125	0.295917	0.457018	0.609815
0.134339	0.276215	0.227023	0.367403	0.190514	0.393106	0.301353	0.287242	0.215064	0.339054	0.566667	0.376061
0.530003	0.201271	0.251836	0.256214	0.16502	0.258134	0.338291	0.256479	0.231342	0.374923	0.329163	0.245609
0.294325	0.326104	0.359857	0.247459	0.197833	0.13232	0.198111	0.254977	0.341156	0.678156	0.442047	0.424542
0.359165	0.220817	0.377079	0.346297	0.466592	0.167446	0.35159	0.297415	0.297687	0.226606	0.664192	0.725656
0.295202	0.219178	0.272662	0.360944	0.267162	0.290368	0.330684	0.0478962	0.236047	0.332751	0.45177	0.398129
0.317594	0.330516	0.282012	0.22173	0.324555	0.164954	0.134339	0.362288	0.228602	0.605811	0.344256	0.438895
0.215756	0.217931	0.30041	0.404878	0.306839	0.2789	0.548303	0.126105	0.155043	0.311709	0.630319	0.620422
0.339528	0.266483	0.353641	0.539522	0.138785	0.316424	0.315727	0.419995	0.226988	0.456272	0.575498	0.382398
0.295462	0.199579	0.321505	0.253869	0.305705	0.291567	0.308932	0.175254	0.203394	0.559755	0.305897	0.526476
0.553558	0.244577	0.32271	0.253233	0.25633	0.309315	0.047511	0.344885	0.18787	0.331435	0.165484	0.401041
0.280514	0.327057	0.264828	0.466671	0.221203	0.240453	0.262389	0.276244	0.230814	0.479998	0.718886	0.384537
0.263636	0.561205	0.229835	0.228348	0.289491	0.229252	0.586761	0.296299	0.293859	0.40711	0.378833	0.374585
0.234878	0.449347	0.27375	0.240528	0.279279	0.232679	0.203595	0.3424	0.254217	0.188545	0.501139	0.517383
0.417875	0.307543	0.23202	0.308682	0.216408	0.170827	0.312634	0.273019	0.24673	0.432842	0.44359	0.471803
0.263574	0.220522	0.26182	0.316128	0.134921	0.352346	0.25242	0.245137	0.432741	0.343855	0.322777	0.515192
0.385294	0.218764	0.211406	0.651232	0.2732	0.232598	0.373911	0.319851	0.321106	0.407377	0.286738	0.456067
0.259962	0.272691	0.266393	0.302239	0.222363	0.31718	0.324786	0.263293	0.363276	0.505555	0.436887	0.434931
0.361671	0.205431	0.354015	0.350441	0.208309	0.355989	0.193367	0.409856	0.281983	0.308726	0.253663	0.18129
0.218578	0.221256	0.207805	0.31796	0.232376	0.346513	0.352631	0.199551	0.273221	0.241411	0.377153	0.355579
0.224844	0.270393	0.209258	0.297586	0.231585	0.246217	0.159839	0.186733	0.312652	0.232276	0.458371	0.439531
0.433778	0.236343	0.335466	0.400574	0.252055	0.210416	0.34605	0.198056	0.277044	0.480848	0.10369	0.395567
0.191243	0.367416	0.492776	0.219663	0.311786	0.125649	0.299703	0.18472	0.296919	0.254725	0.311596	0.371986
0.212539	0.199584	0.255032	0.268963	0.275852	0.35199	0.325336	0.364035	0.424462	0.615527	0.318916	0.275245
0.245757	0.265275	0.236436	0.147807	0.336854	0.238215	0.341229	0.216594	0.148099	0.579114	0.472876	0.66829
0.316792	0.196911	0.149397	0.330174	0.15794	0.232862	0.24378	0.213422	0.541233	0.484419	0.648828	0.570535
0.270393	0.186333	0.180379	0.418973	0.21609	0.288601	0.221715	0.247363	0.303018	0.532639	0.336639	0.482348
0.391791	0.244012	0.240837	0.38288	0.305695	0.274792	0.475809	0.381418	0.23988	0.531603	0.358072	0.62901
0.368525	0.296917	0.243933	0.374651	0.194979	0.315149	0.3918	0.338298	0.24375	0.41341	0.340494	0.549013
0.326781	0.464135	0.244772	0.475403	0.254795	0.208588	0.437777	0.199331	0.209078	0.381166	0.483287	0.390455
0.180371	0.200757	0.213041	0.461213	0.447517	0.346414	0.214224	0.262891	0.349194	0.473755	0.337449	0.471271
0.272827	0.238334	0.328292	0.357469	0.243575	0.292209	0.25576	0.257268	0.247383	0.380377	0.513545	0.283908
0.260744	0.303609	0.267753	0.194155	0.507896	0.240824	0.253167	0.35872	0.350495	0.478612	0.648032	0.534456
0.334482	0.290494	0.295138	0.259374	0.183845	0.255902	0.202514	0.301507	0.259754	0.30797	0.358269	0.394191
0.34438	0.286241	0.225773	0.411328	0.277631	0.312627	0.378135	0.315021	0.201461	0.499164	0.309696	0.579873
0.352883	0.344855	0.194145	0.271376	0.68858	0.160154	0.38902	0.296732	0.322588	0.261331	0.605782	0.391492
0.246247	0.24861	0.33357	0.232992	0.182651	0.302929	0.414091	0.229999	0.231376	0.248638	0.409641	0.679067
0.366314	0.206823	0.25724	0.22819	0.537043	0.157318	0.340338	0.229001	0.31569	0.470574	0.448853	0.365589
0.200207	0.252164	0.25592	0.322998	0.252511	0.234945	0.370851	0.317545	0.377909	0.51139	0.814482	0.419643
0.18165	0.142487	0.33318	0.214402	0.480191	0.216405	0.24449	0.310644	0.399373	0.484908	0.903779	0.395419
0.300127	0.326818	0.221299	0.33342	0.518277	0.220165	0.211858	0.263886	0.420815	0.56354	0.506184	0.412142
0.375376	0.210106	0.177027	0.226287	0.497509	0.249205	0.254811	0.29607	0.316821	0.539919	0.394037	0.76326
0.231271	0.218805	0.264871	0.217077	0.235654	0.231371	0.356843	0.175411	0.262335	0.377918	0.542023	0.444979
0.136322	0.210957	0.22451	0.352938	0.312923	0.320721	0.579489	0.3476	0.322332	0.279173	0.33465	0.343195
0.229984	0.318438	0.231153	0.457443	0.278729	0.329778	0.345234	0.227652	0.23421	0.401897	0.415574	0.391047
0.283233	0.289113	0.243416	0.184129	0.357845	0.229552	0.323865	0.459007	0.391938	0.464549	0.41402	0.461019
0.189882	0.489973	0.319355	0.302771	0.317659	0.24044	0.272141	0.275061	0.210205	0.512799	0.205346	0.581421
0.253977	0.285686	0.406264	0.172189	0.377043	0.234373	0.244158	0.170735	0.22022	0.424435	0.25886	0.767794
0.214208	0.229845	0.170228	0.378851	0.313231	0.24924	0.360584	0.501508	0.185184	0.280313	0.581908	0.279199
0.247083	0.182778	0.28865	0.290308	0.275814	0.177081	0.328185	0.453336	0.230844	0.466024	0.37935	0.619454
0.307137	0.266199	0.24464	0.139886	0.364667	0.277587	0.309242	0.208652	0.1639	0.412859	0.525202	0.601607
0.210006	0.263487	0.205096	0.165761	0.284662	0.315144	0.273254	0.239088	0.258929	0.271198	0.467255	0.498715
0.255478	0.17124	0.413921	0.292517	0.465736	0.248737	0.413211	0.259457	0.327542	0.380933	0.541838	0.484979
0.210439	0.191304	0.257503	0.359243	0.271597	0.325313	0.245802	0.507546	0.407085	0.513054	0.455063	0.618176
0.256885	0.185926	0.368172	0.346423	0.298346	0.333329	0.258206	0.387853	0.455001	0.347518	0.257569	0.26563
0.262095	0.258753	0.295883	0.368715	0.383125	0.233605	0.195655	0.203367	0.299782	0.482199	0.609581	1.05217
0.233805	0.260593	0.195897	0.40455	0.299954	0.337209	0.355626	0.33044	0.209334	0.251285	0.899427	0.724066
0.316108	0.270303	0.223033	0.247358	0.391369	0.242777	0.289458	0.408104	0.228582	0.442223	0.255476	0.575794
0.327205	0.19224	0.343794	0.383876	0.299886	0.259756	0.216867	0.297352	0.292875	0.53788	0.332001	0.530819
0.209658	0.201881	0.339338	0.322592	0.230005	0.411865	0.244438	0.289576	0.277028	0.387653	0.440103	0.404144
0.193064	0.577248	0.224398	0.253101	0.332841	0.19631	0.269498	0.276566	0.166681	0.447802	0.344835	0.390035
0.311769	0.271467	0.383837	0.303566	0.323256	0.263304	0.36993	0.206856	0.325102	0.430208	0.0967762	0.466079
0.322439	0.205223	0.179225	0.392852	0.423691	0.144907	0.232355	0.273995	0.387021	0.403577	0.776582	0.38816
0.242286	0.259917	0.415866	0.447304	0.552215	0.193011	0.562208	0.361312	0.319861	0.578662	0.512321	0.375149
0.278638	0.21475	0.248783	0.289331	0.220501	0.244716	0.316454	0.226452	0.246634	0.697017	0.594663	0.505863
0.228272	0.516311	0.159542	0.234707	0.804439	0.300584	0.247452	0.339428	0.457195	0.448792	0.542878	0.322444
0.234704	0.30944	0.186844	0.324843	0.33714	0.574242	0.256102	0.185326	0.304258	0.54293	0.709707	0.594239
0.188651	0.303193	0.253959	0.371269	0.289598	0.227431	0.287184	0.358121	0.321296	0.505339	0.732257	0.49204
0.224871	0.191072	0.331939	0.439744	0.309067	0.41048	0.166191	0.257939	0.44544	0.573418	0.600533	0.406732
0.265639	0.212071	0.166139	0.467462	0.301869	0.208327	0.187352	0.343235	0.254373	0.421895	0.365204	0.171644
0.27857	0.158005	0.25095	0.209634	0.240281	0.31796	0.249174	0.223304	0.291835	0.516442	0.679436	0.205607
0.357426	0.428388	0.30252	0.512424	0.234459	0.185608	0.227943	0.622031	0.354413	0.679803	0.866223	0.482669
0.371951	0.367939	0.285119	0.236824	0.457509	0.426161	0.243553	0.258092	0.418295	0.569786	0.581647	0.714362
0.235527	0.294802	0.26304	0.25072	0.34523	0.267694	0.271586	0.417104	0.357136	0.403644	0.496966	0.324256
0.308287	0.262445	0.37574	0.190138	0.0798591	0.322222	0.297157	0.306694	0.245381	0.577438	0.452269	0.219239
0.170602	0.211602	0.250691	0.275322	0.232684	0.194579	0.204568	0.474856	0.384753	0.519401	0.345359	0.51244
0.412245	0.198205	0.276488	0.284277	0.294697	0.234969	0.292997	0.18247	0.230786	0.555165	0.410047	0.363654
0.319179	0.213785	0.21215	0.234757	0.32582	0.199299	0.248078	0.435672	0.460466	0.513378	0.363724	0.665345
0.287872	0.201966	0.195206	0.251112	0.251562	0.199758	0.29943	0.394887	0.370083	0.395873	0.414924	0.46726
0.253527	0.214645	0.229029	0.351701	0.247284	0.317106	0.165625	0.288313	0.21323	0.583335	0.322661	0.474066
0.271026	0.261256	0.211198	0.217968	0.351381	0.294092	0.216738	0.303243	0.359757	0.488418	0.491479	0.475301
0.224051	0.233017	0.256887	0.189063	0.380718	0.189051	0.224157	0.17716	0.255718	0.346648	0.6448	0.443489
0.27183	0.294321	0.263441	0.326669	0.334721	0.18133	0.256715	0.454406	0.236843	0.530748	0.633706	0.498528
0.285618	0.197595	0.419835	0.534881	0.353482	0.264314	0.21973	0.250392	0.216417	0.650678	0.089204	0.866941
0.217351	0.245091	0.314577	0.29565	0.251801	0.248319	0.177548	0.31912	0.234729	0.443805	0.424502	0.403127
0.295475	0.330134	0.328706	0.410106	0.418015	0.287901	0.310081	0.190827	0.241823	0.396142	0.351516	0.502358
0.182876	0.180185	0.173715	0.254197	0.332405	0.258936	0.212546	0.369188	0.180053	0.332132	0.404372	0.644889
0.229971	0.28811	0.253787	0.401547	0.210127	0.290188	0.251857	0.480246	0.40373	0.28245	0.587143	0.48044
0.231825	0.186699	0.276108	0.427675	0.319795	0.240816	0.174673	0.358526	0.183102	0.375755	0.446217	0.304813
0.230035	0.218454	0.184874	0.362728	0.441057	0.316633	0.260285	0.20937	0.179848	0.316803	0.709982	0.447748
0.218031	0.280584	0.321018	0.334747	0.174003	0.301213	0.226216	0.312924	0.349	0.27282	0.432054	0.359542
0.283578	0.293858	0.295859	0.239631	0.260587	0.233513	0.511616	0.282739	0.220859	0.427456	0.541998	0.383318
0.193848	0.218258	0.466516	0.294485	0.234441	0.384157	0.271261	0.258239	0.441302	0.318078	0.462174	0.378069
0.319688	0.283415	0.155141	0.227483	0.246446	0.321497	0.254808	0.457759	0.257269	0.307993	0.534198	0.365068
0.321864	0.260015	0.226298	0.263515	0.283469	0.200966	0.119751	0.289868	0.20577	0.502545	0.409053	0.363019
0.252493	0.331183	0.36075	0.292701	0.661775	0.319127	0.228285	0.0546378	0.298986	0.372493	0.359389	0.49277
0.363372	0.16412	0.218442	0.234363	0.250537	0.346619	0.278533	0.386274	0.265228	0.569605	0.678543	0.293945
0.185958	0.31926	0.227817	0.215126	0.212948	0.334797	0.275674	0.433643	0.225037	0.373322	0.421967	0.407324
0.294643	0.299705	0.170042	0.231209	0.215299	0.219207	0.156953	0.370983	0.29509	0.355959	0.571445	0.411048
0.209127	0.23029	0.381278	0.191665	0.264043	0.397227	0.286251	0.252065	0.435524	0.716584	0.345569	0.534886
0.29707	0.257963	0.424842	0.178402	0.204547	0.46889	0.347715	0.127043	0.390457	0.255283	0.339165	0.549729
0.23885	0.190201	0.202871	0.369543	0.548043	0.174959	0.242734	0.255395	0.359141	0.417331	0.641764	0.472942
0.235722	0.217783	0.260966	0.265265	0.290853	0.252765	0.178535	0.257446	0.263947	0.540131	0.321711	0.752347
0.210083	0.301622	0.27129	0.370381	0.253291	0.2116	0.225097	0.409346	0.227264	0.372967	0.416684	0.45964
0.234897	0.229092	0.220255	0.228755	0.239634	0.285113	0.409822	0.256574	0.215989	0.398569	0.471958	0.264947
0.276821	0.260035	0.271572	0.233536	0.188892	0.197914	0.237916	0.281071	0.177962	0.435229	0.536204	0.394082
0.260044	0.197487	0.164384	0.536068	0.361562	0.310555	0.256672	0.345388	0.262816	0.365211	0.597729	0.415027
0.370482	0.25389	0.230766	0.252861	0.520411	0.194663	0.247717	0.170934	0.267151	0.428038	0.344188	0.644386
0.19205	0.200757	0.439039	0.424893	0.26843	0.233907	0.222259	0.347929	0.298202	0.465354	0.492721	0.508194
0.23547	0.185416	0.16754	0.393057	0.24954	0.359255	0.254808	0.252557	0.382856	0.47961	0.438222	0.645757
0.218699	0.209721	0.292612	0.395212	0.150653	0.175312	0.413104	0.361556	0.348318	0.38797	0.43764	0.38149
0.302914	0.41984	0.159618	0.24735	0.220653	0.199903	0.448844	0.276678	0.24184	0.351909	0.397568	0.472213
0.261838	0.240124	0.128804	0.178247	0.234665	0.205101	0.315565	0.273914	0.19038	0.335844	0.521453	0.572703
0.264506	0.24965	0.258416	0.288477	0.185646	0.175269	0.268935	0.216051	0.12235	0.445598	0.468112	0.585209
0.168465	0.416799	0.294257	0.176427	0.261277	0.236271	0.266585	0.276321	0.245789	0.212356	0.739494	0.524446
0.280525	0.375398	0.329221	0.470315	0.21142	0.286844	0.239203	0.24129	0.197004	0.657391	0.460179	0.385594
0.261114	0.358894	0.285977	0.221303	0.257954	0.247237	0.373125	0.353625	0.294959	0.520422	0.445602	0.350609
0.378298	0.230369	0.327357	0.319787	0.265	0.288218	0.264903	0.322719	0.265887	0.383358	0.39397	0.454153
0.31	0.285481	0.182218	0.258777	0.341551	0.260119	0.242992	0.280399	0.242453	0.316872	0.396081	0.380513
0.279274	0.390551	0.210181	0.296281	0.334304	0.264317	0.343045	0.2	0.30312	0.352397	0.422074	0.478519
0.260052	0.253218	0.29037	0.345798	0.318534	0.29677	0.215392	0.170559	0.289273	0.312708	0.340185	0.315504
0.29305	0.191345	0.257257	0.270882	0.360395	0.25279	0.220281	0.216505	0.299284	0.364576	0.397714	0.516579
0.247152	0.356286	0.22713	0.241278	0.231605	0.297656	0.349616	0.26598	0.334797	0.182968	0.277555	0.244845
0.175429	0.319598	0.337651	0.367511	0.282124	0.15341	0.412652	0.382525	0.403493	0.578458	0.513862	0.291064
0.227672	0.255512	0.314113	0.381483	0.134745	0.222843	0.298802	0.263127	0.215042	0.672724	0.901082	0.321951
0.240087	0.329503	0.229219	0.284521	0.22453	0.376175	0.234011	0.453795	0.232604	0.342978	0.625743	0.51618
0.266827	0.149473	0.341989	0.214479	0.312997	0.366004	0.233785	0.426076	0.245518	0.501382	0.482789	0.461484
0.370095	0.330164	0.229261	0.282325	0.373336	0.313209	0.23368	0.34202	0.211702	0.422204	0.407431	0.303919
0.223416	0.187963	0.247204	0.195464	0.197776	0.236588	0.294308	0.372932	0.314355	0.639039	0.271832	0.363807
0.176585	0.225028	0.225033	0.196193	0.272115	0.238758	0.258757	0.209193	0.204172	0.332092	0.532915	0.503987
0.338924	0.249337	0.2711	0.213056	0.222038	0.247955	0.370175	0.304847	0.286821	0.315676	0.432146	0.285075
0.244936	0.260559	0.269407	0.35534	0.232243	0.226172	0.547648	0.236082	0.217811	0.347568	0.529236	0.343945
0.419818	0.183811	0.218666	0.318493	0.265649	0.480836	0.294532	0.443376	0.333063	0.399152	0.558586	0.381971
0.368237	0.275755	0.357348	0.201673	0.273145	0.356414	0.212048	0.248147	0.237808	0.446424	0.622635	0.528023
0.224295	0.645093	0.258035	0.162771	0.214845	0.267956	0.223324	0.28572	0.228584	0.360367	0.387564	0.542797
0.240216	0.237042	0.259259	0.456745	0.297748	0.222822	0.172578	0.253094	0.141679	0.409869	0.289257	0.479321
0.160239	0.232198	0.27006	0.313113	0.323588	0.23314	0.373135	0.514815	0.187102	0.34111	0.467776	0.439862
0.328372	0.235575	0.195609	0.244719	0.279295	0.314925	0.281048	0.341888	0.376127	0.380841	0.38637	0.478002
0.217516	0.311614	0.291933	0.335983	0.174047	0.303559	0.199972	0.405356	0.357742	0.458482	0.403796	0.261647
0.291873	0.27353	0.196602	0.340059	0.277967	0.16228	0.2316	0.328477	0.359621	0.359512	0.418444	0.66728
0.343491	0.305189	0.27249	0.45359	0.212085	0.307101	0.241082	0.244983	0.176694	0.549693	0.311378	0.355019
0.27482	0.192224	0.263231	0.221426	0.200374	0.261118	0.263243	0.287033	0.247438	0.509139	0.449111	0.479206
0.403453	0.283841	0.211351	0.274214	0.178765	0.292605	0.195934	0.278031	0.255007	0.308188	0.497908	0.399316
0.28425	0.213007	0.208736	0.478124	0.453355	0.261023	0.304476	0.270169	0.190548	0.3783	0.48906	0.451957
0.316046	0.215477	0.235716	0.231302	0.280163	0.228663	0.358608	0.470691	0.458294	0.760474	0.49074	0.509126
0.282428	0.217122	0.182535	0.318384	0.205985	0.357652	0.306194	0.278723	0.184563	0.566062	0.31047	0.679196
0.34911	0.218984	0.315102	0.328576	0.293769	0.261363	0.224872	0.400357	0.056409	0.46835	0.449222	0.414652
0.165685	0.466807	0.234782	0.193509	0.2505	0.245418	0.43608	0.387833	0.462845	0.391047	0.461348	0.618918
0.318429	0.383004	0.210143	0.412775	0.398095	0.219172	0.290995	0.264286	0.358051	0.521418	0.271595	0.482271
0.290012	0.177019	0.21939	0.285388	0.295064	0.437222	0.180554	0.283299	0.41066	0.400209	0.716378	0.608068
0.227103	0.286842	0.359544	0.251781	0.365771	0.164929	0.358875	0.221252	0.294638	0.376901	0.270474	0.340802
0.231532	0.157814	0.445203	0.350142	0.241779	0.368713	0.344933	0.505252	0.29049	0.392973	0.318288	0.538764
0.251647	0.229029	0.20039	0.235546	0.270918	0.183748	0.388147	0.278769	0.300659	0.484904	0.214097	0.498248
0.176286	0.177199	0.32729	0.293319	0.234329	0.192982	0.300133	0.239941	0.0651868	0.425701	0.307603	0.464075
0.34782	0.227979	0.195664	0.386702	0.237893	0.329345	0.399417	0.21136	0.296848	0.343384	0.559094	0.368041
0.4114	0.248957	0.216565	0.383792	0.211869	0.158384	0.380523	0.27093	0.192748	0.195035	0.36115	0.528928
0.232107	0.241532	0.214462	0.360964	0.369361	0.218519	0.305654	0.273566	0.371588	0.329036	0.443807	0.492603
0.323148	0.259097	0.396012	0.442992	0.245462	0.23323	0.261259	0.300498	0.251848	0.308219	0.580592	0.36584
0.358208	0.240587	0.244436	0.258996	0.257522	0.215881	0.352122	0.404924	0.272921	0.401698	0.359075	0.380025
0.265301	0.184618	0.289882	0.233048	0.32902	0.447412	0.26499	0.409412	0.294209	0.267283	0.231395	0.69369
0.32891	0.299319	0.238345	0.217636	0.298362	0.230233	0.305029	0.383292	0.482758	0.232401	0.336375	0.492479
0.236454	0.240417	0.355475	0.284602	0.253367	0.279185	0.420375	0.516942	0.370076	0.734873	0.307723	0.329881
0.282661	0.259061	0.390639	0.29949	0.245932	0.28026	0.224701	0.312389	0.37397	0.470716	0.546482	0.403742
0.156448	0.205338	0.188639	0.391565	0.414096	0.435356	0.263034	0.302324	0.317668	0.255457	0.481241	0.450851
0.271815	0.314811	0.233298	0.283225	0.280807	0.217227	0.274459	0.205956	0.185944	0.435893	0.467328	0.442029
0.265177	0.343437	0.160002	0.278635	0.162494	0.228704	0.52948	0.332837	0.161384	0.555103	0.378627	0.500675
0.314299	0.223914	0.186849	0.458849	0.164199	0.220047	0.3645	0.335707	0.552433	0.294939	0.886639	0.4089
0.210007	0.183265	0.173097	0.411635	0.335202	0.389099	0.207569	0.24348	0.511215	0.542063	0.60952	0.471777
0.214646	0.367398	0.209498	0.274678	0.235154	0.197519	0.579598	0.30202	0.270753	0.46724	0.365297	0.415934
0.223158	0.349056	0.171246	0.249193	0.272033	0.154342	0.466872	0.46783	0.303954	0.391406	0.755344	0.50868
0.227378	0.360903	0.484094	0.309416	0.437862	0.222002	0.428384	0.187595	0.384814	0.221974	0.636833	0.371344
0.260676	0.376809	0.21339	0.311546	0.236056	0.191833	0.301964	0.33894	0.259303	0.231502	0.448998	0.702637
0.212999	0.249417	0.183526	0.396651	0.314685	0.357741	0.214659	0.215488	0.173488	0.580769	0.175941	0.46621
0.194856	0.198822	0.238164	0.261793	0.190469	0.162154	0.29432	0.247494	0.300985	0.150519	0.477844	0.369
0.206907	0.271847	0.204975	0.182689	0.476582	0.439892	0.262619	0.286282	0.301057	0.317122	0.392582	0.656189
0.248861	0.182412	0.330765	0.32344	0.192682	0.20009	0.252882	0.375729	0.271443	0.567638	0.212568	0.357793
0.34288	0.251541	0.207564	0.248722	0.327669	0.194688	0.425839	0.279185	0.20482	0.70109	0.353677	0.337773
0.291511	0.298766	0.211102	0.385425	0.325358	0.226083	0.371054	0.258454	0.455344	0.603894	0.277495	0.554405
0.231993	0.223071	0.394412	0.33454	0.371576	0.188408	0.421047	0.216041	0.175722	0.473829	0.385935	0.556175
0.170363	0.349431	0.283225	0.501966	0.375501	0.157773	0.258069	0.222872	0.347701	0.243665	0.519798	0.506023
0.352339	0.159396	0.268419	0.213909	0.18815	0.235115	0.228397	0.368495	0.429996	0.388177	0.538319	0.516419
0.233499	0.240582	0.332609	0.785086	0.303403	0.301153	0.050063	0.483764	0.323788	0.55194	0.296517	0.507346
0.258012	0.185012	0.290367	0.157494	0.422765	0.379207	0.260789	0.243138	0.406873	0.439024	0.387422	0.274779
0.344538	0.237759	0.165821	0.352068	0.49412	0.249524	0.216033	0.241308	0.302447	0.508279	0.48781	0.444189
0.271516	0.531037	0.203051	0.334028	0.216975	0.204239	0.297782	0.262015	0.41567	0.653177	0.320881	0.691013
0.432816	0.189638	0.214833	0.277224	0.260259	0.182957	0.501827	0.266907	0.30546	0.43934	0.479788	0.528432
0.197188	0.29938	0.175446	0.276439	0.437513	0.21705	0.294671	0.264848	0.388093	0.137129	0.46436	0.474266
0.337082	0.185619	0.240901	0.223655	0.515002	0.327703	0.263865	0.42009	0.243451	0.450793	0.306508	0.561188
0.183343	0.181134	0.350241	0.218941	0.398011	0.357563	0.282082	0.185708	0.311061	0.627046	0.450647	0.372244
0.310984	0.390069	0.261611	0.24157	0.212436	0.293882	0.214677	0.318091	0.280143	0.406349	0.451477	0.466593
0.192572	0.191973	0.168812	0.248967	0.421946	0.220083	0.220054	0.158053	0.178053	0.409299	0.298846	0.432443
0.22125	0.286745	0.278251	0.200819	0.276746	0.527324	0.302875	0.290155	0.204342	0.837614	0.524864	0.475688
0.250457	0.193348	0.276233	0.454101	0.347222	0.270612	0.188979	0.180343	0.375721	0.534189	0.36007	0.475376
0.356201	0.337671	0.47146	0.178051	0.174082	0.208522	0.509377	0.317871	0.235536	0.360079	0.421061	0.530392
0.179408	0.231408	0.242004	0.434649	0.254997	0.221847	0.575189	0.211323	0.283958	0.463556	0.197555	0.382058
0.184544	0.622668	0.155979	0.162589	0.452826	0.206568	0.305772	0.230831	0.401091	0.325972	0.386215	0.421202
0.248569	0.354089	0.378714	0.33777	0.208107	0.308807	0.353729	0.406893	0.209651	0.495348	0.461991	0.258125
0.221596	0.157441	0.220852	0.541022	0.386209	0.335966	0.274256	0.395053	0.293496	0.660102	0.595662	0.286753
0.270578	0.197424	0.217251	0.41483	0.344781	0.180787	0.184425	0.253109	0.347781	0.870243	0.449739	0.438363
0.306381	0.21548	0.241469	0.339381	0.358759	0.308406	0.352495	0.454227	0.219285	0.454651	0.606738	0.548936
0.225964	0.318721	0.222834	0.245345	0.379006	0.260564	0.412913	0.261264	0.314899	0.442214	0.493168	0.425012
0.228161	0.391558	0.223742	0.327092	0.317889	0.198041	0.590803	0.276586	0.360947	0.452517	0.756423	0.516087
0.23982	0.226407	0.255195	0.29027	0.17859	0.216308	0.390566	0.275527	0.330732	0.518503	0.303752	0.348572
0.292637	0.199297	0.448855	0.241956	0.268275	0.162196	0.298231	0.386997	0.197148	0.323126	0.38626	0.505813
0.250317	0.321675	0.201467	0.292081	0.266609	0.215648	0.44441	0.423074	0.335112	0.406468	0.488215	0.37716
0.241745	0.235636	0.195081	0.273614	0.460273	0.53954	0.22579	0.363082	0.324509	0.340646	0.533212	0.300705
0.217152	0.26332	0.30103	0.475342	0.279957	0.267153	0.303819	0.415078	0.463513	0.396356	0.311432	0.570622
0.237087	0.17265	0.210398	0.225855	0.263897	0.244446	0.344097	0.408332	0.404789	0.51661	0.659917	0.581647
0.26321	0.304568	0.248915	0.259818	0.411545	0.275398	0.307545	0.198493	0.287972	0.424656	0.379074	0.451088
0.328241	0.190184	0.221574	0.200253	0.323388	0.159451	0.313393	0.312196	0.254393	0.357858	0.336645	0.538516
0.256932	0.344701	0.379495	0.185301	0.0726777	0.235338	0.343273	0.217463	0.276637	0.20042	0.368818	0.44268
0.268603	0.260669	0.320721	0.183844	0.203286	0.245171	0.189102	0.234727	0.232882	0.39937	0.535563	0.512182
0.184783	0.268391	0.333629	0.283392	0.288024	0.314654	0.261574	0.295869	0.243498	0.578198	0.307763	0.410137
0.360432	0.174157	0.266277	0.226383	0.335639	0.175909	0.217296	0.261928	0.240658	0.278544	0.480429	0.43553
0.227724	0.217045	0.454399	0.242122	0.174204	0.132262	0.193416	0.229381	0.281679	0.42078	0.387231	0.700919
0.307301	0.160248	0.275952	0.232531	0.375747	0.188754	0.534428	0.22197	0.314985	0.837862	0.483516	0.470424
0.217863	0.536459	0.272949	0.261227	0.604832	0.270273	0.268757	0.299364	0.191553	0.32972	0.301091	0.510761
0.250678	0.255675	0.269704	0.270799	0.210259	0.173239	0.315117	0.309976	0.261615	0.276835	0.485871	0.392225
0.324095	0.260947	0.220844	0.268332	0.429105	0.299451	0.434411	0.433111	0.248992	0.681668	0.387375	0.340057
0.171219	0.44018	0.19507	0.306683	0.252177	0.222967	0.254789	0.238886	0.193006	0.396987	0.485081	0.455727
0.165394	0.333157	0.175028	0.35294	0.251796	0.286832	0.231607	0.271411	0.235344	0.723097	0.266974	0.458699
0.151917	0.227195	0.193435	0.192539	0.334312	0.326587	0.193717	0.207249	0.381079	0.362532	0.473703	0.417197
0.311931	0.255679	0.207678	0.293204	0.27532	0.248432	0.233523	0.431417	0.198579	0.47872	0.625411	0.459146
0.293005	0.301382	0.153107	0.193396	0.438294	0.289862	0.223914	0.182707	0.233787	0.405515	0.480078	0.236356
0.274532	0.21747	0.262619	0.227705	0.25646	0.236121	0.327508	0.30932	0.296483	0.286837	0.643714	0.515143
0.22956	0.181982	0.272936	0.367434	0.473022	0.298773	0.33767	0.193667	0.140908	0.319483	0.292766	0.653647
0.272602	0.176954	0.311193	0.176918	0.572777	0.229465	0.228831	0.105465	0.170154	0.20546	0.40189	0.601391
0.185233	0.203253	0.358404	0.318646	0.296685	0.254605	0.552317	0.309079	0.274836	0.399936	0.342355	0.433962
0.223508	0.223573	0.206951	0.298054	0.450469	0.2365	0.227961	0.32436	0.293957	0.504772	0.540174	0.344067
0.33238	0.458368	0.189297	0.596651	0.273193	0.410065	0.342504	0.346513	0.298489	0.367577	0.358045	0.310042
0.225983	0.279296	0.252085	0.323847	0.296063	0.270369	0.197543	0.328001	0.406521	0.458433	0.390303	0.455597
0.205079	0.182136	0.195782	0.241242	0.229167	0.36222	0.192771	0.299353	0.236302	0.431494	0.418904	0.406049
0.217616	0.276847	0.278402	0.246106	0.446111	0.203451	0.169077	0.356082	0.418915	0.4198	0.511046	0.365872
0.101833	0.16262	0.236764	0.391288	0.234293	0.261847	0.367829	0.397911	0.261398	0.283176	0.302421	0.482793
0.204432	0.244542	0.328875	0.320502	0.197919	0.590554	0.369677	0.274646	0.28322	0.549069	0.26784	0.328525
0.23817	0.197285	0.244044	0.424735	0.612023	0.202482	0.449777	0.239223	0.304631	0.316078	0.418166	0.273256
0.239458	0.221415	0.226127	0.190302	0.334743	0.264698	0.275916	0.300773	0.267572	0.534414	0.476369	0.577942
0.233218	0.225542	0.279645	0.249349	0.184007	0.207112	0.251177	0.329714	0.310828	0.350143	0.414014	0.569366
0.237797	0.406923	0.342333	0.342051	0.641945	0.234399	0.405029	0.291073	0.178746	0.480603	0.367437	0.69769
0.134182	0.238048	0.287084	0.314139	0.201561	0.427338	0.455097	0.211762	0.265117	0.334671	0.358303	0.43316
0.244802	0.227344	0.319071	0.327047	0.232489	0.223469	0.366219	0.389485	0.31331	0.308272	0.522698	0.343609
0.224129	0.23685	0.160869	0.294555	0.390788	0.3543	0.331676	0.448964	0.155019	0.321744	0.671379	0.561134
0.271611	0.294484	0.228696	0.35473	0.279194	0.198122	0.47322	0.326711	0.2208	0.432795	0.466244	0.558628
0.335097	0.254688	0.206262	0.355109	0.456881	0.187183	0.634252	0.399838	0.313997	0.458581	0.506834	0.324818
0.233372	0.229508	0.164323	0.296978	0.238746	0.277009	0.276159	0.237822	0.403501	0.583772	0.364636	0.395311
0.233077	0.254905	0.354298	0.220342	0.184182	0.24205	0.28523	0.581388	0.224467	0.340366	0.491385	0.364997
0.393263	0.23546	0.20607	0.331695	0.217364	0.201489	0.279839	0.238104	0.195653	0.347799	0.701499	0.5161
0.445273	0.246766	0.207292	0.271214	0.371028	0.274539	0.217596	0.340658	0.336907	0.547724	0.448537	0.323743
0.18792	0.152847	0.218411	0.440641	0.308744	0.217787	0.482051	0.62791	0.187447	0.525172	0.478872	0.365773
0.293484	0.247566	0.338208	0.293281	0.260577	0.289248	0.285486	0.292915	0.27509	0.319842	0.277338	0.424963
0.190547	0.193962	0.192193	0.389421	0.244774	0.287632	0.255937	0.362591	0.19832	0.620433	0.573133	0.307449
0.207768	0.177411	0.449164	0.402256	0.0708083	0.261885	0.401164	0.630209	0.330684	0.524871	0.52983	0.448793
0.174094	0.167986	0.156989	0.405775	0.384731	0.176269	0.199721	0.290496	0.260608	0.290888	0.42056	0.434427
0.233865	0.194679	0.279764	0.226115	0.300854	0.27159	0.234838	0.253225	0.283727	0.313097	0.460346	0.468337
0.143178	0.288578	0.300154	0.283229	0.201053	0.312906	0.328947	0.225413	0.444511	0.378895	0.299373	0.380171
0.480196	0.565285	0.216462	0.249522	0.185696	0.240481	0.395078	0.18938	0.45469	0.375358	0.305327	0.342495
0.289446	0.256789	0.284175	0.202068	0.272794	0.200677	0.315159	0.411025	0.267901	0.252144	0.574108	0.318823
0.128269	0.164046	0.267881	0.354347	0.264092	0.263342	0.470399	0.263159	0.220428	0.280181	0.497958	0.333724
0.593953	0.279682	0.534566	0.259146	0.402101	0.175625	0.359677	0.290536	0.320012	0.39461	0.363235	0.411562
0.216041	0.237467	0.186787	0.331127	0.324062	0.218278	0.442618	0.206799	0.343806	0.373438	0.520884	0.333802
0.19339	0.434935	0.193921	0.270165	0.349643	0.258271	0.252067	0.326669	0.204122	0.31173	0.660154	0.258454
0.439155	0.303308	0.165568	0.237078	0.207028	0.212578	0.369456	0.774725	0.255579	0.378723	0.527223	0.36513
0.461762	0.213533	0.241819	0.251552	0.349863	0.434993	0.24132	0.378749	0.268689	0.315207	0.34857	0.463343
0.290466	0.431356	0.27059	0.299822	0.358576	0.285713	0.252399	0.287489	0.418756	0.5257	0.431797	0.405301
0.363759	0.172463	0.252203	0.368472	0.215705	0.307037	0.35529	0.330506	0.344572	0.457399	0.402136	0.272029
0.448229	0.241709	0.271874	0.404497	0.200289	0.150883	0.304758	0.255655	0.190327	0.376843	0.719818	0.604181
0.279682	0.287349	0.217607	0.204226	0.317764	0.21564	0.263415	0.407844	0.289974	0.503191	0.39126	0.394249
0.391895	0.231406	0.289408	0.203585	0.546703	0.325632	0.331249	0.300585	0.226082	0.477214	0.515548	0.300726
0.227432	0.184207	0.392121	0.268151	0.295691	0.24952	0.199118	0.280195	0.202651	0.334516	0.632591	0.554174
0.352665	0.260819	0.287502	0.238785	0.348375	0.202078	0.318269	0.359806	0.335751	0.679761	0.420589	0.701363
0.401678	0.218575	0.517473	0.280796	0.17057	0.208127	0.411887	0.465373	0.22937	0.286531	0.522819	0.446002
0.183713	0.167319	0.16576	0.41851	0.264374	0.185626	0.276892	0.362861	0.226238	0.292308	0.541222	0.324472
0.242086	0.199497	0.263573	0.263386	0.350549	0.284214	0.345038	0.2103	0.306277	0.591107	0.347793	0.443603
0.243087	0.627012	0.186613	0.224121	0.420461	0.229997	0.287062	0.389738	0.414548	0.483409	0.570139	0.516137
0.165677	0.25959	0.298044	0.218165	0.341861	0.229085	0.526407	0.353616	0.279999	0.343128	0.554267	0.601268
0.213528	0.228659	0.267593	0.327141	0.265668	0.220393	0.315684	0.262318	0.303602	0.467679	0.615858	0.462084
0.197599	0.215862	0.197445	0.177024	0.250642	0.414182	0.24475	0.342451	0.20787	0.389132	0.447902	0.455022
0.352765	0.356667	0.454219	0.217919	0.249944	0.194819	0.405457	0.199957	0.177128	0.439034	0.4616	0.488463
0.160425	0.190608	0.297062	0.305473	0.266065	0.203539	0.210507	0.445371	0.265806	0.364087	0.422598	0.740499
0.29392	0.277376	0.229506	0.232708	0.363976	0.295354	0.355245	0.279239	0.413696	0.499047	0.484802	0.496379
0.380658	0.179681	0.198669	0.235076	0.207308	0.307231	0.427792	0.275655	0.26063	0.298394	0.75525	0.400368
0.435204	0.215462	0.367484	0.237055	0.387858	0.303356	0.296606	0.549019	0.285124	0.334815	0.363708	0.564778
0.227086	0.210985	0.295763	0.181452	0.29283	0.223305	0.27683	0.246812	0.238726	0.482859	0.571373	0.343301
0.263365	0.170429	0.486595	0.284808	0.261358	0.290379	0.542944	0.32457	0.386549	0.364672	0.375225	0.531203
0.279815	0.330674	0.388063	0.265409	0.176732	0.203972	0.233368	0.379326	0.44011	0.461858	0.520936	0.633531
0.253053	0.228671	0.263807	0.210424	0.28076	0.178274	0.358737	0.498796	0.409401	0.261761	0.37936	0.559268
0.198821	0.215749	0.192063	0.258005	0.362155	0.22998	0.361853	0.543869	0.263916	0.482943	0.44983	0.453355
0.298777	0.291251	0.134612	0.270099	0.388318	0.396434	0.425323	0.217327	0.271993	0.427795	0.395848	0.325237
0.336184	0.21494	0.181558	0.23237	0.157115	0.225787	0.211378	0.200916	0.245949	0.534846	0.449232	0.56864
0.405828	0.21806	0.269485	0.358413	0.338611	0.192943	0.226414	0.331916	0.287051	0.312226	0.348049	0.747066
0.329112	0.408644	0.286225	0.360011	0.185631	0.367202	0.643395	0.279776	0.284304	0.444217	0.543944	0.424643
0.202287	0.383543	0.29345	0.201528	0.155516	0.162973	0.461677	0.0723642	0.273535	0.312967	0.348468	0.480814
0.14994	0.286277	0.244115	0.214118	0.289445	0.201415	0.250783	0.303258	0.260408	0.203947	0.390451	0.62661
0.339115	0.197745	0.180832	0.288252	0.190704	0.305923	0.218718	0.246997	0.511765	0.457205	0.413219	0.434607
0.352335	0.278878	0.284652	0.319886	0.357705	0.296173	0.427076	0.316795	0.286882	0.327119	0.453473	0.389301
0.23347	0.206488	0.154998	0.276213	0.155079	0.227103	0.278968	0.210589	0.25849	0.302387	0.515336	0.710882
0.237497	0.252513	0.190258	0.215684	0.297729	0.255832	0.232555	0.30381	0.393113	0.496005	0.54463	0.445415
0.203603	0.176086	0.26944	0.283395	0.346374	0.217145	0.293856	0.381012	0.155888	0.512174	0.776834	0.409453
0.201716	0.135123	0.233272	0.409932	0.446053	0.279948	0.187692	0.341346	0.320558	0.370579	0.639432	0.34429
0.218927	0.356621	0.236313	0.273146	0.242389	0.260173	0.336338	0.607181	0.287739	0.492217	0.449708	0.41555
0.227742	0.202898	0.297136	0.329228	0.214325	0.221461	0.251732	0.212464	0.213891	0.275622	0.721487	0.424783
0.254913	0.246871	0.205968	0.24482	0.204868	0.427613	0.245098	0.302408	0.210208	0.280939	0.388614	0.474163
0.250773	0.363707	0.210227	0.240132	0.247216	0.383333	0.538399	0.337787	0.524949	0.507084	0.567141	0.350745
0.19701	0.247926	0.201971	0.303197	0.368171	0.217838	0.406021	0.401543	0.223871	0.519105	0.50714	0.335691
0.181948	0.219234	0.284976	0.467289	0.223479	0.348826	0.157022	0.25917	0.196915	0.602222	0.38356	0.367746
0.503959	0.243583	0.265289	0.253915	0.349745	0.221718	0.400215	0.445385	0.297761	0.393531	0.469303	0.631589
0.283764	0.395317	0.194194	0.394353	0.2665	0.31569	0.483949	0.382829	0.407194	0.602152	0.38535	0.298671
0.325571	0.390474	0.322294	0.229493	0.248305	0.247907	0.265001	0.332033	0.229334	0.463863	0.471366	0.367864
0.256953	0.180875	0.246033	0.212824	0.417194	0.279354	0.378363	0.279851	0.298687	0.0852197	0.601639	0.403935
0.271199	0.204909	0.262171	0.418421	0.360104	0.269267	0.320218	0.490071	0.26441	0.220637	0.662219	0.391913
0.2764	0.314951	0.189166	0.229082	0.230708	0.360159	0.412748	0.25205	0.205173	0.363891	0.323301	0.334404
0.332043	0.215831	0.185073	0.185545	0.217223	0.331997	0.228455	0.286284	0.351736	0.286891	0.519973	0.419939
0.345717	0.232458	0.166101	0.407406	0.193688	0.330538	0.452361	0.431216	0.206375	0.423562	0.49515	0.450505
0.373614	0.196242	0.234886	0.298924	0.217664	0.25856	0.304172	0.212176	0.348042	0.436317	0.457817	0.271131
0.193659	0.27387	0.159667	0.436157	0.185763	0.406469	0.158575	0.343672	0.164091	0.229282	0.584351	0.468463
0.235434	0.177433	0.247517	0.237654	0.274678	0.352544	0.413932	0.413342	0.4067	0.369444	0.587905	0.325582
0.200076	0.343882	0.310322	0.140249	0.204805	0.192446	0.202839	0.323495	0.335115	0.381182	0.555852	0.332975
0.31703	0.264398	0.208092	0.331382	0.202081	0.296922	0.237654	0.360976	0.24731	0.491829	0.507499	0.24993
0.271263	0.219447	0.210839	0.323919	0.328759	0.202617	0.385383	0.398221	0.215053	0.437037	0.490348	0.694069
0.528309	0.325934	0.239729	0.427836	0.198499	0.210398	0.319092	0.253266	0.231898	0.533669	0.473751	0.363345
0.461111	0.326788	0.269384	0.399438	0.286455	0.274681	0.475311	0.232319	0.309908	0.461396	0.536221	0.335443
0.170052	0.165361	0.24478	0.519764	0.265711	0.237896	0.291986	0.320312	0.323571	0.381162	0.298236	0.227753
0.250963	0.266377	0.363435	0.239053	0.171389	0.261715	0.245888	0.223658	0.204503	0.389941	0.623563	0.592548
0.25616	0.190384	0.420694	0.2828	0.200025	0.225818	0.248209	0.352288	0.343263	0.524296	0.541361	0.413395
0.272842	0.194553	0.241812	0.223916	0.420799	0.220151	0.197105	0.170701	0.232903	0.366156	0.391812	0.421313
0.324332	0.185356	0.151426	0.318163	0.22958	0.14738	0.211924	0.193277	0.232886	0.359435	0.449852	0.560862
0.223016	0.179433	0.254108	0.258282	0.237175	0.307306	0.183701	0.193092	0.31442	0.437705	0.395196	0.731717
0.208973	0.222143	0.426895	0.214141	0.348347	0.362485	0.338917	0.360945	0.23855	0.0951578	0.54483	0.219147
0.268345	0.174612	0.271296	0.331443	0.286155	0.281489	0.424995	0.553263	0.284814	0.490165	0.418549	0.431915
0.272563	0.263633	0.188633	0.300812	0.310155	0.396171	0.164349	0.351856	0.310692	0.504224	0.616316	0.315169
0.271782	0.356024	0.167871	0.278434	0.268723	0.23229	0.534311	0.369559	0.209774	0.517165	0.468669	0.582217
0.432584	0.177656	0.219376	0.264321	0.292947	0.28126	0.263949	0.417295	0.387434	0.453599	0.544339	0.514436
0.325863	0.330434	0.325401	0.20935	0.328332	0.376064	0.489925	0.410983	0.236384	0.0818109	0.48009	0.298912
0.322727	0.219083	0.44573	0.312566	0.332495	0.2042	0.570851	0.187031	0.29128	0.406534	0.487297	0.444188
0.205303	0.260141	0.233583	0.316673	0.330422	0.261906	0.359593	0.236478	0.329697	0.418422	0.396593	0.521305
0.215595	0.224397	0.274514	0.223461	0.262601	0.298568	0.380395	0.275937	0.381148	0.465718	0.57933	0.429884
0.322841	0.186471	0.146974	0.302717	0.365904	0.289348	0.638202	0.225625	0.349944	0.281941	0.431638	0.324729
0.219497	0.22285	0.281372	0.175158	0.268968	0.284787	0.573753	0.19029	0.362951	0.515048	0.344304	0.333873
0.105576	0.284169	0.279473	0.225999	0.354358	0.188799	0.232497	0.344145	0.290337	0.477547	0.410912	0.766363
0.313665	0.303242	0.298662	0.176906	0.335576	0.149287	0.209902	0.269319	0.349884	0.404994	0.502115	0.514463
0.278573	0.189023	0.28605	0.283887	0.393092	0.376428	0.41545	0.477665	0.24165	0.293624	0.309838	0.377935
0.177468	0.247392	0.184713	0.288081	0.313456	0.237912	0.347502	0.248448	0.382527	0.432617	0.652158	0.321337
0.193844	0.23248	0.260712	0.221064	0.289208	0.257284	0.172292	0.248392	0.243664	0.520671	0.373515	0.528687
0.352743	0.218786	0.320785	0.324177	0.241179	0.249226	0.213134	0.218612	0.323424	0.564605	0.447954	0.253384
0.254524	0.272065	0.237006	0.281678	0.291886	0.360974	0.242477	0.25849	0.227349	0.412305	0.606003	0.411998
0.21283	0.216923	0.220097	0.140718	0.169077	0.309895	0.237497	0.334133	0.356646	0.225854	0.429684	0.622852
0.206801	0.174986	0.325251	0.272057	0.192403	0.219989	0.286391	0.24405	0.173131	0.377122	0.583556	0.476057
0.199213	0.313244	0.232237	0.291048	0.267279	0.511373	0.471551	0.364909	0.332073	0.0625464	0.633559	0.694935
0.251437	0.281427	0.225361	0.225958	0.308302	0.248439	0.206274	0.32875	0.35708	0.676231	0.379062	0.255884
0.164447	0.336345	0.376987	0.432358	0.24178	0.205431	0.284223	0.300888	0.236219	0.594334	0.357885	0.444566
0.263012	0.326857	0.213275	0.257943	0.100072	0.29435	0.315195	0.290389	0.244547	0.292583	0.442726	0.351652
0.181148	0.303342	0.240507	0.205614	0.146692	0.174995	0.293705	0.213558	0.254998	0.592055	0.288214	0.440991
0.213625	0.194247	0.191194	0.279282	0.245106	0.346438	0.244563	0.293651	0.507352	0.502004	0.423063	0.258598
0.268223	0.262855	0.281815	0.372197	0.216511	0.230541	0.259612	0.322015	0.351136	0.341418	0.434155	0.551552
0.31532	0.185188	0.185871	0.305748	0.250287	0.298772	0.139969	0.417936	0.235043	0.41076	0.396275	0.463638
0.250806	0.39734	0.269741	0.249516	0.446064	0.228805	0.261655	0.356814	0.145424	0.270334	0.410193	0.483889
0.22291	0.212229	0.248108	0.359066	0.293127	0.243514	0.206068	0.316837	0.187209	0.427526	0.569693	0.459464
0.282409	0.205408	0.233487	0.273169	0.296006	0.233898	0.252266	0.164133	0.157423	0.321975	0.760504	0.619496
0.30478	0.251311	0.265394	0.348974	0.267527	0.358688	0.40785	0.330114	0.363532	0.443048	0.451921	0.383419
0.227538	0.203882	0.171192	0.414868	0.247303	0.229338	0.263194	0.336154	0.270117	0.455145	0.419827	0.362849
0.193879	0.199299	0.197633	0.314469	0.178405	0.204523	0.170759	0.288423	0.287998	0.362477	0.836404	0.482224
0.208128	0.268374	0.290092	0.230588	0.350488	0.235505	0.220644	0.47187	0.294547	0.276159	0.437156	0.324571
0.242641	0.239936	0.461409	0.239546	0.16159	0.198806	0.292348	0.365523	0.376928	0.147463	0.740546	0.636167
0.262032	0.198666	0.356139	0.226697	0.199157	0.342986	0.319715	0.363167	0.392312	0.524842	0.458248	0.326338
0.359257	0.300542	0.264813	0.231539	0.226638	0.226186	0.243111	0.287082	0.221876	0.488632	0.648446	0.355457
0.202673	0.181904	0.313607	0.204996	0.245245	0.208548	0.195281	0.286784	0.219869	0.446543	0.409522	0.415774
0.216663	0.218682	0.226553	0.468854	0.247789	0.295768	0.275746	0.1573	0.287752	0.368142	0.386456	0.621636
0.258479	0.377922	0.370211	0.322859	0.195024	0.193275	0.489901	0.274954	0.235705	0.55193	0.358511	0.292457
0.230733	0.249208	0.166257	0.543555	0.254108	0.298365	0.170464	0.344936	0.234312	0.570687	0.579249	0.421807
0.337811	0.269216	0.416444	0.307964	0.288331	0.18984	0.198166	0.294482	0.547622	0.360266	0.421203	0.46609
0.218959	0.238507	0.411464	0.321886	0.316833	0.271543	0.261026	0.377983	0.264273	0.398305	0.635075	0.393514
0.245202	0.184447	0.317366	0.566198	0.37042	0.180962	0.465487	0.346557	0.282304	0.433369	0.646179	0.371532
0.198651	0.320276	0.238989	0.2577	0.416712	0.216633	0.192266	0.348357	0.320539	0.650565	0.284731	0.408575
0.187994	0.185254	0.19372	0.434799	0.30774	0.374458	0.358731	0.24941	0.33414	0.421304	0.535595	0.360443
0.308835	0.383639	0.360097	0.297444	0.145477	0.257494	0.330542	0.282565	0.191118	0.35343	0.571234	0.35279
0.196813	0.302011	0.285127	0.215005	0.0486599	0.191775	0.185081	0.237028	0.159992	0.494157	0.579809	0.402686
0.282586	0.199355	0.463175	0.428448	0.342227	0.195749	0.289709	0.148461	0.226235	0.68559	0.391067	0.400505
0.306159	0.230863	0.190133	0.224974	0.183419	0.225443	0.234197	0.470051	0.301196	0.493396	0.476254	0.439241
0.3065	0.258169	0.271774	0.266559	0.166158	0.230292	0.238614	0.196714	0.550738	0.410992	0.512172	0.715789
0.237637	0.267195	0.293981	0.186843	0.260869	0.339897	0.45311	0.307214	0.228619	0.649028	0.421769	0.431609
0.150805	0.198185	0.181602	0.351245	0.242707	0.196197	0.316958	0.360038	0.285128	0.398783	0.216732	0.299656
0.323206	0.308771	0.282408	0.233478	0.339675	0.225046	0.263628	0.281657	0.198993	0.387756	0.357077	0.381422
0.222465	0.273294	0.26765	0.267985	0.329437	0.225838	0.387057	0.268346	0.270748	0.390732	0.391972	0.512817
0.21987	0.316475	0.300767	0.413844	0.393623	0.521402	0.27804	0.365413	0.316527	0.531748	0.596381	0.358387
0.457341	0.529628	0.210154	0.264442	0.265215	0.195922	0.200977	0.280171	0.378534	0.340054	0.374307	0.611562
0.209353	0.215726	0.286314	0.271269	0.239623	0.275899	0.285338	0.294553	0.450722	0.377883	0.341023	0.397313
0.268587	0.166175	0.147516	0.261317	0.203861	0.333782	0.406478	0.220783	0.222638	0.270112	0.741301	0.625748
0.180628	0.1718	0.180725	0.221783	0.349	0.198195	0.284229	0.369226	0.290516	0.408291	0.460766	0.562993
0.221896	0.226021	0.218704	0.19046	0.247481	0.214293	0.199704	0.41396	0.342143	0.758786	0.59409	0.470112
0.192784	0.23919	0.338188	0.402177	0.225622	0.176191	0.294567	0.631102	0.389813	0.4992	0.3961	0.475595
0.271163	0.244813	0.187576	0.244953	0.411777	0.41074	0.462273	0.522789	0.242369	0.306803	0.320959	0.292983
0.232315	0.135656	0.318568	0.251938	0.223657	0.29621	0.191726	0.260525	0.201165	0.541429	0.61639	0.320366
0.33428	0.170141	0.390864	0.328202	0.369252	0.300196	0.276045	0.261742	0.215898	0.330064	0.608954	0.337697
0.173456	0.204343	0.274361	0.218356	0.312195	0.220185	0.206749	0.420769	0.575061	0.4857	0.411598	0.247211
0.168581	0.311677	0.360514	0.295427	0.204028	0.250836	0.238955	0.399265	0.272885	0.266288	0.325855	0.562335
0.362042	0.215695	0.260309	0.347802	0.330457	0.234617	0.298483	0.175669	0.363905	0.339775	0.426595	0.332045
0.241507	0.210981	0.188198	0.208585	0.208725	0.224222	0.344139	0.265236	0.461942	0.516212	0.296183	0.410457
0.170207	0.144563	0.225831	0.236035	0.323726	0.224517	0.298376	0.210541	0.314091	0.398085	0.551717	0.782497
0.294488	0.238931	0.232381	0.265639	0.304593	0.249312	0.354004	0.265702	0.155287	0.370341	0.456358	0.693591
0.184222	0.184228	0.214797	0.274258	0.302951	0.142891	0.236809	0.233103	0.210335	0.559705	0.401133	0.704613
0.451044	0.325282	0.571995	0.255662	0.193285	0.237464	0.251941	0.382169	0.235966	0.553665	0.779437	0.462779
0.320764	0.346911	0.250276	0.264651	0.308342	0.253251	0.151182	0.286088	0.300446	0.282477	0.536783	0.355986
0.181168	0.211956	0.279657	0.302007	0.349403	0.450722	0.191858	0.246557	0.303054	0.426726	0.429563	0.34381
0.206372	0.230622	0.269657	0.226437	0.212732	0.25707	0.217209	0.172728	0.308498	0.421993	0.352651	0.46119
0.201766	0.261688	0.231717	0.309829	0.286339	0.317308	0.266568	0.462158	0.183768	0.495369	0.774531	0.559406
0.170768	0.249433	0.211228	0.188918	0.217829	0.249386	0.22294	0.361909	0.33844	0.329908	0.525018	0.327157
0.189611	0.183595	0.261257	0.192372	0.174519	0.316211	0.219179	0.585047	0.274009	0.395109	0.414351	0.54755
0.356751	0.23299	0.231455	0.217028	0.197093	0.311087	0.295592	0.32882	0.27306	0.433979	0.267408	0.363895
0.233501	0.303496	0.231221	0.41944	0.304946	0.270335	0.229682	0.300833	0.415994	0.491302	0.416094	0.566478
0.340884	0.279511	0.18341	0.243877	0.264135	0.203265	0.550351	0.286823	0.358858	0.443836	0.336274	0.377748
0.15005	0.329164	0.329903	0.217516	0.194277	0.251955	0.295561	0.405004	0.233602	0.261819	0.480504	0.476427
0.250865	0.309196	0.167235	0.276756	0.16567	0.386776	0.289681	0.174581	0.315106	0.329331	0.360184	0.581574
0.266799	0.215642	0.171679	0.328462	0.302824	0.366409	0.215177	0.184727	0.265288	0.372255	0.466575	0.50637
0.422121	0.165074	0.211117	0.3623	0.196557	0.261767	0.343197	0.365437	0.211213	0.535051	0.404072	0.620891
0.272242	0.469722	0.222362	0.246352	0.231248	0.233903	0.258098	0.375906	0.17728	0.470727	0.485601	0.44187
0.272284	0.177447	0.219426	0.390227	0.277501	0.434199	0.381375	0.26652	0.242965	0.47657	0.717239	0.293766
0.185985	0.248008	0.214243	0.253636	0.194934	0.184954	0.216643	0.236712	0.300342	0.477952	0.502196	0.38607
0.330517	0.244071	0.19997	0.19107	0.243412	0.172141	0.339214	0.291061	0.331707	0.515674	0.456653	0.291043
0.276077	0.263587	0.222826	0.257278	0.215237	0.243919	0.361976	0.227078	0.308266	0.555599	0.596496	0.388739
0.300485	0.201627	0.224227	0.47126	0.29909	0.205786	0.346758	0.254601	0.242788	0.545605	0.583445	0.451202
0.348408	0.293391	0.226384	0.279049	0.251204	0.381066	0.328798	0.270716	0.385172	0.296489	0.584401	0.509461
0.182768	0.271195	0.212063	0.287881	0.19354	0.223087	0.236372	0.274899	0.577678	0.530461	0.633761	0.408284
0.16352	0.252326	0.249378	0.229644	0.210161	0.441645	0.263037	0.320124	0.187036	0.471454	0.62548	0.572322
0.248224	0.197427	0.321383	0.198646	0.189007	0.321963	0.182225	0.190581	0.287144	0.482976	0.558889	0.381842
0.355167	0.219498	0.499689	0.180964	0.431203	0.175467	0.311144	0.330996	0.308437	0.263077	0.544548	0.55083
0.262112	0.239038	0.201951	0.360756	0.465816	0.280551	0.283076	0.227358	0.211785	0.488424	0.663419	0.537703
0.237082	0.227001	0.237924	0.152792	0.222257	0.177342	0.298704	0.217619	0.233411	0.434095	0.55867	0.418631
0.26293	0.457337	0.1791	0.26474	0.293849	0.210025	0.459962	0.248072	0.540848	0.393979	0.836877	0.431908
0.230205	0.274257	0.156945	0.381632	0.24105	0.507945	0.225421	0.463269	0.229039	0.393135	0.383627	0.566534
0.258753	0.493457	0.23128	0.261734	0.297618	0.333949	0.327704	0.18567	0.229915	0.332588	0.554512	0.336929
0.178155	0.222977	0.210151	0.400142	0.207246	0.249173	0.194968	0.234918	0.241918	0.573687	0.358863	0.470835
0.285298	0.365615	0.275802	0.258533	0.267344	0.182045	0.211471	0.336373	0.253068	0.376832	0.446074	0.596211
0.234066	0.22013	0.178953	0.380286	0.26272	0.293005	0.22134	0.374774	0.377467	0.275187	0.426812	0.729975
0.109343	0.283521	0.481607	0.516028	0.394972	0.409613	0.305814	0.428125	0.22247	0.405475	0.463163	0.258931
0.332638	0.356124	0.22617	0.187256	0.270658	0.232921	0.188845	0.186055	0.466055	0.297171	0.576368	0.372924
0.334657	0.172681	0.254862	0.331817	0.19387	0.213939	0.261973	0.369319	0.241991	0.669847	0.36024	0.614549
0.236477	0.469031	0.193805	0.247428	0.277574	0.386432	0.25613	0.244544	0.269612	0.466879	0.457777	0.433384
0.194713	0.326644	0.287298	0.434761	0.318964	0.379043	0.446084	0.316302	0.483247	0.334022	0.523489	0.486837
0.222379	0.192895	0.364988	0.49012	0.268271	0.176628	0.253066	0.242825	0.34619	0.372313	0.591502	0.377336
0.151666	0.335997	0.205651	0.29709	0.484104	0.2082	0.651042	0.22269	0.261092	0.400005	0.4116	0.468645
0.319197	0.333198	0.242219	0.175559	0.276163	0.312131	0.203845	0.483651	0.391487	0.502439	0.397413	0.375681
0.256379	0.221622	0.199556	0.191436	0.141622	0.274962	0.33227	0.371709	0.265151	0.295737	0.415183	0.457735
0.241563	0.162823	0.205947	0.219227	0.257748	0.160398	0.241854	0.534968	0.312522	0.52441	0.381172	0.496186
0.254563	0.270164	0.301747	0.214265	0.38745	0.228417	0.404659	0.234757	0.343579	0.437589	0.398538	0.512855
0.215911	0.207843	0.28356	0.231069	0.271107	0.369483	0.447117	0.422349	0.283075	0.382433	0.42994	0.428496
0.238621	0.352191	0.195439	0.34009	0.330015	0.223634	0.289821	0.568476	0.181567	0.37288	0.257737	0.42435
0.150742	0.191227	0.359834	0.246451	0.258947	0.423405	0.333173	0.23184	0.338748	0.22047	0.429138	0.456316
0.28735	0.16149	0.248215	0.344386	0.400317	0.345288	0.347184	0.307958	0.271958	0.537368	0.85807	0.502477
0.239146	0.277765	0.200787	0.270322	0.299915	0.33373	0.276495	0.200222	0.220886	0.335034	0.623726	0.420728
0.286454	0.169023	0.400863	0.301849	0.384078	0.209213	0.446417	0.460553	0.562596	0.412976	0.645878	0.560938
0.218142	0.422002	0.24083	0.342681	0.324203	0.222828	0.363244	0.397207	0.331398	0.432188	0.275077	0.449932
0.309916	0.291433	0.271228	0.217372	0.184777	0.222442	0.366741	0.24208	0.226512	0.38209	0.35516	0.567439
0.253357	0.324497	0.333566	0.34116	0.314464	0.336392	0.298968	0.171114	0.25509	0.513405	0.428682	0.37246
0.224744	0.328311	0.196599	0.348198	0.242694	0.218779	0.357763	0.351153	0.372898	0.272565	0.352157	0.422629
0.329967	0.375124	0.291683	0.318107	0.253734	0.196161	0.320603	0.261306	0.223754	0.366682	0.332644	0.708201
0.332591	0.257512	0.236459	0.271191	0.296532	0.390538	0.276585	0.310853	0.217622	0.401876	0.638267	0.356058
0.302717	0.2028	0.4501	0.144807	0.330092	0.275178	0.334594	0.185985	0.195871	0.558834	0.333918	0.53072
0.21807	0.223357	0.314136	0.380595	0.419073	0.336456	0.291766	0.308862	0.219676	0.44234	0.451235	0.527865
0.352439	0.278757	0.179526	0.210576	0.227521	0.418261	0.312166	0.150114	0.272429	0.372906	0.370578	0.263866
0.36764	0.300814	0.188739	0.188489	0.373325	0.286503	0.265736	0.348626	0.201243	0.438971	0.439505	0.414941
0.175438	0.182078	0.241171	0.38726	0.272288	0.216041	0.511239	0.215176	0.255971	0.478301	0.936643	0.411501
0.358135	0.193843	0.274754	0.236356	0.223741	0.158239	0.276295	0.231667	0.30543	0.374153	0.356604	0.451346
0.209593	0.389371	0.315403	0.272167	0.469294	0.352536	0.153982	0.4079	0.232406	0.235058	0.344789	0.411958
0.304953	0.311252	0.276322	0.339158	0.32243	0.429127	0.355364	0.302509	0.336449	0.322183	0.410112	0.434793
0.198934	0.264764	0.247985	0.281655	0.295423	0.252155	0.37807	0.412138	0.221804	0.267356	0.747346	0.293296
0.331618	0.223154	0.346549	0.276799	0.293624	0.370869	0.233577	0.225327	0.29135	0.278089	0.50554	0.16141
0.20884	0.176385	0.150368	0.56093	0.32851	0.426875	0.275197	0.348778	0.252238	0.423204	0.356946	0.428684
0.266952	0.224245	0.498109	0.331875	0.279275	0.455398	0.22246	0.285541	0.462718	0.255528	0.341135	0.171147
0.198993	0.165755	0.216873	0.282372	0.335982	0.259129	0.243499	0.175132	0.18675	0.693942	0.39273	0.256762
0.274383	0.203197	0.243056	0.536601	0.193962	0.251516	0.195126	0.192835	0.306922	0.456286	0.733425	0.461034
0.353985	0.253331	0.230053	0.258483	0.35199	0.306633	0.303617	0.367693	0.467927	0.627768	0.715433	0.586619
0.236427	0.131172	0.297306	0.306648	0.297302	0.199337	0.243814	0.194441	0.262871	0.490159	0.566002	0.562688
0.23269	0.30839	0.21015	0.245851	0.500857	0.1487	0.262024	0.287138	0.194038	0.416865	0.410916	0.446157
0.263482	0.205264	0.320367	0.295596	0.184346	0.255861	0.289052	0.20468	0.227112	0.47117	0.532493	0.355666
0.292752	0.262207	0.226407	0.253394	0.264183	0.163759	0.259256	0.292982	0.471398	0.440214	0.459798	0.42102
0.216938	0.178526	0.26172	0.23126	0.275288	0.199291	0.251688	0.185193	0.341522	0.403732	0.273961	0.818199
0.333393	0.283127	0.280995	0.232618	0.383864	0.336425	0.259085	0.189228	0.3594	0.395821	0.631029	0.574011
0.280064	0.256716	0.364713	0.544275	0.350145	0.343286	0.212766	0.268463	0.235403	0.587541	0.32819	0.406683
0.230166	0.192207	0.254675	0.242982	0.21418	0.306069	0.200412	0.265386	0.265997	0.464675	0.46239	0.481687
0.197296	0.194406	0.175706	0.240415	0.182828	0.256876	0.327368	0.234581	0.336451	0.4726	0.50936	0.346609
0.280838	0.176815	0.243308	0.384354	0.261059	0.438387	0.489877	0.251602	0.221264	0.49628	0.474063	0.440938
0.305899	0.180373	0.25064	0.192549	0.381564	0.373788	0.321194	0.275647	0.269986	0.437652	0.386863	0.315782
0.415082	0.196855	0.292829	0.201798	0.382669	0.24339	0.341105	0.273183	0.248882	0.381215	0.375962	0.37894
0.280712	0.32261	0.500974	0.254513	0.251314	0.236514	0.344984	0.305612	0.337031	0.309439	0.392979	0.632662
0.228647	0.215569	0.328411	0.253535	0.283064	0.243728	0.279246	0.223183	0.245529	0.420897	0.739424	0.493819
0.292537	0.364409	0.347897	0.487358	0.174922	0.265965	0.485833	0.310162	0.207398	0.483203	0.395586	0.427313
0.23587	0.259921	0.212104	0.234446	0.180638	0.215384	0.236472	0.300317	0.212118	0.317881	0.562017	0.498747
0.352639	0.256277	0.284001	0.312416	0.278795	0.271472	0.22069	0.283775	0.357017	0.353855	0.378256	0.521444
0.217656	0.29691	0.39757	0.215947	0.475611	0.270416	0.241351	0.395883	0.29121	0.40704	0.474818	0.577607
0.272446	0.26431	0.240101	0.28819	0.256196	0.284013	0.244538	0.245959	0.345908	0.513224	0.314004	0.510232
0.227993	0.205611	0.375098	0.220765	0.247938	0.128145	0.298893	0.344232	0.259258	0.363803	0.338012	0.325546
0.464854	0.136029	0.388042	0.291362	0.329116	0.151766	0.316102	0.336137	0.460291	0.382539	0.343808	0.477086
0.52831	0.232052	0.347083	0.33039	0.218851	0.286059	0.272375	0.234176	0.247022	0.421827	0.246972	0.51328
0.330206	0.257563	0.26659	0.276799	0.242732	0.212833	0.266322	0.148251	0.302882	0.334974	0.397473	0.353605
0.227544	0.291277	0.336852	0.588048	0.218165	0.244376	0.278505	0.203392	0.263832	0.313378	0.395768	0.735101
0.220504	0.256875	0.245918	0.236303	0.361162	0.489819	0.288588	0.287806	0.249612	0.429322	0.391109	0.396931
0.277628	0.267282	0.277681	0.239148	0.3526	0.302113	0.37319	0.243834	0.229511	0.367943	0.681232	0.458817
0.357355	0.440695	0.301437	0.275241	0.226907	0.385771	0.289716	0.372942	0.259771	0.70768	0.551231	0.3029
0.268715	0.301805	0.38575	0.326713	0.285682	0.298594	0.261795	0.293262	0.148753	0.318452	0.472287	0.348098
0.28096	0.237881	0.287669	0.198595	0.333227	0.203668	0.56432	0.421701	0.274669	0.367504	0.431529	0.448499
0.237544	0.28049	0.248642	0.435843	0.238509	0.393746	0.404599	0.404509	0.321936	0.34743	0.457068	0.354737
0.267032	0.156292	0.236241	0.167084	0.350891	0.191102	0.445313	0.234237	0.413462	0.56884	0.491205	0.527114
0.209686	0.304128	0.220743	0.212102	0.228369	0.197467	0.208178	0.340657	0.220164	0.592487	0.361108	0.454688
0.281372	0.174996	0.214286	0.249158	0.379253	0.427349	0.303607	0.190284	0.319647	0.673517	0.289628	0.523791
0.173638	0.276473	0.166149	0.22748	0.386407	0.254878	0.442058	0.229599	0.209772	0.498406	0.353197	0.592934
0.219385	0.243964	0.347129	0.221896	0.0804367	0.219801	0.340674	0.268664	0.432709	0.364962	0.399007	0.466444
0.283437	0.206354	0.265898	0.262331	0.345698	0.279599	0.331239	0.344725	0.28741	0.315163	0.560263	0.685727
0.288135	0.258591	0.258029	0.192786	0.241227	0.451914	0.332729	0.341602	0.429274	0.336755	0.290156	0.425989
0.237542	0.202988	0.405062	0.18521	0.290484	0.186771	0.306081	0.172779	0.223272	0.486207	0.436649	0.298366
0.254935	0.18695	0.312092	0.373169	0.251504	0.312691	0.153227	0.25713	0.358882	0.34505	0.325173	0.534504
0.231021	0.237207	0.213525	0.330231	0.25338	0.182656	0.257607	0.434902	0.276867	0.490557	0.721302	0.510243
0.249103	0.231044	0.22263	0.260595	0.381117	0.182889	0.231091	0.46321	0.355928	0.517136	0.640256	0.403995
0.216166	0.189976	0.301003	0.182914	0.242485	0.211097	0.561092	0.282617	0.355972	0.559478	0.582939	0.370654
0.298008	0.315365	0.207181	0.230932	0.349925	0.204912	0.156636	0.351677	0.308717	0.277317	0.275274	0.457876
0.268306	0.31132	0.172949	0.251088	0.27679	0.35292	0.289087	0.476309	0.268267	0.265741	0.460866	0.56032
0.303546	0.299397	0.168388	0.280589	0.31882	0.281359	0.1732	0.457413	0.251421	0.274222	0.419345	0.463227
0.231676	0.198167	0.17355	0.22119	0.177952	0.183336	0.190147	0.395538	0.327358	0.311989	0.632552	0.755001
0.397337	0.314465	0.347555	0.231445	0.372632	0.231153	0.447695	0.554934	0.406303	0.321439	0.574974	0.305351
0.262052	0.170218	0.207149	0.349188	0.239582	0.279983	0.392404	0.461337	0.345635	0.413484	0.390584	0.359955
0.290427	0.318996	0.153732	0.330419	0.311142	0.197727	0.369335	0.184886	0.245324	0.58432	0.411745	0.36019
0.232298	0.261089	0.221834	0.512217	0.262865	0.216694	0.24273	0.505688	0.279921	0.482298	0.423612	0.452545
0.240429	0.360014	0.264953	0.297082	0.187453	0.25107	0.29137	0.248307	0.343963	0.355127	0.485521	0.628382
0.353646	0.332897	0.278793	0.222668	0.325305	0.212266	0.298996	0.189465	0.263841	0.261569	0.423856	0.485794
0.0570206	0.383557	0.207146	0.293907	0.374952	0.171756	0.391755	0.253248	0.243391	0.281393	0.733741	0.725266
0.238397	0.251121	0.178736	0.285085	0.365588	0.410403	0.249504	0.27759	0.271503	0.396346	0.473364	0.597472
0.359361	0.210907	0.205151	0.349528	0.278119	0.306963	0.33402	0.293219	0.309044	0.298183	0.267677	0.473055
0.263757	0.16029	0.308823	0.346555	0.352863	0.306547	0.231647	0.276243	0.275474	0.287394	0.52062	0.617329
0.25168	0.246976	0.286872	0.257564	0.338062	0.480008	0.244765	0.286062	0.372562	0.336546	0.577224	0.22537
0.235853	0.240223	0.247727	0.33934	0.20485	0.365467	0.415362	0.28976	0.241083	0.604394	0.436721	0.358077
0.448387	0.252856	0.268431	0.349145	0.348961	0.274817	0.152168	0.636862	0.246419	0.355222	0.649931	0.527607
0.215379	0.224826	0.218214	0.538613	0.191516	0.167488	0.364493	0.169048	0.219665	0.439626	0.691532	0.371545
0.222332	0.237264	0.21053	0.383647	0.290362	0.224338	0.225603	0.456274	0.196752	0.357317	0.89606	0.492255
0.260195	0.227022	0.291254	0.271379	0.24173	0.389907	0.286689	0.314604	0.260847	0.418001	0.227983	0.590716
0.230097	0.308045	0.314962	0.249894	0.252969	0.267998	0.47616	0.187271	0.217038	0.653781	0.648578	0.443152
0.246562	0.193732	0.281055	0.309819	0.244571	0.240231	0.493451	0.243959	0.397689	0.586251	0.316325	0.420904
0.223893	0.250882	0.212	0.434092	0.210611	0.34728	0.230849	0.22532	0.267053	0.593461	0.427918	0.52652
0.241078	0.354699	0.17651	0.398248	0.269596	0.262343	0.252944	0.30724	0.284465	0.461671	0.411153	0.480011
0.235821	0.284871	0.372267	0.257974	0.296453	0.355727	0.201909	0.27264	0.259782	0.390944	0.429556	0.80849
0.210973	0.234235	0.17644	0.247599	0.210211	0.211283	0.322126	0.264656	0.337061	0.305817	0.358286	0.563425
0.23341	0.201214	0.181834	0.200601	0.246846	0.246443	0.249189	0.325401	0.169349	0.536155	0.552251	0.471665
0.2725	0.286933	0.20468	0.496018	0.210206	0.316048	0.167159	0.471773	0.255954	0.429649	0.497129	0.315563
0.177249	0.185439	0.293389	0.210849	0.214297	0.370576	0.377446	0.220744	0.271549	0.38171	0.393628	0.486572
0.263201	0.230684	0.253087	0.267972	0.279026	0.26713	0.216663	0.252355	0.298626	0.518917	0.390159	0.365423
0.269052	0.194792	0.231279	0.196073	0.309789	0.407857	0.330227	0.322906	0.1714	0.460044	0.383268	0.328328
0.267446	0.257838	0.280859	0.252586	0.422148	0.186737	0.235732	0.210435	0.260932	0.440651	0.608691	0.580171
0.313684	0.304247	0.24244	0.211828	0.313997	0.216702	0.150511	0.370473	0.254006	0.424185	0.554602	0.38394
0.23602	0.246452	0.163965	0.306418	0.24972	0.25291	0.305949	0.28688	0.196793	0.307263	0.478097	0.377975
0.228976	0.258294	0.238566	0.368505	0.357409	0.327478	0.24364	0.212041	0.184312	0.420675	0.322196	0.595099
0.183258	0.160138	0.200485	0.236764	0.421617	0.203812	0.243867	0.232283	0.167892	0.346813	0.21967	0.615829
0.227672	0.257484	0.196076	0.268975	0.209427	0.310417	0.374433	0.280526	0.242929	0.433459	0.548365	0.75398
0.232101	0.19565	0.214732	0.2703	0.228182	0.221042	0.440412	0.348084	0.234958	0.424251	0.522909	0.477722
0.193785	0.21104	0.222459	0.373944	0.182868	0.225834	0.331771	0.267306	0.24232	0.609464	0.674265	0.245454
0.184322	0.158598	0.200838	0.207183	0.263089	0.247825	0.305251	0.278417	0.22002	0.345871	0.511958	0.370122
0.318832	0.261205	0.188293	0.241859	0.246711	0.202329	0.490363	0.216512	0.224675	0.587685	0.44494	0.556058
0.29037	0.183245	0.278201	0.422779	0.289987	0.332466	0.22228	0.23736	0.795754	0.379504	0.762211	0.397516
0.4305	0.185662	0.190551	0.418346	0.403281	0.192111	0.326457	0.240127	0.2291	0.249564	0.583532	0.432547
0.220268	0.197857	0.342255	0.346671	0.190175	0.159944	0.17109	0.231375	0.200995	0.413004	0.62426	0.333019
0.294548	0.359424	0.189979	0.235656	0.295992	0.365548	0.237053	0.289005	0.377649	0.250109	0.654379	0.321468
0.182759	0.166718	0.256382	0.412504	0.251748	0.158923	0.192032	0.390336	0.252573	0.356289	0.359862	0.369066
0.213673	0.27364	0.19464	0.330867	0.141958	0.28782	0.236357	0.316776	0.18881	0.559242	0.443899	0.535728
0.294703	0.207405	0.335641	0.296993	0.243672	0.231436	0.424999	0.242949	0.335943	0.449649	0.558252	0.373427
0.392088	0.210118	0.280936	0.248832	0.254469	0.28924	0.21998	0.262969	0.229877	0.387226	0.500974	0.390659
0.335955	0.219431	0.283799	0.201335	0.288707	0.257118	0.382782	0.346834	0.440273	0.197058	0.567598	0.549479
0.313164	0.285163	0.317498	0.16133	0.24056	0.286575	0.234508	0.197419	0.400983	0.538774	0.519562	0.592201
0.322874	0.394235	0.341335	0.236864	0.130054	0.249132	0.186233	0.25346	0.21114	0.696644	0.327652	0.45078
0.18191	0.238008	0.331422	0.247154	0.181287	0.226994	0.726826	0.342083	0.229591	0.551639	0.324689	0.231928
0.299214	0.203213	0.627721	0.453899	0.394186	0.213804	0.526424	0.339502	0.238164	0.516008	0.343046	0.271604
0.246772	0.265845	0.200887	0.295373	0.218109	0.290679	0.425084	0.260212	0.298393	0.398398	0.483557	0.353874
0.2251	0.171686	0.299756	0.232443	0.253313	0.266941	0.348542	0.191446	0.486623	0.526943	0.471443	0.39118
0.258062	0.230779	0.170288	0.290132	0.451692	0.322043	0.299493	0.181079	0.367624	0.509148	0.557018	0.467767
0.224747	0.317984	0.317094	0.192873	0.276046	0.327193	0.311667	0.258815	0.220399	0.446533	0.341361	0.386229
0.33415	0.192534	0.180271	0.22178	0.210081	0.339189	0.310122	0.254725	0.39064	0.298726	0.603363	0.52101
0.282606	0.285341	0.317399	0.219739	0.325627	0.242299	0.234362	0.378984	0.185484	0.502327	0.506875	0.450104
0.319442	0.279301	0.363615	0.265646	0.330243	0.253729	0.705695	0.199358	0.345305	0.27069	0.656611	0.395976
0.360321	0.238485	0.290771	0.214208	0.496697	0.291991	0.292157	0.456176	0.195977	0.390693	0.273319	0.49819
0.185817	0.226743	0.385205	0.339128	0.405586	0.204095	0.199092	0.357947	0.232886	0.394056	0.321567	0.558903
0.225069	0.322858	0.257724	0.413819	0.243517	0.251976	0.290774	0.367802	0.32414	0.912734	0.392319	0.399243
0.24636	0.176472	0.285886	0.211675	0.431372	0.293625	0.269599	0.178013	0.250684	0.402871	0.554123	0.310722
0.180743	0.287445	0.276191	0.228134	0.243929	0.271265	0.158264	0.287327	0.348817	0.402748	0.449684	0.389415
0.202163	0.222935	0.178989	0.298434	0.238152	0.203319	0.272788	0.296538	0.245963	0.488377	0.755948	0.605051
0.368984	0.265979	0.228782	0.377012	0.283604	0.256241	0.381566	0.280717	0.272233	0.328874	0.67142	0.462678
0.282674	0.236544	0.400943	0.277024	0.474332	0.264229	0.25452	0.290663	0.265405	0.24481	0.566577	0.472102
0.506895	0.277898	0.234885	0.449677	0.261707	0.258572	0.394476	0.330017	0.266126	0.371002	0.628679	0.333617
0.280174	0.290906	0.195701	0.463139	0.271418	0.386903	0.341618	0.398857	0.198762	0.534556	0.599438	0.363345
0.298377	0.225096	0.231373	0.194616	0.249557	0.149382	0.316849	0.248991	0.256821	0.274655	0.760294	0.40728
0.171638	0.369084	0.235916	0.215277	0.219221	0.158673	0.588308	0.345998	0.315971	0.605079	0.459511	0.344834
0.42322	0.206826	0.32583	0.407527	0.324511	0.363823	0.152181	0.163791	0.291476	0.448499	0.588541	0.327551
0.256676	0.212409	0.305237	0.252374	0.335456	0.221495	0.477492	0.268027	0.199529	0.338869	0.340657	0.316083
0.341328	0.273649	0.180269	0.206629	0.406617	0.222941	0.174735	0.368556	0.254405	0.420694	0.510567	0.312727
0.328206	0.304847	0.204461	0.204573	0.322356	0.221968	0.279631	0.180438	0.411884	0.515243	0.541454	0.294243
0.181719	0.219274	0.248669	0.378323	0.282911	0.181044	0.336664	0.208255	0.202353	0.509699	0.358074	0.51604
0.27392	0.187788	0.223523	0.452228	0.261731	0.232774	0.304555	0.192926	0.195719	0.287046	0.453418	0.57762
0.304521	0.420236	0.345624	0.268628	0.420338	0.212254	0.3481	0.478464	0.273356	0.508353	0.823546	0.385228
0.219662	0.165315	0.227792	0.1971	0.484224	0.338989	0.250924	0.202265	0.395468	0.556652	0.646465	0.533931
0.202717	0.227006	0.201244	0.229105	0.245936	0.24972	0.262528	0.265452	0.41444	0.401797	0.517851	0.406767
0.36098	0.161101	0.31653	0.325316	0.243665	0.274696	0.38633	0.307184	0.247344	0.459915	0.442732	0.304619
0.194536	0.244609	0.220309	0.233678	0.207475	0.270499	0.268707	0.394565	0.233193	0.519541	0.483367	0.302878
0.265877	0.425144	0.200981	0.272688	0.484245	0.1585	0.34925	0.23304	0.375613	0.258731	0.311902	0.236901
0.252015	0.254058	0.214007	0.324137	0.188906	0.29499	0.266298	0.165035	0.285014	0.233144	0.438141	0.532218
0.231074	0.254119	0.206879	0.45981	0.328243	0.237465	0.437489	0.281768	0.278282	0.461203	0.616975	0.646055
0.185864	0.328428	0.318443	0.281839	0.279941	0.234392	0.212646	0.22053	0.303981	0.593186	0.305986	0.448445
0.180223	0.242555	0.20726	0.355626	0.34768	0.209937	0.424244	0.281456	0.337592	0.277099	0.315457	0.530227
0.26986	0.210321	0.256183	0.211289	0.211286	0.211684	0.172197	0.225121	0.211516	0.405866	0.451946	0.640279
0.185361	0.308209	0.336938	0.35831	0.30006	0.204985	0.23318	0.186564	0.359664	0.361757	0.447099	0.535789
0.263895	0.162675	0.235632	0.19487	0.240882	0.385356	0.260126	0.238405	0.381244	0.461859	0.383024	0.345308
0.218307	0.380921	0.267983	0.390059	0.353137	0.186274	0.31326	0.19103	0.322919	0.466063	0.526592	0.505477
0.312072	0.155073	0.381597	0.277932	0.357931	0.274106	0.391659	0.249318	0.468876	0.415692	0.476187	0.300142
0.289238	0.295382	0.129422	0.366307	0.269713	0.272849	0.194016	0.327298	0.176891	0.594469	0.395027	0.455171
0.282243	0.167595	0.277349	0.153332	0.266293	0.335724	0.251485	0.41665	0.306266	0.44132	0.568775	0.425321
0.336602	0.259461	0.281096	0.275964	0.434565	0.301149	0.238465	0.192108	0.30547	0.535037	0.332703	0.369545
0.230115	0.227498	0.25877	0.208008	0.258109	0.38519	0.504387	0.247428	0.224379	0.307097	0.408979	0.581197
0.28126	0.381953	0.276282	0.418944	0.175654	0.295622	0.256288	0.182684	0.205129	0.522661	0.440551	0.471165
0.269821	0.379078	0.256599	0.328993	0.400682	0.275846	0.424739	0.276003	0.352918	0.337059	0.448296	0.400889
0.230807	0.21977	0.174016	0.210796	0.447084	0.195252	0.2228	0.250959	0.336346	0.177131	0.446386	0.520245
0.250592	0.289325	0.217294	0.313932	0.299584	0.210713	0.270372	0.22413	0.253295	0.343122	0.361635	0.524591
0.184639	0.246523	0.235064	0.215901	0.336977	0.251804	0.270548	0.295579	0.320116	0.384265	0.944943	0.629296
0.318188	0.227561	0.277955	0.263613	0.277993	0.24822	0.299043	0.472445	0.342363	0.395641	0.872236	0.622127
0.1585	0.297119	0.319816	0.236172	0.207747	0.266781	0.313052	0.206058	0.281329	0.473168	0.720226	0.697283
0.239163	0.355712	0.181509	0.244324	0.164446	0.174638	0.219248	0.224568	0.36374	0.507436	0.451786	0.3503
0.142199	0.297681	0.267398	0.257955	0.378146	0.273472	0.327451	0.42576	0.200049	0.850476	0.382046	0.471757
0.280339	0.180689	0.187137	0.485467	0.359355	0.2586	0.345036	0.336696	0.445923	0.513518	0.636452	0.256314
0.216367	0.290678	0.236544	0.2686	0.229028	0.23003	0.286992	0.451596	0.225874	0.461049	0.745815	0.678682
0.217489	0.233087	0.241507	0.226605	0.46507	0.499637	0.480053	0.325872	0.377518	0.319614	0.920945	0.465594
0.323396	0.216464	0.22605	0.341451	0.213147	0.131052	0.295024	0.227966	0.491976	0.29525	0.682073	0.294164
0.399924	0.213144	0.393842	0.331486	0.301248	0.238639	0.316206	0.408379	0.340181	0.432904	0.391006	0.498217
0.234112	0.248181	0.52125	0.267368	0.0927019	0.183326	0.182899	0.298013	0.388458	0.309198	0.725095	0.382195
0.202364	0.341395	0.148432	0.329113	0.442931	0.254776	0.235168	0.383994	0.200975	0.425522	0.388344	0.295965
0.169832	0.307942	0.263695	0.240993	0.174456	0.27897	0.327051	0.35706	0.207663	0.314305	0.508107	0.227272
0.206924	0.592207	0.327363	0.255339	0.350347	0.168695	0.297646	0.320566	0.493953	0.386543	0.231613	0.680715
0.224698	0.147821	0.447943	0.2693	0.242283	0.310496	0.36163	0.245798	0.213213	0.429708	0.549001	0.587739
0.194416	0.219409	0.21804	0.380488	0.213573	0.194	0.254678	0.319885	0.198283	0.317102	0.94447	0.701119
0.275138	0.186303	0.21239	0.275706	0.18835	0.272939	0.362203	0.26987	0.245571	0.360537	0.546625	0.265561
0.26536	0.201175	0.168813	0.195296	0.188896	0.289322	0.190148	0.340373	0.283726	0.373509	0.451231	0.689226
0.432311	0.14105	0.135463	0.484363	0.398992	0.26088	0.446685	0.525321	0.326621	0.487787	0.332894	0.383198
0.273694	0.219234	0.197821	0.254474	0.245012	0.364972	0.50122	0.208309	0.272057	0.460486	0.508135	0.473815
0.228503	0.356124	0.316987	0.356303	0.288511	0.183939	0.310393	0.266111	0.189391	0.412494	0.271226	0.587374
0.325631	0.26514	0.186145	0.254129	0.235293	0.221842	0.225331	0.325092	0.242789	0.429315	0.634203	0.537182
0.37919	0.306777	0.182291	0.226125	0.264416	0.406413	0.4475	0.328806	0.309825	0.667828	0.322149	0.515286
0.266143	0.218455	0.271359	0.251374	0.341817	0.329868	0.315379	0.363289	0.19202	0.659436	0.55708	0.527915
0.315015	0.174359	0.332302	0.296243	0.504821	0.242081	0.207296	0.281787	0.264249	0.597573	0.607682	0.286722
0.247863	0.343621	0.197106	0.314655	0.582955	0.290269	0.259492	0.240774	0.188457	0.525233	0.493465	0.518255
0.273112	0.126995	0.13885	0.26358	0.283492	0.296754	0.600974	0.221864	0.292082	0.49556	0.591265	0.470284
0.334726	0.221867	0.322749	0.213849	0.488387	0.276667	0.221925	0.267605	0.625187	0.40508	0.527658	0.389258
0.218172	0.38091	0.374822	0.226609	0.154446	0.287116	0.312385	0.10441	0.468988	0.556985	0.520329	0.332766
0.443326	0.281439	0.173357	0.268356	0.318269	0.276223	0.344774	0.442398	0.312487	0.421216	0.703065	0.409052
0.248731	0.230082	0.326392	0.304223	0.413623	0.300471	0.282772	0.332508	0.330568	0.441146	0.541297	0.398477
0.333472	0.219357	0.186927	0.349427	0.371213	0.345285	0.190033	0.232061	0.272222	0.340549	0.436422	0.745881
0.243755	0.280275	0.227034	0.340052	0.245825	0.273273	0.195876	0.311334	0.0552729	0.441853	0.448504	0.226618
0.319833	0.331721	0.158105	0.299063	0.179993	0.272167	0.405674	0.320315	0.349213	0.409892	0.576017	0.318986
0.322131	0.267451	0.157097	0.270712	0.252908	0.210105	0.300961	0.231085	0.237593	0.39101	0.685531	0.632151
0.30243	0.27646	0.341501	0.275386	0.348656	0.20271	0.265415	0.325395	0.324407	0.644867	0.31182	0.429074
0.25374	0.185416	0.289061	0.286595	0.26341	0.29553	0.56582	0.400491	0.524525	0.377041	0.40438	0.519135
0.271113	0.237887	0.327887	0.494215	0.333791	0.149747	0.163681	0.410339	0.179755	0.4497	0.517394	0.482793
0.294096	0.215617	0.25334	0.272291	0.264341	0.26655	0.313467	0.230724	0.368639	0.472406	0.391363	0.562306
0.266076	0.170914	0.326251	0.212412	0.26307	0.28541	0.338037	0.227997	0.408257	0.350906	0.622134	0.559229
0.216868	0.296851	0.249582	0.45265	0.3674	0.215412	0.232898	0.354166	0.465971	0.526731	0.356274	0.345072
0.220806	0.278228	0.388959	0.266457	0.258899	0.320682	0.33543	0.323039	0.274158	0.666628	0.66056	0.398661
0.34593	0.261877	0.195326	0.42506	0.245537	0.25941	0.247367	0.182311	0.53356	0.466559	0.335948	0.539205
0.251344	0.239123	0.320702	0.408756	0.360485	0.247309	0.373842	0.237743	0.484615	0.254208	0.456113	0.338525
0.301821	0.278545	0.181025	0.336948	0.297704	0.267064	0.479979	0.389627	0.33265	0.251346	0.563329	0.285499
0.222747	0.317086	0.271929	0.291826	0.383447	0.137761	0.264612	0.231904	0.190354	0.568126	0.680593	0.323775
0.264282	0.288566	0.231099	0.227906	0.274593	0.444917	0.277903	0.205888	0.313945	0.571124	0.487305	0.603361
0.263915	0.281632	0.28875	0.284695	0.300464	0.290584	0.370411	0.2037	0.525491	0.473534	0.364948	0.400787
0.142983	0.287574	0.170942	0.281952	0.233204	0.13653	0.40129	0.150529	0.19773	0.706534	0.437094	0.297426
0.285452	0.153038	0.295499	0.311061	0.265773	0.37777	0.361361	0.257071	0.323691	0.380273	0.53831	0.462925
0.294527	0.263054	0.247794	0.241826	0.440975	0.254554	0.471732	0.23928	0.217658	0.595672	0.649109	0.595461
0.335352	0.347414	0.280828	0.291213	0.260695	0.231378	0.430657	0.232611	0.338488	0.498392	0.453348	0.442401
0.214137	0.263992	0.301477	0.707179	0.303535	0.253034	0.415089	0.301203	0.248318	0.594626	0.472909	0.483782
0.423678	0.290485	0.219368	0.215239	0.233472	0.142947	0.531713	0.238872	0.30455	0.574926	0.521832	0.470534
0.306663	0.256489	0.339432	0.228997	0.3789	0.460864	0.318411	0.276767	0.297892	0.61062	0.498887	0.283342
0.127201	0.353983	0.310259	0.242821	0.23742	0.232986	0.226189	0.27175	0.216729	0.747568	0.570436	0.427183
0.284905	0.193561	0.299966	0.490387	0.321467	0.263551	0.30278	0.36672	0.260359	0.441867	0.689743	0.455229
0.367328	0.175053	0.180233	0.308072	0.187818	0.187257	0.301606	0.184513	0.224987	0.753982	0.379907	0.356557
0.271404	0.255842	0.306132	0.516738	0.223614	0.297443	0.234972	0.197596	0.262893	0.455319	0.816227	0.347967
0.253436	0.209383	0.1886	0.463562	0.405995	0.278938	0.27346	0.332013	0.163039	0.705404	0.777363	0.49276
0.256965	0.351883	0.244445	0.31173	0.278402	0.363073	0.273555	0.209221	0.299464	0.372935	0.587596	0.421866
0.323264	0.261141	0.246881	0.248181	0.248168	0.289262	0.3317	0.319113	0.332561	0.775801	0.529706	0.441913
0.426244	0.384175	0.276661	0.24393	0.30585	0.15187	0.207965	0.227835	0.303057	0.38833	0.381414	0.348355
0.262031	0.216368	0.267992	0.332777	0.207936	0.286261	0.30909	0.260952	0.287851	0.305507	0.369896	0.414776
0.30358	0.292881	0.255856	0.490938	0.309924	0.303338	0.172629	0.241675	0.30314	0.361479	0.401025	0.622331
0.37528	0.230897	0.162835	0.499087	0.226868	0.211392	0.330476	0.252279	0.303113	0.696064	0.91245	0.383613
0.309146	0.230739	0.191339	0.276568	0.195827	0.314417	0.242448	0.27567	0.24096	0.409477	0.293123	0.337949
0.311809	0.254438	0.31758	0.374661	0.61621	0.297131	0.383156	0.281474	0.237182	0.072625	0.522357	0.442792
0.294011	0.288377	0.228124	0.227751	0.27433	0.26668	0.473748	0.25105	0.310035	0.642324	0.5255	0.603568
0.216945	0.27694	0.333273	0.294964	0.320182	0.184154	0.299393	0.330987	0.364645	0.409409	0.495978	0.34012
0.244159	0.278615	0.190511	0.227305	0.207692	0.30984	0.46617	0.268303	0.214752	0.743445	0.324048	0.369834
0.338987	0.188356	0.184975	0.379292	0.369214	0.220186	0.248284	0.358654	0.409234	0.477101	0.433888	0.620384
0.289364	0.293287	0.157748	0.248849	0.186801	0.352874	0.23309	0.327291	0.557875	0.427567	0.607842	0.501251
0.193168	0.320197	0.271677	0.40022	0.268283	0.281227	0.272652	0.204124	0.273195	0.259314	0.355924	0.537383
0.203149	0.204294	0.222783	0.42552	0.313053	0.221716	0.282132	0.142169	0.446198	0.750735	0.324086	0.462566
0.313906	0.178936	0.30916	0.288432	0.268509	0.237803	0.169858	0.29924	0.244602	0.345417	0.456544	0.326236
0.319783	0.176048	0.392115	0.395132	0.462021	0.314466	0.273561	0.424915	0.269401	0.461932	0.302287	0.316029
0.25737	0.166086	0.238734	0.322202	0.5705	0.205389	0.368	0.214821	0.311994	0.475515	0.611158	0.594253
0.374531	0.243306	0.198765	0.209462	0.460498	0.233985	0.445947	0.22425	0.265964	0.515795	0.547714	0.470774
0.210826	0.259088	0.22326	0.236228	0.297801	0.204182	0.27454	0.371781	0.330289	0.408038	0.575376	0.558728
0.330197	0.230552	0.303058	0.171566	0.184564	0.156661	0.237234	0.20131	0.354259	0.417405	0.716352	0.261603
0.423335	0.175315	0.219799	0.337044	0.173836	0.190707	0.37133	0.409214	0.334524	0.624404	0.493422	0.275835
0.233647	0.45929	0.303442	0.260027	0.251398	0.202079	0.166336	0.204822	0.283104	0.755479	0.617019	0.319931
0.20098	0.298811	0.358595	0.181774	0.395399	0.339585	0.320077	0.312107	0.306452	0.525235	0.417597	0.56068
0.266033	0.231029	0.165133	0.412438	0.378028	0.254825	0.381204	0.245903	0.329396	0.418763	0.505119	0.580959
0.215313	0.150861	0.182505	0.260796	0.197869	0.271533	0.354925	0.269942	0.224831	0.442864	0.922325	0.534312
0.244985	0.352951	0.567949	0.514245	0.279388	0.263557	0.440425	0.392321	0.55661	0.58922	0.554223	0.408481
0.332037	0.209145	0.2136	0.231533	0.202795	0.170269	0.185436	0.347342	0.274819	0.400298	0.436884	0.265908
0.180876	0.369637	0.202971	0.277719	0.345775	0.23773	0.21974	0.184042	0.344171	0.34834	0.561601	0.498307
0.323619	0.260989	0.445322	0.290489	0.211996	0.24211	0.314732	0.347965	0.24269	0.339506	0.382874	0.315637
0.286344	0.215691	0.540243	0.380772	0.336891	0.368633	0.259767	0.292716	0.317194	0.482333	0.42178	0.448663
0.255654	0.28856	0.384104	0.374206	0.237578	0.267037	0.298944	0.269785	0.315151	0.337796	0.519602	0.594178
0.266813	0.199899	0.234962	0.242146	0.238157	0.223679	0.182319	0.38245	0.26399	0.4527	0.441938	0.334546
0.221465	0.185152	0.228071	0.302326	0.203529	0.221017	0.507435	0.357933	0.290791	0.494697	0.402289	0.472465
0.434781	0.222764	0.401869	0.334241	0.371927	0.19039	0.208202	0.306886	0.508968	0.670869	0.517411	0.375278
0.258813	0.150765	0.193212	0.22305	0.272608	0.308327	0.242014	0.377924	0.326811	0.620028	0.578938	0.399211
0.247642	0.306187	0.235288	0.222609	0.261618	0.537714	0.284539	0.326336	0.316407	0.346982	0.325193	0.467517
0.248297	0.215404	0.16093	0.403664	0.209712	0.410892	0.204179	0.197563	0.147692	0.389125	0.560247	0.550812
0.400701	0.224237	0.310642	0.306566	0.208088	0.200041	0.358269	0.244624	0.315604	0.34981	0.577982	0.56766
0.202788	0.234515	0.202723	0.368907	0.238158	0.273877	0.211378	0.242207	0.239804	0.508404	0.41963	0.422234
0.219403	0.374975	0.307373	0.536466	0.204005	0.383958	0.371365	0.324863	0.192554	0.251468	0.516183	0.430019
0.343682	0.254903	0.265789	0.250859	0.202393	0.222993	0.270452	0.134192	0.343539	0.345565	0.580585	0.560303
0.164496	0.275204	0.278949	0.212711	0.369819	0.281719	0.230614	0.235825	0.182104	0.548604	0.906698	0.582484
0.345211	0.28949	0.394527	0.485925	0.285249	0.222595	0.226157	0.25952	0.282307	0.672216	0.680346	0.640645
0.332076	0.423252	0.191718	0.253139	0.248938	0.186112	0.340862	0.294755	0.331695	0.42692	0.367542	0.458741
0.257038	0.211954	0.334353	0.327975	0.295945	0.219563	0.261374	0.258575	0.214655	0.653272	0.397125	0.345996
0.268156	0.290016	0.256381	0.364299	0.247711	0.192495	0.381438	0.194963	0.163004	0.475381	0.571387	0.41581
0.285185	0.358812	0.190759	0.242169	0.25793	0.298471	0.423673	0.270792	0.177141	0.712425	0.386964	0.627761
0.20772	0.186647	0.235875	0.339042	0.289666	0.30158	0.15292	0.158695	0.287088	0.371641	0.63626	0.295094
0.168004	0.236047	0.198804	0.217456	0.332317	0.426412	0.217109	0.224313	0.262949	0.668078	0.604412	0.251137
0.342529	0.177689	0.297735	0.330926	0.272412	0.17664	0.354818	0.228766	0.201384	0.530511	0.382958	0.635542
0.332604	0.227397	0.190831	0.179246	0.314082	0.290676	0.286555	0.334627	0.210698	0.632391	0.555501	0.541664
0.383398	0.174446	0.235156	0.294442	0.17302	0.27599	0.486808	0.214653	0.226091	0.760625	0.845968	0.446721
0.340416	0.197304	0.250869	0.242839	0.479149	0.32844	0.314051	0.239234	0.355709	0.332114	0.419139	0.41053
0.19831	0.210221	0.378667	0.368757	0.251042	0.245754	0.185791	0.229406	0.223819	0.263365	0.379423	0.264085
0.339257	0.264847	0.207593	0.17942	0.249553	0.420013	0.202078	0.232279	0.185274	0.45069	0.40694	0.524332
0.350094	0.20951	0.284699	0.173766	0.336078	0.127698	0.298987	0.276782	0.3049	0.37131	0.717735	0.409007
0.190656	0.296385	0.191333	0.288006	0.22521	0.233841	0.179783	0.22501	0.295764	0.51156	0.450073	0.457043
0.256718	0.249891	0.249294	0.263778	0.460685	0.232331	0.272143	0.223058	0.480732	0.627912	0.298116	0.388431
0.376215	0.344777	0.181175	0.487752	0.265893	0.265938	0.272242	0.246688	0.254359	0.366015	0.374126	0.56235
0.339625	0.34989	0.239142	0.233062	0.342442	0.209787	0.367216	0.131898	0.210715	0.436565	0.449871	0.414501
0.209787	0.461405	0.270643	0.239542	0.556255	0.245069	0.258573	0.274219	0.246667	0.350309	0.207158	0.309895
0.194635	0.226172	0.246319	0.349013	0.217188	0.225709	0.209674	0.354126	0.327996	0.529438	0.402672	0.315864
0.305897	0.380215	0.344618	0.190505	0.211869	0.170522	0.543556	0.195078	0.299167	0.54086	0.519037	0.304115
0.230171	0.357303	0.19525	0.35456	0.319241	0.341479	0.190967	0.212133	0.244978	0.619181	0.369967	0.450894
0.343959	0.348441	0.355676	0.386719	0.266812	0.160385	0.319669	0.307325	0.255128	0.289292	0.623209	0.367709
0.24208	0.140509	0.312226	0.402381	0.308602	0.318138	0.290803	0.275226	0.321819	0.496836	0.383964	0.761911
0.380097	0.26323	0.191689	0.252217	0.164878	0.224012	0.33457	0.257738	0.198049	0.413046	0.557915	0.478289
0.285535	0.266404	0.261149	0.28277	0.160809	0.383439	0.319231	0.1683	0.271158	0.39161	0.622407	0.352275
0.205006	0.296203	0.242543	0.264759	0.186215	0.224019	0.227737	0.316532	0.289243	0.476207	0.552201	0.381418
0.453093	0.310192	0.252743	0.504739	0.20359	0.304429	0.302543	0.194688	0.227055	0.521968	0.404055	0.444212
0.261625	0.241973	0.269398	0.286416	0.425507	0.198672	0.230064	0.308111	0.244463	0.623533	0.252111	0.529345
0.293217	0.301224	0.20627	0.506272	0.2104	0.170068	0.172251	0.297882	0.261085	0.381808	0.43414	0.839811
0.0660727	0.23223	0.270151	0.351605	0.259107	0.152648	0.276651	0.263962	0.439605	0.246433	0.58437	0.400033
0.247414	0.277484	0.366113	0.367148	0.367911	0.258579	0.273314	0.225959	0.211057	0.233106	0.398922	0.496952
0.23673	0.378348	0.263062	0.292788	0.300054	0.31739	0.274661	0.248084	0.242255	0.314714	0.336844	0.468395
0.178611	0.203479	0.233925	0.538327	0.220625	0.176723	0.283121	0.282064	0.231418	0.540589	0.331818	0.377508
0.334705	0.209093	0.25069	0.334851	0.278062	0.289693	0.264817	0.617757	0.330716	0.360918	0.456263	0.533973
0.177178	0.405139	0.189878	0.362267	0.29207	0.30019	0.226763	0.186692	0.240327	0.374585	0.267942	0.742615
0.23545	0.216052	0.205914	0.298715	0.262222	0.283032	0.219467	0.279082	0.240505	0.47024	0.581472	0.332702
0.474333	0.276692	0.246016	0.484501	0.50393	0.263341	0.136001	0.285931	0.322524	0.631613	0.401051	0.461357
0.444286	0.275767	0.338419	0.283634	0.252068	0.301533	0.412278	0.246216	0.247362	0.275497	0.339474	0.515267
0.236079	0.284414	0.231512	0.303872	0.333934	0.204798	0.162819	0.273091	0.483544	0.283429	0.527034	0.45982
0.199908	0.217184	0.214827	0.313958	0.167157	0.328558	0.383858	0.199543	0.29289	0.849614	0.644383	0.373488
0.260999	0.3216	0.151323	0.421032	0.421016	0.212239	0.276323	0.324083	0.318145	0.452044	0.500462	0.275134
0.196481	0.191737	0.18379	0.300115	0.31494	0.227293	0.245892	0.269441	0.411899	0.375386	0.402222	0.602881
0.327719	0.221008	0.413905	0.631148	0.259902	0.244321	0.259381	0.310824	0.332063	0.59214	0.286432	0.513472
0.24023	0.253383	0.416796	0.337585	0.314745	0.406564	0.233763	0.243479	0.20917	0.614478	0.358305	0.553517
0.162833	0.262265	0.402747	0.4057	0.228542	0.200789	0.242266	0.274334	0.287119	0.617225	0.323297	0.44558
0.277228	0.270873	0.279755	0.296578	0.319223	0.209702	0.188598	0.315054	0.302791	0.514666	0.476463	0.525309
0.286491	0.20693	0.20266	0.521334	0.220265	0.267559	0.38744	0.33823	0.240564	0.545755	0.597897	0.498228
0.362846	0.181506	0.259006	0.306404	0.264705	0.253435	0.246522	0.146485	0.345112	0.347966	0.337073	0.53958
0.260668	0.189595	0.310184	0.54221	0.236117	0.26373	0.66827	0.247119	0.661092	0.398173	0.330498	0.397635
0.384775	0.223894	0.233207	0.242978	0.231326	0.195217	0.236518	0.273156	0.359493	0.757496	0.410668	0.480782
0.24466	0.254106	0.166234	0.245253	0.226268	0.245866	0.271645	0.278446	0.255688	0.311549	0.515955	0.376421
0.224411	0.288201	0.133696	0.237093	0.29799	0.206483	0.246437	0.304075	0.320363	0.528471	0.51457	0.557003
0.307626	0.177643	0.258364	0.207196	0.276941	0.384775	0.156362	0.312813	0.225088	0.737254	0.305711	0.380454
0.187766	0.191573	0.207497	0.297809	0.427403	0.35303	0.190202	0.283814	0.376871	0.460624	0.495534	0.55614
0.237659	0.473165	0.169046	0.269631	0.233917	0.234786	0.266294	0.146872	0.137236	0.511543	0.432178	0.434548
0.281779	0.20957	0.334864	0.534293	0.303893	0.228921	0.341927	0.54338	0.324419	0.330217	0.259253	0.372308
0.211717	0.270741	0.207428	0.151367	0.236327	0.31454	0.205149	0.227593	0.268171	0.329998	0.352054	0.30709
0.322035	0.258463	0.205664	0.282298	0.286706	0.291138	0.172079	0.230554	0.253451	0.623527	0.320769	0.39296
0.24987	0.165953	0.27967	0.18998	0.486359	0.240586	0.666682	0.327428	0.219475	0.508484	0.39797	0.491645
0.28096	0.170059	0.159935	0.254272	0.246404	0.25675	0.322425	0.32457	0.372224	0.336867	0.320524	0.366916
0.180027	0.373058	0.17045	0.31554	0.225881	0.278637	0.322864	0.361289	0.170843	0.677077	0.6069	0.563297
0.246965	0.223812	0.23007	0.158062	0.247554	0.386545	0.278488	0.242235	0.433562	0.401611	0.529258	0.501845
0.279412	0.245148	0.200373	0.275007	0.309475	0.295346	0.283951	0.393687	0.335922	0.290166	0.391295	0.409592
0.344822	0.418988	0.154444	0.250652	0.261963	0.300409	0.40858	0.225909	0.23647	0.367952	0.789898	0.473144
0.281691	0.239441	0.301948	0.242881	0.377087	0.26241	0.327975	0.213852	0.277378	0.474767	0.465543	0.549298
0.259892	0.195302	0.342636	0.262959	0.301446	0.319384	0.254966	0.475868	0.229272	0.532705	0.377956	0.485766
0.197463	0.229194	0.238686	0.214175	0.244557	0.268347	0.246662	0.595394	0.180193	0.54486	0.644716	0.389347
0.422799	0.331777	0.416649	0.211132	0.261534	0.281706	0.214197	0.202705	0.183064	0.435732	0.334966	0.673678
0.229842	0.38384	0.203881	0.203037	0.264255	0.253666	0.272897	0.234275	0.216772	0.317642	0.469359	0.431349
0.278334	0.299384	0.267035	0.397671	0.264303	0.271258	0.269129	0.246763	0.254863	0.333919	0.547953	0.984004
0.244067	0.299971	0.189115	0.316964	0.204174	0.224544	0.290804	0.426944	0.287292	0.547292	0.322789	0.37545
0.277463	0.337907	0.239729	0.230451	0.167862	0.191087	0.252128	0.219215	0.322781	0.410256	0.446912	0.338358
0.183292	0.218452	0.199173	0.228646	0.26288	0.240177	0.331711	0.246865	0.24733	0.68957	0.669644	0.543842
0.344374	0.309569	0.143497	0.264399	0.209916	0.202507	0.424141	0.295598	0.310244	0.458252	0.301003	0.547867
0.19861	0.207949	0.32241	0.316698	0.249831	0.181206	0.246003	0.596939	0.306842	0.522851	0.375139	0.263864
0.301406	0.348695	0.301159	0.327707	0.241089	0.331013	0.319684	0.327493	0.311048	0.362454	0.544513	0.463659
0.309785	0.298651	0.231816	0.226055	0.233827	0.227535	0.269139	0.161643	0.287698	0.701492	0.476698	0.422693
0.273214	0.217354	0.274794	0.383614	0.398352	0.325741	0.209178	0.260339	0.381016	0.707137	0.493497	0.371307
0.156416	0.275722	0.145442	0.305361	0.282918	0.321254	0.311694	0.431024	0.457199	0.616591	0.453979	0.321742
0.390281	0.197823	0.324568	0.264502	0.317754	0.280859	0.283007	0.288997	0.232524	0.42811	0.538083	0.286427
0.184822	0.331193	0.290377	0.282321	0.328744	0.207712	0.224529	0.253556	0.455604	0.466849	0.408916	0.423787
0.248194	0.281381	0.379798	0.295137	0.163306	0.241572	0.182616	0.206862	0.235965	0.388182	0.393747	0.377945
0.325439	0.447869	0.394264	0.308746	0.719604	0.252324	0.170212	0.18902	0.56004	0.441028	0.569063	0.628549
0.241083	0.31237	0.285531	0.413301	0.151898	0.234993	0.173387	0.353699	0.323203	0.487861	0.391093	0.624851
0.251153	0.277284	0.169438	0.446838	0.45425	0.219643	0.562428	0.264176	0.178262	0.328379	0.31292	0.420651
0.44331	0.338797	0.194853	0.267694	0.399	0.342824	0.184234	0.155238	0.216836	0.240569	0.492186	0.533612
0.350771	0.266765	0.287623	0.3791	0.247446	0.23002	0.528945	0.204181	0.1732	0.265938	0.542905	0.526939
0.171383	0.195355	0.182492	0.280551	0.233099	0.350904	0.596712	0.182261	0.235986	0.396494	0.671479	0.493742
0.37388	0.345596	0.215223	0.344612	0.229029	0.381622	0.249609	0.290745	0.183551	0.297562	0.789401	0.446113
0.29359	0.288518	0.320274	0.22091	0.285113	0.170858	0.257751	0.281272	0.214342	0.648271	0.704536	0.4856
0.473138	0.238058	0.186663	0.291497	0.251453	0.234154	0.386989	0.277827	0.253883	0.330739	0.784785	0.713722
0.231923	0.218692	0.446118	0.231765	0.290357	0.181575	0.269362	0.337749	0.202638	0.529438	0.594257	0.553037
0.363522	0.298585	0.213933	0.364951	0.286876	0.292115	0.291883	0.339771	0.255474	0.251702	0.443292	0.749816
0.249245	0.287498	0.276113	0.252217	0.239274	0.259808	0.489799	0.208528	0.264427	0.488316	0.457988	0.30549
0.437217	0.184125	0.243623	0.377844	0.220162	0.220108	0.379694	0.139452	0.266525	0.499788	0.338936	0.550047
0.251053	0.216046	0.258916	0.253293	0.330577	0.233518	0.326955	0.170609	0.211795	0.490488	0.762888	0.396874
0.213586	0.22096	0.240901	0.149628	0.256517	0.283893	0.246927	0.287587	0.266811	0.50678	0.845617	0.358376
0.222404	0.272201	0.379667	0.262587	0.269248	0.209734	0.255966	0.264797	0.222628	0.302934	0.739593	0.508395
0.177864	0.265691	0.290002	0.28769	0.326582	0.298649	0.22983	0.140963	0.265164	0.247165	0.45278	0.536082
0.30145	0.214923	0.22338	0.247526	0.381132	0.199186	0.467736	0.395054	0.240866	0.726798	0.240913	0.52572
0.493511	0.243295	0.250868	0.307027	0.317258	0.240539	0.282419	0.215466	0.309906	0.393088	0.34752	0.374577
0.386095	0.153366	0.271629	0.273703	0.379121	0.327136	0.309864	0.32291	0.218282	0.419065	0.484957	0.718864
0.260455	0.161901	0.20612	0.367663	0.219691	0.198008	0.217097	0.225241	0.245052	0.335965	0.293658	0.71383
0.246971	0.24925	0.159647	0.332716	0.217232	0.253137	0.225963	0.343788	0.282004	0.308002	0.412915	0.336907
0.271196	0.204067	0.233776	0.288811	0.291851	0.173151	0.46483	0.358914	0.264868	0.509986	0.52961	0.532739
0.246191	0.256212	0.191724	0.277156	0.272616	0.297449	0.384437	0.302032	0.305663	0.43768	0.481537	0.374603
0.291216	0.311702	0.209175	0.241276	0.154811	0.352109	0.228226	0.15934	0.276653	0.418218	0.398473	0.461664
0.22363	0.250369	0.314866	0.331001	0.201505	0.194533	0.186833	0.263583	0.401363	0.289677	0.270215	0.704675
0.279531	0.25962	0.123095	0.291009	0.278797	0.145179	0.243874	0.349553	0.268338	0.292277	0.469159	0.329437
0.224807	0.283101	0.297496	0.293709	0.168544	0.209801	0.366873	0.239819	0.248438	0.369106	0.339191	0.487613
0.177939	0.207379	0.235557	0.251378	0.344618	0.240202	0.225459	0.169699	0.305737	0.459246	0.53437	0.393125
0.20848	0.319147	0.254304	0.359196	0.269016	0.233809	0.497581	0.197373	0.297542	0.423984	0.601024	0.666684
0.196845	0.242606	0.182339	0.213645	0.164877	0.322172	0.41005	0.243166	0.651952	0.698455	0.636461	0.494707
0.137783	0.290589	0.326944	0.276837	0.611684	0.250681	0.237641	0.238208	0.208572	0.233907	0.506319	0.501973
0.167947	0.32832	0.190893	0.173688	0.237034	0.531296	0.288694	0.178653	0.353554	0.317288	0.506287	0.680225
0.360991	0.353641	0.259209	0.249922	0.328114	0.415521	0.180873	0.440289	0.313357	0.369159	0.522107	0.472863
0.252726	0.2489	0.232343	0.157905	0.183822	0.30765	0.205217	0.389772	0.327691	0.292307	0.467172	0.448603
0.20628	0.27681	0.191709	0.487732	0.225385	0.558316	0.453427	0.46785	0.523682	0.418729	0.39223	0.683685
0.205604	0.17045	0.415732	0.213216	0.291827	0.27329	0.382208	0.205934	0.282625	0.809226	0.330973	0.443568
0.401695	0.192731	0.193749	0.241217	0.260427	0.270818	0.280807	0.384571	0.178303	0.580262	0.535895	0.698831
0.253972	0.245475	0.240466	0.372536	0.268212	0.213257	0.270104	0.337127	0.269548	0.468386	0.42352	0.528808
0.378104	0.277239	0.354894	0.364527	0.292964	0.300388	0.156627	0.198642	0.566562	0.339783	0.437133	0.604198
0.222404	0.248714	0.274851	0.294985	0.453767	0.343661	0.260709	0.166135	0.462382	0.545686	0.558284	0.370566
0.198433	0.192606	0.276643	0.150902	0.345672	0.269285	0.172591	0.30675	0.301911	0.231073	0.696788	0.416719
0.334434	0.250312	0.31338	0.205744	0.284259	0.430578	0.260886	0.185598	0.305064	0.298961	0.322876	0.550797
0.204095	0.329496	0.211908	0.232651	0.396937	0.263223	0.49771	0.304272	0.501281	0.414472	0.408758	0.433761
0.211959	0.297199	0.38706	0.203572	0.234746	0.311062	0.309023	0.305426	0.18089	0.246122	0.258333	0.477179
0.278563	0.313595	0.286865	0.360535	0.171625	0.318947	0.20717	0.244841	0.264883	0.249054	0.414319	0.458772
0.253499	0.402194	0.236728	0.263031	0.318139	0.319655	0.185053	0.239214	0.260436	0.329104	0.248082	0.395156
0.256149	0.25802	0.191855	0.270745	0.233063	0.222642	0.28848	0.185252	0.377755	0.543415	0.52427	0.491721
0.333365	0.208422	0.27035	0.285083	0.280144	0.239261	0.397393	0.521076	0.369573	0.710807	0.381716	0.474756
0.204394	0.167759	0.184119	0.21602	0.355349	0.263552	0.288407	0.281775	0.192291	0.256317	0.403262	0.440427
0.234581	0.261014	0.249581	0.381294	0.215489	0.2496	0.407669	0.398454	0.575017	0.326229	0.467495	0.307962
0.212365	0.352957	0.278037	0.25594	0.179474	0.219936	0.27948	0.197538	0.278508	0.307471	0.49933	0.527762
0.436094	0.307737	0.320229	0.334474	0.275788	0.378073	0.317851	0.244607	0.235892	0.640354	0.599526	0.80121
0.23556	0.234919	0.322515	0.312296	0.216098	0.289627	0.19025	0.235997	0.342825	0.293491	0.582848	0.422997
0.199557	0.276619	0.198549	0.208148	0.2957	0.242337	0.261505	0.219047	0.255864	0.34429	0.390518	0.395484
0.177931	0.190452	0.224232	0.219598	0.266675	0.158739	0.290059	0.121013	0.272757	0.476307	0.400886	0.45704
0.251903	0.175382	0.256977	0.278865	0.240595	0.600912	0.182978	0.322738	0.293066	0.418674	0.308349	0.763034
0.309104	0.229875	0.278525	0.242752	0.213054	0.240192	0.242375	0.391438	0.296665	0.249603	0.491357	0.385146
0.203065	0.330701	0.349065	0.304257	0.263649	0.305405	0.435029	0.176369	0.252526	0.315125	0.525613	0.561814
0.218737	0.196894	0.241229	0.310367	0.26527	0.236134	0.288887	0.291663	0.174804	0.422079	0.843093	0.518596
0.288556	0.210241	0.300339	0.388638	0.2019	0.38936	0.237934	0.284559	0.273363	0.530926	0.355789	0.348414
0.283037	0.379629	0.346369	0.285854	0.286641	0.390108	0.214216	0.26336	0.235266	0.556561	0.50092	0.384861
0.209135	0.300822	0.170654	0.218074	0.300659	0.237756	0.316865	0.165165	0.596221	0.484208	0.37832	0.287884
0.23723	0.197047	0.308038	0.268664	0.359312	0.265743	0.199774	0.303543	0.185959	0.333877	0.441396	0.361558
0.178887	0.410073	0.413746	0.209086	0.415447	0.295827	0.26655	0.221576	0.280962	0.379113	0.343998	0.24028
0.235918	0.233064	0.324017	0.371011	0.186843	0.263676	0.205714	0.182787	0.2827	0.571642	0.593098	0.344945
0.180301	0.256075	0.328916	0.23848	0.346408	0.284995	0.299557	0.244825	0.228359	0.458495	0.783283	0.23548
0.168926	0.149651	0.310761	0.298846	0.230863	0.255452	0.148622	0.195647	0.398832	0.32478	0.445697	0.635913
0.319687	0.375778	0.249597	0.163551	0.294073	0.218799	0.232753	0.307246	0.270965	0.388622	0.449248	0.481148
0.549669	0.279832	0.26238	0.213499	0.243144	0.491681	0.226486	0.337414	0.21836	0.35019	0.605232	0.321716
0.295724	0.210928	0.420241	0.317333	0.261573	0.347692	0.231937	0.175553	0.310857	0.286756	0.57933	0.442786
0.175497	0.311556	0.367096	0.26721	0.196176	0.201184	0.320073	0.301218	0.235158	0.492332	0.759742	0.471394
0.31644	0.308734	0.581359	0.312528	0.23708	0.310419	0.307054	0.311136	0.309034	0.543127	0.637682	0.421879
0.267341	0.295986	0.212989	0.309043	0.434154	0.334075	0.281889	0.372411	0.180684	0.642331	0.283421	0.408532
0.316225	0.231205	0.170856	0.277788	0.18017	0.377716	0.286946	0.323066	0.314573	0.399747	0.370932	0.633683
0.27578	0.346576	0.240262	0.273828	0.338173	0.227327	0.136048	0.473152	0.262094	0.350192	0.554582	0.606279
0.252706	0.279435	0.190082	0.497005	0.265148	0.159117	0.228206	0.147742	0.207786	0.313065	0.615411	0.225214
0.328071	0.159234	0.331607	0.165153	0.189467	0.22488	0.336884	0.172754	0.20278	0.350729	0.569115	0.437552
0.221001	0.217165	0.438196	0.23765	0.383636	0.296107	0.242749	0.234387	0.277657	0.506808	0.26632	0.342626
0.219045	0.227038	0.232595	0.301417	0.268501	0.32321	0.525672	0.188505	0.134902	0.437037	0.613025	0.388934
0.204277	0.331882	0.166004	0.174639	0.287954	0.18279	0.238015	0.363512	0.255295	0.69655	0.473394	0.554611
0.188735	0.401269	0.531608	0.247846	0.26166	0.191067	0.165092	0.2166	0.29911	0.318403	0.697316	0.285085
0.248401	0.224711	0.53142	0.323249	0.291208	0.256134	0.4494	0.282531	0.52422	0.29731	0.511932	0.541685
0.328533	0.171492	0.313087	0.265607	0.381895	0.22625	0.243531	0.257701	0.328255	0.21488	0.371479	0.403922
0.427915	0.240563	0.265112	0.291598	0.254562	0.192561	0.557328	0.167177	0.236872	0.523953	0.501577	0.22513
0.241657	0.178563	0.327583	0.241603	0.363853	0.233475	0.256242	0.291186	0.290578	0.433347	0.560315	0.24275
0.291792	0.182963	0.376656	0.17871	0.314073	0.255362	0.322578	0.222039	0.263358	0.259006	0.340001	0.334824
0.202639	0.324298	0.195296	0.224124	0.408851	0.261524	0.247355	0.484764	0.302988	0.478682	0.624226	0.459399
0.374069	0.164102	0.370003	0.240562	0.238116	0.533983	0.387595	0.189694	0.222185	0.48963	0.946045	0.581027
0.350223	0.377463	0.403748	0.401424	0.280517	0.494326	0.355581	0.488658	0.256097	0.594317	0.591668	0.745158
0.350294	0.244889	0.305414	0.315605	0.244858	0.262573	0.191531	0.153974	0.203413	0.713794	0.721303	0.712867
0.237322	0.233764	0.2171	0.271358	0.274986	0.302187	0.16829	0.316118	0.261307	0.418864	0.375927	0.294522
0.243965	0.215161	0.247875	0.271935	0.24513	0.509939	0.27371	0.314215	0.255253	0.601102	0.363735	0.331241
0.305143	0.159352	0.313669	0.319513	0.334775	0.283058	0.423568	0.336263	0.282409	0.572376	0.283647	0.53577
0.321429	0.198452	0.163426	0.339528	0.218139	0.30892	0.163937	0.214588	0.327506	0.555801	0.299014	0.632408
0.411668	0.230909	0.224922	0.24402	0.171148	0.289701	0.268192	0.261378	0.32033	0.438477	0.529028	0.315464
0.279446	0.273879	0.255257	0.187965	0.228041	0.40033	0.186596	0.22255	0.308381	0.426245	0.520904	0.499465
0.348383	0.283191	0.159554	0.333771	0.271476	0.32908	0.271886	0.298482	0.224635	0.54858	0.340005	0.315044
0.311844	0.375209	0.184263	0.167338	0.200986	0.473857	0.199632	0.349874	0.191707	0.476778	0.578879	0.609803
0.352349	0.422037	0.315517	0.358709	0.328157	0.238007	0.130884	0.466683	0.219629	0.53105	0.538083	0.323712
0.262059	0.338025	0.390149	0.320594	0.392928	0.253782	0.263486	0.352188	0.290274	0.428136	0.614258	0.573087
0.392951	0.172293	0.364519	0.356196	0.222244	0.20533	0.282286	0.405735	0.184584	0.335514	0.44096	0.861083
0.226351	0.232695	0.230244	0.237991	0.314317	0.327552	0.231307	0.203015	0.565275	0.319255	0.344973	0.655112
0.882418	0.226741	0.306807	0.256341	0.257252	0.567686	0.31313	0.275697	0.194496	0.526973	0.376881	0.519945
0.174312	0.212514	0.278012	0.265935	0.470116	0.404217	0.233061	0.252848	0.300759	0.476412	0.443796	0.749515
0.317284	0.287295	0.436192	0.215503	0.290941	0.450597	0.195751	0.416372	0.174095	0.505225	0.299011	0.653906
0.235959	0.276558	0.206326	0.283531	0.262253	0.174195	0.192249	0.312192	0.22033	0.576298	1.01466	0.490361
0.203226	0.368026	0.23658	0.223572	0.226065	0.197238	0.212258	0.260522	0.365431	0.752224	0.674799	0.177491
0.285383	0.363008	0.272889	0.35317	0.39818	0.281024	0.242872	0.40489	0.267506	0.457996	0.393888	0.758917
0.261514	0.235493	0.182732	0.231805	0.253999	0.428237	0.322803	0.298259	0.207191	0.568704	0.459615	0.677306
0.245647	0.434393	0.188626	0.1684	0.235051	0.216902	0.388886	0.178344	0.309932	0.274585	0.673372	0.772993
0.195789	0.21851	0.253366	0.212089	0.310265	0.231097	0.637589	0.344299	0.228893	0.258609	0.859183	0.528021
0.370001	0.234144	0.218286	0.399779	0.280342	0.271257	0.273666	0.334876	0.211398	0.354129	0.390588	0.344477
0.226307	0.219971	0.290872	0.146094	0.303232	0.0889396	0.45067	0.339393	0.237072	0.364964	0.624732	0.543638
0.329266	0.235077	0.294927	0.219333	0.401378	0.306764	0.271164	0.406581	0.36576	0.360712	0.4418	0.322996
0.231089	0.165777	0.356562	0.232798	0.609822	0.345769	0.276546	0.236837	0.26498	0.457477	0.392409	0.523881
0.330794	0.165719	0.207667	0.246728	0.31252	0.290529	0.186225	0.219279	0.208222	0.332543	0.638081	0.516991
0.196068	0.255183	0.220959	0.218004	0.266996	0.242613	0.24644	0.280194	0.152043	0.389707	1.03473	0.476609
0.337243	0.318461	0.263063	0.203806	0.301531	0.35307	0.446906	0.192517	0.324947	0.258397	0.532882	0.418866
0.203523	0.26746	0.172465	0.290651	0.162082	0.211018	0.242298	0.281291	0.292991	0.402489	0.420879	0.377739
0.225012	0.215409	0.288875	0.323968	0.327527	0.339529	0.343606	0.29926	0.219164	0.481845	0.492369	0.416092
0.373507	0.380738	0.335958	0.648714	0.313032	0.308822	0.146769	0.223262	0.275291	0.579904	0.421073	0.531306
0.335817	0.272498	0.191992	0.532255	0.260595	0.252886	0.307833	0.176487	0.240473	0.558471	0.367044	0.447908
0.262305	0.191591	0.304279	0.386557	0.24233	0.207979	0.315949	0.273395	0.258044	0.360359	0.824199	0.603616
0.326862	0.200895	0.295604	0.267496	0.41281	0.251024	0.160239	0.382067	0.182496	0.538359	0.530652	0.360774
0.164242	0.144436	0.204775	0.326551	0.246032	0.251587	0.207743	0.17442	0.193161	0.728976	0.696333	0.24673
0.232609	0.175814	0.229979	0.20123	0.216489	0.239911	0.239281	0.197765	0.222041	0.467521	0.431217	0.320294
0.165695	0.312079	0.218258	0.228787	0.140395	0.166508	0.200084	0.3113	0.281238	0.429505	0.371291	0.479663
0.421405	0.262171	0.186123	0.272178	0.224503	0.466356	0.303014	0.188958	0.466845	0.352884	0.444543	0.385507
0.286504	0.242433	0.413538	0.220661	0.184331	0.22958	0.132102	0.204793	0.282336	0.399173	0.694045	0.551588
0.363966	0.181036	0.192464	0.269906	0.21689	0.196325	0.391503	0.368004	0.210208	0.350619	0.255104	0.376977
0.230625	0.241411	0.168612	0.213391	0.221118	0.185583	0.288783	0.454442	0.218097	0.326775	0.375258	0.41378
0.458828	0.351613	0.27395	0.331558	0.231047	0.283231	0.259718	0.149772	0.433943	0.374365	0.228541	0.428356
0.393681	0.434185	0.275554	0.300152	0.379675	0.206264	0.338817	0.331395	0.384505	0.697242	0.434587	0.452576
0.285595	0.321818	0.236129	0.274015	0.207881	0.190807	0.460025	0.189292	0.33461	0.308521	0.421485	0.472119
0.218798	0.220822	0.165245	0.562802	0.227851	0.208374	0.139303	0.399789	0.266405	0.328691	0.375182	0.472325
0.45792	0.261563	0.187522	0.336616	0.411066	0.234201	0.219716	0.234527	0.445467	0.417642	0.723797	0.430019
0.37021	0.262328	0.178379	0.332993	0.291037	0.269603	0.321584	0.492096	0.154697	0.524979	0.379963	0.378449
0.284978	0.237002	0.215814	0.222343	0.332865	0.231606	0.496145	0.307808	0.265786	0.511344	0.297873	0.52479
0.180298	0.314373	0.261065	0.225837	0.252431	0.412644	0.22259	0.401497	0.282659	0.243745	0.74312	0.760071
0.203491	0.303989	0.231442	0.446372	0.25051	0.566798	0.234977	0.327536	0.230196	0.419668	0.501704	0.521388
0.221128	0.230765	0.274825	0.305722	0.321972	0.247631	0.623034	0.17647	0.264017	0.246588	0.338415	0.324921
0.245366	0.258796	0.239575	0.233584	0.173317	0.272331	0.341667	0.269944	0.114522	0.354836	0.640009	0.391202
0.208135	0.157049	0.243263	0.287748	0.240343	0.188713	0.172994	0.304851	0.276108	0.395583	0.403447	0.410841
0.274505	0.171271	0.310027	0.130678	0.303601	0.398329	0.190318	0.326374	0.195722	0.49931	0.736399	0.414695
0.199404	0.278094	0.531008	0.195914	0.361338	0.346446	0.188228	0.260405	0.149197	0.498521	0.383552	0.577426
0.218217	0.215972	0.259577	0.289125	0.226722	0.222099	0.382724	0.465533	0.305941	0.318761	0.374694	0.512197
0.18074	0.327928	0.231732	0.36893	0.28046	0.21077	0.325159	0.18693	0.243005	0.575362	0.59841	0.397474
0.23276	0.253954	0.214566	0.215699	0.304007	0.339533	0.426004	0.236801	0.189582	0.486376	0.382123	0.445711
0.199321	0.251237	0.384059	0.244268	0.446537	0.250716	0.232475	0.360572	0.298801	0.367713	0.516632	0.35153
0.268473	0.196173	0.187193	0.319577	0.234152	0.300632	0.499497	0.224648	0.184789	0.663969	0.761688	0.34051
0.183515	0.22767	0.227671	0.170159	0.393938	0.231325	0.280973	0.184817	0.243284	0.535788	0.312852	0.909123
0.286374	0.197129	0.279807	0.369265	0.226708	0.203431	0.235287	0.255402	0.341618	0.488013	1.23629	0.420223
0.223608	0.187806	0.238233	0.243434	0.184036	0.193228	0.671289	0.307763	0.363421	0.299932	0.757512	0.71596
0.221489	0.174944	0.345878	0.217581	0.261626	0.247041	0.306592	0.307943	0.236207	0.239241	0.484897	0.540401
0.232341	0.294773	0.286056	0.301351	0.193457	0.270811	0.278844	0.325528	0.180653	0.513413	0.441633	0.395119
0.255007	0.199255	0.298197	0.183238	0.197079	0.240803	0.175922	0.28474	0.251418	0.518779	0.375764	0.611825
0.194087	0.19706	0.354269	0.188615	0.270937	0.261835	0.193388	0.326623	0.188192	0.401053	0.515501	0.345197
0.228143	0.298336	0.292138	0.198089	0.354111	0.30786	0.156856	0.207158	0.312147	0.455098	0.320779	0.603166
0.233632	0.289491	0.351133	0.364685	0.226017	0.243714	0.210961	0.213976	0.202369	0.441626	0.391851	0.776073
0.171109	0.182997	0.164232	0.311776	0.191662	0.250474	0.222353	0.284	0.480394	0.355431	0.329921	0.497084
0.208536	0.222512	0.292699	0.232681	0.302476	0.174887	0.400568	0.335586	0.174906	0.646374	0.507092	0.346703
0.270833	0.351423	0.267423	0.380705	0.275802	0.27406	0.349446	0.329739	0.196692	0.642888	0.634116	0.467153
0.526869	0.260873	0.335375	0.30502	0.19967	0.339517	0.392952	0.194485	0.33682	0.370895	0.446056	0.542476
0.203502	0.294164	0.291247	0.252037	0.243194	0.298425	0.295958	0.414187	0.262753	0.567509	0.487264	0.46841
0.251984	0.242813	0.385566	0.303003	0.367618	0.231696	0.14089	0.351682	0.175793	0.511473	0.221177	0.486886
0.315385	0.302276	0.202615	0.304535	0.247606	0.241791	0.287692	0.362771	0.298	0.461805	0.572741	0.262002
0.26032	0.176527	0.293582	0.491736	0.330814	0.231384	0.220402	0.277939	0.248537	0.4258	0.619645	0.504669
0.297299	0.272341	0.205681	0.401486	0.226364	0.375355	0.233054	0.339364	0.348291	0.480373	0.32715	0.592868
0.205061	0.17734	0.293869	0.361362	0.195282	0.343872	0.207012	0.289082	0.271919	0.595355	0.715225	0.374637
0.200222	0.214156	0.335472	0.316486	0.309391	0.528744	0.467364	0.345066	0.268855	0.508105	0.374234	0.454426
0.374661	0.289748	0.222285	0.299933	0.276642	0.238529	0.317675	0.239792	0.233753	0.289732	0.451847	0.257265
0.350124	0.270255	0.337595	0.331909	0.282676	0.461753	0.266729	0.245701	0.345985	0.57178	0.565402	0.545918
0.238614	0.473147	0.328772	0.219939	0.232729	0.249268	0.294766	0.4088	0.175548	0.273632	0.578842	0.484228
0.141804	0.302569	0.452931	0.320738	0.251273	0.219541	0.204188	0.257549	0.154578	0.517973	0.432502	0.509891
0.221029	0.338317	0.388313	0.156599	0.34577	0.424373	0.334294	0.206695	0.469503	0.422386	0.618718	0.441391
0.239988	0.256253	0.353756	0.300611	0.24772	0.201967	0.142822	0.286614	0.385223	0.480466	0.377839	0.680065
0.239106	0.241929	0.239493	0.291959	0.333205	0.372586	0.20893	0.258908	0.191731	0.435444	0.615391	0.409418
0.177692	0.243898	0.32971	0.375035	0.466707	0.247294	0.2123	0.27663	0.344138	0.523674	0.49501	0.307126
0.317881	0.216566	0.275144	0.205062	0.367667	0.355096	0.108571	0.251988	0.292611	0.246889	0.473942	0.220489
0.250361	0.265146	0.26177	0.266122	0.217564	0.317487	0.407756	0.184697	0.383013	0.482104	0.271266	0.300334
0.250744	0.217104	0.263538	0.281879	0.202153	0.337673	0.352866	0.445924	0.293944	0.599487	0.336361	0.513955
0.777564	0.227746	0.230996	0.218703	0.278187	0.302869	0.16519	0.488989	0.15689	0.746806	0.462318	0.399576
0.210315	0.317128	0.327913	0.242596	0.240658	0.309059	0.216197	0.328482	0.36127	0.427858	0.426357	0.47968
0.279948	0.204748	0.324447	0.46247	0.288171	0.335961	0.282201	0.267125	0.159092	0.199907	0.438312	0.631537
0.28764	0.207362	0.418162	0.414817	0.166006	0.245275	0.160718	0.437203	0.261524	0.552857	0.465439	0.375913
0.340943	0.398707	0.152034	0.242186	0.264348	0.348046	0.169771	0.228616	0.243695	0.449828	0.635801	0.539718
0.318307	0.241845	0.306137	0.21294	0.29762	0.241434	0.202113	0.269952	0.229963	0.689783	0.595165	0.435333
0.331926	0.224752	0.295946	0.317006	0.316605	0.304718	0.266913	0.582899	0.330255	0.556636	0.266109	0.618452
0.231514	0.211636	0.425769	0.391527	0.248877	0.161812	0.328272	0.284448	0.30354	0.269939	0.423311	0.534792
0.41064	0.273748	0.252183	0.28567	0.342899	0.24463	0.226438	0.229836	0.235076	0.279505	0.514827	0.652542
0.204883	0.261269	0.272876	0.210306	0.28928	0.193458	0.242995	0.300829	0.232319	0.463745	0.444603	0.651244
0.196327	0.208026	0.175521	0.27763	0.207144	0.225925	0.199938	0.333152	0.269676	0.530328	0.747014	0.571362
0.180054	0.221146	0.30711	0.218091	0.266953	0.322391	0.164298	0.237421	0.373029	0.343421	0.549021	0.424348
0.254293	0.361834	0.238586	0.273934	0.231675	0.225562	0.16945	0.323764	0.265275	0.476691	0.521103	0.517109
0.273595	0.342554	0.285064	0.311611	0.256283	0.211403	0.134758	0.627893	0.290899	0.573921	0.471434	0.5778
0.295405	0.196144	0.288159	0.343382	0.291824	0.200451	0.189915	0.298663	0.192005	0.661978	0.473022	0.459475
0.176439	0.297224	0.271615	0.514766	0.32841	0.430035	0.392961	0.332392	0.42589	0.358922	0.500829	0.49307
0.273075	0.252483	0.299094	0.35479	0.283786	0.328046	0.269957	0.317428	0.241902	0.357851	0.535303	0.507066
0.154529	0.258189	0.209058	0.297679	0.284108	0.270758	0.312715	0.244064	0.259171	0.524206	0.404422	0.563191
0.191205	0.245162	0.357227	0.313827	0.283014	0.343664	0.209361	0.182866	0.25081	0.470224	0.499688	0.507954
0.273142	0.301402	0.180889	0.270026	0.3536	0.370219	0.321425	0.219823	0.235069	0.442019	0.323404	0.517729
0.388929	0.287781	0.327651	0.407598	0.22094	0.271137	0.201727	0.196682	0.25903	0.413104	0.475977	0.263589
0.315399	0.403756	0.293969	0.260571	0.227079	0.308493	0.298651	0.238097	0.179388	0.518822	0.375062	0.489809
0.261442	0.233065	0.189578	0.335844	0.366718	0.244026	0.253514	0.232001	0.321672	0.400843	0.460479	0.518789
0.252511	0.368941	0.177713	0.19801	0.377983	0.177083	0.259904	0.214803	0.17399	0.52475	0.378862	0.429182
0.44428	0.306636	0.288881	0.26869	0.301374	0.207972	0.450153	0.189419	0.243596	0.513511	0.595855	0.603845
0.191269	0.207411	0.307961	0.271394	0.258163	0.375707	0.249252	0.271324	0.210728	0.268538	0.432122	0.41451
0.225647	0.244181	0.35465	0.296569	0.323813	0.282202	0.294025	0.346073	0.213251	0.387277	0.477403	0.484108
0.281643	0.227453	0.383806	0.211081	0.461879	0.17645	0.307844	0.214479	0.252095	0.223972	0.45843	0.502402
0.330775	0.316806	0.311961	0.203528	0.386492	0.392523	0.307639	0.293323	0.288818	0.535776	0.513257	0.388892
0.211327	0.210171	0.340108	0.199091	0.38902	0.197799	0.35085	0.246591	0.360562	0.431162	0.270811	0.307339
0.281711	0.336116	0.319363	0.266986	0.226734	0.272091	0.204978	0.186847	0.158685	0.759873	0.369143	0.638293
0.168207	0.280399	0.383574	0.213402	0.224712	0.268051	0.179744	0.239333	0.187252	0.607319	0.40882	0.362285
0.227901	0.194358	0.273532	0.327574	0.283397	0.328437	0.26844	0.471296	0.227943	0.236776	0.58637	0.879923
0.157536	0.31246	0.316392	0.194784	0.189889	0.220359	0.261155	0.146367	0.201792	0.418601	0.66976	0.459488
0.317046	0.25828	0.178431	0.324262	0.300168	0.282462	0.168951	0.210483	0.23351	0.64294	0.305464	0.646902
0.226058	0.166983	0.392998	0.21156	0.155417	0.197188	0.376386	0.353915	0.28682	0.341625	0.512643	0.481152
0.282665	0.352057	0.281661	0.272557	0.394988	0.204772	0.212222	0.389977	0.1978	0.409456	0.536014	0.34341
0.206264	0.262768	0.189854	0.247895	0.205485	0.406674	0.358317	0.353937	0.19038	0.435341	0.866953	0.375845
0.207741	0.201842	0.277915	0.309594	0.28257	0.214058	0.416012	0.330586	0.19068	0.638624	0.889986	0.413554
0.509971	0.280782	0.393812	0.199563	0.332309	0.190669	0.181065	0.221632	0.191278	0.313379	0.541128	0.455433
0.220298	0.359805	0.33892	0.188497	0.144715	0.272015	0.195919	0.301193	0.356149	0.241594	0.59632	0.359235
0.326132	0.235804	0.198953	0.354506	0.292772	0.370958	0.188497	0.288226	0.343856	0.448777	0.503738	0.624162
0.272694	0.222173	0.178064	0.225121	0.370763	0.2885	0.667348	0.21739	0.112525	0.237538	0.345831	0.434369
0.350468	0.255503	0.389517	0.204571	0.3165	0.310387	0.240896	0.374249	0.253414	0.488888	0.602908	0.659946
0.183309	0.224474	0.426388	0.194019	0.312054	0.28154	0.19469	0.344625	0.518492	0.587994	0.248699	0.457477
0.27945	0.249183	0.327394	0.223721	0.326587	0.201002	0.369612	0.325796	0.250584	0.497767	0.322313	0.40436
0.270946	0.250795	0.329034	0.306587	0.162844	0.290624	0.230691	0.203648	0.393961	0.503908	0.298038	0.38348
0.263583	0.344775	0.206588	0.376504	0.295596	0.395599	0.219595	0.303265	0.304393	0.573055	0.499355	0.542503
0.392988	0.259396	0.327849	0.232027	0.164774	0.447327	0.181753	0.255876	0.314218	0.354692	0.561982	0.465831
0.294513	0.279945	0.257253	0.233114	0.306471	0.219706	0.336276	0.253158	0.287089	0.321579	0.416869	0.470689
0.222375	0.300458	0.291546	0.272763	0.269549	0.378022	0.291024	0.311256	0.144668	0.311945	0.421627	0.417076
0.232643	0.217355	0.243665	0.400386	0.488805	0.209133	0.339495	0.163192	0.360525	0.398902	0.679759	0.501434
0.363417	0.270269	0.20479	0.266726	0.34021	0.269916	0.306201	0.332052	0.355478	0.299987	0.599487	0.555641
0.294946	0.216084	0.242675	0.237044	0.336803	0.185321	0.436029	0.288454	0.248422	0.614709	0.470197	0.585523
0.24453	0.320951	0.315731	0.192278	0.359205	0.250234	0.153634	0.234775	0.286572	0.376959	0.587917	0.58026
0.215193	0.383323	0.303009	0.280599	0.207157	0.199033	0.308324	0.325324	0.189289	0.341067	0.525056	0.516906
0.213738	0.312733	0.332189	0.262698	0.212173	0.227172	0.301041	0.202672	0.248803	0.463026	0.501595	0.656931
0.177478	0.252269	0.239576	0.244226	0.224506	0.220178	0.160209	0.306969	0.251999	0.634248	0.845741	0.498907
0.261483	0.227096	0.255165	0.244677	0.385587	0.31972	0.422056	0.189614	0.280349	0.428229	0.337574	0.260259
0.179366	0.19407	0.261409	0.714732	0.24712	0.210779	0.44723	0.695589	0.296633	0.372739	0.418648	0.494005
0.278954	0.370823	0.321763	0.433011	0.224148	0.163248	0.348755	0.197226	0.481401	0.487177	0.474868	0.42632
0.186705	0.326814	0.413103	0.328172	0.401706	0.27086	0.224788	0.195867	0.176663	0.394647	0.485667	0.503133
0.20096	0.337587	0.315668	0.320121	0.183126	0.256846	0.347645	0.298493	0.259141	0.41513	0.444227	0.724308
0.233684	0.723794	0.182794	0.322575	0.295545	0.21754	0.211967	0.217304	0.201132	0.563839	0.537096	0.250981
0.238154	0.221436	0.3033	0.245953	0.234339	0.202348	0.174833	0.192507	0.177245	0.526322	0.227044	0.564504
0.223522	0.17873	0.292172	0.251339	0.443014	0.192545	0.241723	0.180339	0.359254	0.163307	0.524821	0.621357
0.169744	0.20426	0.389518	0.325653	0.358233	0.482152	0.342142	0.14038	0.292267	0.397676	0.425736	0.484832
0.379877	0.299379	0.244938	0.202364	0.330436	0.349045	0.250069	0.290478	0.255581	0.284432	0.779212	0.398596
0.171601	0.308128	0.307786	0.199331	0.232861	0.252302	0.388787	0.195731	0.29152	0.332361	0.59919	0.773868
0.250626	0.209942	0.216767	0.258249	0.318879	0.328992	0.210945	0.195532	0.235303	0.477659	0.25675	0.423718
0.330567	0.184489	0.239728	0.164311	0.254761	0.240634	0.235454	0.326486	0.198305	0.542868	0.502541	0.430215
0.263242	0.292663	0.378404	0.471068	0.274479	0.313954	0.186501	0.229834	0.306217	0.463156	0.502842	0.517412
0.295419	0.265444	0.221688	0.249331	0.318362	0.251687	0.236877	0.293758	0.225693	0.324607	0.456192	0.61197
0.387412	0.237897	0.510221	0.440224	0.329647	0.309744	0.233015	0.28046	0.243641	0.352733	0.415429	0.561411
0.375889	0.298232	0.303906	0.405473	0.427047	0.375256	0.441044	0.22464	0.169775	0.399871	0.372278	0.525778
0.266354	0.363119	0.316773	0.2645	0.292244	0.228459	0.217188	0.179172	0.323183	0.437422	0.29446	0.413733
0.245035	0.218446	0.213801	0.327157	0.321792	0.319353	0.384681	0.168277	0.233671	0.365442	0.51899	0.295536
0.248965	0.233824	0.431602	0.226549	0.246179	0.388271	0.285696	0.378189	0.325595	0.489751	0.331774	0.409773
0.240217	0.323784	0.299825	0.183989	0.325812	0.495379	0.261301	0.224045	0.284109	0.250923	0.64181	0.290168
0.221641	0.284022	0.225886	0.302002	0.287112	0.232249	0.202512	0.212937	0.296474	0.257919	0.558499	0.495447
0.154893	0.583545	0.391409	0.636394	0.282881	0.392671	0.155482	0.303147	0.322727	0.282564	0.689214	0.616714
0.170222	0.283972	0.255741	0.316574	0.197281	0.242798	0.222747	0.420771	0.209855	0.358202	0.474043	0.687621
0.212558	0.348244	0.270997	0.240295	0.181947	0.259664	0.380673	0.224863	0.276123	0.474926	0.658236	0.45288
0.576934	0.301868	0.213825	0.26016	0.21984	0.39107	0.245011	0.220854	0.327261	0.384159	0.480318	0.354604
0.285845	0.305429	0.268169	0.483398	0.211348	0.258467	0.26161	0.436892	0.255577	0.41913	0.36347	0.579526
0.272308	0.341139	0.358581	0.255739	0.160493	0.347469	0.468827	0.20253	0.151967	0.627168	0.600439	0.686158
0.317657	0.317062	0.280932	0.258818	0.136418	0.333834	0.223255	0.364071	0.14907	0.354044	0.421325	0.773587
0.247023	0.273338	0.300743	0.271869	0.127603	0.268296	0.213909	0.328318	0.257666	0.289094	0.504283	0.567202
0.238756	0.315293	0.213331	0.4653	0.301045	0.248817	0.296268	0.166631	0.236954	0.239898	0.680897	0.381711
0.392645	0.269392	0.283589	0.2509	0.513509	0.229281	0.300613	0.140229	0.207606	0.385163	0.282766	0.583205
0.186964	0.352053	0.211106	0.326433	0.27813	0.510333	0.208552	0.136052	0.300204	0.279918	0.545443	0.414135
0.169899	0.284397	0.290111	0.226847	0.207239	0.20274	0.265821	0.204931	0.26828	0.615118	0.492322	0.588428
0.231257	0.241509	0.296658	0.357574	0.290321	0.239335	0.24654	0.230309	0.277007	0.457901	0.477724	0.244036
0.228598	0.342419	0.273062	0.186464	0.186501	0.36846	0.182732	0.269211	0.321004	0.425327	0.508999	0.491458
0.245332	0.210402	0.141564	0.274664	0.210833	0.227056	0.347077	0.265471	0.202963	0.59464	0.5248	0.321891
0.429639	0.367096	0.213673	0.416114	0.280199	0.236277	0.399458	0.229994	0.23507	0.416291	0.486863	0.341932
0.32257	0.634556	0.31228	0.343558	0.242821	0.160935	0.254842	0.304825	0.273171	0.554686	0.295512	0.363626
0.435295	0.303596	0.350479	0.396508	0.353597	0.214933	0.260875	0.220712	0.419932	0.501365	0.562252	0.386185
0.297644	0.270211	0.168089	0.16362	0.242947	0.280336	0.309414	0.254375	0.16764	0.65263	0.41481	0.488626
0.40312	0.314689	0.18604	0.311865	0.298668	0.255758	0.309438	0.341199	0.241273	0.329162	0.347022	0.824991
0.303729	0.41748	0.208521	0.185033	0.182641	0.427881	0.307909	0.21759	0.327725	0.336548	0.434256	0.475155
0.291305	0.244236	0.370756	0.328967	0.326697	0.342976	0.226249	0.154473	0.313166	0.312473	0.464789	0.516405
0.352603	0.292552	0.294848	0.361518	0.207973	0.202356	0.360775	0.184529	0.235108	0.25221	0.249118	0.551621
0.423657	0.197638	0.308457	0.452361	0.391706	0.188175	0.291364	0.196023	0.2858	0.973772	0.205216	0.447794
0.297685	0.449112	0.202522	0.1883	0.240793	0.286047	0.227587	0.244091	0.263543	0.488765	0.359728	0.367667
0.691611	0.212899	0.294706	0.583409	0.228862	0.208519	0.275436	0.236494	0.25357	0.46341	0.860524	0.380501
0.353127	0.283829	0.220874	0.381343	0.255469	0.19751	0.262919	0.26651	0.235098	0.351212	0.752775	0.346698
0.292356	0.26957	0.312427	0.264252	0.318582	0.252477	0.287432	0.237815	0.181303	0.456613	0.315203	0.457065
0.337332	0.321075	0.215446	0.447717	0.315811	0.239124	0.199355	0.209419	0.249257	0.482563	0.249257	0.545277
0.260278	0.299778	0.311935	0.334487	0.121218	0.365167	0.617359	0.291515	0.208531	0.404242	0.455006	0.292879
0.300435	0.19328	0.209288	0.24882	0.364741	0.258912	0.268657	0.184772	0.197342	0.390442	0.33697	0.735676
0.31872	0.357226	0.248686	0.258703	0.239236	0.202198	0.33968	0.328365	0.205311	0.423745	0.578971	0.407209
0.27207	0.408473	0.229308	0.320102	0.303153	0.411489	0.322458	0.252269	0.279307	0.678497	0.287848	0.529817
0.362423	0.296252	0.159185	0.296732	0.176603	0.148416	0.267745	0.363203	0.270951	0.713743	0.350083	0.5643
0.387209	0.18393	0.217441	0.348017	0.221452	0.218224	0.172119	0.324859	0.154773	0.366015	0.234685	0.330747
0.544566	0.25524	0.206734	0.317113	0.270629	0.198602	0.362698	0.279103	0.301947	0.354453	0.521546	0.560648
0.517817	0.34919	0.210372	0.183427	0.248586	0.130292	0.164786	0.221332	0.257009	0.484928	0.342523	0.359867
0.261501	0.274917	0.29297	0.312819	0.288903	0.242611	0.144609	0.290048	0.295349	0.293223	0.528692	0.486674
0.300094	0.356159	0.263675	0.144408	0.267504	0.204834	0.31903	0.328338	0.224624	0.721457	0.645346	0.49975
0.274019	0.315839	0.18536	0.31561	0.21035	0.26644	0.32514	0.204077	0.299932	0.332047	0.422078	0.577514
0.246126	0.224117	0.275539	0.428587	0.433443	0.221607	0.25388	0.159309	0.243552	0.395633	0.408231	0.533978
0.148453	0.226576	0.211004	0.277707	0.178362	0.247264	0.257123	0.189653	0.36812	0.473313	0.381627	0.350957
0.126883	0.297732	0.175812	0.22844	0.369437	0.287588	0.177731	0.157189	0.317728	0.67204	0.401667	0.376092
0.27378	0.23761	0.212541	0.272909	0.204298	0.349027	0.251318	0.171771	0.240641	0.301803	0.60458	0.232502
0.236046	0.244648	0.322183	0.3034	0.274266	0.256521	0.137856	0.283443	0.209429	0.45122	0.3644	0.43296
0.199311	0.267612	0.186071	0.612343	0.232625	0.247696	0.268317	0.223345	0.224213	0.526122	0.428226	0.412512
0.171189	0.191423	0.386716	0.174455	0.318334	0.326479	0.192957	0.121113	0.348076	0.453046	0.357816	0.502348
0.211608	0.222741	0.167022	0.18781	0.203308	0.305673	0.223338	0.286932	0.293322	0.409062	0.721785	0.469483
0.18057	0.258801	0.244035	0.218307	0.227431	0.225769	0.336253	0.181255	0.452298	0.428046	0.573958	0.345449
0.154237	0.40775	0.274794	0.221168	0.303695	0.396858	0.207581	0.393828	0.251809	0.499881	0.344334	0.380656
0.270021	0.226724	0.253399	0.288364	0.243179	0.151088	0.173286	0.202938	0.201822	0.502157	0.550544	0.335137
0.214408	0.24023	0.267722	0.33476	0.269561	0.166656	0.456925	0.289529	0.558872	0.464462	0.362944	0.550898
0.211133	0.40582	0.308632	0.173851	0.198023	0.260693	0.277496	0.240498	0.150181	0.431944	0.540794	0.583575
0.357766	0.200095	0.310105	0.331571	0.899319	0.30455	0.19835	0.489375	0.201753	0.38001	0.319591	0.316993
0.152643	0.251589	0.252228	0.250244	0.216134	0.242891	0.29532	0.136134	0.134061	0.473619	0.530986	0.673184
0.263902	0.280802	0.274887	0.246444	0.190965	0.205108	0.21453	0.198865	0.171337	0.357851	0.553496	0.498426
0.17228	0.249717	0.223063	0.28071	0.230262	0.235952	0.198771	0.115715	0.158517	0.700931	0.525615	0.422531
0.524083	0.194014	0.280353	0.33981	0.338166	0.270882	0.254528	0.351786	0.212334	0.379401	0.482331	0.752717
0.256366	0.280687	0.216515	0.176238	0.167797	0.235075	0.267005	0.20462	0.253529	0.419855	0.279895	0.461133
0.247005	0.217354	0.203583	0.284306	0.282494	0.140469	0.169824	0.20295	0.19115	0.555565	0.793729	0.31068
0.377354	0.242464	0.228006	0.402699	0.265056	0.211593	0.534225	0.17383	0.314256	0.563446	0.533436	0.310209
0.501378	0.212589	0.241362	0.230154	0.198809	0.540969	0.223552	0.183882	0.253367	0.340856	0.54008	0.579338
0.26246	0.276428	0.211945	0.410584	0.183744	0.205556	0.210704	0.206337	0.49045	0.286949	0.427043	0.507311
0.226616	0.308013	0.223864	0.256848	0.200449	0.205631	0.342141	0.160034	0.258371	0.408694	0.486776	0.572916
0.468235	0.171682	0.214622	0.365399	0.202955	0.209413	0.290471	0.211086	0.197613	0.396377	0.807173	0.395421
0.191076	0.201117	0.227602	0.15367	0.276574	0.194886	0.258652	0.330881	0.140675	0.503554	0.298865	0.523674
0.288689	0.29723	0.186965	0.209784	0.262879	0.207421	0.203691	0.160241	0.250618	0.398693	0.814516	0.235922
0.234953	0.26621	0.212291	0.195583	0.246031	0.197669	0.238448	0.279103	0.271918	0.370662	0.414814	0.621355
0.472842	0.257204	0.210538	0.293888	0.194023	0.239696	0.36205	0.325204	0.238581	0.470574	0.538762	0.467581
0.300785	0.35078	0.173834	0.31168	0.313954	0.239878	0.354329	0.239114	0.301061	0.696428	0.636328	0.483303
0.361812	0.334623	0.49069	0.182391	0.332715	0.237666	0.238632	0.288016	0.227309	0.393222	0.528473	0.697828
0.348039	0.280389	0.289788	0.24165	0.248622	0.25975	0.298967	0.313832	0.199602	0.34412	0.42981	0.296
0.295919	0.25208	0.280398	0.453942	0.207314	0.192302	0.219406	0.175742	0.280798	0.336736	0.568982	0.25708
0.228419	0.414475	0.224149	0.283224	0.410574	0.270963	0.126137	0.235982	0.395342	0.527468	0.498324	0.407922
0.196027	0.242925	0.255755	0.151639	0.305301	0.240638	0.229161	0.184899	0.197312	0.673639	0.426816	0.974074
0.505573	0.432894	0.450695	0.535484	0.299136	0.208102	0.183965	0.183858	0.328403	0.352241	0.641308	0.461384
0.193968	0.210588	0.174355	0.388803	0.199342	0.234708	0.237723	0.181992	0.203916	0.312666	0.587189	0.413385
0.604263	0.37651	0.305182	0.25454	0.247886	0.178415	0.200726	0.224697	0.217354	0.582722	0.446266	0.512432
0.381604	0.416234	0.225824	0.23688	0.229239	0.252963	0.280608	0.202729	0.307857	0.211264	0.478011	0.52724
0.236762	0.267693	0.258407	0.483619	0.497295	0.323019	0.213799	0.267259	0.226898	0.420643	0.556185	0.235799
0.322788	0.296797	0.345441	0.238074	0.217123	0.279043	0.232399	0.224484	0.221861	0.553132	0.360666	0.581622
0.377332	0.152689	0.246339	0.225852	0.218987	0.171069	0.347122	0.181534	0.225822	0.411685	0.61105	0.757947
0.171148	0.347354	0.227813	0.242718	0.264331	0.288018	0.357106	0.393794	0.244109	0.706759	0.307556	0.512255
0.365865	0.16971	0.208755	0.55577	0.358129	0.287628	0.246186	0.174097	0.347107	0.527778	0.474728	0.524877
0.220621	0.239618	0.27533	0.358095	0.182306	0.20514	0.208301	0.238819	0.273507	0.398776	0.409168	0.555139
0.218973	0.176855	0.259922	0.28123	0.256447	0.271907	0.23627	0.491941	0.242213	0.295809	0.469022	0.63729
0.268738	0.320177	0.263041	0.208803	0.296009	0.176955	0.178192	0.265229	0.245701	0.279665	0.1988	0.739932
0.230819	0.19758	0.271321	0.220483	0.179112	0.292533	0.369903	0.258327	0.226118	0.378752	0.411106	0.565801
0.176517	0.455016	0.238431	0.502009	0.199938	0.221875	0.233545	0.278101	0.212944	0.640861	0.508145	0.260449
0.258235	0.2765	0.235536	0.202448	0.316604	0.194162	0.127506	0.245867	0.201835	0.341362	0.454847	0.388191
0.234044	0.229145	0.34443	0.331848	0.178713	0.154535	0.261707	0.205186	0.29263	0.406385	0.307668	0.681979
0.242612	0.149489	0.406312	0.189786	0.350994	0.286134	0.270465	0.156158	0.368918	0.451684	0.507406	0.615701
0.155608	0.224974	0.202897	0.226273	0.178921	0.21453	0.21934	0.305299	0.211699	0.630126	0.4138	0.538868
0.202664	0.118271	0.185955	0.180919	0.149756	0.273329	0.304666	0.194134	0.300909	0.488788	0.495574	0.461065
0.299778	0.209243	0.275402	0.187784	0.295541	0.316445	0.312791	0.257081	0.232144	0.446368	0.283847	0.598077
0.152174	0.299554	0.648595	0.232953	0.300257	0.250741	0.218416	0.175209	0.319712	0.512212	0.327298	0.434056
0.356734	0.209061	0.256567	0.229284	0.210329	0.249593	0.208293	0.180981	0.177063	0.231944	0.487006	0.325321
0.463044	0.202499	0.32263	0.318349	0.423924	0.167643	0.198997	0.250283	0.270774	0.514283	0.450083	0.569144
0.290188	0.309981	0.223054	0.225408	0.299371	0.213763	0.491722	0.199965	0.291545	0.518055	0.637391	0.594246
0.231495	0.47066	0.360908	0.217184	0.236479	0.474819	0.370562	0.232696	0.280265	0.476583	0.524034	0.948473
0.152784	0.345079	0.425555	0.323524	0.368114	0.203315	0.343768	0.195701	0.230584	0.468342	0.698544	0.520859
0.440938	0.202347	0.308098	0.281989	0.266979	0.356971	0.333235	0.222856	0.215888	0.689438	0.57188	0.489364
0.194284	0.364693	0.241254	0.25235	0.171743	0.235291	0.337675	0.274063	0.234288	0.823359	0.530106	0.452827
0.310556	0.238889	0.225973	0.162814	0.148769	0.313885	0.282533	0.222092	0.226794	0.405142	0.387665	0.623267
0.19741	0.282383	0.295317	0.284738	0.243299	0.178509	0.522526	0.289126	0.209888	0.297622	0.349103	0.65346
0.209134	0.199945	0.138648	0.399264	0.225962	0.311845	0.316834	0.135051	0.155446	0.420036	0.599581	0.717833
0.282559	0.111499	0.361495	0.203542	0.480291	0.222554	0.234627	0.254354	0.253467	0.444168	0.625048	0.378471
0.20152	0.278211	0.282865	0.254504	0.417943	0.306555	0.313004	0.285218	0.180119	0.36632	0.350826	0.421021
0.239193	0.198029	0.488776	0.247595	0.215069	0.31093	0.263636	0.185931	0.241298	0.405199	0.435168	0.497198
0.304358	0.184145	0.268323	0.253721	0.269873	0.204817	0.281752	0.377494	0.165573	0.400694	0.448362	0.429063
0.178682	0.264615	0.31758	0.434846	0.176062	0.286828	0.246962	0.205094	0.227211	0.352637	0.606428	0.815361
0.214255	0.184003	0.260501	0.212953	0.190575	0.296102	0.177457	0.285262	0.150473	0.400285	0.339763	0.531452
0.206857	0.166808	0.2476	0.252473	0.311677	0.230322	0.441943	0.196641	0.348692	0.542137	0.515838	0.600175
0.21145	0.220068	0.139227	0.256709	0.203438	0.491725	0.212891	0.199764	0.191981	0.482769	0.414033	0.52081
0.218419	0.193232	0.359871	0.368581	0.218593	0.255499	0.313509	0.230883	0.387923	0.527802	0.511739	0.316396
0.359138	0.200081	0.257489	0.173529	0.228432	0.293029	0.199089	0.405011	0.25025	0.507145	0.516658	0.34468
0.178164	0.259914	0.214908	0.39355	0.407842	0.19534	0.24027	0.124081	0.269809	0.316722	0.563187	0.611463
0.185154	0.221857	0.253773	0.279701	0.263908	0.317715	0.278387	0.144955	0.253934	0.394903	0.795933	0.459511
0.171074	0.232875	0.253359	0.262703	0.151932	0.249367	0.261736	0.272585	0.305744	0.229325	0.590004	0.56304
0.248309	0.251066	0.415236	0.248358	0.182776	0.188305	0.439695	0.165122	0.511155	0.42428	0.776303	0.731483
0.157483	0.30462	0.33226	0.178378	0.328476	0.278602	0.210588	0.197187	0.260988	0.415169	0.660904	0.435093
0.469939	0.221231	0.347827	0.388143	0.169761	0.202492	0.367074	0.173849	0.316829	0.424071	0.429855	0.789167
0.370484	0.17985	0.462492	0.29628	0.281824	0.332396	0.162717	0.194648	0.216866	0.578841	0.972057	0.684605
0.331198	0.230441	0.29518	0.296906	0.164498	0.378314	0.249008	0.232566	0.280794	0.74438	0.659559	0.59489
0.34124	0.386628	0.2859	0.436722	0.280367	0.283758	0.426718	0.215663	0.276673	0.602698	0.466182	0.443956
0.277418	0.24338	0.216439	0.198455	0.225006	0.23666	0.441916	0.224525	0.302315	0.288226	0.297898	0.596819
0.254428	0.238739	0.259621	0.321064	0.341472	0.257005	0.480657	0.241001	0.237775	0.509749	0.605928	0.430585
0.252698	0.256795	0.251405	0.347808	0.29027	0.304288	0.228991	0.184568	0.287713	0.416612	0.349424	0.488727
0.338915	0.268365	0.178659	0.405403	0.453865	0.347912	0.358245	0.203916	0.180704	0.426706	0.554375	0.354916
0.287827	0.246604	0.199655	0.264981	0.199174	0.215674	0.203018	0.257687	0.120359	0.466027	0.50874	0.404254
0.267091	0.178915	0.225943	0.303768	0.314578	0.334843	0.27467	0.227857	0.246326	0.364507	0.611811	0.28444
0.320489	0.25636	0.303925	0.249557	0.34311	0.504276	0.238285	0.173442	0.209195	0.464979	0.436672	0.736329
0.218735	0.227808	0.249396	0.259879	0.188859	0.190439	0.163732	0.286634	0.215946	0.525779	0.628631	0.401657
0.14241	0.167099	0.181892	0.151454	0.188982	0.278267	0.480446	0.166731	0.288845	0.864729	0.331484	0.302835
0.208624	0.185623	0.205686	0.165463	0.324865	0.175141	0.186848	0.286526	0.285259	0.229621	0.504953	0.554448
0.3543	0.267713	0.217538	0.174199	0.354555	0.260289	0.203633	0.23289	0.238446	0.810827	0.705217	0.479661
0.195535	0.285359	0.17215	0.20201	0.514142	0.183335	0.30476	0.317825	0.200346	0.404826	1.05872	0.343371
0.361249	0.233339	0.277177	0.305913	0.283332	0.260005	0.203673	0.233329	0.183518	0.417772	0.44196	0.519225
0.304813	0.29394	0.273825	0.299642	0.319335	0.320819	0.154218	0.21326	0.152329	0.521784	0.679134	0.328887
0.267513	0.195623	0.237906	0.239922	0.331957	0.277624	0.20259	0.244329	0.156454	0.381855	0.588954	0.398064
0.209258	0.214158	0.184117	0.306094	0.241528	0.205122	0.192044	0.419186	0.227864	0.520979	0.380151	0.393766
0.237158	0.303485	0.173183	0.324782	0.36586	0.199499	0.25348	0.281808	0.335012	0.397225	0.579722	0.480265
0.241184	0.326004	0.351078	0.199241	0.283153	0.598771	0.268979	0.188958	0.229856	0.379297	0.483675	0.660305
0.162719	0.212232	0.218573	0.251924	0.246465	0.437512	0.225956	0.16113	0.20162	0.484744	0.445321	0.423473
0.28598	0.360644	0.354356	0.185758	0.25843	0.323512	0.201945	0.242267	0.31692	0.404532	0.616907	0.308827
0.203443	0.155122	0.235387	0.250158	0.321021	0.20242	0.207047	0.166507	0.365039	0.798553	0.53726	0.555702
0.320729	0.408287	0.220043	0.433758	0.283811	0.218514	0.16524	0.376549	0.265611	0.489684	0.694153	0.627954
0.587528	0.27787	0.141065	0.234509	0.170056	0.165915	0.302805	0.220495	0.252935	0.483494	0.392412	0.49214
0.306727	0.178586	0.172339	0.250256	0.227906	0.296924	0.262133	0.202506	0.361938	0.407721	0.484121	0.532026
0.235377	0.25345	0.203771	0.29476	0.330445	0.281309	0.231935	0.319295	0.202148	0.636952	0.343725	0.379042
0.322416	0.179028	0.160504	0.272037	0.19963	0.278302	0.279796	0.214197	0.170287	0.439533	0.554972	0.644919
0.426621	0.342826	0.304771	0.166898	0.294996	0.190759	0.221519	0.195028	0.189635	0.358292	0.400179	0.584033
0.204972	0.232964	0.26639	0.173437	0.251631	0.319793	0.242494	0.323974	0.170128	0.416522	0.312904	0.273495
0.213187	0.317346	0.298404	0.18109	0.265353	0.317194	0.314025	0.214328	0.276523	0.472241	0.417289	0.530015
0.338119	0.261907	0.209351	0.201406	0.216804	0.234575	0.1397	0.205811	0.16359	0.603583	0.535271	0.236498
0.197299	0.200817	0.180729	0.249586	0.197319	0.158327	0.169383	0.3021	0.202516	0.558387	0.499488	0.603596
0.323847	0.177395	0.192676	0.178945	0.338021	0.188714	0.375666	0.177279	0.283153	0.693177	0.477203	0.453885
0.379133	0.222496	0.255607	0.481948	0.254088	0.226902	0.287803	0.2099	0.187765	0.756425	0.556945	0.537694
0.406957	0.175517	0.197854	0.2273	0.442328	0.264671	0.224484	0.243745	0.238584	0.547553	0.805465	0.348789
0.186838	0.246078	0.288592	0.251843	0.17918	0.241632	0.170304	0.327856	0.230992	0.284279	0.371938	0.584661
0.315515	0.259025	0.251667	0.207038	0.211005	0.274892	0.196397	0.139315	0.296085	0.394346	0.575755	0.444458
0.287848	0.261237	0.216159	0.344634	0.1501	0.239882	0.307595	0.155857	0.349749	0.355182	0.243232	0.671799
0.312743	0.292183	0.196697	0.312982	0.190911	0.219444	0.213035	0.268465	0.204223	0.298096	0.667882	0.58219
0.265249	0.212228	0.283256	0.534227	0.386033	0.268495	0.356154	0.145312	0.358895	0.448091	0.313973	0.372138
0.298757	0.183661	0.260973	0.195425	0.261938	0.321271	0.227528	0.270765	0.364384	0.691403	0.459499	0.33167
0.216724	0.328493	0.229147	0.358869	0.222354	0.145619	0.44014	0.236813	0.32574	0.365719	0.64233	0.448619
0.332034	0.260634	0.259689	0.298931	0.394359	0.38979	0.276152	0.163053	0.218236	0.326342	0.445061	0.359369
0.19429	0.265095	0.175855	0.227042	0.249236	0.234905	0.134321	0.126826	0.239206	0.470373	0.385637	0.373546
0.189881	0.353202	0.194266	0.363607	0.170587	0.485428	0.122669	0.465429	0.143505	0.44898	0.391236	0.541867
0.201967	0.2041	0.337915	0.176432	0.19129	0.210853	0.269913	0.229914	0.19184	0.340151	0.423247	0.45745
0.261439	0.189531	0.217207	0.260581	0.156092	0.330166	0.139231	0.301381	0.227701	0.562469	0.603655	0.289478
0.350853	0.17014	0.152803	0.199527	0.190147	0.20039	0.39582	0.204677	0.25106	0.684577	0.299396	0.397667
0.276782	0.302417	0.218474	0.25286	0.134374	0.374538	0.252902	0.172493	0.192737	0.553249	0.430324	0.417048
0.224564	0.255385	0.241793	0.232502	0.297071	0.226615	0.155404	0.208473	0.274867	0.709884	0.451598	0.58183
0.440854	0.150747	0.365735	0.273304	0.281125	0.239951	0.241744	0.161592	0.212116	0.454178	0.500379	0.712102
0.335444	0.193971	0.207085	0.330249	0.219927	0.320004	0.385245	0.357584	0.219735	0.645484	0.485928	0.672873
0.19698	0.166658	0.208625	0.39422	0.336964	0.279537	0.224211	0.34485	0.127166	0.533541	0.361629	0.537814
0.2282	0.392913	0.0884208	0.239843	0.356932	0.155691	0.190631	0.209247	0.233939	0.231984	0.347776	0.420597
0.173827	0.377389	0.264762	0.395779	0.287826	0.258453	0.328478	0.300294	0.333733	0.380722	0.32965	0.801023
0.243869	0.283529	0.361041	0.256858	0.299714	0.259744	0.194183	0.267263	0.222866	0.730633	0.677401	0.40968
0.290699	0.324191	0.269471	0.294342	0.16495	0.24988	0.283141	0.369231	0.322895	0.75266	0.298554	0.383002
0.213222	0.169123	0.16001	0.597705	0.219329	0.225612	0.27157	0.202377	0.237347	0.430284	0.384391	0.537796
0.261964	0.161133	0.312909	0.333572	0.166506	0.305157	0.314608	0.200531	0.197881	0.300562	0.40872	0.570474
0.165544	0.242904	0.303793	0.401881	0.211235	0.322214	0.200394	0.275478	0.249009	0.473159	0.606209	0.47376
0.372304	0.179617	0.312912	0.250311	0.210242	0.249904	0.299213	0.20632	0.228788	0.801832	0.692365	0.560337
0.352152	0.268667	0.164685	0.313166	0.240134	0.438266	0.186659	0.231567	0.230649	0.680115	0.625179	0.512738
0.198101	0.192627	0.21723	0.258129	0.17491	0.298134	0.414726	0.190995	0.266083	0.44014	0.743642	0.320151
0.232552	0.263821	0.390906	0.372502	0.214791	0.386266	0.232148	0.197866	0.233424	0.614709	0.449328	0.624199
0.562441	0.219344	0.289517	0.225606	0.18132	0.386546	0.233748	0.256941	0.25281	0.596646	0.519453	0.778823
0.25619	0.326488	0.248898	0.286383	0.253415	0.370223	0.534583	0.155573	0.189745	0.439682	0.447621	0.436236
0.196264	0.216829	0.217214	0.465533	0.39328	0.422632	0.436822	0.214462	0.248512	0.298586	0.909693	0.751053
0.201498	0.151193	0.195813	0.286125	0.275126	0.156824	0.272359	0.178856	0.28108	0.416025	0.808455	0.323611
0.17613	0.307706	0.232162	0.399136	0.299926	0.260626	0.279229	0.156733	0.270942	0.416697	0.568432	0.656069
0.159991	0.374077	0.259166	0.237024	0.224051	0.275526	0.263981	0.25399	0.260523	0.557978	0.583141	0.491085
0.259325	0.250648	0.22024	0.206319	0.159655	0.259419	0.22846	0.260166	0.162659	0.386079	0.60568	0.402095
0.23008	0.18716	0.296488	0.254137	0.227412	0.208562	0.247278	0.19404	0.182466	0.569256	0.667548	0.42378
0.211982	0.274121	0.295782	0.265979	0.240477	0.279144	0.183557	0.187005	0.307265	0.497645	0.524907	0.360407
0.282645	0.184202	0.229951	0.315126	0.19649	0.174768	0.318671	0.264424	0.202118	0.541616	0.62532	0.712753
0.301715	0.234737	0.337575	0.37629	0.328939	0.206661	0.248318	0.233691	0.184082	0.565513	0.41675	0.517065
0.251701	0.187166	0.232731	0.310221	0.157984	0.182227	0.193193	0.23394	0.198526	0.741398	0.30058	0.370497
0.396476	0.190066	0.311292	0.225769	0.279985	0.224727	0.237179	0.174074	0.286826	0.448776	0.609536	0.431542
0.206416	0.238407	0.166094	0.260049	0.319466	0.333748	0.413281	0.29216	0.204948	0.457606	0.662306	0.373502
0.229689	0.456744	0.292479	0.328081	0.226366	0.197457	0.256059	0.214992	0.144427	0.529007	0.402837	0.572344
0.244947	0.253694	0.49477	0.2604	0.205118	0.27692	0.347356	0.22362	0.226126	0.551065	0.590407	0.321136
0.258034	0.264796	0.515372	0.445271	0.372511	0.272154	0.238941	0.293929	0.285239	0.602666	0.483133	0.277984
0.31672	0.251295	0.189306	0.186677	0.215012	0.293139	0.310651	0.15627	0.178661	0.463015	0.681509	0.356753
0.517061	0.239992	0.225069	0.17052	0.249303	0.243429	0.28985	0.193537	0.346866	0.515404	0.590998	0.667318
0.210609	0.275461	0.24401	0.399644	0.196216	0.223386	0.144962	0.167121	0.255052	0.457462	0.657026	0.525459
0.262128	0.192405	0.230915	0.202978	0.221962	0.671842	0.268687	0.197519	0.272191	0.429598	0.490659	0.415633
0.279057	0.3448	0.537937	0.474148	0.246403	0.208391	0.287304	0.230027	0.138741	0.394002	0.66235	0.37543
0.200826	0.247675	0.200673	0.247306	0.28263	0.187077	0.391415	0.337261	0.176972	0.314268	0.33398	0.412711
0.382267	0.33747	0.179861	0.195482	0.389758	0.224181	0.162263	0.208597	0.221014	0.707333	0.519663	0.543077
0.193087	0.23626	0.218079	0.208831	0.18322	0.20309	0.22226	0.26327	0.193411	0.593982	0.500301	0.603092
0.300801	0.28425	0.357678	0.22503	0.260111	0.316006	0.327469	0.163644	0.211064	0.633131	0.348115	0.299719
0.427459	0.295452	0.278304	0.392203	0.230626	0.2801	0.296857	0.216576	0.13031	0.347831	0.483305	0.45319
0.226077	0.297944	0.464281	0.425667	0.206079	0.336882	0.148771	0.196471	0.188881	0.575934	0.571827	0.182579
0.331876	0.169824	0.205457	0.394162	0.171227	0.207551	0.242028	0.165494	0.31499	0.337477	0.709397	0.362638
0.270301	0.249839	0.279862	0.238939	0.341531	0.244392	0.212776	0.207006	0.256823	0.416679	0.848211	0.273702
0.204373	0.236328	0.53002	0.170633	0.230609	0.215203	0.205542	0.291607	0.308645	0.80125	0.490207	0.594847
0.264491	0.307536	0.244041	0.345281	0.180804	0.233367	0.171591	0.278793	0.282621	0.517901	0.534667	0.689947
0.203204	0.23858	0.214098	0.410296	0.385989	0.230704	0.217169	0.131516	0.15419	0.798984	0.392163	0.469257
0.38941	0.253914	0.38176	0.247262	0.178415	0.290526	0.264647	0.296764	0.237359	0.335604	0.363675	0.266801
0.361388	0.20854	0.266192	0.243115	0.183182	0.265571	0.210475	0.244651	0.47508	0.37949	0.358309	0.452196
0.270628	0.433317	0.181132	0.224079	0.24449	0.298827	0.132181	0.134538	0.176092	0.417524	0.725421	0.305633
0.370815	0.304279	0.161333	0.251993	0.216462	0.206247	0.368023	0.436853	0.24934	0.352259	0.53176	0.390654
0.180528	0.220378	0.16649	0.204197	0.288505	0.386816	0.306173	0.252187	0.181074	0.497085	0.420598	0.353757
0.359675	0.409248	0.323494	0.264267	0.249246	0.169774	0.459326	0.156561	0.217762	0.760002	0.564068	0.453722
0.200675	0.247812	0.219031	0.354952	0.255635	0.215667	0.208742	0.143456	0.263054	0.376242	0.582285	0.379754
0.307675	0.297449	0.3168	0.22042	0.340038	0.168589	0.270668	0.388171	0.212659	0.368449	0.481671	0.400733
0.347253	0.346743	0.200914	0.280408	0.2255	0.292428	0.231865	0.217134	0.284136	0.477013	0.341369	0.379665
0.277096	0.241921	0.226584	0.414081	0.219822	0.396794	0.230061	0.493593	0.116721	0.693144	0.543312	0.537499
0.240448	0.304124	0.336732	0.266414	0.298662	0.33813	0.169147	0.206655	0.161486	0.449235	0.89936	0.290265
0.17889	0.260721	0.201653	0.347692	0.227028	0.175678	0.150202	0.254296	0.14741	0.694183	0.598824	0.501907
0.32152	0.247755	0.177791	0.290129	0.364154	0.191773	0.150394	0.508657	0.207428	0.770886	0.601762	0.262105
0.225884	0.196966	0.249235	0.188938	0.228739	0.252787	0.240631	0.273078	0.313619	0.326556	1.13758	0.273841
0.299175	0.180192	0.168688	0.281697	0.404583	0.311445	0.265919	0.220097	0.136377	0.427552	0.748178	0.520695
0.30381	0.343894	0.21167	0.282936	0.235984	0.404449	0.286358	0.145754	0.214092	0.515633	0.636323	0.692403
0.322829	0.346884	0.213357	0.337821	0.189492	0.268941	0.232266	0.266608	0.277696	0.559361	0.480705	0.620482
0.266886	0.193347	0.256693	0.29095	0.365002	0.289923	0.134707	0.230859	0.318878	0.318542	0.530113	0.654896
0.254392	0.224679	0.179229	0.309194	0.303686	0.231672	0.179727	0.362059	0.26271	0.614046	0.76435	0.592841
0.2522	0.298434	0.229963	0.212232	0.458754	0.272288	0.185478	0.3112	0.310049	0.466064	0.616677	0.446323
0.390905	0.351508	0.162318	0.266059	0.352117	0.270144	0.354558	0.234404	0.200848	0.787019	0.414545	0.319193
0.22809	0.186035	0.196615	0.313389	0.453279	0.293701	0.368687	0.296182	0.224788	0.444845	0.433327	0.357835
0.259106	0.279947	0.276391	0.302624	0.29254	0.287181	0.236263	0.254355	0.239004	0.335006	0.702447	0.457214
0.384387	0.268753	0.210984	0.208398	0.345452	0.346778	0.170599	0.133513	0.246035	0.475026	0.408123	0.580914
0.252498	0.484961	0.393844	0.249583	0.11386	0.244663	0.346374	0.29871	0.238647	0.610436	0.328554	0.815056
0.351522	0.31045	0.339628	0.242051	0.22283	0.236722	0.55278	0.229402	0.178551	0.521634	0.682118	0.47335
0.160322	0.18907	0.312897	0.264977	0.450839	0.260522	0.434496	0.272497	0.259936	0.477479	0.84439	0.357442
0.321868	0.286362	0.315262	0.3589	0.438421	0.240862	0.308695	0.134616	0.263878	0.404987	0.778079	0.394469
0.206408	0.544441	0.350614	0.361648	0.251433	0.271851	0.229828	0.21164	0.20378	0.591105	0.375404	0.595647
0.189835	0.170057	0.272035	0.260594	0.178589	0.20767	0.228863	0.157917	0.141207	0.384663	0.413269	0.579123
0.244631	0.234705	0.374254	0.276482	0.237745	0.211275	0.317516	0.285181	0.170327	0.260334	0.820526	0.467561
0.182945	0.295815	0.290781	0.24825	0.155683	0.121271	0.189793	0.133344	0.219312	0.626557	0.516592	0.603797
0.398088	0.240183	0.222998	0.272677	0.178446	0.420478	0.143669	0.164289	0.293281	0.496583	0.700086	0.382279
0.217105	0.166979	0.214135	0.381036	0.182296	0.2352	0.238641	0.200203	0.29957	0.318009	0.416042	0.425409
0.28272	0.285233	0.284709	0.402498	0.191848	0.238704	0.237994	0.189392	0.145329	0.442156	0.456509	0.510921
0.442934	0.232041	0.204804	0.185822	0.248154	0.206324	0.296107	0.162962	0.209186	0.676644	0.72882	0.587972
0.210158	0.194216	0.382433	0.266956	0.234285	0.207696	0.194811	0.180919	0.160285	0.423926	0.518625	0.413564
0.229071	0.208191	0.24426	0.290269	0.155635	0.218941	0.182567	0.14631	0.137002	0.414116	0.47444	0.380576
0.210802	0.341254	0.366807	0.343908	0.274675	0.223803	0.176232	0.0577773	0.275729	0.499971	0.430023	0.338347
0.196519	0.205046	0.246442	0.206342	0.21527	0.170489	0.40964	0.193602	0.161886	0.261755	0.565459	0.486853
0.259461	0.23524	0.254171	0.302802	0.239537	0.374291	0.144467	0.177827	0.188694	0.500021	0.673536	0.501687
0.254696	0.210061	0.341981	0.292321	0.220561	0.220093	0.251132	0.231258	0.249964	0.612829	0.32688	0.298894
0.260889	0.241117	0.146322	0.376319	0.289671	0.222821	0.192864	0.337938	0.184592	0.511077	0.415017	0.538161
0.241105	0.192205	0.266765	0.207255	0.224574	0.161656	0.25094	0.212191	0.367489	0.475809	0.441212	0.627451
0.252573	0.140506	0.344118	0.305167	0.223661	0.357825	0.209044	0.168228	0.278044	0.622554	0.561823	0.348717
0.183199	0.186057	0.168568	0.417645	0.291052	0.193718	0.278348	0.247995	0.163041	0.293546	0.672247	0.611683
0.235719	0.154474	0.227875	0.167757	0.257772	0.26035	0.148798	0.203085	0.314577	0.593626	0.527544	0.278876
0.203978	0.219409	0.374694	0.266976	0.287015	0.212033	0.297196	0.165295	0.178294	0.437375	0.438132	0.429452
0.254065	0.222293	0.238749	0.357024	0.137313	0.354754	0.195491	0.253343	0.168615	0.633258	0.658252	0.356422
0.264904	0.446285	0.542096	0.738933	0.508139	0.318922	0.207096	0.285568	0.175574	0.413104	0.475852	0.353149
0.330081	0.203551	0.230048	0.363189	0.216226	0.240882	0.267244	0.201738	0.178205	0.460326	0.380651	0.399856
0.27582	0.181359	0.294089	0.401612	0.194126	0.290926	0.261259	0.162426	0.236759	0.368074	0.504753	0.432875
0.241766	0.233767	0.243515	0.180517	0.168119	0.203105	0.213465	0.339485	0.202272	0.371557	0.480932	0.711748
0.215992	0.296604	0.270447	0.193275	0.211057	0.191604	0.230409	0.156461	0.151142	0.509699	0.40063	0.474928
0.217443	0.178646	0.217807	0.350918	0.23405	0.271057	0.201953	0.278321	0.222723	0.416447	0.489518	0.560731
0.200733	0.280188	0.174776	0.437735	0.234248	0.276692	0.133891	0.162609	0.259812	0.399304	0.354849	0.516463
0.31617	0.183876	0.158675	0.257548	0.254461	0.436989	0.651323	0.154188	0.264873	0.492087	0.450176	0.516051
0.205862	0.280746	0.229529	0.312347	0.244786	0.190782	0.272316	0.198792	0.379526	0.489478	0.385532	0.448961
0.24562	0.235342	0.227275	0.417965	0.323697	0.332782	0.356398	0.14244	0.368995	0.769275	0.473684	0.408177
0.480575	0.219288	0.231744	0.346373	0.19344	0.368346	0.290706	0.280655	0.216817	0.518043	0.342405	0.509849
0.133763	0.219271	0.193289	0.499082	0.228631	0.317959	0.183884	0.21054	0.288212	0.480429	0.397103	0.259262
0.247589	0.223915	0.349441	0.275401	0.180522	0.218014	0.196854	0.187479	0.299466	0.582723	0.66192	0.372876
0.26015	0.198568	0.226716	0.514404	0.320573	0.194646	0.245667	0.297445	0.21326	0.564615	0.27564	0.685495
0.486831	0.23539	0.238091	0.236687	0.2636	0.160062	0.268707	0.185716	0.328684	0.284713	0.870847	0.624749
0.268973	0.171091	0.222351	0.243785	0.439266	0.266949	0.222997	0.203956	0.263805	0.463006	0.388998	0.76258
0.306904	0.37952	0.17985	0.25918	0.322993	0.353387	0.169948	0.361474	0.240192	0.331478	0.383417	0.672669
0.221913	0.290608	0.20672	0.197289	0.400782	0.22511	0.231579	0.255184	0.148876	0.618424	0.423229	0.616575
0.214732	0.148866	0.315889	0.436084	0.208054	0.255853	0.0675794	0.217743	0.273637	0.463351	0.521023	0.269428
0.231443	0.254518	0.23887	0.217613	0.270502	0.216311	0.289403	0.177217	0.183744	0.378223	0.584236	0.266041
0.141476	0.299679	0.175899	0.336707	0.216324	0.23292	0.236423	0.258559	0.212269	0.555544	0.310621	0.527713
0.220498	0.309984	0.269367	0.258245	0.252659	0.181282	0.365454	0.182263	0.221297	0.397217	1.44087	0.444637
0.22304	0.309659	0.336078	0.213429	0.415564	0.253154	0.263301	0.155837	0.296458	0.591996	0.665619	0.43056
0.215887	0.185233	0.346451	0.25488	0.229282	0.243657	0.183195	0.315901	0.399477	0.368258	0.547633	0.312333
0.2018	0.354799	0.272906	0.554236	0.244304	0.216187	0.451229	0.146885	0.28619	0.437677	0.620649	0.394289
0.22914	0.198855	0.249282	0.286568	0.308769	0.24377	0.365641	0.319813	0.320927	0.387641	0.514091	0.61039
0.320145	0.220271	0.209265	0.238628	0.235913	0.185708	0.314346	0.20241	0.343283	0.45408	0.456944	0.536402
0.229986	0.184413	0.241479	0.147566	0.205578	0.168976	0.184135	0.376668	0.257415	0.629561	0.363807	0.62092
0.508214	0.190086	0.206497	0.273146	0.252563	0.261653	0.198583	0.292795	0.278899	0.50829	0.6469	0.456567
0.222764	0.24048	0.298724	0.342603	0.246177	0.434275	0.380257	0.1766	0.344579	0.468773	0.602024	0.701385
0.207056	0.219932	0.274455	0.274892	0.319161	0.158535	0.84942	0.321723	0.166024	0.552015	0.410894	0.466292
0.141879	0.236965	0.266759	0.212176	0.196292	0.187146	0.295384	0.215505	0.186757	0.79851	0.490407	0.521293
0.199415	0.224984	0.285311	0.324138	0.207647	0.174953	0.307497	0.419472	0.184951	0.625999	0.436243	0.661486
0.297388	0.22678	0.480119	0.15276	0.158859	0.454218	0.253475	0.150914	0.15348	0.411416	0.849489	0.484299
0.288112	0.221005	0.415121	0.233232	0.359753	0.19062	0.306296	0.351957	0.21201	0.691863	0.526738	0.345708
0.208925	0.2517	0.242564	0.335997	0.252207	0.29901	0.266241	0.345318	0.3051	0.549352	0.623077	0.421224
0.303564	0.209892	0.31614	0.195309	0.215605	0.230323	0.28996	0.243395	0.27515	0.434194	0.590545	0.359653
0.232093	0.216763	0.27691	0.212736	0.17185	0.266555	0.136149	0.134811	0.228348	0.344119	0.416953	0.400614
0.155278	0.148587	0.0351596	0.225554	0.181952	0.243145	0.220964	0.207177	0.269311	0.196317	0.645452	0.535988
0.521137	0.202464	0.200845	0.181904	0.244316	0.27036	0.530847	0.25032	0.253236	0.462475	0.460887	0.551365
0.351564	0.267407	0.450272	0.242995	0.104316	0.335006	0.20305	0.507062	0.37834	0.534372	0.548571	0.309212
0.331012	0.151825	0.189744	0.260408	0.216237	0.281984	0.208683	0.257371	0.209504	0.58091	0.394724	0.276283
0.297741	0.201858	0.272156	0.296284	0.117099	0.26222	0.122354	0.182141	0.260649	0.441969	0.401709	0.583439
0.290321	0.208871	0.280281	0.232634	0.272794	0.230393	0.130545	0.2098	0.140742	0.44081	0.410976	0.980948
0.271271	0.307771	0.313192	0.357736	0.347453	0.276901	0.12891	0.258413	0.231751	0.353369	0.487736	0.328815
0.360522	0.19811	0.32335	0.178356	0.179466	0.253735	0.169674	0.223096	0.185959	0.667698	0.393303	0.395189
0.462769	0.183414	0.223763	0.210713	0.170096	0.252579	0.196213	0.395092	0.136076	0.442926	0.304499	0.459674
0.482816	0.32461	0.271835	0.17602	0.210129	0.292261	0.284815	0.211344	0.152511	0.360883	0.437991	0.300003
0.314444	0.185118	0.270247	0.231699	0.201827	0.396063	0.196603	0.156315	0.238021	0.394373	0.564148	0.354894
0.258181	0.222369	0.246641	0.274705	0.173357	0.244835	0.189906	0.220626	0.253966	0.482205	0.442552	0.617971
0.191124	0.395705	0.229294	0.262157	0.264179	0.314351	0.243676	0.18364	0.157322	0.340764	0.53276	0.686368
0.154554	0.148322	0.221389	0.186898	0.219961	0.193384	0.183903	0.258111	0.352251	0.624559	0.393853	0.40362
0.248071	0.317381	0.255043	0.344968	0.124499	0.194094	0.178037	0.233159	0.187578	0.427356	0.418819	0.308431
0.269083	0.287154	0.176581	0.193355	0.153924	0.236565	0.242783	0.281802	0.154682	0.217684	0.431687	0.308537
0.233711	0.209399	0.286313	0.175197	0.221371	0.288654	0.32277	0.176599	0.246807	0.459554	0.700063	0.414598
0.199145	0.134953	0.22357	0.152557	0.267045	0.291819	0.200189	0.231923	0.276395	0.279896	0.650527	0.548195
0.353093	0.208924	0.191439	0.222246	0.303358	0.309052	0.37509	0.173764	0.274136	0.375586	0.554152	0.411549
0.221648	0.259219	0.25258	0.208376	0.254027	0.263335	0.2314	0.167947	0.31371	0.370049	0.559428	0.410918
0.278629	0.244912	0.27806	0.2662	0.292494	0.231427	0.370379	0.218037	0.288663	0.233936	0.639564	0.720267
0.133284	0.254878	0.281433	0.250748	0.420639	0.287408	0.191563	0.154405	0.160231	0.33102	0.560512	0.562015
0.286634	0.283408	0.384147	0.197288	0.205449	0.445542	0.253132	0.203896	0.2287	0.415167	0.403093	0.446772
0.339993	0.259529	0.183217	0.24169	0.294589	0.265875	0.223813	0.22639	0.251558	0.284159	0.510637	0.551799
0.237267	0.260067	0.272689	0.380948	0.256567	0.243144	0.200148	0.279063	0.211286	0.486645	0.415411	0.409273
0.221239	0.339526	0.269364	0.338921	0.181695	0.161697	0.240659	0.270008	0.182794	0.422808	0.582225	0.469839
0.370398	0.212741	0.205162	0.32861	0.16869	0.286575	0.504825	0.240489	0.277074	0.277177	0.522357	0.430574
0.362565	0.179341	0.180514	0.239826	0.241442	0.210947	0.171999	0.308677	0.211534	0.55761	0.489804	0.372144
0.195574	0.347771	0.440082	0.22297	0.179436	0.456949	0.368685	0.224776	0.174143	0.434509	0.707471	0.504506
0.264633	0.21304	0.304537	0.229065	0.14146	0.208454	0.195839	0.201046	0.262677	0.363088	0.442971	0.410658
0.15301	0.269364	0.244154	0.187994	0.158607	0.274779	0.190994	0.171015	0.186241	0.450357	0.396431	0.532799
0.16177	0.287625	0.210887	0.181392	0.17891	0.289274	0.164956	0.193414	0.293679	0.390589	0.407246	0.595546
0.32483	0.270095	0.227269	0.296577	0.266909	0.200258	0.143925	0.259016	0.12316	0.496072	0.563368	0.401039
0.192394	0.22395	0.209295	0.193765	0.221894	0.187475	0.144672	0.204056	0.134802	0.595914	0.43619	0.535063
0.311036	0.22436	0.349774	0.232604	0.247445	0.179087	0.249395	0.179907	0.294841	0.369672	0.586785	0.236081
0.127156	0.218974	0.152069	0.188178	0.241715	0.348359	0.176448	0.320699	0.157156	0.391064	0.368973	0.328279
0.18706	0.163459	0.247878	0.18948	0.306062	0.23293	0.277668	0.290347	0.266069	0.388382	0.443394	0.644582
0.19485	0.236959	0.202099	0.246347	0.216919	0.333267	0.232159	0.271774	0.15934	0.411522	0.379571	0.659164
0.25507	0.216848	0.157459	0.220433	0.188509	0.338678	0.21846	0.207203	0.179151	0.557263	0.394287	0.394098
0.206275	0.222706	0.211847	0.322883	0.282539	0.347028	0.328629	0.200871	0.219319	0.454735	0.472328	0.676046
0.24093	0.457199	0.189668	0.266932	0.209125	0.220854	0.208602	0.259858	0.169554	0.319982	0.628623	0.455312
0.285888	0.471159	0.210216	0.303614	0.337529	0.238988	0.199482	0.296969	0.274829	0.648354	0.516194	0.442749
0.170587	0.37186	0.277441	0.358142	0.386618	0.367958	0.303962	0.14941	0.316995	0.647326	0.840817	0.553978
0.2147	0.41005	0.272233	0.207538	0.490275	0.422747	0.146363	0.171579	0.269169	0.351202	0.380837	0.571065
0.278275	0.22933	0.173115	0.176124	0.222308	0.353389	0.240908	0.278614	0.269385	0.362266	0.684607	0.442599
0.274356	0.182668	0.289379	0.41477	0.196091	0.441614	0.192521	0.244549	0.419441	0.352216	0.562239	0.571341
0.258993	0.292805	0.224469	0.228191	0.337512	0.171929	0.13852	0.23034	0.129852	0.699435	0.518821	0.553032
0.149217	0.221724	0.219458	0.260015	0.380434	0.258133	0.393106	0.272444	0.191423	0.576627	0.55618	0.3143
0.220233	0.13752	0.193751	0.237924	0.316468	0.204718	0.245637	0.145772	0.139135	0.497365	0.421586	0.472579
0.176842	0.147168	0.18725	0.314078	0.347457	0.278702	0.223965	0.18428	0.213914	0.452964	0.390021	0.723369
0.226442	0.287972	0.289484	0.350432	0.347232	0.192314	0.347028	0.374748	0.164904	0.447834	0.548678	0.305348
0.19321	0.183237	0.193164	0.291519	0.0442362	0.390707	0.335138	0.215377	0.208381	0.384166	0.477207	0.455637
0.246297	0.33836	0.156781	0.174526	0.164704	0.217291	0.334008	0.259073	0.202229	0.512665	0.520967	0.665347
0.228281	0.344195	0.207466	0.219426	0.203313	0.105595	0.251968	0.323437	0.172001	0.529899	0.630548	0.323489
0.284688	0.265255	0.204463	0.179144	0.328017	0.298261	0.221611	0.232593	0.197024	0.68115	0.469886	0.367358
0.266368	0.187393	0.317028	0.267652	0.429883	0.252412	0.334033	0.262511	0.384889	0.985381	0.435036	0.330246
0.241671	0.306532	0.251592	0.230324	0.271757	0.254921	0.432166	0.255522	0.250464	0.910629	0.706448	0.432132
0.276331	0.257213	0.231212	0.255174	0.301731	0.328009	0.67508	0.187841	0.247747	0.559074	0.318772	0.542778
0.195002	0.498656	0.367227	0.195124	0.256584	0.348091	0.483207	0.213075	0.2144	0.48547	0.731293	0.61395
0.155627	0.577114	0.275412	0.171695	0.405484	0.193158	0.200638	0.224277	0.283798	0.298027	0.353072	0.624165
0.229973	0.198416	0.22029	0.316577	0.172574	0.235228	0.501354	0.13884	0.327667	0.566881	0.328779	0.754185
0.179481	0.235321	0.414907	0.532225	0.223001	0.204263	0.25341	0.201251	0.213601	0.598884	0.429752	0.431456
0.1952	0.238101	0.209165	0.171759	0.133132	0.177256	0.28798	0.318441	0.236852	0.467468	0.40486	0.391408
0.233359	0.147977	0.216373	0.161757	0.183447	0.298339	0.259782	0.318811	0.302848	0.420992	0.757708	0.400406
0.246212	0.149964	0.224002	0.18443	0.186865	0.34488	0.244878	0.178182	0.221582	0.48554	0.742978	0.32793
0.209551	0.271257	0.267691	0.200423	0.180309	0.273336	0.208317	0.330716	0.228949	0.417865	0.271695	0.466398
0.15743	0.27077	0.188842	0.202928	0.225266	0.215054	0.289088	0.295976	0.250762	0.451661	0.729386	0.40628
0.224988	0.220462	0.27153	0.251228	0.261057	0.240586	0.208727	0.208861	0.390196	0.324751	0.426695	0.635209
0.160001	0.246279	0.352904	0.253705	0.291536	0.261668	0.141103	0.208316	0.253369	0.628768	0.531733	0.87164
0.266396	0.298615	0.339919	0.26165	0.381569	0.317145	0.215946	0.282615	0.169813	0.598944	0.381168	0.446155
0.179143	0.232699	0.195581	0.222204	0.340308	0.241671	0.388867	0.246855	0.458272	0.444453	0.47914	0.608499
0.319571	0.305206	0.179106	0.161402	0.222005	0.212568	0.293323	0.241074	0.142597	0.414201	0.330737	0.530365
0.327888	0.213681	0.255526	0.16639	0.363671	0.224587	0.189075	0.218652	0.2652	0.503261	0.435891	0.543586
0.19771	0.214656	0.241275	0.329798	0.186937	0.210932	0.148169	0.203415	0.205003	0.43903	0.395751	0.489977
0.262791	0.181424	0.230893	0.139296	0.20262	0.393636	0.264473	0.208495	0.177802	0.433011	0.484428	0.327833
0.234733	0.2777	0.247966	0.279292	0.35195	0.18739	0.232468	0.252756	0.183774	0.395201	0.435384	0.517554
0.23003	0.232013	0.288366	0.21306	0.269631	0.263838	0.224145	0.155873	0.22424	0.753729	0.474105	0.515267
0.188685	0.147289	0.359497	0.161644	0.394973	0.336041	0.332985	0.169886	0.304938	0.350404	0.338113	0.523927
0.214222	0.42493	0.28757	0.240442	0.181587	0.239273	0.219338	0.202918	0.320068	0.510016	0.339425	0.378745
0.29354	0.363701	0.190194	0.208796	0.25323	0.256302	0.2022	0.161769	0.379833	0.282352	0.408458	0.418726
0.210393	0.23947	0.412082	0.1854	0.261282	0.255108	0.320889	0.226148	0.289011	0.483705	0.684866	0.626405
0.175667	0.309459	0.285486	0.233389	0.336706	0.231994	0.230605	0.277879	0.161499	0.554853	0.502306	0.451488
0.261822	0.267882	0.251673	0.118301	0.18966	0.37787	0.232552	0.140086	0.245069	0.575431	0.504274	0.703375
0.411969	0.158045	0.224016	0.237459	0.324412	0.178169	0.187656	0.225143	0.378753	0.298922	0.513852	0.528489
0.206644	0.555987	0.194742	0.155627	0.314764	0.348327	0.243043	0.188399	0.191769	0.59014	0.566144	0.551618
0.182413	0.133458	0.155094	0.298148	0.42269	0.186267	0.170114	0.170134	0.293598	0.517717	0.686146	0.319217
0.213956	0.176013	0.261976	0.326447	0.298203	0.338906	0.186236	0.160182	0.257697	0.527299	0.328474	0.31727
0.340201	0.199678	0.303008	0.38424	0.239401	0.177109	0.272838	0.284448	0.217706	0.537271	0.465083	0.254599
0.271936	0.351707	0.213262	0.221848	0.208436	0.160259	0.230324	0.254823	0.328202	0.548806	0.515041	0.482546
0.305895	0.153959	0.20199	0.216429	0.182317	0.369946	0.211722	0.263009	0.223248	0.490436	0.372192	0.638754
0.206825	0.246209	0.329548	0.175341	0.29139	0.174341	0.198051	0.261554	0.191219	0.507878	0.508708	0.743886
0.147298	0.250046	0.328339	0.308022	0.169259	0.391938	0.243016	0.227825	0.248149	0.364002	0.527011	0.553287
0.201728	0.212738	0.22055	0.243564	0.190364	0.181049	0.114384	0.245008	0.14548	0.511987	0.651106	0.700787
0.240662	0.326586	0.208899	0.159845	0.20014	0.442393	0.148738	0.137111	0.204495	0.52385	0.52977	0.44651
0.31987	0.18411	0.294633	0.241684	0.285667	0.261957	0.207973	0.221523	0.38433	0.486881	0.482732	0.442444
0.191142	0.328826	0.169157	0.159748	0.536452	0.266283	0.276766	0.420106	0.320785	0.73824	0.603372	0.43941
0.204238	0.17527	0.16429	0.204083	0.288464	0.146226	0.176761	0.245148	0.182344	0.597396	0.369283	0.502229
0.249111	0.198852	0.196725	0.218488	0.359578	0.176215	0.210318	0.303326	0.227247	0.627052	0.318308	0.873927
0.177871	0.143356	0.306456	0.369734	0.230483	0.184695	0.194168	0.420842	0.217785	0.456669	0.571385	0.347617
0.276094	0.170958	0.469912	0.191562	0.139884	0.193825	0.150326	0.198525	0.146829	0.379257	0.957675	0.599054
0.273389	0.201631	0.216051	0.240091	0.438012	0.237486	0.162074	0.250304	0.197343	0.799476	0.36564	0.577268
0.167315	0.125613	0.272634	0.212348	0.140913	0.293221	0.145228	0.181952	0.198607	0.616531	0.474907	0.73192
0.244297	0.269411	0.284914	0.279564	0.21925	0.212008	0.246698	0.348614	0.20345	0.249116	0.558738	0.711754
0.217156	0.259082	0.290082	0.325275	0.186495	0.259667	0.212626	0.22017	0.317443	0.562424	0.780801	0.437482
0.168598	0.332615	0.17722	0.213007	0.31464	0.252531	0.288064	0.173479	0.295214	0.36928	0.455728	0.661507
0.335944	0.136709	0.190087	0.189687	0.321861	0.281976	0.204039	0.2109	0.278716	0.37652	0.64191	0.366466
0.35405	0.259295	0.270293	0.240119	0.180745	0.256955	0.359757	0.24034	0.282595	0.777248	0.416817	0.503538
0.182772	0.365126	0.22873	0.254862	0.260151	0.378334	0.147097	0.221789	0.174379	0.539634	0.433236	0.46046
0.185068	0.237433	0.175422	0.225462	0.280351	0.377617	0.159786	0.27773	0.240508	0.652594	0.534114	0.550298
0.170153	0.12497	0.253663	0.192998	0.312423	0.246876	0.228562	0.231675	0.180017	0.735886	0.475685	0.45853
0.244206	0.341457	0.279366	0.212488	0.392044	0.504357	0.269605	0.227051	0.415817	0.459018	0.533987	0.398229
0.229078	0.263525	0.233039	0.28373	0.549968	0.367587	0.266783	0.161233	0.148406	0.355787	0.855083	0.496595
0.360482	0.190696	0.211963	0.371368	0.392626	0.450833	0.317716	0.155788	0.181592	0.414838	0.468354	0.744907
0.224232	0.206076	0.233068	0.417097	0.527887	0.262015	0.161759	0.270965	0.187664	0.382722	0.465381	0.482611
0.164302	0.27134	0.207228	0.157074	0.266432	0.343692	0.194681	0.23355	0.252977	0.541241	0.519556	0.65781
0.239774	0.185635	0.182954	0.156187	0.168065	0.3166	0.198868	0.208692	0.127785	0.367226	0.518876	0.448575
0.224033	0.253471	0.224998	0.369189	0.27719	0.280787	0.190774	0.209045	0.166565	0.392681	0.446016	0.577289
0.188828	0.256538	0.167335	0.183587	0.337546	0.312553	0.136494	0.28567	0.26807	0.472328	0.523481	0.316403
0.300952	0.218097	0.204322	0.298014	0.182213	0.362341	0.179417	0.184035	0.175046	0.440756	0.463322	0.370448
0.263019	0.196885	0.265165	0.259417	0.149821	0.255045	0.344939	0.205277	0.204899	0.6493	0.540302	0.530221
0.171581	0.260128	0.217062	0.221311	0.320636	0.227572	0.386411	0.18484	0.262154	0.461979	0.678108	0.653674
0.230591	0.205963	0.16218	0.463517	0.204257	0.459418	0.255175	0.689612	0.127638	0.595383	0.408105	0.342771
0.203242	0.226041	0.385327	0.244382	0.245376	0.225337	0.154972	0.151342	0.223637	0.646947	0.604361	0.386921
0.208577	0.223201	0.261458	0.267246	0.264633	0.407137	0.347327	0.269352	0.387311	0.53913	0.366917	0.649193
0.188966	0.172341	0.31166	0.227339	0.302661	0.242401	0.292099	0.193264	0.188536	0.430829	0.611494	0.517563
0.243497	0.201024	0.595507	0.0408688	0.198542	0.219215	0.293751	0.164676	0.185485	0.452893	0.640896	0.500001
0.175066	0.190256	0.22256	0.230732	0.314629	0.36396	0.209395	0.376697	0.262598	0.519453	0.298847	0.303167
0.167984	0.190082	0.305731	0.309292	0.35831	0.196579	0.250697	0.190306	0.470896	0.364154	0.801131	0.41568
0.250462	0.170568	0.195514	0.2466	0.171765	0.37477	0.21095	0.23196	0.270379	0.510352	0.448375	0.45673
0.180595	0.311312	0.234701	0.44604	0.365936	0.274063	0.202526	0.262288	0.433779	0.32239	0.500871	0.226268
0.297985	0.232195	0.230036	0.309708	0.216606	0.259584	0.132686	0.311164	0.155183	0.485978	0.830446	0.651888
0.219002	0.150223	0.180075	0.220337	0.213383	0.201589	0.208391	0.163193	0.323695	0.579639	0.440561	0.658871
0.195104	0.164262	0.381822	0.248402	0.222502	0.231196	0.353083	0.229079	0.290228	0.424832	0.519186	0.342649
0.274965	0.331559	0.210665	0.270698	0.289514	0.251798	0.290224	0.202326	0.262123	0.373443	0.642508	0.355375
0.251746	0.31799	0.240904	0.433101	0.330596	0.209704	0.44154	0.231289	0.275191	0.421085	0.529488	0.418755
0.34978	0.191996	0.261661	0.352264	0.207598	0.191335	0.383673	0.139436	0.162699	0.430415	0.517614	0.418177
0.183827	0.233344	0.350477	0.470753	0.135803	0.184363	0.27778	0.20135	0.261948	0.439557	0.500901	0.430141
0.278641	0.213365	0.171271	0.276722	0.31765	0.33714	0.196192	0.294421	0.351276	0.56994	0.298327	0.415181
0.221711	0.239172	0.21254	0.227963	0.249064	0.171511	0.189274	0.223972	0.330302	0.453195	0.513831	0.709282
0.213787	0.477744	0.257224	0.22398	0.299456	0.412692	0.281244	0.161203	0.250503	0.394524	0.492204	0.317276
0.254741	0.358498	0.201007	0.172458	0.32473	0.296266	0.451184	0.320668	0.288973	0.284312	0.499331	0.279221
0.203047	0.328497	0.3356	0.339764	0.257414	0.249575	0.086194	0.183065	0.38617	0.449614	0.616505	0.579708
0.19703	0.31103	0.247411	0.270194	0.217095	0.212906	0.173098	0.202867	0.362695	0.418953	0.629165	0.512345
0.201477	0.252201	0.278677	0.188999	0.187959	0.261438	0.152022	0.175312	0.244248	0.287493	0.725729	0.611426
0.201941	0.24478	0.220046	0.280637	0.164764	0.219735	0.191189	0.408322	0.131084	0.475862	0.441275	0.434133
0.35596	0.260151	0.225716	0.24114	0.275516	0.19616	0.183081	0.180645	0.299272	0.507868	0.595343	0.268374
0.410611	0.176758	0.254862	0.268005	0.167239	0.233061	0.384582	0.200511	0.218536	0.372311	0.544364	0.507998
0.163388	0.140025	0.172509	0.275678	0.249825	0.433216	0.241483	0.169307	0.253172	0.754855	0.662191	0.33454
0.223189	0.192597	0.245722	0.240332	0.38533	0.265358	0.26665	0.223209	0.236268	0.448152	0.707918	0.483874
0.28192	0.222549	0.315436	0.308467	0.204714	0.178656	0.115792	0.177092	0.245408	0.355956	0.562071	0.293626
0.299211	0.277989	0.18204	0.215663	0.294733	0.173862	0.198119	0.157544	0.240038	0.44997	0.636949	0.239064
0.237208	0.307689	0.257504	0.178631	0.3265	0.290316	0.217745	0.230978	0.236573	0.27079	0.463151	0.416605
0.208972	0.408001	0.217331	0.232916	0.202914	0.228391	0.196633	0.169212	0.182142	0.622437	0.618876	0.354263
0.192424	0.21524	0.204038	0.223316	0.303742	0.504037	0.151517	0.267396	0.230298	0.661607	0.264832	0.510143
0.244612	0.203717	0.25757	0.343251	0.219255	0.226638	0.334345	0.188947	0.42876	0.600513	0.545573	0.410251
0.233033	0.211857	0.291803	0.398167	0.335226	0.478081	0.236301	0.188153	0.157243	0.327519	0.601037	0.626899
0.267228	0.214317	0.18384	0.223471	0.312929	0.309537	0.17196	0.48738	0.329539	0.487951	0.557328	0.559658
0.160181	0.203001	0.129442	0.200666	0.218285	0.217319	0.166806	0.184291	0.266989	0.470633	0.335385	0.44207
0.182468	0.2621	0.20005	0.211941	0.385857	0.195695	0.245721	0.390789	0.175839	0.588642	0.404715	0.535968
0.316194	0.223383	0.232266	0.310521	0.209478	0.212921	0.224573	0.478822	0.187631	0.332022	0.471803	0.667541
0.215043	0.259197	0.278575	0.267719	0.181565	0.319509	0.242596	0.450974	0.274698	0.385979	0.568068	0.662086
0.306724	0.250286	0.197033	0.278687	0.397268	0.18414	0.206917	0.220817	0.314056	0.426976	0.540215	0.762073
0.351779	0.364208	0.330213	0.241394	0.263549	0.214735	0.323129	0.189413	0.341532	0.475746	0.516883	0.322602
0.267703	0.199667	0.227512	0.165463	0.229083	0.290535	0.119988	0.188075	0.153583	0.370493	0.616846	0.52532
0.32354	0.222196	0.273047	0.194988	0.221234	0.378538	0.262939	0.192122	0.184283	0.385126	0.368276	0.41513
0.5049	0.258666	0.212778	0.230439	0.28385	0.193541	0.263489	0.135755	0.211627	0.457591	0.290235	0.362739
0.414399	0.247949	0.269336	0.18065	0.296662	0.361295	0.174961	0.520777	0.37345	0.447257	0.869189	0.39236
0.162859	0.440287	0.200379	0.213022	0.204956	0.174802	0.242595	0.169841	0.300486	0.304375	0.706715	0.428861
0.159472	0.387237	0.371292	0.186789	0.217978	0.163669	0.195282	0.197867	0.35237	0.613383	0.62269	0.48461
0.208265	0.241755	0.232247	0.313024	0.283577	0.176839	0.234438	0.203194	0.279903	0.361383	0.735088	0.589349
0.234224	0.175396	0.216373	0.25528	0.227798	0.379659	0.281701	0.394057	0.192383	0.301852	0.445965	0.512654
0.411201	0.32059	0.193916	0.40159	0.402326	0.215591	0.276711	0.219005	0.204326	0.353004	0.51909	0.524799
0.786688	0.227773	0.216636	0.174107	0.286125	0.266153	0.15407	0.199942	0.246712	0.299384	0.546607	0.474609
0.264444	0.206952	0.167567	0.28026	0.204316	0.254305	0.240775	0.340677	0.194428	0.671236	0.422113	0.447108
0.235116	0.283501	0.211674	0.155927	0.186623	0.164946	0.304864	0.486686	0.190834	0.42762	0.712989	0.653513
0.201041	0.197846	0.237188	0.248882	0.245441	0.265638	0.183122	0.17118	0.168416	0.567847	0.373663	0.310704
0.398907	0.219716	0.183093	0.204252	0.237764	0.22865	0.285775	0.320649	0.286995	0.524487	0.495773	0.556208
0.322898	0.65325	0.672001	0.304452	0.340621	0.182904	0.251375	0.279454	0.210989	0.720039	0.442109	0.743927
0.179483	0.260038	0.320496	0.252327	0.228545	0.351784	0.155095	0.171113	0.17754	0.702562	0.476102	0.656248
0.227269	0.21543	0.27008	0.242757	0.160466	0.266199	0.280064	0.16922	0.179013	0.645185	0.387952	0.506799
0.296671	0.24436	0.31975	0.296157	0.212837	0.182667	0.132838	0.209652	0.132832	0.542943	0.562129	0.319952
0.281646	0.167704	0.337369	0.217972	0.207644	0.299311	0.137258	0.241617	0.19987	0.276364	0.537426	0.706479
0.175447	0.246023	0.143485	0.204006	0.209301	0.352646	0.136761	0.177527	0.231833	0.448771	0.749263	0.449089
0.182479	0.258309	0.353571	0.206132	0.283622	0.188535	0.142433	0.282138	0.169316	0.314424	0.555576	0.543654
0.257318	0.302687	0.342987	0.261952	0.170346	0.200275	0.27745	0.23107	0.156505	0.679447	0.486549	0.334891
0.270675	0.256945	0.253521	0.233274	0.412992	0.164023	0.594798	0.180752	0.267466	0.688554	0.329619	0.470634
0.274834	0.175272	0.187408	0.228613	0.383127	0.196937	0.229274	0.280436	0.261973	0.481344	0.731319	0.435156
0.184777	0.236448	0.461734	0.174756	0.30208	0.207174	0.257176	0.278939	0.320776	0.522053	0.513105	0.524537
0.201717	0.303295	0.269517	0.226164	0.184528	0.185954	0.186814	0.233387	0.190371	0.31491	0.420192	0.342826
0.228982	0.154016	0.248579	0.314359	0.202242	0.169388	0.203927	0.153218	0.191794	0.480657	0.374561	0.601109
0.247129	0.252622	0.303832	0.168741	0.199865	0.20434	0.490695	0.213109	0.154919	0.650481	0.371167	0.463758
0.187764	0.207785	0.513243	0.353664	0.208877	0.193491	0.220435	0.188412	0.15654	0.492977	0.420941	0.378048
0.143867	0.230514	0.217366	0.274398	0.304484	0.208799	0.201801	0.288514	0.255944	0.290714	0.422799	0.466135
0.142562	0.31276	0.162322	0.235146	0.262163	0.237247	0.192771	0.272529	0.301663	0.357537	0.353399	0.638594
0.238716	0.266863	0.126188	0.148161	0.224703	0.401954	0.222359	0.168132	0.200226	0.399591	0.447888	0.518932
0.180051	0.213676	0.414707	0.260911	0.289485	0.275544	0.175219	0.13365	0.37617	0.429132	0.421603	0.573716
0.180302	0.260202	0.302964	0.181217	0.279726	0.161522	0.190145	0.317783	0.215041	0.312636	0.408781	0.535253
0.167758	0.36088	0.26681	0.24463	0.32187	0.324242	0.316861	0.205593	0.262686	0.34847	0.423027	0.425391
0.28853	0.183256	0.250397	0.298071	0.304244	0.18652	0.224277	0.145811	0.265356	0.436635	0.335181	0.396716
0.2089	0.166952	0.194391	0.189743	0.19718	0.119762	0.312474	0.161278	0.177245	0.826248	0.299621	0.508538
0.261512	0.244448	0.295506	0.65634	0.328179	0.207857	0.29239	0.135648	0.246105	0.411529	0.434765	0.269944
0.165643	0.327144	0.267576	0.27126	0.229881	0.52709	0.242095	0.153021	0.343411	0.452615	0.584889	0.486097
0.162013	0.281166	0.285099	0.306475	0.138849	0.196226	0.312835	0.124033	0.16871	0.554301	0.487149	0.489407
0.255212	0.193024	0.372271	0.252482	0.173709	0.255761	0.420563	0.208975	0.155806	0.503011	0.437559	0.670019
0.218487	0.229587	0.221911	0.208483	0.185182	0.222029	0.285048	0.214657	0.116703	0.70426	0.403161	0.318333
0.351927	0.236993	0.289959	0.293766	0.408902	0.328202	0.203139	0.336979	0.238015	0.307297	0.404874	0.385789
0.342571	0.267284	0.259816	0.178877	0.158134	0.218136	0.280168	0.333635	0.26065	0.615844	0.498393	0.388091
0.326395	0.232051	0.20242	0.134128	0.128703	0.274425	0.149827	0.155191	0.268271	0.473511	0.467026	0.396221
0.160671	0.286539	0.274652	0.307058	0.186688	0.236206	0.254236	0.209929	0.288856	0.487253	0.809963	0.447328
0.266812	0.266164	0.347251	0.154804	0.370027	0.266879	0.652466	0.232993	0.174738	0.376027	0.535064	0.626029
0.195967	0.274275	0.456591	0.389608	0.227781	0.204438	0.201088	0.188783	0.230142	0.476245	0.421294	0.319885
0.172498	0.32654	0.270129	0.187583	0.145579	0.0442851	0.297526	0.295021	0.193888	0.391595	0.340467	0.543294
0.218929	0.204802	0.276433	0.356983	0.226524	0.183378	0.309762	0.191798	0.112805	0.417636	0.4437	0.573946
0.199331	0.287267	0.33977	0.212447	0.232883	0.391749	0.357905	0.219998	0.206299	0.514359	0.594741	0.621354
0.166865	0.212876	0.207407	0.215065	0.152468	0.192814	0.284866	0.330204	0.15804	0.763456	0.366291	0.347903
0.22323	0.190344	0.215897	0.256452	0.348604	0.218955	0.197043	0.352729	0.126528	0.301724	0.488419	0.542366
0.122864	0.200466	0.190933	0.18349	0.194525	0.244941	0.302861	0.284475	0.471153	0.342093	0.423469	0.44213
0.357372	0.250103	0.195192	0.296416	0.246114	0.259916	0.25534	0.144288	0.285818	0.290578	0.621676	0.305952
0.39443	0.168047	0.22546	0.259856	0.262969	0.27285	0.0960238	0.276892	0.24899	0.543986	0.506504	0.747232
0.225605	0.19641	0.267787	0.182493	0.225945	0.267573	0.190292	0.233752	0.192715	0.610781	0.355746	0.874161
0.219688	0.166026	0.269901	0.225282	0.355888	0.227577	0.156283	0.194432	0.208523	0.490382	0.56265	0.272139
0.167008	0.215786	0.247705	0.232624	0.170598	0.123458	0.310533	0.224149	0.244146	0.443608	0.560182	0.548928
0.253669	0.211318	0.260914	0.172059	0.3595	0.160217	0.205547	0.119748	0.129767	0.601579	0.332858	0.365701
0.205506	0.312152	0.212935	0.252655	0.249107	0.251708	0.269294	0.417617	0.263196	0.715555	0.464713	0.564147
0.171612	0.307117	0.320165	0.243863	0.167932	0.15028	0.212477	0.183231	0.233816	0.422863	0.321119	0.534807
0.225422	0.16977	0.191372	0.189623	0.156648	0.179459	0.13855	0.221879	0.196594	0.504513	0.403834	0.581673
0.335294	0.35709	0.199963	0.288184	0.146551	0.149321	0.277991	0.246356	0.270743	0.52236	0.982234	0.217523
0.269873	0.318131	0.238451	0.294302	0.267563	0.172056	0.359724	0.27009	0.265851	0.556599	0.434868	0.438696
0.219819	0.191692	0.252539	0.176584	0.234312	0.213208	0.118318	0.305181	0.309848	0.65628	0.452355	0.675194
0.292164	0.202574	0.217025	0.212318	0.175562	0.30644	0.299579	0.154712	0.227661	0.377324	0.523311	0.650978
0.394216	0.285116	0.271215	0.196313	0.208466	0.157467	0.15555	0.226278	0.176618	0.30996	0.721128	0.553738
0.23042	0.187006	0.228048	0.147486	0.286133	0.206043	0.299057	0.191692	0.300668	0.707338	0.540687	0.255442
0.213922	0.212281	0.202275	0.395046	0.356977	0.200073	0.120538	0.298332	0.326093	0.436043	0.250125	0.667544
0.360355	0.223513	0.275747	0.18345	0.303885	0.204384	0.156109	0.140118	0.125396	0.457837	0.547545	0.445083
0.325184	0.234586	0.304099	0.355945	0.271772	0.133675	0.23801	0.239417	0.342567	0.517981	0.719265	0.344694
0.189754	0.219652	0.265717	0.172918	0.244893	0.156798	0.171636	0.143952	0.322829	0.318881	0.301053	0.480555
0.182749	0.211403	0.268523	0.334217	0.346324	0.162491	0.176712	0.187658	0.165878	0.547811	0.465388	0.294887
0.202271	0.162217	0.257723	0.227903	0.312803	0.230483	0.271543	0.265416	0.204161	0.373529	0.280863	0.578892
0.251878	0.162359	0.323401	0.360213	0.180051	0.239187	0.188215	0.278257	0.303329	0.430929	0.314357	0.374964
0.301404	0.250649	0.200033	0.307737	0.276903	0.305997	0.245413	0.218546	0.165782	0.421877	0.309764	0.415152
0.256289	0.192495	0.153463	0.147979	0.250459	0.312166	0.218065	0.291642	0.256308	0.781241	0.545682	0.618587
0.194289	0.276993	0.199044	0.344013	0.212432	0.168814	0.225233	0.341625	0.173231	0.342628	0.499405	0.454019
0.236979	0.205904	0.347388	0.272842	0.178644	0.209167	0.119484	0.199745	0.176408	0.328943	0.45741	0.563624
0.156634	0.207691	0.307071	0.18954	0.144315	0.261839	0.194465	0.439533	0.251885	0.28469	0.474658	0.348573
0.487008	0.210598	0.274805	0.307772	0.156112	0.146248	0.124909	0.213462	0.155255	0.320768	0.462312	0.419559
0.276361	0.244337	0.411372	0.206722	0.32438	0.175015	0.29371	0.331976	0.202806	0.278303	0.507331	0.581137
0.268439	0.245574	0.224753	0.212677	0.204568	0.205432	0.157586	0.203393	0.399081	0.281152	0.663969	0.556939
0.278449	0.228668	0.214974	0.26617	0.248023	0.415711	0.142198	0.255069	0.446844	0.556825	0.339141	0.763719
0.224505	0.464716	0.205381	0.289395	0.265193	0.375303	0.247539	0.261413	0.284956	0.644689	0.80019	0.355285
0.264388	0.176293	0.275038	0.239242	0.152818	0.284287	0.102428	0.205549	0.177781	0.44394	0.570236	0.352662
0.19318	0.202499	0.19549	0.199063	0.152237	0.228064	0.208203	0.447245	0.218398	0.6224	0.443683	0.543016
0.23647	0.310688	0.195831	0.181097	0.246134	0.209695	0.207923	0.239501	0.213017	0.55979	0.590513	0.48463
0.174364	0.120185	0.194279	0.365409	0.159735	0.238092	0.196058	0.237409	0.199258	0.591207	0.418557	0.422734
0.130389	0.228975	0.168653	0.1487	0.298786	0.400459	0.118189	0.264253	0.192746	0.490025	0.504206	0.940624
0.194455	0.210829	0.182851	0.18639	0.240874	0.245529	0.25354	0.226453	0.213653	0.561413	0.622379	0.641337
0.208479	0.160272	0.256271	0.168513	0.174039	0.257051	0.160026	0.186986	0.243428	0.341019	0.726073	0.483338
0.224115	0.274487	0.138243	0.281242	0.263972	0.382434	0.255709	0.198849	0.323299	0.456952	0.46265	0.524999
0.253972	0.213201	0.17455	0.287643	0.38424	0.230944	0.256449	0.253573	0.226415	0.674952	0.326029	0.285819
0.283733	0.173944	0.143428	0.19271	0.246001	0.157861	0.304135	0.246663	0.226759	0.486524	0.759305	0.476601
0.262784	0.250186	0.198135	0.349581	0.187065	0.219551	0.166837	0.202519	0.26399	0.456381	0.436561	0.476605
0.202957	0.19161	0.32996	0.302806	0.251622	0.176593	0.14078	0.207203	0.216097	0.472556	0.560448	0.584891
0.239746	0.256159	0.252317	0.287603	0.282335	0.248342	0.163256	0.324358	0.301161	0.569066	0.453643	0.5925
0.188149	0.444353	0.346056	0.247163	0.221659	0.215301	0.259206	0.201179	0.304601	0.359332	0.464036	0.434314
0.263876	0.235811	0.182062	0.245024	0.235684	0.583168	0.231299	0.159962	0.23328	0.298329	0.480615	0.294107
0.196849	0.243717	0.322032	0.1878	0.265101	0.289114	0.177783	0.417955	0.204612	0.358468	0.609242	0.488795
0.277775	0.235379	0.250942	0.482007	0.135715	0.272505	0.23514	0.155457	0.251305	0.69903	0.557739	0.712845
0.246488	0.217832	0.242545	0.233914	0.331373	0.337444	0.221645	0.32753	0.335703	0.666133	0.630062	0.458774
0.48652	0.184401	0.246747	0.202356	0.293402	0.217347	0.344658	0.169586	0.261641	0.482418	0.504822	0.349435
0.136535	0.276134	0.171059	0.191351	0.324669	0.293446	0.141859	0.314253	0.179262	0.396705	0.500634	0.702741
0.179655	0.214789	0.315325	0.20279	0.193841	0.265276	0.236412	0.2098	0.250233	0.329074	0.466928	0.357731
0.208536	0.221748	0.270316	0.267021	0.192375	0.198395	0.310145	0.203501	0.250909	0.504639	0.618699	0.631625
0.147965	0.166466	0.128043	0.383647	0.203869	0.18321	0.125528	0.246394	0.203692	0.393205	0.329266	0.375015
0.291467	0.129296	0.244018	0.386432	0.420948	0.20232	0.322074	0.296329	0.144365	0.367627	0.531275	0.421431
0.272944	0.206653	0.475097	0.262489	0.24605	0.264697	0.199891	0.232714	0.139503	0.392582	0.928952	0.303484
0.376421	0.23583	0.28097	0.213847	0.173554	0.251204	0.131237	0.21029	0.102303	0.420308	0.288454	0.596167
0.384324	0.43966	0.210536	0.306136	0.275871	0.251664	0.213063	0.249119	0.20246	0.809199	0.665553	0.314479
0.181475	0.191451	0.271921	0.229772	0.319802	0.263581	0.21446	0.395687	0.239109	0.322986	0.45003	0.488078
0.174149	0.315724	0.220631	0.272422	0.228642	0.228225	0.29031	0.191728	0.187477	0.437619	0.356792	0.44486
0.19459	0.219997	0.293959	0.203572	0.172316	0.252737	0.159025	0.153712	0.16456	0.489612	0.266963	0.601148
0.17092	0.396208	0.27423	0.242149	0.266515	0.243347	0.2563	0.270466	0.220936	0.587332	0.495995	0.560435
0.193389	0.329444	0.180976	0.312516	0.255097	0.311572	0.269382	0.240465	0.235599	0.552803	0.83705	0.654636
0.27856	0.293742	0.157937	0.145564	0.166205	0.256503	0.208934	0.256426	0.201305	0.357023	0.531649	0.485621
0.246685	0.231622	0.184412	0.232509	0.584278	0.263078	0.141994	0.23652	0.243852	0.511997	0.464053	0.236761
0.295023	0.278324	0.288747	0.460672	0.147902	0.356114	0.180138	0.193197	0.159536	0.689298	0.462188	0.452505
0.231112	0.197475	0.19703	0.231551	0.172409	0.279573	0.229986	0.173236	0.194608	0.717152	0.614601	0.574397
0.167746	0.189195	0.269926	0.284486	0.289652	0.268491	0.121004	0.279589	0.253377	0.34571	0.532612	0.290564
0.211495	0.263089	0.208512	0.237582	0.214872	0.434436	0.264908	0.174551	0.13628	0.518382	0.822636	0.51502
0.177183	0.35882	0.263519	0.256458	0.232532	0.145226	0.162274	0.155474	0.235295	0.372303	0.656781	0.531185
0.164939	0.16181	0.23764	0.17966	0.179065	0.120749	0.11138	0.430065	0.208235	0.492983	0.629242	0.451976
0.188513	0.326902	0.253038	0.247464	0.310503	0.203377	0.282519	0.182419	0.245226	0.667445	0.210303	0.994978
0.214612	0.240747	0.285864	0.150616	0.173123	0.23337	0.311756	0.308657	0.204932	0.490645	0.419647	0.396504
0.20769	0.208459	0.254018	0.273539	0.215065	0.288489	0.255161	0.42952	0.206749	0.434902	0.7195	0.44691
0.161943	0.228554	0.31311	0.211817	0.254448	0.20294	0.293163	0.142373	0.197244	0.303019	0.879707	0.469579
0.163963	0.189788	0.209259	0.175775	0.461628	0.146797	0.186553	0.291557	0.177816	0.649741	0.742254	0.428614
0.152164	0.155398	0.198655	0.231579	0.304032	0.119735	0.179432	0.239708	0.267575	0.389274	0.680254	0.51283
0.337016	0.292086	0.25517	0.258928	0.268046	0.33602	0.21248	0.269442	0.193273	0.405444	0.486736	0.714149
0.325801	0.151481	0.26667	0.176497	0.22581	0.440007	0.247215	0.420967	0.230621	0.609531	0.670953	0.365675
0.132725	0.229232	0.333268	0.21864	0.137102	0.188249	0.143253	0.15419	0.171158	0.631338	0.436722	0.611736
0.254043	0.160785	0.194284	0.215057	0.233827	0.252272	0.197921	0.280301	0.254437	0.78983	0.373321	0.59404
0.241499	0.165579	0.283574	0.181889	0.227455	0.396909	0.256355	0.244012	0.177243	0.419671	0.376865	0.500848
0.176892	0.192423	0.249689	0.125428	0.200948	0.228941	0.200966	0.0954937	0.243177	0.396107	0.380502	0.473248
0.23018	0.168245	0.228536	0.18845	0.196301	0.29787	0.413708	0.366771	0.247169	0.615434	0.41561	0.565092
0.287301	0.276211	0.31695	0.205918	0.188026	0.383998	0.286915	0.134043	0.17743	0.499801	0.25492	0.832879
0.298243	0.185502	0.252274	0.249319	0.246896	0.350429	0.286702	0.217804	0.31745	0.523566	0.596784	0.469123
0.175668	0.196	0.204808	0.314786	0.199837	0.469641	0.29177	0.26004	0.383955	0.791792	0.674092	0.584992
0.1881	0.338997	0.267298	0.263974	0.196184	0.203422	0.270233	0.366263	0.2412	0.284078	0.693388	0.578354
0.215053	0.278605	0.278429	0.232314	0.17075	0.483254	0.21192	0.137101	0.211914	0.39244	0.325536	0.565098
0.225987	0.155421	0.268295	0.171224	0.272742	0.221814	0.162194	0.362075	0.319094	0.408768	0.472298	0.971965
0.260693	0.179807	0.220437	0.184623	0.233918	0.351526	0.191998	0.375085	0.364765	0.536557	0.348139	0.621266
0.186845	0.193743	0.240328	0.252162	0.187921	0.298381	0.206157	0.140782	0.268197	0.510458	0.610655	0.751926
0.18702	0.168993	0.236806	0.182034	0.260079	0.278914	0.286461	0.165394	0.259305	0.232554	0.484589	0.536172
0.15846	0.148865	0.209467	0.265647	0.107976	0.313296	0.303391	0.199361	0.187427	0.762596	0.341421	0.57758
0.295009	0.250084	0.224852	0.240158	0.303466	0.315489	0.232083	0.120369	0.407374	0.547705	0.444547	0.532008
0.209504	0.193257	0.291362	0.151835	0.597768	0.346901	0.209901	0.144879	0.285417	0.377158	0.383144	0.432761
0.215316	0.20218	0.252153	0.193088	0.177239	0.227851	0.222094	0.125008	0.236938	0.56065	0.330788	0.493997
0.246749	0.178702	0.20051	0.419387	0.265123	0.2352	0.240527	0.167075	0.147531	0.471887	0.651721	1.1054
0.337009	0.255362	0.255904	0.279219	0.17827	0.194485	0.317817	0.214921	0.299998	0.697174	0.347267	0.567716
0.183423	0.218449	0.23492	0.186812	0.172588	0.243207	0.271625	0.13545	0.244837	0.319198	0.424448	0.332787
0.58183	0.215714	0.174256	0.209148	0.243923	0.162747	0.310811	0.187396	0.314346	0.479512	0.360933	0.384555
0.266911	0.181622	0.236028	0.253925	0.226325	0.486582	0.223585	0.238833	0.255979	0.365992	0.427733	0.40237
0.174937	0.310975	0.195616	0.395139	0.171246	0.209037	0.332904	0.219552	0.213414	0.542693	0.670951	0.36181
0.240631	0.232719	0.21942	0.355672	0.412736	0.45617	0.257255	0.331863	0.203884	0.517723	0.658571	0.378455
0.140897	0.207319	0.260215	0.197489	0.341794	0.251822	0.222124	0.374938	0.302638	0.753967	0.294939	0.412672
0.17194	0.314465	0.284576	0.260993	0.326166	0.26856	0.165959	0.220095	0.247126	0.426857	0.400274	0.67672
0.23687	0.240689	0.271555	0.204949	0.277644	0.274311	0.16233	0.211259	0.191831	0.477716	0.405856	0.426353
0.217764	0.209662	0.228137	0.383498	0.348551	0.240376	0.185154	0.172932	0.255501	0.516523	0.419225	0.490359
0.228876	0.180932	0.167249	0.170244	0.277696	0.15511	0.282253	0.279873	0.308831	0.426319	0.293819	0.665968
0.220158	0.189277	0.260012	0.220184	0.29312	0.156459	0.103838	0.203627	0.235783	0.343955	0.355765	0.304107
0.302856	0.273956	0.20782	0.177439	0.234225	0.500874	0.208202	0.175926	0.236881	0.529138	0.381803	0.264571
0.189137	0.393267	0.221404	0.211438	0.161184	0.220117	0.373918	0.181702	0.2414	0.467897	0.3821	0.83876
0.254538	0.408698	0.190865	0.293937	0.27767	0.303183	0.107473	0.225959	0.215116	0.441078	0.415541	0.405577
0.167009	0.269621	0.276921	0.352256	0.207315	0.189989	0.275998	0.169371	0.16478	0.299224	0.486089	0.521982
0.277538	0.208283	0.213699	0.244147	0.217489	0.351126	0.174782	0.217943	0.242479	0.352986	0.5412	0.418027
0.243475	0.169979	0.278528	0.254731	0.228844	0.147648	0.295524	0.170227	0.138017	0.473564	0.471298	0.319266
0.191244	0.183453	0.413762	0.171358	0.25549	0.210238	0.245569	0.135763	0.295137	0.582374	0.291196	0.49724
0.224354	0.230661	0.266757	0.304086	0.158617	0.303184	0.176464	0.197271	0.26268	0.291459	0.596914	0.333306
0.182467	0.285587	0.366109	0.25655	0.139689	0.224546	0.363974	0.129624	0.312809	0.637099	0.495646	0.37854
0.289016	0.224261	0.221825	0.228724	0.342216	0.356286	0.181418	0.18214	0.367386	0.446603	0.352225	0.390151
0.17336	0.262182	0.196071	0.185069	0.199142	0.224501	0.305055	0.217419	0.219037	0.589949	0.515566	0.450534
0.30766	0.478198	0.23158	0.23037	0.234541	0.190266	0.414616	0.130129	0.132072	0.456508	0.49338	0.283309
0.198691	0.285157	0.45832	0.255105	0.252239	0.460899	0.26897	0.170766	0.160479	0.364225	0.264412	0.499527
0.237182	0.460687	0.263343	0.350672	0.223799	0.264869	0.182148	0.233543	0.408038	0.4542	0.281593	0.57054
0.15138	0.248775	0.123566	0.192107	0.150336	0.157276	0.207136	0.150292	0.315635	0.435325	0.74736	0.242556
0.176868	0.323113	0.166278	0.2022	0.206711	0.302836	0.262421	0.287428	0.285844	0.506303	0.466052	0.520738
0.23776	0.298679	0.193231	0.37984	0.231712	0.237595	0.163549	0.321238	0.252442	0.344545	0.410994	0.684574
0.168515	0.220716	0.165942	0.347054	0.169105	0.228861	0.143139	0.189148	0.205552	0.313266	0.685078	0.591177
0.277149	0.218828	0.200967	0.481622	0.195742	0.225474	0.183825	0.236934	0.198573	0.427376	0.323885	0.456772
0.201668	0.258953	0.241132	0.177748	0.275366	0.199433	0.216549	0.359418	0.242325	0.682925	0.127171	0.310575
0.564874	0.26779	0.325211	0.245126	0.164801	0.195373	0.210183	0.205897	0.251073	0.474827	0.472115	0.602669
0.193743	0.197217	0.261753	0.142351	0.201311	0.24027	0.215993	0.194484	0.253206	0.317084	0.419535	0.355944
0.22226	0.129731	0.163466	0.162206	0.164525	0.191288	0.218939	0.240907	0.195377	0.329144	0.521883	0.423861
0.216829	0.351004	0.220883	0.196348	0.138742	0.239353	0.125362	0.276018	0.161134	0.270033	0.549279	0.527685
0.131252	0.253105	0.21209	0.20123	0.334766	0.207079	0.18216	0.232799	0.259949	0.565419	0.401111	0.393745
0.323401	0.309499	0.251934	0.249122	0.360505	0.240992	0.190523	0.222612	0.332227	0.512076	0.75036	0.578491
0.218136	0.331721	0.262752	0.194188	0.197712	0.232237	0.293474	0.423751	0.170174	0.565305	0.941352	0.522416
0.193008	0.163719	0.179336	0.264945	0.208347	0.205402	0.225368	0.17207	0.198751	0.426196	0.545089	0.432307
0.298343	0.206874	0.148833	0.338267	0.13636	0.136442	0.226403	0.256757	0.26035	0.418948	0.585783	0.294731
0.184933	0.171841	0.162211	0.216712	0.289892	0.209033	0.276082	0.265294	0.181368	0.271291	0.486734	0.38111
0.151795	0.182049	0.176948	0.145507	0.141865	0.227428	0.178238	0.232048	0.421749	0.381583	0.61886	0.580742
0.327289	0.251004	0.281062	0.216615	0.246285	0.242308	0.430787	0.439051	0.293766	0.610922	0.387474	0.817032
0.173765	0.133691	0.231088	0.297384	0.150018	0.161813	0.191521	0.325967	0.211103	0.509516	0.350047	0.585264
0.231126	0.195975	0.332047	0.249104	0.300995	0.167806	0.46351	0.433645	0.236711	0.461636	0.290092	0.312171
0.201038	0.281949	0.3084	0.321152	0.206242	0.177621	0.297612	0.225893	0.164299	0.609143	0.557286	0.808691
0.146263	0.378142	0.30524	0.349402	0.306692	0.233901	0.344604	0.166468	0.182323	0.405688	0.494367	0.277108
0.212637	0.265619	0.208076	0.275556	0.197687	0.23276	0.253641	0.361615	0.426129	0.489357	0.450325	0.488488
0.45311	0.208065	0.17298	0.236129	0.17637	0.220567	0.317881	0.12384	0.196695	0.387508	0.519174	0.491654
0.181711	0.264952	0.229984	0.211054	0.262449	0.433708	0.2074	0.383028	0.22072	0.568437	0.3705	0.382713
0.200068	0.266199	0.193702	0.127038	0.204046	0.183261	0.273653	0.273881	0.27398	0.423257	0.466141	0.415968
0.228501	0.258878	0.151852	0.218748	0.273852	0.257295	0.396963	0.178485	0.218903	0.717441	0.233173	0.414821
0.17005	0.25882	0.155323	0.20235	0.236251	0.353035	0.161846	0.263109	0.29069	0.399082	0.518685	0.988727
0.135279	0.285578	0.506478	0.301422	0.373929	0.159712	0.244465	0.203583	0.199003	0.498958	0.89039	0.497115
0.178774	0.277562	0.153428	0.324933	0.356836	0.271913	0.190317	0.331836	0.217905	0.325886	0.437298	0.389889
0.169605	0.338223	0.192207	0.356729	0.221648	0.246748	0.158745	0.268749	0.223773	0.944971	0.487238	0.58959
0.220251	0.227222	0.231593	0.29321	0.174546	0.280951	0.199936	0.247152	0.239781	0.80581	0.466067	0.355506
0.233858	0.184371	0.220192	0.492588	0.252325	0.170085	0.302165	0.354448	0.200431	0.74075	0.317294	0.649334
0.258542	0.249193	0.293212	0.162882	0.235209	0.203625	0.300034	0.213337	0.185716	0.335887	0.94256	0.50675
0.179374	0.239556	0.203532	0.229243	0.165959	0.225779	0.211109	0.205752	0.21671	0.729994	0.43242	0.28977
0.166317	0.179869	0.316419	0.220656	0.252852	0.552022	0.283693	0.337297	0.133838	0.561647	0.230821	0.650134
0.158045	0.201735	0.408911	0.166385	0.20384	0.188364	0.239336	0.303174	0.126267	0.493402	0.451431	0.426647
0.162754	0.198879	0.254986	0.139584	0.164877	0.223451	0.221511	0.245552	0.219977	0.968214	0.268488	0.600511
0.230159	0.419314	0.496086	0.234057	0.209393	0.339025	0.164143	0.167596	0.326479	0.456544	0.409515	0.462481
0.196381	0.191764	0.331266	0.379727	0.254196	0.191268	0.132889	0.174822	0.151161	0.490873	0.684932	0.454507
0.178229	0.140928	0.364525	0.266608	0.244389	0.228421	0.185442	0.100593	0.293951	0.440803	0.427229	0.828865
0.263921	0.190896	0.258564	0.2638	0.152793	0.273682	0.215556	0.201313	0.149691	0.685853	0.398071	0.33935
0.211542	0.288486	0.233875	0.280441	0.158535	0.199315	0.267227	0.128399	0.221275	0.317081	0.440593	0.488493
0.255756	0.237332	0.258673	0.224593	0.535927	0.280294	0.309312	0.324077	0.192984	0.448603	0.259182	0.539036
0.231617	0.261361	0.197873	0.29526	0.34256	0.322429	0.183112	0.333056	0.18681	0.510349	0.362914	0.490548
0.290582	0.17545	0.250848	0.260767	0.162088	0.217046	0.307125	0.192474	0.143154	0.442461	0.406397	0.416972
0.233327	0.284123	0.202557	0.310054	0.197536	0.173606	0.198509	0.155597	0.232961	0.517598	0.566493	0.459253
0.352058	0.232434	0.327083	0.172822	0.240326	0.237814	0.180648	0.303816	0.216833	0.420832	0.676305	0.445378
0.168559	0.196429	0.278543	0.244951	0.180168	0.178368	0.1929	0.170266	0.295873	0.548121	0.648768	0.489617
0.595478	0.197014	0.226605	0.167093	0.164599	0.220322	0.291921	0.173497	0.256305	0.384754	0.451698	0.46895
0.269729	0.173428	0.203155	0.177287	0.228994	0.160344	0.200783	0.27246	0.174695	0.454419	0.463257	0.333817
0.219353	0.159006	0.272671	0.208061	0.228067	0.256587	0.262017	0.183365	0.169705	0.505867	0.406845	0.720765
0.266475	0.288389	0.224588	0.313606	0.202316	0.191415	0.32142	0.195194	0.12952	0.414272	0.537075	0.472753
0.142237	0.330049	0.161732	0.579062	0.187468	0.349826	0.345381	0.151195	0.281992	0.325796	0.660581	0.293312
0.201235	0.242823	0.240543	0.270177	0.22304	0.284735	0.189199	0.17029	0.153889	0.354149	0.4527	0.448423
0.192374	0.42685	0.2651	0.297252	0.272848	0.296234	0.246599	0.176797	0.27127	0.61775	0.327227	0.566828
0.198575	0.342521	0.243339	0.207117	0.295348	0.243797	0.166095	0.230394	0.165721	0.286657	0.800392	0.768863
0.167359	0.186013	0.498738	0.166122	0.223897	0.194107	0.304704	0.208329	0.164453	0.232295	0.402058	0.514059
0.185429	0.213602	0.231848	0.268004	0.202655	0.131047	0.111476	0.247591	0.264493	0.497817	0.533329	0.411442
0.159773	0.354508	0.301701	0.17754	0.228543	0.300327	0.190945	0.226738	0.273282	0.468417	0.520929	0.855553
0.212215	0.26752	0.143461	0.340745	0.347092	0.230286	0.211249	0.187657	0.21099	0.38521	0.643036	0.620928
0.260771	0.156334	0.196921	0.423956	0.162886	0.286592	0.340805	0.242763	0.208689	0.296614	0.477913	0.686078
0.185711	0.166748	0.234783	0.413586	0.231914	0.215119	0.226345	0.224028	0.188009	0.383207	0.462166	0.318836
0.409122	0.200506	0.212886	0.22385	0.101329	0.266585	0.221908	0.191116	0.176022	0.478803	0.684901	0.376307
0.281653	0.225765	0.21299	0.239924	0.115976	0.468236	0.154025	0.206795	0.144124	0.489874	0.419893	0.681819
0.197592	0.22932	0.318262	0.435732	0.243574	0.270932	0.122235	0.169201	0.521973	0.399781	0.555229	0.315234
0.173005	0.270401	0.159288	0.361054	0.220819	0.207551	0.166674	0.167342	0.181003	0.833356	0.696555	0.640086
0.20942	0.321854	0.263956	0.379006	0.195799	0.271464	0.250099	0.171345	0.239342	0.39675	0.454827	0.44505
0.189965	0.348762	0.229573	0.320294	0.216604	0.315573	0.202931	0.164555	0.196153	0.538168	0.351793	0.549863
0.218595	0.211855	0.205355	0.191564	0.23705	0.183134	0.150274	0.126701	0.144918	0.316041	0.518098	0.654264
0.222209	0.211644	0.288245	0.233271	0.16408	0.234424	0.261693	0.208402	0.164692	0.277832	0.504258	0.519864
0.320135	0.227976	0.242049	0.338652	0.167126	0.27596	0.207725	0.177905	0.203378	0.362775	0.499823	0.8002
0.214135	0.209216	0.309213	0.241221	0.242223	0.222216	0.194911	0.190153	0.366363	0.491029	0.341884	0.463817
0.156836	0.261512	0.284599	0.323926	0.255504	0.245243	0.165082	0.169757	0.164383	0.422722	0.283612	0.315607
0.307171	0.263262	0.143176	0.136868	0.162915	0.19396	0.217876	0.196198	0.180909	0.431404	0.488453	0.36345
0.364254	0.207499	0.292848	0.326075	0.22497	0.347068	0.384306	0.27591	0.14336	0.412912	0.530107	0.458337
0.16613	0.214058	0.272888	0.330654	0.237122	0.30663	0.1303	0.497362	0.18008	0.236344	0.335284	0.711596
0.270364	0.22877	0.278127	0.202388	0.420551	0.187775	0.204023	0.393772	0.224869	0.402083	0.584895	0.401437
0.182671	0.183552	0.149215	0.252612	0.169986	0.183375	0.213922	0.33361	0.211497	0.519948	0.599298	0.414221
0.294231	0.309094	0.191978	0.217574	0.212183	0.176545	0.199134	0.184659	0.237017	0.703673	0.703481	0.413107
0.325485	0.253611	0.175385	0.207315	0.155218	0.19473	0.197914	0.166538	0.25205	0.328239	0.724498	0.29199
0.141798	0.239056	0.161405	0.286741	0.459378	0.331514	0.235075	0.187821	0.209044	0.420167	0.621824	0.850896
0.150721	0.247733	0.146909	0.195558	0.178751	0.117362	0.182866	0.221726	0.226363	0.561373	0.434326	0.479134
0.341934	0.280157	0.245236	0.202774	0.169885	0.182759	0.292575	0.146672	0.220011	0.39177	0.452022	0.501708
0.221145	0.195225	0.19615	0.136481	0.454667	0.211241	0.217572	0.284687	0.208345	0.473228	0.397828	0.371712
0.178641	0.183866	0.528083	0.268088	0.196373	0.184688	0.259725	0.298684	0.27158	0.480714	0.615905	0.341819
0.335331	0.15817	0.382348	0.18934	0.145802	0.264311	0.257427	0.176736	0.244026	0.426998	0.69763	0.427202
0.334053	0.269303	0.238816	0.250818	0.196536	0.161192	0.327592	0.162062	0.240355	0.434828	0.423431	0.435288
0.211122	0.184895	0.200215	0.189067	0.242643	0.260187	0.250207	0.183287	0.17722	0.568716	0.536595	0.519243
0.176959	0.168126	0.143713	0.21587	0.130954	0.141778	0.210598	0.132398	0.20156	0.369429	0.433647	0.493337
0.261107	0.264948	0.173983	0.327273	0.158829	0.275129	0.177373	0.126148	0.196848	0.442434	0.421038	0.508881
0.25317	0.235798	0.260202	0.287417	0.188166	0.248486	0.229896	0.294655	0.172354	0.653313	0.514291	0.581966
0.228071	0.416504	0.19207	0.22531	0.271665	0.282583	0.184667	0.210609	0.295393	0.235469	0.460368	0.345523
0.133921	0.12853	0.206978	0.226688	0.405633	0.276144	0.144392	0.310486	0.167443	0.379566	0.668427	0.364554
0.16655	0.173054	0.21958	0.478237	0.189651	0.186397	0.148032	0.249893	0.152699	0.634744	0.534915	0.421809
0.436245	0.321868	0.158286	0.148944	0.123345	0.196943	0.257409	0.290777	0.154763	0.385799	0.453196	0.705756
0.199049	0.303345	0.228695	0.263215	0.171709	0.212364	0.140243	0.128728	0.166402	0.334249	0.393189	0.477219
0.296322	0.166063	0.203669	0.265416	0.159131	0.243729	0.258202	0.2135	0.323333	0.426952	0.453494	0.64668
0.261801	0.168221	0.305191	0.206793	0.23844	0.29436	0.177896	0.147342	0.222468	0.184307	0.475964	0.54106
0.144095	0.186647	0.212116	0.18537	0.303316	0.431824	0.425069	0.203266	0.183216	0.595453	0.502079	0.553367
0.17054	0.181538	0.288	0.379388	0.238071	0.263808	0.350547	0.153756	0.302312	0.312689	0.551288	0.456119
0.169487	0.241343	0.271186	0.219753	0.198261	0.197108	0.12309	0.113242	0.242703	0.61323	0.143496	0.549988
0.155075	0.409229	0.400705	0.287844	0.209559	0.19528	0.336787	0.175846	0.340002	0.41311	0.521835	0.402997
0.228765	0.21654	0.240199	0.231393	0.165141	0.231507	0.13428	0.369395	0.23128	0.546321	0.522985	0.717166
0.159455	0.219637	0.264093	0.209026	0.161281	0.224196	0.172024	0.193254	0.208503	0.386151	0.894694	0.405896
0.396355	0.182131	0.209746	0.285949	0.314435	0.235445	0.160057	0.157688	0.188418	0.457157	0.492375	0.527827
0.225913	0.195656	0.264847	0.261718	0.151093	0.320726	0.194464	0.186042	0.257087	0.306761	0.543311	0.760145
0.208472	0.494917	0.332155	0.237481	0.242074	0.236543	0.18524	0.137742	0.201627	0.573909	0.366271	0.588564
0.156033	0.17982	0.269402	0.302286	0.278552	0.16319	0.15961	0.158848	0.230087	0.505199	0.431302	0.498551
0.184955	0.238306	0.246639	0.151117	0.401799	0.216363	0.190531	0.389043	0.187802	0.424456	0.651829	0.601477
0.263137	0.168489	0.264098	0.308836	0.16361	0.245046	0.192872	0.271837	0.274232	0.482213	0.281341	0.617163
0.354307	0.176014	0.306129	0.2056	0.145547	0.307188	0.323274	0.217414	0.261882	0.44824	0.593319	0.990473
0.324709	0.172272	0.187845	0.195302	0.224719	0.216962	0.175513	0.262228	0.174241	0.689875	0.314692	0.601717
0.173683	0.232735	0.335306	0.1606	0.336502	0.329279	0.349689	0.33677	0.143995	0.557544	0.706225	0.359808
0.207541	0.234212	0.44024	0.442034	0.149845	0.181616	0.15361	0.173341	0.234488	0.494105	0.326562	0.684948
0.175606	0.176795	0.227758	0.372746	0.203153	0.194095	0.453349	0.149343	0.28777	0.348596	0.568468	0.524077
0.177853	0.192169	0.305688	0.173424	0.412241	0.381716	0.282342	0.251176	0.227367	0.252054	0.356559	0.463245
0.211607	0.177677	0.192529	0.215957	0.224867	0.174475	0.0991532	0.23027	0.19939	0.3517	0.323348	0.401489
0.173522	0.198042	0.393085	0.204819	0.230384	0.227206	0.190547	0.177207	0.444002	0.322689	0.44476	0.456904
0.212121	0.285366	0.320814	0.294704	0.216294	0.295419	0.205478	0.158723	0.192025	0.246626	0.397346	0.412985
0.180093	0.213709	0.146388	0.284793	0.255902	0.328136	0.285887	0.197278	0.249245	0.375558	0.469216	0.536689
0.23066	0.134958	0.226925	0.234494	0.236581	0.196468	0.201045	0.190485	0.211501	0.46529	0.34982	0.967274
0.227248	0.240611	0.403685	0.186368	0.200526	0.213303	0.299495	0.169553	0.2075	0.54144	0.557301	0.776282
0.270314	0.196202	0.14121	0.399289	0.275225	0.228006	0.116333	0.219711	0.21781	0.698263	0.456524	0.580332
0.168877	0.299904	0.294988	0.263146	0.31424	0.212147	0.205705	0.160423	0.28993	0.284209	0.406614	0.685355
0.218276	0.205315	0.274292	0.183235	0.208393	0.166539	0.183398	0.153241	0.199794	0.514959	0.270854	0.444107
0.272048	0.217005	0.218845	0.212262	0.198418	0.290699	0.167095	0.280823	0.340243	0.475253	0.321866	0.480706
0.203239	0.299158	0.375354	0.139353	0.281503	0.300998	0.151782	0.132277	0.161998	0.690032	0.543664	0.362233
0.219402	0.214934	0.190347	0.251648	0.133191	0.215871	0.194162	0.226806	0.143912	0.734961	0.476351	0.652743
0.355976	0.201131	0.245594	0.268517	0.138401	0.198361	0.206329	0.193872	0.25547	0.838373	0.399835	0.682295
0.179043	0.161831	0.203363	0.198926	0.277333	0.196762	0.17834	0.145652	0.243834	0.428491	0.343576	0.359235
0.162554	0.215926	0.347109	0.215736	0.216877	0.202861	0.166399	0.204776	0.205839	0.344194	0.426998	0.413194
0.18594	0.292793	0.242626	0.431531	0.214855	0.262428	0.147697	0.134135	0.279923	0.452389	0.729822	0.410225
0.232699	0.218974	0.219386	0.285114	0.349765	0.208503	0.204715	0.230462	0.178822	0.372432	0.312997	0.240119
0.350025	0.321688	0.179888	0.134618	0.356815	0.141801	0.261681	0.344194	0.151108	0.580057	0.517554	0.452302
0.271611	0.147889	0.277892	0.232373	0.265155	0.208143	0.210965	0.168238	0.196115	0.564484	0.515262	0.524745
0.361308	0.260554	0.0859534	0.302869	0.152105	0.221	0.19795	0.210146	0.24089	0.583895	0.605402	0.42972
0.389792	0.216601	0.255178	0.153184	0.236806	0.174245	0.27425	0.178729	0.241447	0.427133	0.343883	0.257875
0.260705	0.139947	0.327193	0.197602	0.46893	0.211707	0.334569	0.253084	0.302125	0.671988	0.322591	0.373089
0.159071	0.258393	0.324634	0.335002	0.247818	0.238982	0.161074	0.250884	0.413765	0.598207	0.575171	0.926595
0.162837	0.173765	0.16832	0.226628	0.300293	0.204511	0.192954	0.227188	0.410525	0.310499	0.580457	0.594411
0.225484	0.213075	0.270807	0.117324	0.162045	0.14562	0.267823	0.523422	0.278936	0.571655	0.283401	0.524675
0.452352	0.138142	0.239032	0.15611	0.131401	0.373332	0.464643	0.3881	0.487243	0.328356	0.646512	0.780635
0.324953	0.25073	0.200602	0.27944	0.18843	0.194027	0.355405	0.302531	0.295611	0.314334	0.411265	0.786103
0.209002	0.229541	0.248242	0.197049	0.265881	0.307536	0.145854	0.23788	0.204116	0.375965	0.532167	0.441721
0.261368	0.191224	0.143804	0.230538	0.314788	0.433275	0.17883	0.301487	0.197197	0.350156	0.368431	0.586869
0.326004	0.297643	0.188637	0.184842	0.338973	0.178245	0.252376	0.400779	0.198741	0.566314	1.02853	0.35137
0.175408	0.209237	0.173985	0.448219	0.149535	0.310079	0.314455	0.177143	0.24426	0.362075	0.450959	0.413433
0.155564	0.187435	0.220598	0.279921	0.569559	0.248929	0.268706	0.287898	0.219354	0.573926	1.01706	0.607757
0.173204	0.238534	0.455758	0.184032	0.239163	0.322264	0.255278	0.396225	0.13928	0.343004	0.609517	0.395018
0.119707	0.30685	0.222837	0.382568	0.170256	0.362543	0.199952	0.324815	0.160989	0.367022	0.47081	0.39505
0.160973	0.282165	0.181731	0.286395	0.340949	0.15917	0.221567	0.288212	0.200848	0.51146	0.36879	0.380548
0.282186	0.244245	0.18205	0.260496	0.274717	0.145387	0.194879	0.264267	0.212795	0.422288	0.303712	1.14937
0.190458	0.195048	0.258141	0.207824	0.200527	0.409434	0.467691	0.229511	0.152228	0.679412	0.369466	0.421342
0.200113	0.170534	0.198424	0.158888	0.162218	0.215547	0.219822	0.133529	0.168349	0.438533	0.49706	0.652838
0.149406	0.18728	0.190911	0.179359	0.173856	0.216895	0.15723	0.170188	0.215789	0.957102	0.374718	0.459771
[truncated: 4,064 more rows]

## Sheet: Fig.s8d
DMSO_2000x_16h
0.00383845	0.00403564	0.032959	0.00378837	0.010252	0.0029023	0.00318941	0.00650269	0.00418178	0.00990548	0.0034434	0.00306699	0.00855069	0.0034219	0.0452054	0.0039107	0.0017678	0.00350558	0.00578926	0.0633892	0.00311134	0.0136698	0.0117998	0.0519754	0.00711667	0.0124156	0.00417263	0.00963417	0.00769001	0.00142931	0.00297266	0.00952151	0.0478024	0.00304985	0.00305042
0.0042398	0.00404479	0.0336665	0.00373424	0.0103615	0.00367919	0.00502148	0.00553738	0.00466733	0.0103816	0.00286781	0.00319666	0.0111654	0.00278482	0.0796061	0.00681006	0.00170188	0.00579166	0.00550778	0.00211847	0.00516677	0.0102646	0.0129165	0.0177153	0.00655755	0.010352	0.00651646	0.0121848	0.0127235	0.00260059	0.00452337	0.052245	0.0468594	0.0102734	0.0030437
0.00516401	0.00495498	0.0307542	0.0191183	0.00863886	0.00541797	0.00183984	0.00584174	0.00591709	0.0120661	0.0026924	0.0033462	0.0114545	0.00294973	0.319551	0.00653951	0.00197095	0.00455818	0.00963245	0.026508	0.0235832	0.0103282	0.0145363	0.0510828	0.0116788	0.0105407	0.0132134	0.0175474	0.0255789	0.00720052	0.00782865	0.110099	0.0569834	0.021294	0.00401994
0.00510524	0.0079527	0.0339135	0.046523	0.00911059	0.00750917	0.0218114	0.0122434	0.00525895	0.0133696	0.00335445	0.00336475	0.0118172	0.00312199	0.265474	0.0171231	0.00254172	0.00423012	0.00512691	0.0124285	0.0104884	0.037034	0.0142427	0.0230608	0.0181903	0.0197375	0.0214959	0.0281945	0.0304332	0.0119493	0.0108846	0.249767	0.192039	0.0481292	0.00614588
0.00580615	0.0182061	0.0372626	0.0653721	0.0116852	0.0292317	0.0275326	0.0167122	0.00550121	0.0453537	0.00675196	0.00332746	0.250196	0.00389764	0.449328	0.0268272	0.00346692	0.0117447	0.00533413	0.00252458	0.245266	0.0227555	0.0315022	0.0610847	0.0215203	0.0444311	0.0274008	0.0515947	0.0457529	0.0390015	0.02214	0.273576	0.127311	0.0723524	0.0107026
0.00556201	0.0255268	0.0756856	0.0742032	0.0154637	0.0463528	0.0283826	0.0214824	0.0078243	0.106608	0.0198697	0.00335224	0.188806	0.00342926	0.458966	0.0677261	0.0169023	0.0184518	0.00529483	0.0028588	0.0536947	0.0284285	0.0368175	0.186278	0.0217288	0.0314599	0.0570152	0.0826712	0.073781	0.0285965	0.0381277	0.283653	0.119127	0.14564	0.0320926
0.00972171	0.0609273	0.230229	0.165663	0.020161	0.0872945	0.047342	0.0392022	0.0182883	0.199904	0.0442625	0.00325636	0.722007	0.00351099	0.209836	0.123157	0.0218879	0.0400756	0.00513487	0.00855416	0.135062	0.0210854	0.0164645	0.171928	0.0149192	0.153306	0.0725151	0.149059	0.103565	0.0658621	0.0361428	0.325636	0.171824	0.241678	0.0722385
0.0126073	0.10037	0.543821	0.181512	0.0226658	0.109957	0.0689266	0.0923326	0.0347932	0.204544	0.0258176	0.00321781	0.511507	0.00442766	0.215857	0.0878763	0.0378908	0.0994364	0.0117481	0.0139657	0.224414	0.0511816	0.0136362	0.300426	0.0127028	0.105856	0.173858	0.172885	0.220421	0.163868	0.0408387	0.775006	0.149646	0.242447	0.0854205
0.0268421	0.316807	0.582363	0.269467	0.0286224	0.142885	0.0591883	0.238714	0.058527	0.301341	0.0323637	0.00315295	0.577967	0.00735504	0.369228	0.175632	0.101249	0.230552	0.0392111	0.0242408	0.344205	0.0558403	0.0476647	0.198711	0.0162986	0.208256	0.221006	0.279303	0.306324	0.234634	0.0795639	0.710302	0.318282	0.319586	0.185075
0.0692832	0.515857	0.688865	0.522738	0.0573575	0.298998	0.454115	0.155753	0.104135	0.176527	0.13953	0.00549663	0.53198	0.0163613	0.749886	0.382271	0.165046	0.399295	0.142616	0.0134259	0.597597	0.240215	0.137829	0.187706	0.0211502	0.529143	0.308068	0.5099	0.447899	0.332716	0.146035	0.730228	0.14483	0.428234	0.385005
0.139003	0.544439	0.662509	0.744404	0.111431	0.578825	0.981652	0.279515	0.152633	0.517709	0.157449	0.0126381	0.427301	0.0241468	0.367317	0.556482	0.338954	0.383839	0.25754	0.0239874	0.676079	0.283882	0.0705583	0.321589	0.0175078	0.471603	0.305175	0.892534	0.396855	0.449421	0.251988	0.723613	0.204064	0.489834	0.624527
0.227175	0.789759	1	0.756367	0.0934367	0.565325	0.499075	0.375211	0.251153	0.503071	0.245345	0.0221183	0.391412	0.0467789	0.145997	0.556021	0.443624	0.322201	0.46791	0.0528799	1	0.446052	0.130373	0.300163	0.0120007	0.609137	0.380696	1	0.476539	0.52916	0.568386	0.907349	0.236869	0.781342	0.880104
0.300143	0.839916	0.917448	0.878358	0.0986773	0.898414	1	0.494639	0.321397	0.425435	0.409513	0.114684	0.320027	0.163883	0.0447286	0.441227	0.592916	0.495872	0.55507	0.098465	0.635637	0.728764	0.0550534	0.115561	0.0434783	0.466709	0.449474	0.841016	0.496759	0.532711	0.661508	0.689291	0.433725	0.827664	0.930969
0.508804	0.905462	0.268923	1	0.158778	0.843012	0.782952	0.940377	0.571556	0.645729	0.530144	0.0565961	0.19039	0.132816	1	0.493211	0.617728	1	1	0.134149	0.817594	1	0.103921	0.304647	0.0143339	0.767852	0.66349	0.983262	0.723103	0.833913	0.639692	0.229569	0.362951	1	1
0.717882	1	0.434114	0.967516	0.305269	0.788945	0.814228	1	0.664589	0.616404	0.671126	0.18579	0.0673952	0.263675	0.723158	0.473662	0.708281	0.802715	0.990397	0.124878	0.467737	0.449788	0.0598232	0.589712	0.0153946	1	1	0.961853	1	1	1	0.182604	1	0.969999	0.743414
0.804815	0.636383	0.0776419	0.375162	0.403533	0.788198	0.501752	0.781243	1	0.53074	0.709319	0.293358	0.159324	0.392295	0.66354	1	0.783334	0.172284	0.883967	0.30725	0.609791	0.776245	0.0262001	0.724356	0.0108977	0.733112	0.773718	0.614903	0.745859	0.652433	0.631904	0.0584292	0.67118	0.71389	0.975107
1	0.0853931	0.0688881	0.536827	0.487162	1	0.680205	0.625665	0.891901	0.485044	0.568858	0.306404	0.0931396	0.390133	0.204254	0.540059	0.943746	0.403254	0.312683	0.382949	0.310705	0.993017	0.740475	0.646139	0.0225931	0.365958	0.556957	0.431395	0.571132	0.658748	0.400902	0.0185316	0.156303	0.183824	0.483101
0.351669	0.0465731	0.0581531	0.088094	0.513422	0.525996	0.570631	0.422758	0.834339	1	1	0.597322	0.0436166	0.793703	0.0705309	0.411549	1	0.267804	0.024613	0.489982	0.277405	0.16005	0.74356	1	0.210277	0.137708	0.341228	0.191147	0.366519	0.621641	0.281936	0.144844	0.0746434	0.0733088	0.350647
0.0633776	0.0594112	0.0496824	0.0628208	0.563807	0.11458	0.539486	0.103337	0.429377	0.491514	0.687637	0.632082	0.442313	0.759639	0.306313	0.269592	0.12578	0.814899	0.0122767	0.562904	0.147905	0.0274436	0.495004	0.0859336	1	0.0762181	0.238847	0.106809	0.215769	0.514606	0.254143	1	0.0696444	0.0393193	0.0847401
0.0466203	0.410771	0.0530711	0.00973641	1	0.00774596	0.104811	0.025125	0.378493	0.337768	0.82612	1	1	1	0.0419676	0.0574073	0.0072429	0.43637	0.37908	1	0.209637	0.0197676	1	0.0389153	0.150807	0.0204809	0.0714707	0.0455188	0.0565341	0.16511	0.107089	0.544539	0.0611174	0.0132386	0.0327161
Tuni_10 ug/ml_16h
0.376251	0.598538	0.552911	1	0.342175	0.630075	0.592231	0.345018	0.704402	0.830676	0.367563	0.493698	0.502114	0.489548	0.420331	0.468416	0.156498	0.523616	0.717486	0.539032	0.723818	0.702421	1	0.56073	0.544189	0.734765	0.480288	0.320318	0.824085	0.348574	0.438637	0.737951	0.576071	1	0.450454	0.60069	0.805052	0.495328	0.51849	0.366865	0.587187	0.651873
0.372985	0.565644	0.488444	0.695015	0.221925	0.53997	0.498147	0.334283	0.608019	0.498241	0.360692	0.381017	0.51492	0.541387	0.318422	0.47907	0.095222	0.391039	0.833582	0.536919	0.614493	0.912883	0.725362	0.439949	0.527903	1	0.30666	0.339357	0.882172	0.264028	0.505964	0.747406	0.654693	0.0311734	0.365133	0.553359	0.869187	0.378815	0.488285	0.359602	0.594341	0.689298
0.5345	0.646846	0.675011	0.701471	0.266341	0.670732	0.586354	0.453368	0.489971	0.654829	0.368402	0.495761	0.633881	0.571599	0.363705	0.436396	0.135986	0.408239	1	0.464523	0.580711	0.75685	0.318208	0.429706	0.523134	0.612907	0.471391	0.383569	0.972399	0.358526	0.565264	0.805279	0.762974	0.0329289	0.426319	0.797371	0.752829	0.496155	0.639612	0.373285	0.67664	0.663863
0.61062	0.743521	0.839691	0.779011	0.358091	0.7802	0.689914	0.543395	0.591728	0.70188	0.401	0.59066	0.737747	0.648115	0.420709	0.499352	0.15651	0.490803	0.866827	0.460412	0.645328	0.742219	0.390212	0.576985	0.598879	0.587138	0.569529	0.421724	1	0.392681	0.711982	0.842395	0.714077	0.0381035	0.526285	0.777586	0.711252	0.661428	0.75559	0.399418	0.666735	0.828761
0.701207	0.793265	0.847161	0.810895	0.419996	0.799168	0.745722	0.588591	0.721846	0.795547	0.466042	0.608112	0.822289	0.684205	0.464635	0.483409	0.166144	0.680356	0.869606	0.502443	0.726848	0.828958	0.446954	0.545486	0.676408	0.729591	0.640978	0.435532	0.928006	0.463762	0.799802	0.901075	0.791223	0.0475941	0.826126	0.831251	0.795423	0.906015	0.803098	0.445882	0.760807	0.736812
0.850659	0.862273	0.804436	0.864141	0.509553	0.802446	0.817475	0.607266	0.777905	0.847761	0.558779	0.68045	0.872276	0.754739	0.463229	0.493747	0.175144	0.759821	0.900963	0.589251	0.79926	0.765042	0.497361	0.582838	0.802928	0.604305	0.742702	0.464679	0.879973	0.527618	0.813765	0.871582	0.772917	0.0479979	0.685078	0.82972	0.936729	0.763528	0.910237	0.541797	0.816855	0.737403
0.882353	0.868125	0.834711	0.882413	0.495668	0.870786	0.875506	0.660933	0.866968	0.877803	0.59881	0.73139	0.853343	0.802841	0.523059	0.51204	0.191501	0.880881	0.874387	0.714783	0.819742	0.812306	0.529705	0.643259	0.797545	0.629651	0.846272	0.509112	0.826118	0.54742	0.908477	0.792774	0.776112	0.0574656	0.788651	0.8576	1	0.78284	0.929679	0.596748	0.84628	0.768457
0.874308	0.887152	0.937176	0.891756	0.521917	0.910075	0.858362	0.793414	0.914686	0.899776	1	0.753089	0.906657	0.785623	0.518835	0.523273	0.19512	0.839241	0.888244	0.809146	0.909806	0.83635	0.604645	0.629686	0.864546	0.654188	0.858962	0.549927	0.816697	0.600104	1	0.821945	0.899017	0.0560207	0.888855	0.87111	0.913937	0.807722	0.974103	0.587595	0.826957	0.78068
0.878426	0.878682	0.945106	0.89506	0.570923	0.933358	0.856301	0.760994	0.893696	0.880732	0.641797	0.78602	0.947463	0.837613	0.488307	0.513021	0.238427	0.899241	0.87552	0.865877	1	0.914464	0.699663	0.6373	0.851405	0.714324	0.848232	0.556447	0.809167	0.630493	0.950075	0.816912	0.939145	0.0884422	1	0.909814	0.826119	0.742727	1	0.633169	0.848726	0.770995
0.960846	0.893242	0.968083	0.904231	0.610044	0.930872	0.895243	0.839498	0.867061	0.952435	0.68092	0.818352	0.942163	0.862658	0.527031	0.543559	0.385076	0.886593	0.838604	0.91447	0.866849	0.867877	0.637248	0.6335	0.882518	0.759644	0.89469	0.583019	0.78294	0.600506	0.966657	0.897229	0.95904	0.125196	0.846485	0.951057	0.80241	0.968376	0.998902	0.654948	0.85008	0.753016
0.837499	0.934248	0.96649	0.947039	0.594765	0.895704	0.9139	0.849065	1	1	0.699614	0.807407	0.96558	0.992584	0.579077	0.738882	0.379481	0.889609	0.805001	0.870248	0.845141	0.881912	0.627053	0.626924	0.879621	0.698173	0.930891	0.676508	0.807531	0.603074	0.928033	0.900523	0.978827	0.0678515	0.812387	0.928297	0.804882	0.872548	0.995061	0.670726	0.840437	0.738385
0.962715	0.9855	0.948473	0.907974	0.588337	0.842911	1	0.881206	0.987186	0.993407	0.734961	0.815471	0.998603	0.986763	0.719639	0.668061	0.286449	0.88274	0.757676	0.773577	0.79345	0.944385	0.577578	0.650695	0.951928	0.800366	0.962451	0.751265	0.746082	0.65428	0.910563	0.928442	1	0.0678472	0.848656	0.927269	0.828081	0.882066	0.992844	0.6481	0.977828	0.72398
1	0.978576	0.932235	0.939682	0.734195	0.968093	0.958755	0.895974	0.931282	0.922777	0.732899	0.835327	0.977025	0.909754	0.554419	0.605787	0.673036	0.991686	0.743559	0.809227	0.780195	0.943053	0.596783	0.712057	0.966239	0.809702	0.957553	0.646511	0.711978	0.729179	0.929883	0.892592	0.888397	0.0831152	0.866034	0.92568	0.79361	0.872214	0.980486	0.627404	0.956784	0.71416
0.849365	0.974393	0.940606	0.918696	0.596206	0.929873	0.985539	1	0.979167	0.857314	0.766421	0.92948	0.985085	0.859782	0.572748	0.600257	1	0.946537	0.729735	0.703331	0.791066	0.983876	0.590241	0.68299	1	0.800526	0.939686	0.613523	0.671979	0.787088	0.986565	0.919651	0.914886	0.0727841	0.956083	0.889251	0.724747	0.90359	0.955098	0.636733	0.975958	0.673252
0.875691	0.993192	0.915514	0.982915	1	0.9508	0.9276	0.846939	0.945851	0.878441	0.750631	0.894952	1	0.911607	0.572088	0.590978	0.483942	0.912704	0.653125	0.714453	0.798375	1	0.549662	0.675489	0.946884	0.868007	0.934787	0.621143	0.679219	1	0.915173	0.985922	0.946727	0.067002	0.796044	1	0.666541	0.844789	0.950295	0.628433	0.964973	0.787652
0.883479	0.92502	0.833271	0.945412	0.614034	0.989637	0.889757	0.844393	0.893633	0.966612	0.717569	0.903346	0.99996	1	0.508612	0.615972	0.363294	0.939831	0.569039	0.620304	0.850599	0.963218	0.497549	0.633811	0.980544	0.917863	0.913449	0.945665	0.661113	0.755183	0.95094	1	0.838357	0.0633317	0.846795	0.790976	0.609532	0.889682	0.929047	0.649913	0.95943	0.632328
0.831659	0.943103	0.745067	0.899336	0.679805	1	0.855575	0.766445	0.800079	0.964251	0.710516	1	0.88347	0.874385	0.398154	0.676919	0.269819	1	0.497832	0.511546	0.847865	0.899641	0.502079	0.607264	0.93956	0.820332	0.896277	1	0.646356	0.595279	0.875869	0.939647	0.726057	0.0613265	0.739536	0.710019	0.556145	0.889777	0.876952	0.636596	1	0.843986
0.756291	1	0.635506	0.812484	0.57161	0.904337	0.749982	0.68519	0.735159	0.816967	0.702322	0.88406	0.812829	0.821064	0.363612	0.548547	0.196915	0.797365	0.433605	0.435902	0.81851	0.815487	0.488974	0.530031	0.955088	0.86075	1	0.794292	0.627516	0.495356	0.824063	0.896525	0.709482	0.0560325	0.485532	0.664779	0.456956	0.899563	0.795477	0.577844	0.968354	1
0.727586	0.881933	0.707529	0.783694	0.404747	0.791494	0.620734	0.552726	0.72149	0.691453	0.669514	0.837406	0.773959	0.782219	1	0.695754	0.166564	0.759033	0.283545	0.385547	0.670347	0.694926	0.501214	0.408042	0.848552	0.625391	0.743495	0.486137	0.589452	0.39208	0.636902	0.749714	0.68167	0.054864	0.473693	0.594853	0.447217	1	0.685782	0.480594	0.799611	0.491688
0.620593	0.736261	1	0.814955	0.424043	0.732143	0.951659	0.525002	0.551952	0.795894	0.546363	0.72605	0.80069	0.714133	0.409799	1	0.159715	0.590653	0.44382	1	0.642062	0.657539	0.417788	1	0.680585	0.732458	0.695596	0.530052	0.520729	0.560378	0.578412	0.705107	0.740599	0.0643888	0.415262	0.678176	0.401307	0.739335	0.752381	1	0.773427	0.54497
Tuni_5 ug/ml_16h
0.510395	0.449695	0.639612	0.322941	0.345697	0.0650478	0.665074	0.419067	0.530433	0.324376	0.467481	0.4133	0.755593	0.554331	0.686672	0.0479815	0.379072	0.494745	0.421871	0.118928	0.742425	0.0720474	0.809557	0.67885	0.418541	0.216994	0.646874	0.49129	0.258888
0.403132	0.427696	0.557183	0.299427	0.332367	0.0571199	0.501749	0.406682	0.375876	0.21638	0.402729	0.392937	0.655972	0.526846	0.511696	0.0610194	0.424156	0.433326	0.31276	0.233053	0.505619	0.0466775	0.56693	0.303185	0.527874	0.227151	0.640392	0.521838	0.235399
0.42286	0.472076	0.394109	0.419599	0.40956	0.0721926	0.474588	0.56805	0.459928	0.269046	0.416967	0.455176	0.443204	0.606633	0.473476	0.124837	0.569252	0.559649	0.310489	0.142666	0.510901	0.100537	0.657563	0.330735	0.617553	0.451051	0.634247	0.562843	0.376131
0.485267	0.492437	0.374312	0.412169	0.42989	0.0849663	0.514582	0.651192	0.590984	0.313592	0.472952	0.49896	0.419261	0.735575	0.662894	0.132005	0.615011	0.67339	0.36978	0.148525	0.533627	0.102904	0.707275	0.536048	0.731642	0.41095	0.718703	0.630113	0.319998
0.557874	0.593067	0.455905	0.618474	0.409122	0.0926393	0.570181	0.726569	0.662562	0.430407	0.549003	0.542844	0.511083	0.807899	0.741848	0.193287	0.602413	0.787341	0.382375	0.176567	0.604828	0.234325	0.807022	0.51112	0.830133	1	0.793638	1	0.490116
0.789219	0.56523	0.51856	0.54323	0.447788	0.0915851	0.618357	0.730496	0.584936	1	0.745538	0.521945	0.596381	0.881866	0.780511	0.362736	0.637354	0.820184	0.657245	0.200182	0.735492	0.195676	0.836721	0.435486	0.797106	0.396516	0.824671	0.783594	0.444027
0.756233	0.625831	0.616998	0.757132	0.440969	0.131439	0.606022	0.781742	0.694956	0.414829	0.724146	0.576466	0.721281	0.903001	0.895778	0.688704	0.621148	0.788046	0.65172	0.287163	1	0.166174	0.884549	0.655713	0.788412	0.648759	0.871411	0.948607	0.729973
0.856628	0.812248	0.594931	0.665942	0.516762	0.105461	0.632569	0.747943	0.755049	0.370093	0.818689	0.772191	0.671274	0.943159	0.840235	1	0.735802	0.891927	0.581667	0.274503	0.75366	0.352616	0.880883	0.814865	0.837062	0.52181	0.883664	0.915188	0.545161
0.718706	1	0.642118	0.638357	0.555416	0.113107	0.619469	0.811925	0.77942	0.349425	0.719523	0.887106	0.721105	1	0.947557	0.37626	0.649269	0.935147	0.678898	0.443043	0.768107	0.608741	0.935211	1	0.893427	0.416766	0.8991	0.877049	0.535093
0.776057	0.578033	0.656803	0.686886	0.669447	0.13103	0.645517	0.762044	0.694977	0.451457	0.780923	0.600902	0.734088	0.911459	0.88108	0.167343	0.649687	0.92315	0.548446	0.592446	0.796412	0.557729	0.925964	0.802288	0.903152	0.391881	0.936981	0.923136	0.61324
0.781755	0.819495	0.642553	0.814148	1	0.181471	0.708133	0.833974	0.837026	0.402674	0.804445	0.775803	0.726826	0.91975	0.952575	0.144433	0.63401	0.902543	0.597885	0.574423	0.823189	1	0.933085	0.824473	0.949525	0.390262	0.945749	0.928812	0.722142
1	0.571291	0.723609	0.659743	0.664026	0.197475	0.771683	0.843282	0.859443	0.345504	0.993468	0.555616	0.825503	0.908616	1	0.165416	1	0.994454	0.56569	0.551783	0.87298	0.936107	0.939035	0.808024	0.98786	0.407674	0.948254	0.970566	0.579109
0.949819	0.607206	0.747593	0.949368	0.627906	0.110187	0.746575	0.896867	0.914268	0.298213	0.972925	0.581283	0.804581	0.929775	0.956731	0.232237	0.606525	0.947762	0.676444	0.778652	0.832577	0.780363	1	0.837822	1	0.385935	0.944621	0.926608	0.881934
0.932709	0.707432	0.830319	0.96435	0.606693	0.108269	1	0.820917	0.911805	0.289138	0.967849	0.798238	0.890954	0.86056	0.907409	0.132969	0.692353	0.959045	0.917743	1	0.789404	0.789768	0.928634	0.818483	0.928899	0.391472	0.934373	0.810474	0.878002
0.98985	0.889201	0.848845	1	0.649591	0.10924	0.731519	1	0.974056	0.267864	1	0.907196	0.916803	0.830337	0.84312	0.159916	0.664477	0.944383	1	0.479634	0.799964	0.923319	0.94442	0.697119	0.965844	0.375347	0.931879	0.819169	1
0.903477	0.988657	0.927849	0.680163	0.567133	0.109587	0.702171	0.921588	1	0.261626	0.918601	1	0.943103	0.827072	0.823339	0.260707	0.658871	0.979102	0.923866	0.393018	0.952224	0.332449	0.886598	0.481231	0.951587	0.347499	1	0.797445	0.62036
0.851756	0.572146	0.933317	0.582381	0.662224	0.4898	0.708564	0.820661	0.976131	0.245519	0.917387	0.538006	0.981442	0.890552	0.770895	0.222807	0.651357	1	0.568618	0.362992	0.80022	0.296594	0.83497	0.430698	0.962894	0.314046	0.911829	0.828457	0.437784
0.802063	0.450311	1	0.472237	0.603124	1	0.648039	0.778203	0.974137	0.224031	0.777421	0.432367	1	0.807748	0.658159	0.224982	0.535597	0.95055	0.519455	0.36853	0.715078	0.149772	0.731608	0.386446	0.973889	0.245602	0.788091	0.765723	0.367324
0.719634	0.429345	0.958168	0.399355	0.447466	0.0633193	0.513382	0.722319	0.758716	0.23222	0.727238	0.421358	0.97636	0.627413	0.595292	0.163674	0.411035	0.893806	0.623396	0.23467	0.641108	0.0919546	0.598869	0.354484	0.879018	0.203079	0.667255	0.732462	0.30558
0.73627	0.514827	0.827081	0.433501	0.470974	0.0702289	0.705833	0.883423	0.983009	0.280298	0.747575	0.506448	0.848382	0.571075	0.853965	0.0668406	0.533415	0.892335	0.692548	0.163278	0.624095	0.0789134	0.643329	0.407917	0.784219	0.287261	0.79193	0.683063	0.332942

## Sheet: Fig.s8e
Tuni(1ug/ml)			Tuni(5ug/ml)			Tuni(10ug/ml)			DMSO (2000x)
29.2357	27.4307	29.1491	29.8689	25.1432	27.9719	27.6597	24.8768	26.4737	39.8372	43.5703	42.5705
98.9206	90.8018	98.6083	100.915	82.1317	94.9461	92.28	82.8269	88.9861	133.135	144.259	143.722
202.339	184.401	200.4	206.501	165.195	194.709	188.032	168.74	181.444	269.327	291.268	292.032
335.823	304.316	330.776	343.02	272.657	324.245	311.44	280.34	300.95	443.218	479.76	482.117
496.647	448.224	486.792	507.668	402.106	480.961	459.679	415.527	445.489	651.581	704.639	709.29
682.809	614.501	666.267	698.488	551.491	663.219	631.56	572.327	612.971	891.378	963.474	970.96
892.432	801.279	867.899	912.978	719.625	869.055	824.618	749.098	802.178	1160.52	1254.31	1264.22
1123.81	1006.85	1090.05	1149.64	904.748	1097.59	1037.8	943.62	1012.04	1456.33	1573.54	1586.25
1375.22	1229.05	1331.38	1407.43	1105.07	1346.5	1270.18	1155.04	1241.45	1776.68	1915.62	1935.8
1645.44	1468	1590.07	1685.53	1320.23	1614.98	1518.88	1381.66	1489.06	2118.24	2282.19	2309.97
1934.12	1720.71	1864.86	1983.16	1549.85	1902.32	1782.62	1623.28	1753.49	2479.89	2669.53	2705.95
2239.75	1987.57	2155.43	2299.98	1791.69	2205.32	2061.35	1878.99	2032.87	2859.84	3075.65	3121.27
2559.89	2267.11	2460.92	2633.71	2044.44	2523.11	2355.4	2147.74	2327.05	3257.2	3497.9	3554.76
2894.28	2558.53	2779.24	2981.92	2307.59	2854.41	2663.76	2428.79	2635.91	3671.42	3933.83	4002.67
3243.07	2859.91	3109.96	3343.57	2580.21	3197.11	2987.08	2721.88	2958.14	4099.75	4379.86	4462.4
3605.72	3168.47	3450.83	3716.5	2862.17	3551.03	3323.79	3023.2	3291.63	4539.38	4838.44	4929.33
3981.21	3482.22	3801.15	4099.08	3152.54	3915.99	3672.35	3333.14	3636.81	4989.85	5317.41	5403.87
4365.62	3802.23	4161.44	4493.39	3448.68	4287.91	4028.19	3653.25	3986.72	5450.7	5795.5	5882.69
4757.01	4128.54	4527.05	4898.31	3751.09	4669.46	4392.31	3982.6	4343.99	5915.09	6272.97	6363.46
5166.75	4494.27	4922.75	5308.89	4058.94	5137	4820.9	4393.95	4815.19	6538.35	6743.82	6879.71
5613.3	4877.01	5366.74	5736.31	4427.25	5599.31	5244.42	4786.63	5216.4	7145.52	7260.07	7486.92
6064.46	5225.86	5780.56	6181.36	4759.82	6095.15	5697.67	5202.62	5647.16	7719.26	7854.46	8092.78
6486.37	5645.82	6160.46	6625.93	5193.81	6575.89	6147.23	5709.77	6084.53	8373.26	8619.16	8651.21
6981.91	6038.63	6582.37	7085.99	5605.54	7084.46	6597.43	6130.99	6509.41	8938.55	9461.14	9234.33
7445.66	6456.37	7042.63	7552.81	5983.15	7501.57	7050.95	6561.18	6976.24	9578.1	9956.38	9887.1
8001.86	6726.32	7502.78	8070.52	6459.97	7982.5	7486.13	7057.93	7473.88	10282.8	10561	10621.5
8451.28	7199.8	8019.96	8634.79	6844.74	8473.98	7962.16	7593.29	7985.46	10760.3	11119.4	11298.9
8975.76	7548.05	8503.94	9108.59	7267.75	9003.24	8343.77	8234.63	8422.38	11405.6	11798.8	11961.2
9488.08	8000.72	8993.35	9692.03	7664.05	9583.61	8844.81	8740.76	8858.79	12080.1	12526	12726.6
9879.91	8532.12	9464.15	10230.3	8186.39	10196.1	9355.31	9264.71	9352.63	12978.9	13127.1	13376.4
10375.6	9057.46	9988.17	10757.9	8660.88	10788.2	9890.95	9950.16	9843.63	13703.9	13984.5	14037
10881.9	9498.72	10568.4	11427.9	9085.14	11309.8	10456.1	10477.1	10374.6	14169.5	14899.2	14878.6
11489	9929.63	11101.6	12017.9	9581.19	11812.4	10777	11043	10802.9	14709.1	15794	15728.7
12097.5	10277.6	11648.5	12585.6	10051.2	12304.5	11215.5	11578.2	11305	15591.8	16331.3	16672.1
12720.5	10730.1	12119.2	12950.3	10449	12821.3	11519	12191.6	11805.8	15945.7	16949.5	17541.5
13392.5	11263.9	12631.5	13416.6	10868.6	13512.4	11908.5	12946.5	12318.1	16350	17776.4	18001.6
13810.6	11686.3	13105.7	14045.5	11289.1	14010.5	12313.8	13641.5	12712.6	17048.1	18274.6	18683.9
14331.2	12085.4	13492.2	14685.2	11788.3	14569.1	12946.1	14124	12914.4	18238.1	19094.9	19194.8
14886.3	12571.2	13808.7	15270.6	12234.1	15118.7	13236.3	14557.1	13396.9	18661.3	19937.2	20000.4
15426.9	13030	14141.6	15715.6	12629.9	15694.3	13726.6	15410.1	13916.1	19181.3	21146.9	20652.2
15705.7	13676.2	14619.8	16174.2	13223.6	16322.5	13980.7	15864.5	14409.9	19314.9	22841.1	21633.4
16308.8	14178.1	15109.8	16733.8	13538.6	16727.3	14529	16460.7	14907.3	20265.4	23601.6	22343.3
16852.7	14601.4	15633.3	17329.1	14017.9	17101.9	14588.5	17035.5	15277.2	20950.9	24588.3	23199.2
17318.4	14990.1	16143.8	17912.2	14507.4	17437.5	15024.2	17650.4	15489	22098.9	25178	24732.5
18029.6	15528	16737.2	18579.1	14939	17720.5	15552.4	18054.8	15921.6	23086.3	24929.8	25560.4
18334.6	15825.2	17143.6	19222.7	15378.4	18116.4	15880.7	18707.8	16205.2	23885.4	25609	26018.2
18848.2	16263.9	17676.8	19806.4	15911.9	18672	16358.8	19245.6	16744.4	25480.7	24402.4	27134.8
19389.5	16686	18150.2	20582.2	16335.2	19276	16370.3	19737.1	16924.5	26291.8	23945.1	28289.9
19733.6	17126.4	18716.8	21318.8	16634.1	19947.7	16864.9	20233.4	17407.2	26811.9	24778.2	28244.2
20169.9	17374.9	19283.6	22106.3	17250.2	20256.6	17295.5	20828.2	17698.7	28350.6	25742.2	29299.4
20774.3	17838.1	19531.6	22878	17588.3	20933.2	17774.9	21308.8	18318.5	29561.7	26831.2	29717.7
21321	18340.5	20224.1	23597.5	17989.2	21434.9	18084.5	21820.5	18857.9	30191.4	27522.3	30629.9
22012.9	19167.4	20813.6	24103.1	18372	22310.8	18384.3	22617.4	19277.9	31501.6	27441.5	30353.4
22346.1	19917.1	21207.9	24782.2	18606.5	22922.9	18739.7	22740.9	19538.2	32819	29163.4	32704
22604.1	20678.1	21848.8	25483.4	19081.7	23541.2	18992.7	23526.7	19804.4	33581.6	30403.5	34283.8
22882.9	21040.3	22500.8	26417.7	19611.8	24094.2	19072.1	24200.7	20474.3	34341.5	32025.7	35246.7
23264.6	21162.9	23075	27156.5	20283.7	24843	19247.4	24565.3	20727.8	35168.2	32451.2	36872.4
23721.8	21613.3	23467.2	27741.3	20494.3	25509.2	19725	24890.5	21267.2	36323.1	32210.4	38486.6
24115.1	22023.2	23739.9	28646.1	20960.9	25852.7	20011.1	25535.4	21809.7	37874	33988.7	39953.3
24531.6	22619.3	24479.1	29219.9	21482.8	26320.6	20089.4	25913.8	21754.2	38948.5	34314.9	39472.9
24940.8	23266	25248.4	29764.4	22031.9	26832.9	20343.7	25792.6	22000.1	38771	34915.6	41945.5
25297.7	23854.5	25865.1	30109.1	22821.3	27519.9	20672.1	26516.4	22683.3	38453.1	36674.1	42852.4
26002.4	24260.8	26755.3	30683.1	23043.6	28370.4	20997.2	27336.7	23167.5	39151.5	35360.4	40164.9
26272.5	24836.7	27182.1	30847	23537.8	28774.1	21235.2	27717.1	24080.9	37713.1	37526.9	39646.2
26608.1	25367.2	27760.6	31580.9	23987.7	29608.7	21676.6	28537.4	24342.1	36502.8	39274.3	40683.7
27031.2	25533	28198.9	31979.2	24405	30006.2	21912.5	28783	24841.1	38768.5	40006	38816.6
27709.8	26026.4	28211.4	32516.8	25081.6	30338.6	22629.9	29520	25187.3	40192.4	41573	38786.6
28448.9	26801.4	28952.7	33019.1	25385.1	30901	23034.2	30165	25423.1	40642.2	45343.4	35920.6
28832.4	27122.6	29565.3	32842.5	25620.3	31784.7	23385	30414.3	25820	41255.2	47388.9	37336.3
29250.8	27552.2	29837.4	33137.9	25955.2	32055.7	23986.3	30878.6	26015.7	42676.9	49486.6	39019
29692.6	28149.5	29805.4	34116.8	26001	33144.3	23976	31282.1	26455.1	43993.7	53221.4	39928
29995.5	28140.5	30414.1	34061.5	26557.5	33927.1	24074	31552.8	26517.9	44310.8	54066.9	41913.4
30123.5	28241.6	30947	34486.8	27208.3	34371.3	24542	30889.3	27079	43202.2	53743.2	39437.9
31012.3	28620.2	31574.8	34921	27442.4	34509	24442.8	31447.5	26808.6	45872	57115.9	39436
31099.3	29039	31493	35460.3	27653.2	34475.1	24521.5	31349.6	27230.4	47046.4	59987.5	39309
31994.5	28837.9	31968	36307	28362.2	35416.5	25326.3	31445.9	26738.1	44163.3	60325.5	40561.6
32192.3	29271.1	32305.3	36737.2	28830.3	36040.7	25587.5	31675.2	26796.5	43748.6	60375.3	36682.4
32456	29768.5	32713.3	35864.2	28952	35733.7	25844.7	31554.5	26843.9	42811.3	60330	36588.6
32629.5	29690.9	32967.8	35942.6	29527.4	35868.2	25942.8	30925.7	27501.4	40527.7	60903.2	36399.4

## Sheet: Fig.s8f
Tuni (1 µg/ml)			Tuni(5 µg/ml)			Tuni(10 µg/ml)			dmso(2000x)
0.658468	0.401424	0.37239	0.64789	0.582229	0.487223	0.201662	0.513094	0.185247	0.747317	0.983361	0.527207
0.694815	0.394612	0.428157	0.419636	0.119351	0.620719	0.270186	0.431002	0.187166	0.496395	0.516013	0.472419
0.416985	0.281109	0.222811	0.46025	0.311035	0.35115	0.281172	0.339386	0.284406	0.38438	0.51255	0.580997
0.328291	0.264007	0.318481	0.586982	0.377936	0.291098	0.330431	0.228932	0.441491	0.596668	0.287733	0.563759
0.563342	0.337368	0.30357	0.447562	0.543768	0.168264	0.232543	0.330549	0.222888	0.518835	0.358682	0.551213
0.463032	0.266593	0.252283	0.361724	0.423341	0.483382	0.344344	0.302802	0.706153	0.293445	0.390053	0.371851
0.657369	0.502831	0.3619	0.459933	0.756904	0.516413	0.268719	0.241951	0.502203	0.486186	0.75249	0.518949
0.378705	0.394753	0.410749	0.312854	0.443968	0.356878	0.345571	0.382854	0.346326	0.395346	0.128912	0.32835
0.386703	0.270564	0.373274	0.538668	0.398269	0.076599	0.315043	0.563365	0.691053	0.279621	0.401998	0.324202
0.463356	0.327215	0.369533	0.555058	0.438531	0.368494	0.45603	0.294543	0.633595	0.624224	0.493455	0.430247
0.572296	0.620691	0.48465	0.283017	0.38596	0.0557925	0.468636	0.43342	0.331711	0.503723	0.42337	0.710339
0.367553	0.371341	0.367092	0.558323	0.254759	0.229252	0.228423	0.493597	0.651985	0.324846	0.465124	0.592823
0.455616	0.390897	0.453312	0.388672	0.332288	0.55375	0.495437	0.359279	0.296544	0.649351	0.655182	0.449688
0.556572	0.514177	0.371336	0.571741	0.506278	0.353381	0.67808	0.551521	0.400367	0.571324	0.581536	0.533922
0.576465	0.479216	0.389941	0.64002	0.400785	0.314767	0.299527	0.191373	0.638435	0.46063	0.160137	0.402795
0.0506681	0.38127	0.399647	0.433394	0.250723	0.589115	0.329807	0.354904	0.479286	0.415783	0.652834	0.536126
0.357991	0.515009	0.328978	0.279399	0.429675	0.362567	0.397693	0.265831	0.409166	0.516866	0.524648	0.458586
0.398789	0.118598	0.48814	0.393623	0.313651	0.68283	0.269808	0.231596	0.390791	0.347709	0.881771	0.226755
0.448241	0.337804	0.534366	0.501489	0.27017	0.479733	0.251983	0.395834	0.408952	0.594378	0.62037	0.630867
0.303978	0.251341	0.55938	0.275556	0.325959	0.325209	0.31763	0.303449	0.385769	0.351574	0.369318	0.567979
0.445774	0.341659	0.232213	0.65574	0.455029	0.211769	0.499806	0.265151	0.531618	0.323756	0.424591	0.527008
0.482389	0.362541	0.324173	0.355949	0.231527	0.510034	0.374513	0.350826	0.372606	0.545841	0.465842	0.448801
0.542476	0.268895	0.50898	0.67607	0.348696	0.385135	0.422982	0.227474	0.424789	0.542189	0.332046	0.452945
0.55156	0.520602	0.383996	0.286209	0.362907	0.479982	0.386557	0.221511	0.326258	0.247476	0.356326	0.433789
0.589404	0.48957	0.43881	0.389267	0.365775	0.299623	0.60159	0.452208	0.259175	0.352599	0.634871	0.365074
0.383584	0.29979	0.270218	0.39516	0.195958	0.579698	0.379921	0.207939	0.276892	0.538611	0.298447	0.471218
0.306096	0.448191	0.450645	0.642713	0.270312	0.375662	0.147373	0.239334	0.37843	0.456508	0.640658	0.343739
0.344102	0.234273	0.62136	0.47252	0.331585	0.163361	0.40381	0.227098	0.266309	0.66826	0.344886	0.335332
0.414492	0.47278	0.221946	0.241528	0.369945	0.257098	0.333704	0.272602	0.20912	0.421048	0.682201	0.545054
0.409081	0.412595	0.524739	0.475744	0.235087	0.361979	0.541934	0.244427	0.392483	0.33745	0.647792	0.45831
0.483593	0.389261	0.314177	0.307476	0.342184	0.336052	0.379707	0.240579	0.502604	0.599946	0.310455	0.533866
0.544788	0.288229	0.297089	0.559013	0.263739	0.387716	0.441843	0.203541	0.251032	0.217479	0.59668	0.530257
0.451588	0.419696	0.434069	0.26844	0.247054	0.294054	0.471033	0.232922	0.416934	0.457129	0.3154	0.364671
0.503377	0.337304	0.419462	0.667229	0.351785	0.408698	0.485248	0.229879	0.421543	0.626091	0.601594	0.59973
0.540261	0.42423	0.352337	0.337989	0.336185	0.251743	0.343827	0.22797	0.448032	0.304157	0.583505	0.292249
0.496962	0.415616	0.47721	0.39301	0.226659	0.452611	0.33019	0.20416	0.423682	0.520225	0.450891	0.466633
0.0575165	0.360395	0.291046	0.592623	0.459035	0.52802	0.375411	0.212952	0.452865	0.356509	0.517494	0.500486
0.500108	0.370019	0.705593	0.349759	0.374236	0.331329	0.340991	0.528657	0.562447	0.794327	0.449056	0.362048
0.449377	0.463589	0.34708	0.344511	0.504552	0.447489	0.390043	0.229729	0.28013	0.524189	0.336016	0.198164
0.50098	0.461215	0.449849	0.26289	0.354434	0.35901	0.232857	0.349271	0.348035	0.400339	0.356909	0.45339
0.415866	0.306335	0.307135	0.321173	0.198435	0.506698	0.258715	0.345167	0.38076	0.425909	0.365198	0.584002
0.506422	0.29218	0.420581	0.336949	0.286486	0.522901	0.468491	0.317403	0.439407	0.783604	0.392316	0.38719
0.590657	0.230453	0.39927	0.400194	0.359059	0.342817	0.259037	0.288921	0.372377	0.529289	0.286159	0.36424
0.651327	0.485368	0.429946	0.396749	0.559018	0.304048	0.339196	0.243988	0.401922	0.352852	0.372714	0.82207
0.36724	0.561413	0.278093	0.26617	0.232941	0.27668	0.459566	0.198188	0.327055	0.489918	0.485714	0.347166
0.445821	0.44123	0.339712	0.420781	0.108776	0.268696	0.49077	0.445549	0.305575	0.513611	0.415797	0.498629
0.386556	0.416605	0.369192	0.313438	0.332366	0.306963	0.406194	0.205329	0.332381	0.516106	0.272872	0.281264
0.441434	0.540186	0.295193	0.419171	0.322745	0.366116	0.358818	0.316424	0.274345	0.472748	0.398669	0.62212
0.471187	0.514065	0.513479	0.414364	0.574615	0.386876	0.359681	0.367233	0.791354	0.629848	0.415705	0.284224
0.378416	0.36821	0.717544	0.342651	0.256717	0.39869	0.181507	0.303228	0.331094	0.338366	0.500806	0.662317
0.420319	0.510139	0.360272	0.464691	0.277773	0.440857	0.284933	0.414241	0.376612	0.369135	0.508266	0.363354
0.701979	0.556522	0.325848	0.58502	0.266291	0.484717	0.371511	0.182989	0.37427	0.411615	0.492041	0.465816
0.375887	0.292251	0.563335	0.455228	0.362386	0.332244	0.521751	0.344195	0.378879	0.656859	0.43312	0.241533
0.528884	0.248138	0.642517	0.566953	0.341599	0.222789	0.22048	0.235018	0.297863	0.375568	0.378631	0.416799
0.327692	0.282888	0.365013	0.46306	0.451066	0.415944	0.537354	0.566605	0.388437	0.383652	0.373043	0.300788
0.403808	0.313805	0.428213	0.421335	0.307264	0.220645	0.269061	0.307895	0.329559	0.497268	0.533651	0.316795
0.497578	0.477333	0.32115	0.436532	0.272318	0.55545	0.274938	0.275869	0.289417	0.658784	0.363641	0.552358
0.348807	0.319921	0.285213	0.403776	0.337594	0.620243	0.330461	0.400179	0.390399	0.492475	0.422955	0.561808
0.203499	0.497624	0.489337	0.277422	0.290732	0.535277	0.476358	0.228903	0.188092	0.667593	0.463424	0.629982
0.402149	0.717355	0.693332	0.334579	0.369252	0.334019	0.293992	0.746775	0.318706	0.322662	0.583184	0.75741
0.360312	0.258347	0.338846	0.477255	0.257005	0.730656	0.494758	0.354088	0.479935	0.363864	0.359968	0.462738
0.483105	0.362626	0.584558	0.273826	0.332845	0.510726	0.27639	0.27691	0.253141	0.448374	0.101921	0.497743
0.698188	0.292037	0.241703	0.301213	0.367567	0.320276	0.225017	0.232278	0.368396	0.441473	0.486323	0.350081
0.357957	0.383465	0.373135	0.427657	0.467813	0.407134	0.367901	0.455268	0.228902	0.356655	0.453398	0.464236
0.265941	0.340744	0.298147	0.422236	0.497705	0.384823	0.382121	0.398635	0.374964	0.498403	0.440579	0.342096
0.538839	0.360164	0.514945	0.316421	0.336215	0.637649	0.29739	0.390919	0.25386	0.566302	0.260001	0.451629
0.372168	0.542217	0.406958	0.431124	0.37269	0.562775	0.395302	0.340568	0.295693	0.361311	0.382045	0.573876
0.480469	0.569138	0.334532	0.365076	0.297737	0.447694	0.262484	0.341924	0.444791	0.614703	0.49532	0.717896
0.43947	0.512273	0.244794	0.38689	0.370657	0.401104	0.31566	0.287264	0.240634	0.498144	0.312355	0.603425
0.314288	0.626331	0.435235	0.412873	0.322307	0.302721	0.408298	0.312467	0.304258	0.310241	0.497031	0.28083
0.812404	0.34609	0.532707	0.376745	0.251807	0.287116	0.390976	0.286459	0.192861	0.583489	0.458821	1.08815
0.723041	0.52722	0.416119	0.334175	0.441062	0.390607	0.350974	0.289421	0.201925	0.290997	0.531169	0.417992
0.524886	0.359398	0.196607	0.513155	0.326782	0.282227	0.297435	0.364189	0.28402	0.513892	0.401749	0.553978
0.442461	0.188375	0.713131	0.468196	0.257305	0.339899	0.346028	0.192876	0.318715	0.45896	0.353829	0.489461
0.395849	0.299485	0.350526	0.393591	0.502826	0.295262	0.336977	0.409304	0.330522	0.342733	0.589487	0.40749
0.360753	0.333344	0.620718	0.399228	0.41186	0.471174	0.394159	0.4152	0.243129	0.256617	0.302364	0.326403
0.534906	0.359356	0.5605	0.397371	0.447827	0.577717	0.331579	0.205802	0.449973	0.456826	0.319136	0.350557
0.404325	0.295371	0.314263	0.422451	0.304292	0.352888	0.376015	0.267681	0.330594	0.104679	0.332335	0.46746
0.3482	0.165479	0.447699	0.450827	0.211233	0.294328	0.330816	0.325008	0.35275	0.235874	0.253732	0.48438
0.404917	0.233016	0.4632	0.311714	0.326829	0.270509	0.459503	0.274753	0.459264	0.0548461	0.464849	0.304931
0.314528	0.458566	0.44085	0.342949	0.40102	0.302669	0.380295	0.433229	0.412209	0.286792	0.482734	0.587297
0.367424	0.25932	0.336739	0.33793	0.36592	0.356513	0.317913	0.214227	0.314939	0.383282	0.391558	0.479491
0.459304	0.380741	0.425479	0.311762	0.480616	0.386936	0.367487	0.485867	0.242375	0.511994	0.480254	0.305449
0.388589	0.493977	0.349059	0.231944	0.385882	0.251735	0.362816	0.451313	0.259788	0.329781	0.467133	0.558531
0.532557	0.428936	0.447375	0.394141	0.361938	0.208715	0.374178	0.31091	0.360131	0.461346	0.522065	0.707052
0.285728	0.42978	0.309986	0.388972	0.534491	0.535959	0.476386	0.359407	0.233187	0.487187	0.478403	0.346074
0.401307	0.419474	0.386909	0.380956	0.438695	0.27155	0.228398	0.226595	0.277945	0.783679	0.378686	0.495835
0.452468	0.276668	0.345153	0.333121	0.254314	0.349059	0.412121	0.38873	0.425882	0.70682	0.342212	0.37643
0.300066	0.434909	0.405206	0.374532	0.189259	0.255985	0.526189	0.394397	0.329825	0.518561	0.416005	0.414495
0.313636	0.434386	0.430346	0.425621	0.289886	0.312394	0.387209	0.246276	0.356843	0.263165	0.36172	0.565905
0.452908	0.301249	0.303442	0.451673	0.430674	0.384053	0.287161	0.22427	0.265995	0.254364	0.282907	0.331988
0.436011	0.758511	0.315752	0.442887	0.465249	0.40202	0.419169	0.224361	0.293289	0.32376	0.807331	0.584646
0.273456	0.407732	0.523218	0.412907	0.313906	0.523588	0.30406	0.434663	0.361165	0.538808	0.24745	0.61377
0.300135	0.337185	0.214578	0.322321	0.203914	0.369878	0.363229	0.603544	0.303022	0.605045	0.42302	0.321379
0.474797	0.444099	0.369639	0.410559	0.310156	0.216669	0.41614	0.238099	0.352227	0.499265	0.285962	0.63437
0.330191	0.318681	0.347609	0.290294	0.144971	0.349568	0.557687	0.378725	0.174017	0.357771	0.286354	0.492026
0.411121	0.406721	0.389439	0.483358	0.302682	0.371382	0.435029	0.633085	0.255938	0.428445	0.293877	0.371172
0.359921	0.250735	0.637663	0.367056	0.389602	0.393125	0.374754	0.279224	0.360995	0.273504	0.331609	0.465556
0.301576	0.43534	0.263057	0.37917	0.399926	0.216651	0.427763	0.273386	0.289405	0.460985	0.385867	0.384302
0.412806	0.336545	0.439076	0.463653	0.564183	0.325245	0.554453	0.454547	0.362279	0.507293	0.394779	0.689549
0.148892	0.444617	0.318835	0.322177	0.296393	0.361508	0.408757	0.217124	0.265905	0.524375	0.558937	0.475659
0.343132	0.241544	0.197417	0.303232	0.401394	0.152062	0.385021	0.435517	0.254542	0.676425	0.364051	0.336213
0.413456	0.300892	0.535456	0.269122	0.309331	0.292394	0.43063	0.419605	0.335792	0.623609	0.398019	0.559764
0.368598	0.278036	0.351925	0.440154	0.567479	0.433502	0.503824	0.356737	0.334224	0.501152	0.393921	0.391508
0.330531	0.364476	0.278475	0.430816	0.607527	0.507998	0.230855	0.50541	0.369791	0.434626	0.416644	0.396715
0.4668	0.437366	0.368719	0.403604	0.255704	0.332071	0.342468	0.561308	0.374922	0.555232	0.352674	0.684237
0.502211	0.51632	0.499804	0.393914	0.269696	0.301756	0.344549	0.31558	0.518062	0.419596	0.351081	0.531881
0.474799	0.333794	0.266715	0.52909	0.446019	0.42456	0.510726	0.56838	0.494118	0.500165	0.352556	0.405811
0.62116	0.442746	0.329468	0.28136	0.309595	0.483927	0.365222	0.325794	0.298364	0.526199	0.326409	0.637775
0.384679	0.491986	0.294851	0.437564	0.459339	0.307643	0.382357	0.51639	0.410089	0.417028	0.881208	0.538046
0.642977	0.239269	0.463287	0.333232	0.443671	0.379902	0.400543	0.412276	0.33575	0.575881	0.355791	0.509557
0.695527	0.29246	0.257011	0.389429	0.232272	0.204965	0.482849	0.539633	0.460542	0.522549	0.483979	0.564897
0.686289	0.541038	0.258748	0.544328	0.325747	0.247592	0.455414	0.463388	0.244901	0.334986	0.530994	0.527353
0.303288	0.403096	0.486196	0.508691	0.363303	0.36677	0.403713	0.555506	0.255146	0.509274	0.43244	0.50742
0.387405	0.226828	0.402146	0.35059	0.410107	0.482711	0.361737	0.507302	0.223005	0.595552	0.265251	0.317756
0.456583	0.581648	0.280703	0.342138	0.298484	0.322519	0.485882	0.415007	0.369845	0.456839	0.62455	0.444207
0.568585	0.289607	0.308556	0.385365	0.302866	0.287213	0.441047	0.376741	0.2814	0.441198	0.422146	0.453626
0.388643	0.229816	0.348664	0.279172	0.205743	0.204335	0.594975	0.360315	0.414497	0.541079	0.367048	0.445938
0.352641	0.70417	0.482478	0.363871	0.586921	0.471498	0.431754	0.296292	0.468963	0.49155	0.400886	0.347425
0.386565	0.416061	0.352941	0.344715	0.354079	0.597402	0.454805	0.192943	0.296073	0.329993	0.378525	0.47697
0.560646	0.29462	0.429978	0.414383	0.797592	0.333413	0.487259	0.304332	0.299226	0.352044	0.607175	0.508353
0.428122	0.376678	0.245788	0.191012	0.285735	0.538819	0.359038	0.297151	0.283706	0.511026	0.372897	0.523366
0.43734	0.296926	0.305499	0.40033	0.430108	0.376585	0.377733	0.32821	0.341737	0.297054	0.499441	0.569369
0.332877	0.351085	0.311111	0.34617	0.414338	0.475813	0.574037	0.214527	0.404602	0.336081	0.772019	0.479347
0.281546	0.3731	0.230241	0.315973	0.33821	0.540265	0.201982	0.25922	0.549026	0.554772	0.426817	0.36044
0.380572	0.446401	0.530173	0.354786	0.360695	0.356796	0.23828	0.272471	0.387093	0.379991	0.398657	0.280455
0.291726	0.331673	0.319403	0.35116	0.271901	0.348977	0.448034	0.589103	0.298005	0.283959	0.296459	0.299157
0.398566	0.453945	0.210331	0.483346	0.343387	0.298886	0.387907	0.247686	0.288708	0.449018	0.708772	0.427236
0.458974	0.469911	0.432917	0.279398	0.256106	0.315496	0.531912	0.384193	0.379948	0.20116	0.403911	0.300911
0.332582	0.49545	0.296835	0.454321	0.365874	0.378141	0.359082	0.269043	0.352417	0.494748	0.265827	0.441972
0.366656	0.47302	0.271591	0.594072	0.318405	0.369367	0.538262	0.402967	0.314741	0.295917	0.457018	0.609815
0.289013	0.204442	0.429892	0.268356	0.523681	0.284867	0.637786	0.452486	0.399695	0.339054	0.566667	0.376061
0.40911	0.321366	0.297723	0.439921	0.254073	0.26646	0.251552	0.497342	0.423792	0.374923	0.329163	0.245609
0.411556	0.38315	0.353982	0.484925	0.351764	0.321948	0.578063	0.302046	0.436426	0.678156	0.442047	0.424542
0.334218	0.351414	0.385884	0.370937	0.437433	0.196368	0.372401	0.365723	0.475637	0.226606	0.664192	0.725656
0.306356	0.402874	0.520683	0.474392	0.552869	0.566151	0.351359	0.320145	0.351846	0.332751	0.45177	0.398129
0.405501	0.400266	0.40941	0.428784	0.341306	0.296533	0.231982	0.329594	0.434795	0.605811	0.344256	0.438895
0.291275	0.256631	0.487435	0.448226	0.39985	0.391543	0.304881	0.458135	0.393614	0.311709	0.630319	0.620422
0.439527	0.451072	0.331126	0.367544	0.15207	0.534995	0.535242	0.408338	0.493137	0.456272	0.575498	0.382398
0.450445	0.422762	0.34805	0.382253	0.428151	0.460389	0.421651	0.201715	0.399631	0.559755	0.305897	0.526476
0.448075	0.407069	0.363605	0.374641	0.211149	0.328823	0.355691	0.27422	0.377758	0.331435	0.165484	0.401041
0.300552	0.255344	0.196876	0.220884	0.542913	0.393873	0.427327	0.26189	0.349357	0.479998	0.718886	0.384537
0.369165	0.291119	0.287768	0.467387	0.295197	0.270589	0.410554	0.140577	0.224352	0.40711	0.378833	0.374585
0.348843	0.289357	0.309323	0.41692	0.542471	0.269556	0.40133	0.237038	0.319581	0.188545	0.501139	0.517383
0.48112	0.46928	0.421059	0.306889	0.192446	0.22394	0.477151	0.314143	0.290683	0.432842	0.44359	0.471803
0.298417	0.451856	0.473378	0.33081	0.184153	0.204344	0.200624	0.285727	0.294097	0.343855	0.322777	0.515192
0.402773	0.477715	0.35179	0.302466	0.302085	0.295704	0.308737	0.30391	0.323202	0.407377	0.286738	0.456067
0.452797	0.311994	0.406987	0.488382	0.254053	0.236181	0.262498	0.295173	0.357029	0.505555	0.436887	0.434931
0.283514	0.238599	0.375937	0.362019	0.208415	0.342646	0.527929	0.300255	0.267696	0.308726	0.253663	0.18129
0.361849	0.34004	0.494573	0.479384	0.417175	0.309408	0.486438	0.208711	0.306201	0.241411	0.377153	0.355579
0.398694	0.36585	0.473494	0.398537	0.348287	0.412579	0.500999	0.380907	0.316944	0.232276	0.458371	0.439531
0.390027	0.229941	0.376115	0.264756	0.433432	0.305844	0.360791	0.327708	0.334346	0.480848	0.10369	0.395567
0.462696	0.537623	0.196307	0.480901	0.300449	0.28479	0.512767	0.2217	0.328584	0.254725	0.311596	0.371986
0.637991	0.343488	0.286409	0.490142	0.363554	0.351876	0.416329	0.343004	0.269669	0.615527	0.318916	0.275245
0.636647	0.324084	0.294764	0.520597	0.348697	0.438352	0.305808	0.289856	0.610616	0.579114	0.472876	0.66829
0.455633	0.423905	0.327498	0.535059	0.344749	0.529447	0.495608	0.26633	0.500838	0.484419	0.648828	0.570535
0.407364	0.615782	0.258069	0.362284	0.290606	0.597614	0.365403	0.32683	0.358011	0.532639	0.336639	0.482348
0.466433	0.527536	0.304985	0.365858	0.344535	0.476034	0.402228	0.204221	0.690729	0.531603	0.358072	0.62901
0.326666	0.275964	0.281854	0.387615	0.457631	0.0894435	0.311547	0.245384	0.287578	0.41341	0.340494	0.549013
0.631462	0.413219	0.326811	0.308892	0.215202	0.241178	0.407724	0.449286	0.297453	0.381166	0.483287	0.390455
0.293701	0.273776	0.570312	0.3588	0.508002	0.353145	0.292331	0.389801	0.364572	0.473755	0.337449	0.471271
0.547066	0.300609	0.30075	0.580328	0.314751	0.455922	0.59087	0.233376	0.684055	0.380377	0.513545	0.283908
0.420246	0.355611	0.410595	0.4281	0.402377	0.391699	0.301857	0.259244	0.261672	0.478612	0.648032	0.534456
0.611985	0.459604	0.219818	0.459786	0.289295	0.438437	0.352502	0.406126	0.453441	0.30797	0.358269	0.394191
0.561181	0.343944	0.42551	0.255759	0.37458	0.295895	0.391355	0.749265	0.372145	0.499164	0.309696	0.579873
0.48093	0.369512	0.29896	0.528066	0.157585	0.570294	0.395017	0.57533	0.386762	0.261331	0.605782	0.391492
0.280327	0.380796	0.300181	0.544125	0.251153	0.309406	0.372052	0.289274	0.456911	0.248638	0.409641	0.679067
0.517867	0.341967	0.293718	0.486954	0.354486	0.321643	0.450133	0.257227	0.325722	0.470574	0.448853	0.365589
0.363681	0.51547	0.240655	0.339117	0.234132	0.0552506	0.476018	0.265194	0.314808	0.51139	0.814482	0.419643
0.172677	0.295456	0.271173	0.418175	0.313406	0.391717	0.510976	0.37643	0.379374	0.484908	0.903779	0.395419
0.356808	0.596441	0.362722	0.364314	0.214061	0.273654	0.190602	0.259715	0.368058	0.56354	0.506184	0.412142
0.307905	0.424332	0.182019	0.449709	0.4916	0.383171	0.337071	0.35129	0.394209	0.539919	0.394037	0.76326
0.389882	0.335267	0.316787	0.44626	0.344847	0.334936	0.318307	0.322005	0.409402	0.377918	0.542023	0.444979
0.360447	0.478721	0.271768	0.357843	0.509931	0.455892	0.342175	0.356962	0.384065	0.279173	0.33465	0.343195
0.337657	0.209367	0.384205	0.303446	0.351001	0.348479	0.293457	0.440687	0.407841	0.401897	0.415574	0.391047
0.414988	0.451186	0.301272	0.388403	0.378261	0.432299	0.249221	0.381154	0.43554	0.464549	0.41402	0.461019
0.276309	0.41325	0.222831	0.523009	0.33388	0.487489	0.356708	0.487282	0.35741	0.512799	0.205346	0.581421
0.206879	0.559632	0.354225	0.282827	0.393712	0.428268	0.376713	0.284675	0.4727	0.424435	0.25886	0.767794
0.248453	0.424345	0.408442	0.397943	0.270654	0.219939	0.274701	0.476698	0.252272	0.280313	0.581908	0.279199
0.370614	0.540866	0.420637	0.417856	0.373491	0.295694	0.28946	0.247724	0.412485	0.466024	0.37935	0.619454
0.526083	0.590529	0.416302	0.314877	0.403268	0.43157	0.358228	0.364166	0.680721	0.412859	0.525202	0.601607
0.388339	0.418786	0.365153	0.498448	0.511483	0.40448	0.433537	0.336169	0.198878	0.271198	0.467255	0.498715
0.236986	0.585455	0.359413	0.353263	0.427938	0.31724	0.3602	0.197573	0.200407	0.380933	0.541838	0.484979
0.443994	0.268496	0.401246	0.450739	0.670784	0.584878	0.357703	0.254744	0.217449	0.513054	0.455063	0.618176
0.537982	0.580064	0.313245	0.349635	0.44611	0.272518	0.408924	0.457959	0.257749	0.347518	0.257569	0.26563
0.341882	0.358469	0.442101	0.343838	0.449974	0.50207	0.619155	0.470733	0.28421	0.482199	0.609581	1.05217
0.505664	0.288605	0.363375	0.323774	0.404406	0.369231	0.272216	0.278672	0.248458	0.251285	0.899427	0.724066
0.239079	0.469192	0.193541	0.301417	0.442189	0.418148	0.388935	0.308154	0.460171	0.442223	0.255476	0.575794
0.265681	0.257631	0.181219	0.301243	0.475416	0.266373	0.515887	0.318425	0.286811	0.53788	0.332001	0.530819
0.20706	0.214479	0.22454	0.515385	0.340452	0.488845	0.215546	0.127657	0.507321	0.387653	0.440103	0.404144
0.181595	0.408642	0.340535	0.59476	0.223663	0.252368	0.390132	0.189419	0.439136	0.447802	0.344835	0.390035
0.362919	0.222585	0.377485	0.415502	0.377425	0.167371	0.383095	0.338887	0.430856	0.430208	0.0967762	0.466079
0.447775	0.604264	0.406441	0.460122	0.190786	0.141716	0.33061	0.310833	0.466934	0.403577	0.776582	0.38816
0.264836	0.430879	0.321415	0.499105	0.209414	0.541072	0.441594	0.449356	0.383172	0.578662	0.512321	0.375149
0.520001	0.318471	0.250671	0.263872	0.429564	0.349638	0.413927	0.539924	0.524515	0.697017	0.594663	0.505863
0.419172	0.579353	0.355576	0.291722	0.341789	0.398815	0.239143	0.366328	0.312577	0.448792	0.542878	0.322444
0.432612	0.492388	0.383186	0.383832	0.085007	0.632558	0.246571	0.296126	0.326711	0.54293	0.709707	0.594239
0.5185	0.412254	0.388459	0.277276	0.403723	0.481134	0.419848	0.225233	0.461283	0.505339	0.732257	0.49204
0.311327	0.222992	0.311285	0.562043	0.326714	0.399695	0.479742	0.274805	0.4829	0.573418	0.600533	0.406732
0.403294	0.547155	0.455889	0.390719	0.454365	0.276101	0.235794	0.535084	0.490188	0.421895	0.365204	0.171644
0.401899	0.530287	0.330656	0.466209	0.203705	0.356356	0.305622	0.446371	0.274383	0.516442	0.679436	0.205607
0.353692	0.341357	0.462477	0.594677	0.291481	0.293968	0.35366	0.36674	0.320655	0.679803	0.866223	0.482669
0.362745	0.334446	0.304572	0.832976	0.530585	0.342659	0.258055	0.508757	0.0628904	0.569786	0.581647	0.714362
0.244384	0.335528	0.362544	0.385224	0.253265	0.298308	0.511999	0.368013	0.224236	0.403644	0.496966	0.324256
0.326012	0.405331	0.465613	0.227671	0.362523	0.187915	0.329344	0.388621	0.32117	0.577438	0.452269	0.219239
0.397789	0.460679	0.171111	0.311011	0.204307	0.391246	0.623418	0.47328	0.422676	0.519401	0.345359	0.51244
0.209946	0.310604	0.30355	0.508319	0.175069	0.369848	0.394516	0.500283	0.261771	0.555165	0.410047	0.363654
0.304943	0.313584	0.367788	0.473124	0.197207	0.312421	0.313288	0.363956	0.348231	0.513378	0.363724	0.665345
0.385306	0.558904	0.224461	0.514827	0.407354	0.265271	0.324614	0.380454	0.0613728	0.395873	0.414924	0.46726
0.391208	0.284594	0.273478	0.351784	0.0870953	0.270128	0.486031	0.350183	0.0562648	0.583335	0.322661	0.474066
0.313313	0.454878	0.473911	0.493673	0.510347	0.306708	0.437169	0.263132	0.0699278	0.488418	0.491479	0.475301
0.24063	0.435535	0.383385	0.365438	0.354104	0.284617	0.317604	0.280109	0.352233	0.346648	0.6448	0.443489
0.426441	0.280445	0.474768	0.466039	0.203203	0.295893	0.496789	0.31044	0.438904	0.530748	0.633706	0.498528
0.2507	0.599794	0.260891	0.423309	0.240183	0.439195	0.264839	0.230413	0.495124	0.650678	0.089204	0.866941
0.48098	0.447801	0.419942	0.315618	0.157199	0.430836	0.314322	0.260824	0.448481	0.443805	0.424502	0.403127
0.507132	0.576313	0.4659	0.451832	0.276857	0.309618	0.36092	0.334517	0.0619802	0.396142	0.351516	0.502358
0.361091	0.435946	0.415637	0.317713	0.301981	0.439095	0.483275	0.482068	0.0634038	0.332132	0.404372	0.644889
0.312802	0.540459	0.440504	0.391198	0.26357	0.29734	0.369204	0.320124	0.0736319	0.28245	0.587143	0.48044
0.272976	0.394033	0.544909	0.442728	0.0963453	0.310864	0.455469	0.297401	0.428025	0.375755	0.446217	0.304813
0.23696	0.400745	0.405661	0.452597	0.14136	0.236386	0.449034	0.372021	0.115863	0.316803	0.709982	0.447748
0.298562	0.400722	0.340451	0.504757	0.181601	0.351847	0.119445	0.185482	0.0614044	0.27282	0.432054	0.359542
0.37151	0.671725	0.32474	0.34195	0.249876	0.37493	0.272429	0.356378	0.254517	0.427456	0.541998	0.383318
0.479329	0.265965	0.366451	0.432135	0.358633	0.275838	0.535868	0.253481	0.195861	0.318078	0.462174	0.378069
0.414887	0.388052	0.332649	0.401514	0.141128	0.277194	0.374884	0.34655	0.368905	0.307993	0.534198	0.365068
0.406549	0.2731	0.338507	0.545782	0.260865	0.393448	0.233363	0.369139	0.0605485	0.502545	0.409053	0.363019
0.227718	0.356373	0.530857	0.430215	0.212584	0.321613	0.418279	0.325882	0.274226	0.372493	0.359389	0.49277
0.411043	0.648854	0.377691	0.663489	0.190806	0.308394	0.345263	0.299604	0.295965	0.569605	0.678543	0.293945
0.555118	0.398081	0.598052	0.295482	0.296707	0.327078	0.560985	0.341241	0.28499	0.373322	0.421967	0.407324
0.353967	0.0657602	0.476139	0.357943	0.183362	0.404216	0.50345	0.200267	0.377278	0.355959	0.571445	0.411048
0.324337	0.258404	0.496986	0.274477	0.441606	0.347723	0.394365	0.41835	0.26058	0.716584	0.345569	0.534886
0.263871	0.405221	0.440537	0.413592	0.194805	0.37312	0.40438	0.400797	0.377582	0.255283	0.339165	0.549729
0.536192	0.461185	0.456165	0.351972	0.291021	0.269064	0.434127	0.40135	0.256946	0.417331	0.641764	0.472942
0.428043	0.48391	0.545691	0.621836	0.251968	0.447186	0.322471	0.253675	0.418229	0.540131	0.321711	0.752347
0.430736	0.42961	0.424983	0.316875	0.364354	0.440368	0.635954	0.359961	0.181352	0.372967	0.416684	0.45964
0.359486	0.260429	0.314963	0.391894	0.403112	0.497418	0.28911	0.375889	0.293307	0.398569	0.471958	0.264947
0.312073	0.241687	0.466652	0.397079	0.19974	0.360628	0.449018	0.350839	0.249451	0.435229	0.536204	0.394082
0.371972	0.299005	0.376182	0.214518	0.326727	0.367154	0.269515	0.381021	0.239388	0.365211	0.597729	0.415027
0.32426	0.310878	0.686285	0.442601	0.231731	0.418756	0.414934	0.297429	0.424806	0.428038	0.344188	0.644386
0.529095	0.294806	0.377285	0.483624	0.581931	0.384161	0.30519	0.416283	0.27004	0.465354	0.492721	0.508194
0.396334	0.362613	0.29364	0.308651	0.372948	0.253463	0.296607	0.372751	0.22188	0.47961	0.438222	0.645757
0.351639	0.383274	0.452004	0.300361	0.354939	0.306748	0.289957	0.447593	0.204788	0.38797	0.43764	0.38149
0.381808	0.328995	0.397381	0.437585	0.300165	0.328223	0.413819	0.375604	0.388262	0.351909	0.397568	0.472213
0.315833	0.419572	0.325174	0.288818	0.344028	0.305739	0.250841	0.211477	0.314767	0.335844	0.521453	0.572703
0.336597	0.580535	0.440692	0.378472	0.299093	0.283819	0.421684	0.393108	0.20448	0.445598	0.468112	0.585209
0.429478	0.361717	0.382523	0.346557	0.200553	0.650598	0.353875	0.364449	0.481001	0.212356	0.739494	0.524446
0.538875	0.307093	0.22644	0.348798	0.253917	0.383717	0.238658	0.389079	0.298308	0.657391	0.460179	0.385594
0.570983	0.457246	0.308726	0.471295	0.392875	0.265609	0.238083	0.61505	0.43485	0.520422	0.445602	0.350609
0.443008	0.531987	0.395487	0.522994	0.218217	0.410961	0.323396	0.371385	0.262372	0.383358	0.39397	0.454153
0.364918	0.211504	0.358709	0.461821	0.266464	0.554413	0.290597	0.171679	0.369209	0.316872	0.396081	0.380513
0.514646	0.282044	0.502448	0.456624	0.102793	0.709084	0.316153	0.511176	0.389286	0.352397	0.422074	0.478519
0.403537	0.385627	0.327199	0.347827	0.353232	0.26663	0.3336	0.397215	0.443505	0.312708	0.340185	0.315504
0.401188	0.233549	0.419995	0.282769	0.482699	0.269192	0.597726	0.225766	0.26548	0.364576	0.397714	0.516579
0.429352	0.400963	0.366212	0.432346	0.313053	0.297815	0.318761	0.329415	0.375052	0.182968	0.277555	0.244845
0.366715	0.309533	0.361028	0.388212	0.443405	0.386055	0.205796	0.435495	0.240933	0.578458	0.513862	0.291064
0.351296	0.578127	0.664949	0.381627	0.227576	0.389199	0.296862	0.262961	0.370897	0.672724	0.901082	0.321951
0.274025	0.436292	0.360797	0.424015	0.27314	0.163469	0.589515	0.612242	0.43608	0.342978	0.625743	0.51618
0.502161	0.284865	0.395851	0.446298	0.316866	0.223752	0.321229	0.497906	0.38139	0.501382	0.482789	0.461484
0.182317	0.489481	0.254717	0.262867	0.25321	0.41826	0.312563	0.364083	0.219994	0.422204	0.407431	0.303919
0.462713	0.364396	0.587115	0.462882	0.405039	0.280438	0.389616	0.320239	0.361512	0.639039	0.271832	0.363807
0.379528	0.399128	0.361751	0.233306	0.342665	0.391425	0.372071	0.336655	0.361534	0.332092	0.532915	0.503987
0.304637	0.21831	0.463788	0.341541	0.416981	0.199039	0.400335	0.545382	0.184385	0.315676	0.432146	0.285075
0.362417	0.282336	0.255987	0.266408	0.289662	0.293925	0.31016	0.221128	0.200869	0.347568	0.529236	0.343945
0.264815	0.240295	0.386589	0.508111	0.270364	0.452332	0.18254	0.341412	0.344932	0.399152	0.558586	0.381971
0.294149	0.351857	0.355614	0.468924	0.350817	0.462905	0.27963	0.490568	0.31466	0.446424	0.622635	0.528023
0.311607	0.477715	0.377173	0.336969	0.214125	0.381119	0.314173	0.395672	0.4291	0.360367	0.387564	0.542797
0.503034	0.289794	0.299334	0.424943	0.282187	0.46403	0.422924	0.367268	0.178704	0.409869	0.289257	0.479321
0.501046	0.221239	0.346235	0.525978	0.422982	0.488919	0.471169	0.243647	0.340982	0.34111	0.467776	0.439862
0.394464	0.33005	0.541835	0.556736	0.280821	0.23801	0.152846	0.291175	0.23662	0.380841	0.38637	0.478002
0.456768	0.288274	0.401767	0.424466	0.304797	0.256481	0.521747	0.33634	0.685985	0.458482	0.403796	0.261647
0.469234	0.202853	0.252031	0.204154	0.284278	0.464638	0.359084	0.299773	0.364134	0.359512	0.418444	0.66728
0.395595	0.239071	0.599973	0.31196	0.412116	0.286204	0.325223	0.381109	0.530117	0.549693	0.311378	0.355019
0.303222	0.423686	0.281424	0.343891	0.573256	0.443667	0.0557535	0.223634	0.237419	0.509139	0.449111	0.479206
0.543932	0.453661	0.222153	0.283338	0.524124	0.503323	0.522239	0.261111	0.400637	0.308188	0.497908	0.399316
0.328444	0.303399	0.668788	0.343069	0.45773	0.281079	0.515572	0.21448	0.332371	0.3783	0.48906	0.451957
0.455407	0.279043	0.233054	0.384734	0.416926	0.323165	0.38484	0.278948	0.350226	0.760474	0.49074	0.509126
0.411831	0.329965	0.36722	0.44926	0.258064	0.37405	0.0560351	0.21954	0.422324	0.566062	0.31047	0.679196
0.411215	0.264981	0.499011	0.358603	0.559193	0.376102	0.342102	0.0490176	0.30827	0.46835	0.449222	0.414652
0.405751	0.212703	0.586996	0.55942	0.40188	0.304087	0.273797	0.208255	0.306845	0.391047	0.461348	0.618918
0.484467	0.448885	0.458751	0.307212	0.314588	0.332916	0.363764	0.252613	0.326612	0.521418	0.271595	0.482271
0.460756	0.374713	0.363625	0.411875	0.33075	0.0512288	0.384617	0.309471	0.254488	0.400209	0.716378	0.608068
0.205185	0.368817	0.269352	0.406021	0.303379	0.413992	0.267191	0.322881	0.35347	0.376901	0.270474	0.340802
0.293383	0.274367	0.441558	0.297273	0.358318	0.527742	0.262349	0.263459	0.460703	0.392973	0.318288	0.538764
0.152312	0.344489	0.589072	0.384865	0.447415	0.199939	0.232137	0.169868	0.469495	0.484904	0.214097	0.498248
0.474334	0.237603	0.411587	0.258661	0.253302	0.413454	0.0552727	0.441362	0.3944	0.425701	0.307603	0.464075
0.373746	0.366115	0.58698	0.359447	0.37101	0.490145	0.235659	0.275526	0.307124	0.343384	0.559094	0.368041
0.398128	0.378519	0.3018	0.477568	0.306908	0.407593	0.364776	0.0649808	0.199354	0.195035	0.36115	0.528928
0.271188	0.222027	0.422056	0.461443	0.24427	0.274312	0.401091	0.0654443	0.369295	0.329036	0.443807	0.492603
0.405306	0.392336	0.323531	0.360269	0.285458	0.200176	0.336587	0.337378	0.226976	0.308219	0.580592	0.36584
0.232873	0.323469	0.272146	0.299547	0.330767	0.399318	0.359983	0.239295	0.266725	0.401698	0.359075	0.380025
0.345212	0.263114	0.235324	0.624235	0.384253	0.251693	0.30805	0.202913	0.377973	0.267283	0.231395	0.69369
0.300272	0.382575	0.34766	0.438558	0.258319	0.309798	0.297512	0.239728	0.2499	0.232401	0.336375	0.492479
0.288357	0.56786	0.284762	0.293977	0.550472	0.475244	0.302123	0.296851	0.387645	0.734873	0.307723	0.329881
0.349022	0.329212	0.330281	0.266806	0.563775	0.262827	0.347773	0.258547	0.234704	0.470716	0.546482	0.403742
0.392037	0.367695	0.357914	0.518454	0.44321	0.0715977	0.564064	0.375921	0.168173	0.255457	0.481241	0.450851
0.321778	0.378553	0.541675	0.317762	0.537978	0.357241	0.514835	0.143759	0.366737	0.435893	0.467328	0.442029
0.247594	0.366808	0.46989	0.286585	0.356066	0.497014	0.390262	0.218154	0.273997	0.555103	0.378627	0.500675
0.458816	0.516222	0.373673	0.412841	0.372928	0.0960477	0.352838	0.0867739	0.200012	0.294939	0.886639	0.4089
0.393289	0.239561	0.33691	0.395652	0.368057	0.250291	0.293377	0.328705	0.185695	0.542063	0.60952	0.471777
0.270982	0.328237	0.388949	0.50045	0.495508	0.481909	0.357359	0.523753	0.397023	0.46724	0.365297	0.415934
0.274926	0.336287	0.392037	0.20452	0.394351	0.234672	0.438527	0.274553	0.331093	0.391406	0.755344	0.50868
0.390805	0.514766	0.520355	0.304478	0.305081	0.416744	0.526424	0.233161	0.303307	0.221974	0.636833	0.371344
0.181599	0.296805	0.220817	0.420021	0.498026	0.241312	0.383495	0.282974	0.204813	0.231502	0.448998	0.702637
0.279589	0.316808	0.476163	0.382188	0.394252	0.425963	0.399436	0.272492	0.198821	0.580769	0.175941	0.46621
0.351866	0.33025	0.384437	0.304641	0.564202	0.309859	0.192248	0.491724	0.400386	0.150519	0.477844	0.369
0.375938	0.451466	0.290446	0.382374	0.446098	0.193	0.200059	0.096131	0.542635	0.317122	0.392582	0.656189
0.312921	0.462763	0.454945	0.477728	0.38245	0.425468	0.237786	0.228658	0.403751	0.567638	0.212568	0.357793
0.419609	0.0814472	0.347885	0.308799	0.245088	0.246654	0.418035	0.325625	0.326372	0.70109	0.353677	0.337773
0.557306	0.304503	0.368629	0.492715	0.334628	0.402932	0.304779	0.214442	0.495433	0.603894	0.277495	0.554405
0.412885	0.480328	0.338756	0.459205	0.348474	0.266969	0.500681	0.297535	0.0772828	0.473829	0.385935	0.556175
0.370387	0.35243	0.592127	0.419462	0.377117	0.285397	0.055211	0.414879	0.251995	0.243665	0.519798	0.506023
0.478722	0.47811	0.401496	0.356526	0.252304	0.411229	0.38515	0.298716	0.234112	0.388177	0.538319	0.516419
0.376183	0.398388	0.44851	0.230058	0.495733	0.39393	0.416092	0.28798	0.504634	0.55194	0.296517	0.507346
0.26724	0.435133	0.491504	0.378515	0.365679	0.338858	0.203111	0.336242	0.104189	0.439024	0.387422	0.274779
0.35192	0.545212	0.289973	0.252046	0.38849	0.348769	0.684946	0.346157	0.523053	0.508279	0.48781	0.444189
0.324901	0.582566	0.333835	0.352105	0.424145	0.51595	0.498977	0.372618	0.362104	0.653177	0.320881	0.691013
0.314246	0.434572	0.51699	0.227316	0.387674	0.402135	0.356236	0.392636	0.292131	0.43934	0.479788	0.528432
0.31782	0.405861	0.246381	0.274528	0.345219	0.445572	0.358632	0.347012	0.400522	0.137129	0.46436	0.474266
0.356868	0.431896	0.308426	0.434484	0.274395	0.179563	0.572011	0.404999	0.467469	0.450793	0.306508	0.561188
0.204025	0.0954685	0.402351	0.261435	0.336134	0.430367	0.31375	0.378826	0.353658	0.627046	0.450647	0.372244
0.266561	0.394688	0.592599	0.556867	0.399578	0.532999	0.365292	0.193534	0.430987	0.406349	0.451477	0.466593
0.350556	0.383175	0.305149	0.324929	0.352384	0.5133	0.373149	0.43994	0.439288	0.409299	0.298846	0.432443
0.29459	0.396896	0.304331	0.297686	0.476554	0.375378	0.178513	0.285324	0.371856	0.837614	0.524864	0.475688
0.348287	0.344693	0.469132	0.33074	0.273518	0.342756	0.287217	0.279787	0.302604	0.534189	0.36007	0.475376
0.277368	0.30957	0.456155	0.311406	0.301917	0.0709448	0.351039	0.207091	0.436444	0.360079	0.421061	0.530392
0.215703	0.512638	0.554426	0.362529	0.225278	0.469435	0.36889	0.268882	0.44805	0.463556	0.197555	0.382058
0.191759	0.329367	0.256738	0.29369	0.392979	0.547842	0.248016	0.311455	0.33242	0.325972	0.386215	0.421202
0.245489	0.354899	0.394495	0.384416	0.285877	0.575856	0.470449	0.391288	0.359771	0.495348	0.461991	0.258125
0.252123	0.446923	0.250275	0.281712	0.403359	0.40044	0.372293	0.259911	0.329563	0.660102	0.595662	0.286753
0.351919	0.310221	0.442345	0.365005	0.321023	0.318119	0.361191	0.375555	0.20626	0.870243	0.449739	0.438363
0.446845	0.440344	0.597592	0.310194	0.634845	0.329066	0.294315	0.410572	0.318099	0.454651	0.606738	0.548936
0.483993	0.393107	0.488691	0.25934	0.29262	0.305922	0.468357	0.340645	0.495761	0.442214	0.493168	0.425012
0.536903	0.230431	0.421501	0.254442	0.466708	0.400628	0.239698	0.357802	0.485364	0.452517	0.756423	0.516087
0.423382	0.465483	0.280806	0.518738	0.61521	0.559953	0.255873	0.318414	0.341256	0.518503	0.303752	0.348572
0.514032	0.365311	0.281371	0.38563	0.438978	0.438073	0.33086	0.453145	0.433787	0.323126	0.38626	0.505813
0.376265	0.55202	0.48742	0.291875	0.418387	0.411636	0.343086	0.26933	0.593175	0.406468	0.488215	0.37716
0.619468	0.444991	0.587763	0.277475	0.324857	0.325537	0.494657	0.275124	0.420709	0.340646	0.533212	0.300705
0.311349	0.27611	0.310474	0.298522	0.346582	0.440046	0.220863	0.280228	0.0553994	0.396356	0.311432	0.570622
0.26559	0.294527	0.312982	0.472558	0.235435	0.319975	0.325215	0.394061	0.544893	0.51661	0.659917	0.581647
0.336139	0.271559	0.419967	0.268531	0.473169	0.302786	0.383915	0.250707	0.268125	0.424656	0.379074	0.451088
0.331291	0.358909	0.431677	0.254312	0.368806	0.401087	0.371039	0.288919	0.284762	0.357858	0.336645	0.538516
0.327724	0.390904	0.346536	0.327766	0.251872	0.302385	0.311994	0.349892	0.367611	0.20042	0.368818	0.44268
0.368346	0.412713	0.449698	0.279237	0.503557	0.358606	0.620268	0.358984	0.41617	0.39937	0.535563	0.512182
0.347341	0.34324	0.358911	0.241942	0.415688	0.305208	0.455535	0.244657	0.63478	0.578198	0.307763	0.410137
0.26789	0.150892	0.352153	0.354911	0.341623	0.298754	0.320692	0.405201	0.456812	0.278544	0.480429	0.43553
0.430074	0.691436	0.238389	0.35218	0.402332	0.64579	0.308798	0.431572	0.304981	0.42078	0.387231	0.700919
0.45039	0.572004	0.250812	0.350192	0.244672	0.322932	0.352199	0.596849	0.434203	0.837862	0.483516	0.470424
0.357908	0.29592	0.308898	0.280908	0.196835	0.328195	0.265726	0.410469	0.66359	0.32972	0.301091	0.510761
0.285194	0.383814	0.365901	0.242756	0.461613	0.281181	0.467904	0.260169	0.30097	0.276835	0.485871	0.392225
0.497051	0.53465	0.413716	0.284188	0.39499	0.333579	0.326494	0.275418	0.318258	0.681668	0.387375	0.340057
0.282798	0.514657	0.270597	0.269195	0.473358	0.370533	0.268699	0.256634	0.523615	0.396987	0.485081	0.455727
0.290934	0.532703	0.684589	0.266066	0.363857	0.292055	0.460842	0.296487	0.286305	0.723097	0.266974	0.458699
0.395387	0.305107	0.329032	0.37417	0.396504	0.525526	0.347969	0.360844	0.333002	0.362532	0.473703	0.417197
0.348001	0.530392	0.465271	0.446901	0.336633	0.190704	0.211192	0.383084	0.208058	0.47872	0.625411	0.459146
0.259377	0.502906	0.397386	0.293376	0.296129	0.567324	0.447178	0.183229	0.359425	0.405515	0.480078	0.236356
0.377056	0.262716	0.364029	0.401729	0.0588087	0.20096	0.460136	0.244455	0.251522	0.286837	0.643714	0.515143
0.327694	0.239163	0.349679	0.379369	0.376734	0.409646	0.350018	0.319327	0.0611704	0.319483	0.292766	0.653647
0.400717	0.388972	0.609087	0.376233	0.435177	0.456734	0.463328	0.537017	0.282265	0.20546	0.40189	0.601391
0.266753	0.660793	0.330741	0.183867	0.386429	0.312904	0.221859	0.413577	0.317593	0.399936	0.342355	0.433962
0.408409	0.623275	0.364633	0.393596	0.409062	0.540461	0.496377	0.282506	0.309768	0.504772	0.540174	0.344067
0.383857	0.197975	0.423844	0.299546	0.317333	0.235549	0.253167	0.318041	0.345501	0.367577	0.358045	0.310042
0.368369	0.194008	0.444221	0.294404	0.313657	0.484329	0.195355	0.259962	0.420905	0.458433	0.390303	0.455597
0.228477	0.414465	0.355922	0.311892	0.520806	0.342339	0.379404	0.266411	0.342556	0.431494	0.418904	0.406049
0.430922	0.188692	0.380455	0.239475	0.338551	0.477774	0.472812	0.391217	0.313222	0.4198	0.511046	0.365872
0.43441	0.417899	0.458995	0.271266	0.391414	0.479073	0.443174	0.270988	0.402582	0.283176	0.302421	0.482793
0.318957	0.303002	0.302744	0.226803	0.396764	0.229226	0.24773	0.239629	0.509426	0.549069	0.26784	0.328525
0.338843	0.325244	0.557514	0.544813	0.416796	0.406575	0.356995	0.43684	0.189751	0.316078	0.418166	0.273256
0.298656	0.237278	0.254091	0.262012	0.357251	0.277693	0.285645	0.183541	0.280814	0.534414	0.476369	0.577942
0.333673	0.359474	0.380671	0.276127	0.364824	0.545137	0.316926	0.224181	0.270249	0.350143	0.414014	0.569366
0.376173	0.337824	0.40241	0.374948	0.295349	0.396754	0.335473	0.353783	0.206676	0.480603	0.367437	0.69769
0.349972	0.324985	0.347326	0.226688	0.45495	0.385033	0.46024	0.2424	0.23064	0.334671	0.358303	0.43316
0.300527	0.345874	0.431345	0.423711	0.116621	0.508802	0.373142	0.184341	0.445127	0.308272	0.522698	0.343609
0.514688	0.461088	0.161017	0.342568	0.0650461	0.31773	0.207285	0.212755	0.573693	0.321744	0.671379	0.561134
0.32306	0.306483	0.345428	0.304928	0.382975	0.302492	0.255238	0.221205	0.259556	0.432795	0.466244	0.558628
0.340089	0.312715	0.33292	0.417531	0.293649	0.569122	0.351199	0.224771	0.289162	0.458581	0.506834	0.324818
0.229556	0.257718	0.382747	0.20892	0.319768	0.471261	0.52427	0.273071	0.295152	0.583772	0.364636	0.395311
0.303084	0.363012	0.49001	0.457489	0.337665	0.492543	0.285891	0.171032	0.317219	0.340366	0.491385	0.364997
0.245141	0.348709	0.276353	0.32418	0.222973	0.270037	0.246409	0.312089	0.325977	0.347799	0.701499	0.5161
0.317851	0.3194	0.352532	0.202763	0.384538	0.494465	0.38388	0.376157	0.345936	0.547724	0.448537	0.323743
0.250672	0.259087	0.404773	0.268889	0.241351	0.31975	0.354397	0.21635	0.289878	0.525172	0.478872	0.365773
0.284316	0.265702	0.323249	0.350222	0.442394	0.454322	0.370397	0.270138	0.284802	0.319842	0.277338	0.424963
0.252082	0.332118	0.45895	0.290082	0.522791	0.284287	0.455129	0.411621	0.272549	0.620433	0.573133	0.307449
0.331931	0.539707	0.438781	0.233072	0.368612	0.158644	0.342418	0.410562	0.437285	0.524871	0.52983	0.448793
0.368039	0.206125	0.321246	0.257572	0.231783	0.222321	0.318779	0.339039	0.321846	0.290888	0.42056	0.434427
0.289546	0.359847	0.443562	0.342469	0.233003	0.547106	0.330195	0.40375	0.156203	0.313097	0.460346	0.468337
0.241312	0.237644	0.362727	0.285589	0.339855	0.51179	0.338487	0.432563	0.372459	0.378895	0.299373	0.380171
0.237556	0.305444	0.36496	0.422389	0.465858	0.488816	0.29849	0.522535	0.339129	0.375358	0.305327	0.342495
0.313972	0.196934	0.344108	0.520176	0.243762	0.251535	0.162282	0.584269	0.482304	0.252144	0.574108	0.318823
0.268954	0.160997	0.287984	0.550216	0.176475	0.366101	0.297516	0.315966	0.566917	0.280181	0.497958	0.333724
0.440512	0.281093	0.345404	0.525713	0.492427	0.347417	0.410485	0.568703	0.346661	0.39461	0.363235	0.411562
0.377453	0.338254	0.412847	0.323771	0.578134	0.342358	0.245611	0.314634	0.299419	0.373438	0.520884	0.333802
0.275159	0.686093	0.288119	0.229576	0.445709	0.31318	0.246262	0.215711	0.214643	0.31173	0.660154	0.258454
0.379951	0.401957	0.347026	0.44092	0.283312	0.401024	0.261413	0.444907	0.262397	0.378723	0.527223	0.36513
0.281452	0.409659	0.247962	0.294503	0.406056	0.391204	0.299867	0.450223	0.300729	0.315207	0.34857	0.463343
0.350483	0.271782	0.456619	0.354979	0.29786	0.284687	0.460426	0.310436	0.355226	0.5257	0.431797	0.405301
0.26524	0.43699	0.280278	0.248969	0.279158	0.563994	0.395844	0.422458	0.550568	0.457399	0.402136	0.272029
0.216678	0.364488	0.435161	0.414968	0.342297	0.391569	0.336831	0.276355	0.348524	0.376843	0.719818	0.604181
0.336847	0.443004	0.353555	0.241136	0.299283	0.277112	0.34958	0.330682	0.23369	0.503191	0.39126	0.394249
0.445067	0.357619	0.351495	0.55624	0.302148	0.481574	0.300513	0.540629	0.391112	0.477214	0.515548	0.300726
0.228301	0.409089	0.219058	0.418857	0.370292	0.308759	0.227014	0.169435	0.305873	0.334516	0.632591	0.554174
0.300107	0.234156	0.531723	0.316434	0.31174	0.398704	0.262061	0.306227	0.463223	0.679761	0.420589	0.701363
0.342218	0.498257	0.300856	0.358787	0.30292	0.340774	0.325456	0.514021	0.321104	0.286531	0.522819	0.446002
0.309522	0.332732	0.417961	0.278352	0.43993	0.240749	0.409783	0.335698	0.589391	0.292308	0.541222	0.324472
0.398051	0.334979	0.379137	0.301545	0.218664	0.358325	0.257762	0.325435	0.476639	0.591107	0.347793	0.443603
0.543264	0.400724	0.314619	0.37894	0.538861	0.38424	0.173711	0.265423	0.294023	0.483409	0.570139	0.516137
0.360766	0.480296	0.466824	0.372116	0.381324	0.204313	0.334667	0.21212	0.320953	0.343128	0.554267	0.601268
0.278587	0.353327	0.285853	0.266375	0.254233	0.518447	0.309664	0.479796	0.423519	0.467679	0.615858	0.462084
0.262004	0.407485	0.495701	0.426312	0.325277	0.377452	0.3002	0.519064	0.316865	0.389132	0.447902	0.455022
0.471028	0.466525	0.280001	0.249119	0.259652	0.276117	0.189734	0.283316	0.446781	0.439034	0.4616	0.488463
0.39386	0.297663	0.5515	0.640098	0.291751	0.235359	0.356785	0.350102	0.249139	0.364087	0.422598	0.740499
0.316323	0.226138	0.395447	0.447034	0.359016	0.365177	0.154564	0.278543	0.304713	0.499047	0.484802	0.496379
0.308024	0.330519	0.445846	0.360569	0.334445	0.348069	0.467234	0.261398	0.362845	0.298394	0.75525	0.400368
0.336731	0.285129	0.36883	0.458743	0.377906	0.505786	0.319189	0.276335	0.460224	0.334815	0.363708	0.564778
0.47897	0.226441	0.293761	0.509674	0.255385	0.269969	0.351463	0.199468	0.281745	0.482859	0.571373	0.343301
0.386418	0.1877	0.475538	0.307839	0.287306	0.574135	0.302802	0.409755	0.372813	0.364672	0.375225	0.531203
0.31405	0.368752	0.232836	0.369693	0.251011	0.506017	0.322786	0.152181	0.414948	0.461858	0.520936	0.633531
0.543669	0.277177	0.348686	0.440199	0.379747	0.277505	0.457758	0.544535	0.277244	0.261761	0.37936	0.559268
0.312466	0.218883	0.532903	0.327837	0.324959	0.372825	0.508661	0.38113	0.267278	0.482943	0.44983	0.453355
0.317596	0.357245	0.316231	0.484952	0.375033	0.522184	0.308356	0.282912	0.205875	0.427795	0.395848	0.325237
0.411838	0.346116	0.376713	0.275393	0.432824	0.168162	0.490195	0.355117	0.545334	0.534846	0.449232	0.56864
0.387141	0.392362	0.393476	0.612039	0.247424	0.286116	0.389967	0.184997	0.262473	0.312226	0.348049	0.747066
0.404876	0.312727	0.432747	0.28149	0.43062	0.483359	0.162798	0.212234	0.29408	0.444217	0.543944	0.424643
0.546998	0.287475	0.496709	0.272678	0.472972	0.413154	0.235639	0.294863	0.178335	0.312967	0.348468	0.480814
0.442779	0.263266	0.286643	0.571403	0.34	0.166512	0.308935	0.36128	0.278805	0.203947	0.390451	0.62661
0.295995	0.48254	0.572728	0.313272	0.394446	0.394023	0.222492	0.444853	0.544158	0.457205	0.413219	0.434607
0.396643	0.324714	0.278865	0.418411	0.319356	0.520908	0.489104	0.390994	0.191795	0.327119	0.453473	0.389301
0.576345	0.206526	0.40662	0.431895	0.313219	0.327447	0.235288	0.470899	0.411024	0.302387	0.515336	0.710882
0.291018	0.471265	0.467171	0.545296	0.468491	0.597288	0.29315	0.236746	0.62802	0.496005	0.54463	0.445415
0.267634	0.338825	0.323816	0.313357	0.296842	0.413266	0.3809	0.428497	0.460694	0.512174	0.776834	0.409453
0.268137	0.266986	0.30103	0.373404	0.351659	0.265195	0.479298	0.420484	0.238539	0.370579	0.639432	0.34429
0.321034	0.274194	0.3807	0.333844	0.236568	0.54701	0.359777	0.237632	0.291399	0.492217	0.449708	0.41555
0.269403	0.329359	0.35073	0.253334	0.329122	0.268357	0.176978	0.207865	0.258849	0.275622	0.721487	0.424783
0.42167	0.204544	0.389002	0.309341	0.422409	0.311267	0.333713	0.285689	0.32787	0.280939	0.388614	0.474163
0.414296	0.537908	0.531555	0.355765	0.199324	0.436226	0.436179	0.284259	0.331971	0.507084	0.567141	0.350745
0.577475	0.44506	0.385349	0.35825	0.277941	0.352438	0.470835	0.269451	0.253662	0.519105	0.50714	0.335691
0.331085	0.303301	0.235206	0.275464	0.299687	0.369964	0.253142	0.330212	0.491459	0.602222	0.38356	0.367746
0.507168	0.359473	0.244121	0.500098	0.308421	0.211521	0.274736	0.37532	0.234339	0.393531	0.469303	0.631589
0.357326	0.40844	0.516171	0.2771	0.24451	0.147291	0.383604	0.362967	0.36196	0.602152	0.38535	0.298671
0.284421	0.349656	0.363956	0.326129	0.272747	0.29243	0.26315	0.446516	0.483858	0.463863	0.471366	0.367864
0.356787	0.30781	0.267738	0.587885	0.268817	0.458308	0.369655	0.50268	0.20071	0.0852197	0.601639	0.403935
0.292172	0.289406	0.262409	0.455212	0.452305	0.515175	0.372383	0.33549	0.223086	0.220637	0.662219	0.391913
0.206868	0.356863	0.389258	0.353506	0.344135	0.44497	0.281414	0.37035	0.341913	0.363891	0.323301	0.334404
0.254463	0.428318	0.284049	0.325119	0.277385	0.428043	0.382425	0.290348	0.372822	0.286891	0.519973	0.419939
0.318062	0.307109	0.369845	0.486482	0.243665	0.296494	0.41119	0.349031	0.177005	0.423562	0.49515	0.450505
0.341607	0.379423	0.564693	0.304175	0.326243	0.184375	0.287526	0.350325	0.42469	0.436317	0.457817	0.271131
0.329159	0.378114	0.274701	0.458708	0.30427	0.402688	0.440544	0.383984	0.327858	0.229282	0.584351	0.468463
0.484826	0.421556	0.383634	0.323601	0.329764	0.240266	0.364849	0.477722	0.465814	0.369444	0.587905	0.325582
0.36713	0.304116	0.419032	0.334622	0.221845	0.278566	0.426571	0.408111	0.262216	0.381182	0.555852	0.332975
0.47188	0.352708	0.261266	0.283828	0.328443	0.25776	0.336377	0.348046	0.225535	0.491829	0.507499	0.24993
0.186764	0.507657	0.290717	0.383503	0.204946	0.321735	0.613264	0.349476	0.204741	0.437037	0.490348	0.694069
0.36297	0.294323	0.0497866	0.513508	0.398271	0.494304	0.30106	0.332242	0.281464	0.533669	0.473751	0.363345
0.221052	0.228238	0.385195	0.284397	0.478972	0.254517	0.273906	0.328609	0.324038	0.461396	0.536221	0.335443
0.33695	0.336829	0.404214	0.464177	0.23987	0.259263	0.478402	0.418234	0.521328	0.381162	0.298236	0.227753
0.372979	0.592692	0.300769	0.335325	0.204643	0.180247	0.408963	0.48206	0.417934	0.389941	0.623563	0.592548
0.239599	0.385328	0.283563	0.419104	0.249447	0.415639	0.342547	0.309832	0.36558	0.524296	0.541361	0.413395
0.307361	0.375365	0.299074	0.503584	0.451571	0.367745	0.399318	0.281959	0.321433	0.366156	0.391812	0.421313
0.43955	0.327917	0.290832	0.401518	0.256731	0.350466	0.368861	0.47805	0.213354	0.359435	0.449852	0.560862
0.366241	0.385922	0.392315	0.411154	0.428447	0.259736	0.336886	0.41348	0.252202	0.437705	0.395196	0.731717
0.447962	0.371411	0.334642	0.410384	0.253125	0.333411	0.383777	0.315381	0.255747	0.0951578	0.54483	0.219147
0.335198	0.326329	0.398061	0.480537	0.211338	0.278874	0.329954	0.346765	0.574656	0.490165	0.418549	0.431915
0.207775	0.258325	0.39152	0.270865	0.324608	0.247585	0.428925	0.390208	0.264505	0.504224	0.616316	0.315169
0.205279	0.354713	0.508999	0.455327	0.577527	0.184551	0.280593	0.424856	0.432184	0.517165	0.468669	0.582217
0.269989	0.241641	0.522873	0.36126	0.400374	0.370621	0.421954	0.308365	0.255173	0.453599	0.544339	0.514436
0.393585	0.404253	0.344078	0.456636	0.2732	0.330924	0.260036	0.248576	0.298746	0.0818109	0.48009	0.298912
0.414155	0.231119	0.515246	0.349062	0.271761	0.48585	0.336964	0.3632	0.383037	0.406534	0.487297	0.444188
0.385524	0.462152	0.391842	0.485277	0.17463	0.329271	0.376736	0.270239	0.317423	0.418422	0.396593	0.521305
0.280481	0.357424	0.324806	0.347518	0.227416	0.362564	0.315324	0.368083	0.381772	0.465718	0.57933	0.429884
0.372664	0.205507	0.444611	0.380831	0.260249	0.424808	0.274186	0.341628	0.303765	0.281941	0.431638	0.324729
0.333401	0.387106	0.383701	0.425086	0.318776	0.319945	0.509161	0.23777	0.57263	0.515048	0.344304	0.333873
0.255068	0.273763	0.444344	0.421536	0.299605	0.504892	0.292864	0.311723	0.31586	0.477547	0.410912	0.766363
0.269621	0.343433	0.531501	0.477212	0.247916	0.417575	0.441569	0.375412	0.225816	0.404994	0.502115	0.514463
0.471157	0.235899	0.278756	0.386111	0.368643	0.281214	0.276701	0.311795	0.367553	0.293624	0.309838	0.377935
0.264285	0.305015	0.391992	0.55822	0.318446	0.21199	0.298413	0.250922	0.373371	0.432617	0.652158	0.321337
0.407685	0.282361	0.236495	0.42994	0.311841	0.347036	0.285766	0.50435	0.374456	0.520671	0.373515	0.528687
0.606244	0.352125	0.329112	0.346638	0.141493	0.27967	0.586011	0.249016	0.242695	0.564605	0.447954	0.253384
0.420893	0.329528	0.379968	0.374033	0.306518	0.311061	0.381601	0.355663	0.455725	0.412305	0.606003	0.411998
0.348296	0.235988	0.278856	0.303636	0.202811	0.322031	0.388909	0.31095	0.31079	0.225854	0.429684	0.622852
0.200601	0.232969	0.365926	0.421649	0.188277	0.355103	0.408261	0.213735	0.2294	0.377122	0.583556	0.476057
0.380274	0.331838	0.366968	0.269308	0.27579	0.358215	0.150805	0.281457	0.275162	0.0625464	0.633559	0.694935
0.408801	0.308147	0.463924	0.265229	0.383002	0.36359	0.456137	0.442593	0.295505	0.676231	0.379062	0.255884
0.27311	0.368004	0.348392	0.358789	0.388782	0.265787	0.271832	0.309689	0.284723	0.594334	0.357885	0.444566
0.301227	0.255341	0.266583	0.381289	0.249307	0.369116	0.454445	0.325875	0.283463	0.292583	0.442726	0.351652
0.356053	0.369704	0.338197	0.447925	0.262255	0.357667	0.276392	0.397059	0.41541	0.592055	0.288214	0.440991
0.413942	0.344323	0.457835	0.424826	0.269527	0.271563	0.206882	0.297484	0.351463	0.502004	0.423063	0.258598
0.358488	0.3031	0.385526	0.500497	0.247432	0.401188	0.135578	0.361885	0.625066	0.341418	0.434155	0.551552
0.244363	0.308712	0.333949	0.232445	0.204121	0.358416	0.487202	0.255744	0.260894	0.41076	0.396275	0.463638
0.304686	0.34725	0.426259	0.208725	0.25867	0.494082	0.422075	0.458807	0.462854	0.270334	0.410193	0.483889
0.314692	0.321592	0.235458	0.328824	0.321767	0.343676	0.274295	0.417735	0.274908	0.427526	0.569693	0.459464
0.380589	0.361622	0.455923	0.359798	0.399652	0.365395	0.616443	0.437339	0.210632	0.321975	0.760504	0.619496
0.326968	0.34102	0.287399	0.227246	0.217558	0.276643	0.198273	0.415993	0.191089	0.443048	0.451921	0.383419
0.433409	0.484013	0.401286	0.455372	0.296871	0.201881	0.349326	0.330191	0.293351	0.455145	0.419827	0.362849
0.435166	0.291218	0.418633	0.529014	0.40544	0.331744	0.471004	0.376863	0.527882	0.362477	0.836404	0.482224
0.275856	0.501923	0.334236	0.23192	0.242757	0.333699	0.211542	0.358921	0.272683	0.276159	0.437156	0.324571
0.359629	0.314483	0.429491	0.477821	0.287894	0.4492	0.327389	0.305888	0.231849	0.147463	0.740546	0.636167
0.288463	0.277506	0.466695	0.482177	0.33591	0.374378	0.389203	0.440509	0.578932	0.524842	0.458248	0.326338
0.492933	0.557098	0.43384	0.449018	0.348482	0.525572	0.466293	0.362498	0.385333	0.488632	0.648446	0.355457
0.308703	0.354746	0.313132	0.186059	0.342986	0.381065	0.354261	0.4931	0.286549	0.446543	0.409522	0.415774
0.175225	0.392135	0.347227	0.282922	0.348202	0.503267	0.441007	0.241982	0.256367	0.368142	0.386456	0.621636
0.400199	0.349868	0.285879	0.324653	0.353809	0.399099	0.404252	0.37156	0.349778	0.55193	0.358511	0.292457
0.310098	0.347111	0.375957	0.310113	0.376855	0.546868	0.46612	0.514714	0.430489	0.570687	0.579249	0.421807
0.54403	0.400208	0.535887	0.340441	0.152789	0.318063	0.173566	0.397466	0.329646	0.360266	0.421203	0.46609
0.359062	0.285022	0.270764	0.381557	0.276994	0.467772	0.215809	0.341525	0.616512	0.398305	0.635075	0.393514
0.362477	0.365513	0.468974	0.294901	0.245682	0.370465	0.383901	0.436502	0.476326	0.433369	0.646179	0.371532
0.373335	0.24532	0.359865	0.204051	0.204095	0.596088	0.558085	0.343203	0.415809	0.650565	0.284731	0.408575
0.396113	0.230231	0.366479	0.246733	0.417163	0.469682	0.334374	0.354916	0.451273	0.421304	0.535595	0.360443
0.48651	0.293746	0.235176	0.303839	0.26623	0.39835	0.230735	0.395692	0.311758	0.35343	0.571234	0.35279
0.456123	0.24712	0.266005	0.346289	0.314079	0.486372	0.287601	0.285166	0.163918	0.494157	0.579809	0.402686
0.383099	0.415019	0.337108	0.271602	0.291421	0.351871	0.440051	0.353366	0.337006	0.68559	0.391067	0.400505
0.610977	0.348063	0.424266	0.261014	0.210465	0.434577	0.263928	0.290516	0.301494	0.493396	0.476254	0.439241
0.28277	0.510433	0.264071	0.212506	0.357304	0.43881	0.300665	0.408242	0.243751	0.410992	0.512172	0.715789
0.336639	0.283469	0.374245	0.450228	0.333829	0.582038	0.419477	0.487532	0.409494	0.649028	0.421769	0.431609
0.275302	0.203712	0.480872	0.371675	0.329102	0.268803	0.346958	0.260654	0.439758	0.398783	0.216732	0.299656
0.449959	0.359923	0.427199	0.243809	0.357095	0.287649	0.410252	0.453333	0.430069	0.387756	0.357077	0.381422
0.338822	0.278242	0.409027	0.385452	0.341028	0.495279	0.365271	0.38103	0.404558	0.390732	0.391972	0.512817
0.284429	0.482162	0.369153	0.390038	0.314998	0.340361	0.288654	0.496042	0.19842	0.531748	0.596381	0.358387
0.427021	0.331735	0.501415	0.260045	0.469757	0.347519	0.315014	0.349534	0.173291	0.340054	0.374307	0.611562
0.297438	0.252645	0.434105	0.25083	0.240534	0.470602	0.226587	0.337564	0.317133	0.377883	0.341023	0.397313
0.413711	0.3024	0.411885	0.360027	0.313197	0.363423	0.308706	0.186958	0.226107	0.270112	0.741301	0.625748
0.37207	0.352233	0.389525	0.449509	0.207558	0.274106	0.334995	0.27551	0.387095	0.408291	0.460766	0.562993
0.375955	0.21682	0.324995	0.37783	0.294256	0.25421	0.246354	0.419452	0.371731	0.758786	0.59409	0.470112
0.405568	0.418094	0.382153	0.46818	0.473167	0.599632	0.279542	0.327916	0.389011	0.4992	0.3961	0.475595
0.46279	0.350696	0.332857	0.458353	0.411352	0.341107	0.497586	0.266786	0.601744	0.306803	0.320959	0.292983
0.403456	0.298664	0.500064	0.39272	0.397072	0.483022	0.381659	0.384956	0.338709	0.541429	0.61639	0.320366
0.555982	0.201347	0.277605	0.303427	0.24196	0.435027	0.199452	0.249399	0.303544	0.330064	0.608954	0.337697
0.465325	0.405358	0.301481	0.565995	0.38032	0.466898	0.302626	0.337652	0.438464	0.4857	0.411598	0.247211
0.482343	0.240777	0.335497	0.261561	0.278785	0.273368	0.350654	0.358549	0.270607	0.266288	0.325855	0.562335
0.324474	0.343828	0.390145	0.324665	0.351605	0.276168	0.312912	0.414693	0.34098	0.339775	0.426595	0.332045
0.438739	0.3778	0.287175	0.357887	0.350581	0.375863	0.313421	0.373648	0.227083	0.516212	0.296183	0.410457
0.268627	0.261947	0.454331	0.300935	0.141405	0.639189	0.46387	0.463043	0.339565	0.398085	0.551717	0.782497
0.190969	0.229189	0.389995	0.318418	0.295133	0.348913	0.355872	0.29303	0.377394	0.370341	0.456358	0.693591
0.367738	0.264845	0.407551	0.334975	0.401956	0.39213	0.323079	0.321156	0.559833	0.559705	0.401133	0.704613
0.45778	0.421098	0.234455	0.320833	0.255096	0.268831	0.324323	0.326363	0.327796	0.553665	0.779437	0.462779
0.397601	0.202536	0.317322	0.383651	0.322839	0.401833	0.21247	0.25864	0.389524	0.282477	0.536783	0.355986
0.417193	0.278612	0.525614	0.412612	0.338002	0.406183	0.291694	0.391645	0.465702	0.426726	0.429563	0.34381
0.392014	0.293213	0.479911	0.515947	0.253675	0.65593	0.465362	0.353304	0.292089	0.421993	0.352651	0.46119
0.494519	0.323497	0.367292	0.477324	0.264565	0.591674	0.395162	0.278445	0.324674	0.495369	0.774531	0.559406
0.338311	0.416251	0.491851	0.41194	0.272116	0.364199	0.309732	0.476399	0.369966	0.329908	0.525018	0.327157
0.432705	0.264586	0.34607	0.329727	0.347431	0.437096	0.257489	0.309745	0.305088	0.395109	0.414351	0.54755
0.373561	0.500813	0.403101	0.440226	0.266501	0.272037	0.235309	0.247783	0.539219	0.433979	0.267408	0.363895
0.35669	0.368233	0.325208	0.270058	0.187286	0.37764	0.255625	0.573777	0.703001	0.491302	0.416094	0.566478
0.521339	0.522506	0.375233	0.45596	0.344397	0.321146	0.425094	0.32931	0.277121	0.443836	0.336274	0.377748
0.31831	0.310591	0.419387	0.353176	0.397839	0.396376	0.43858	0.267782	0.271001	0.261819	0.480504	0.476427
0.522376	0.331996	0.461788	0.305673	0.172833	0.469316	0.392532	0.474878	0.341952	0.329331	0.360184	0.581574
0.271094	0.358688	0.250365	0.358133	0.233317	0.292129	0.476778	0.41305	0.273762	0.372255	0.466575	0.50637
0.483369	0.277504	0.418727	0.441316	0.418839	0.308191	0.193746	0.20715	0.34753	0.535051	0.404072	0.620891
0.419098	0.374261	0.34957	0.184246	0.409418	0.445207	0.3173	0.313254	0.472103	0.470727	0.485601	0.44187
0.527159	0.325287	0.399629	0.313039	0.20438	0.292329	0.342567	0.482143	0.25864	0.47657	0.717239	0.293766
0.316461	0.403444	0.465418	0.169785	0.304339	0.368606	0.384287	0.241631	0.322755	0.477952	0.502196	0.38607
0.438705	0.288755	0.218799	0.347395	0.361905	0.374686	0.344643	0.329796	0.539469	0.515674	0.456653	0.291043
0.474944	0.237245	0.276208	0.35461	0.22888	0.673387	0.318716	0.230926	0.320828	0.555599	0.596496	0.388739
0.410026	0.276139	0.258422	0.373222	0.309562	0.369117	0.329772	0.435281	0.398909	0.545605	0.583445	0.451202
0.542727	0.220659	0.417046	0.488405	0.233146	0.319029	0.37993	0.437893	0.399943	0.296489	0.584401	0.509461
0.309569	0.539227	0.278666	0.362632	0.395547	0.301899	0.336323	0.187265	0.343528	0.530461	0.633761	0.408284
0.381277	0.303111	0.415339	0.288744	0.267543	0.37158	0.539056	0.388581	0.517224	0.471454	0.62548	0.572322
0.287952	0.308659	0.507265	0.353336	0.245365	0.342834	0.33887	0.315839	0.466414	0.482976	0.558889	0.381842
0.409764	0.259938	0.363577	0.258025	0.304025	0.280317	0.262822	0.336111	0.305161	0.263077	0.544548	0.55083
0.336899	0.262976	0.413892	0.36751	0.300171	0.339796	0.363524	0.431667	0.373626	0.488424	0.663419	0.537703
0.545112	0.332455	0.377792	0.590531	0.27661	0.317221	0.346425	0.277324	0.235374	0.434095	0.55867	0.418631
0.325564	0.365938	0.503358	0.299187	0.312092	0.365069	0.289147	0.658931	0.355833	0.393979	0.836877	0.431908
0.426246	0.276045	0.29231	0.423239	0.262187	0.423195	0.330939	0.464759	0.285198	0.393135	0.383627	0.566534
0.42794	0.240467	0.531019	0.279206	0.411714	0.297082	0.362287	0.346124	0.478492	0.332588	0.554512	0.336929
0.385454	0.391807	0.524891	0.413912	0.391442	0.39528	0.278597	0.252727	0.361707	0.573687	0.358863	0.470835
0.426123	0.402102	0.293817	0.295304	0.450518	0.181478	0.46663	0.305395	0.448461	0.376832	0.446074	0.596211
0.283618	0.409796	0.566443	0.290931	0.335849	0.367227	0.314024	0.307334	0.241213	0.275187	0.426812	0.729975
0.566278	0.253407	0.449021	0.314335	0.316367	0.262309	0.298222	0.31531	0.244476	0.405475	0.463163	0.258931
0.451884	0.278442	0.54005	0.373608	0.444263	0.514496	0.306863	0.501479	0.380502	0.297171	0.576368	0.372924
0.661953	0.351972	0.433353	0.253663	0.265765	0.368351	0.160189	0.429986	0.285429	0.669847	0.36024	0.614549
0.437752	0.415624	0.318667	0.422721	0.420892	0.266341	0.496515	0.478154	0.413268	0.466879	0.457777	0.433384
0.235111	0.475548	0.473371	0.43891	0.374645	0.30794	0.441189	0.463109	0.421732	0.334022	0.523489	0.486837
0.496392	0.303957	0.337469	0.400799	0.192967	0.552991	0.280562	0.363072	0.316083	0.372313	0.591502	0.377336
0.0876206	0.402524	0.2583	0.381532	0.266201	0.406344	0.386835	0.247512	0.283826	0.400005	0.4116	0.468645
0.464475	0.455283	0.293693	0.44573	0.34602	0.344609	0.450084	0.304783	0.273084	0.502439	0.397413	0.375681
0.299446	0.296157	0.327466	0.400718	0.359681	0.609408	0.427261	0.300735	0.484116	0.295737	0.415183	0.457735
0.229959	0.262373	0.207491	0.519849	0.383472	0.360826	0.232064	0.334883	0.347662	0.52441	0.381172	0.496186
0.398991	0.37133	0.518146	0.604484	0.227146	0.442275	0.347343	0.393292	0.277669	0.437589	0.398538	0.512855
0.463705	0.323523	0.563107	0.284689	0.264183	0.293097	0.378846	0.328358	0.186765	0.382433	0.42994	0.428496
0.364029	0.456002	0.205845	0.294056	0.242714	0.476082	0.328771	0.560965	0.270351	0.37288	0.257737	0.42435
0.234791	0.258115	0.380423	0.396903	0.198633	0.429659	0.337241	0.239335	0.23733	0.22047	0.429138	0.456316
0.491719	0.224402	0.403417	0.308754	0.346823	0.222623	0.403364	0.227147	0.202953	0.537368	0.85807	0.502477
0.396744	0.343777	0.433598	0.432722	0.393464	0.452578	0.40089	0.270708	0.445615	0.335034	0.623726	0.420728
0.489664	0.318702	0.254125	0.402716	0.185687	0.652808	0.311682	0.514571	0.303398	0.412976	0.645878	0.560938
0.295289	0.416864	0.323775	0.471351	0.310696	0.359126	0.461094	0.278525	0.469118	0.432188	0.275077	0.449932
0.317536	0.275281	0.444542	0.321448	0.381969	0.221631	0.342185	0.397713	0.318063	0.38209	0.35516	0.567439
0.429044	0.230403	0.474591	0.428007	0.530858	0.198102	0.455877	0.331677	0.459701	0.513405	0.428682	0.37246
0.365242	0.299172	0.626902	0.35142	0.33592	0.604167	0.323257	0.280266	0.422229	0.272565	0.352157	0.422629
0.243139	0.310941	0.514661	0.4358	0.323481	0.599471	0.217558	0.344498	0.493377	0.366682	0.332644	0.708201
0.306618	0.228371	0.413778	0.259633	0.308375	0.531018	0.361511	0.519274	0.280239	0.401876	0.638267	0.356058
0.292168	0.28081	0.419483	0.489515	0.454786	0.285898	0.328156	0.294954	0.239958	0.558834	0.333918	0.53072
0.366999	0.430986	0.434197	0.611501	0.298002	0.463077	0.39676	0.395856	0.215504	0.44234	0.451235	0.527865
0.400163	0.383124	0.234913	0.363013	0.372795	0.362326	0.3823	0.438956	0.351795	0.372906	0.370578	0.263866
0.41186	0.323834	0.306953	0.37446	0.391851	0.416237	0.62229	0.288814	0.52197	0.438971	0.439505	0.414941
0.376594	0.307893	0.45373	0.425534	0.325508	0.324996	0.365683	0.424876	0.304038	0.478301	0.936643	0.411501
0.39624	0.432491	0.310378	0.24438	0.336072	0.352019	0.34455	0.284485	0.505656	0.374153	0.356604	0.451346
0.369297	0.387277	0.244344	0.59016	0.485742	0.452771	0.276831	0.298054	0.297371	0.235058	0.344789	0.411958
0.293934	0.279436	0.223415	0.391571	0.376188	0.451734	0.333773	0.296708	0.412696	0.322183	0.410112	0.434793
0.315526	0.437126	0.240518	0.423395	0.132233	0.532444	0.165203	0.395454	0.316442	0.267356	0.747346	0.293296
0.328221	0.34009	0.339007	0.296693	0.401244	0.297507	0.351661	0.398093	0.284686	0.278089	0.50554	0.16141
0.338315	0.290722	0.388739	0.29213	0.311698	0.296193	0.367573	0.251505	0.309591	0.423204	0.356946	0.428684
0.393209	0.272505	0.369989	0.264843	0.284863	0.560284	0.2532	0.3669	0.40677	0.255528	0.341135	0.171147
0.40935	0.332478	0.343125	0.359707	0.345681	0.383943	0.386347	0.626465	0.28558	0.693942	0.39273	0.256762
0.324734	0.387305	0.451496	0.382285	0.359871	0.254527	0.386143	0.210065	0.328085	0.456286	0.733425	0.461034
0.384204	0.292115	0.364868	0.534545	0.186664	0.299744	0.39809	0.217071	0.321762	0.627768	0.715433	0.586619
0.283431	0.280528	0.346	0.360243	0.242818	0.385104	0.439985	0.382613	0.289209	0.490159	0.566002	0.562688
0.277763	0.258092	0.488042	0.51517	0.290417	0.401848	0.449718	0.356833	0.182767	0.416865	0.410916	0.446157
0.223123	0.341293	0.311317	0.343325	0.215013	0.224984	0.43566	0.160184	0.395081	0.47117	0.532493	0.355666
0.311328	0.294892	0.443161	0.268721	0.217493	0.373098	0.350958	0.306813	0.250438	0.440214	0.459798	0.42102
0.202879	0.305763	0.289475	0.411665	0.282781	0.380247	0.452014	0.461792	0.414559	0.403732	0.273961	0.818199
0.342028	0.309653	0.361789	0.401514	0.462977	0.236379	0.487604	0.297622	0.261147	0.395821	0.631029	0.574011
0.275214	0.357437	0.48813	0.449921	0.239922	0.241032	0.454559	0.64593	0.306562	0.587541	0.32819	0.406683
0.530498	0.286243	0.49378	0.427651	0.19906	0.31825	0.43294	0.264285	0.376599	0.464675	0.46239	0.481687
0.36613	0.340792	0.450469	0.264656	0.215925	0.38053	0.457557	0.192285	0.319634	0.4726	0.50936	0.346609
0.375823	0.305635	0.32703	0.454705	0.333721	0.23219	0.334908	0.253582	0.275643	0.49628	0.474063	0.440938
0.383887	0.328056	0.375737	0.303974	0.322957	0.523742	0.306092	0.267519	0.379802	0.437652	0.386863	0.315782
0.356091	0.191941	0.471352	0.441022	0.238137	0.218951	0.375659	0.334139	0.312506	0.381215	0.375962	0.37894
0.372079	0.321509	0.377988	0.256162	0.294787	0.392969	0.44916	0.502673	0.237349	0.309439	0.392979	0.632662
0.274979	0.268187	0.463233	0.379122	0.397931	0.327831	0.299875	0.496358	0.488026	0.420897	0.739424	0.493819
0.221776	0.269191	0.380633	0.204357	0.214023	0.580955	0.412095	0.169451	0.434965	0.483203	0.395586	0.427313
0.383584	0.457285	0.247061	0.560691	0.388317	0.340217	0.301	0.6193	0.300418	0.317881	0.562017	0.498747
0.268338	0.372898	0.373434	0.290012	0.358578	0.512925	0.358542	0.332975	0.33642	0.353855	0.378256	0.521444
0.452892	0.347598	0.436417	0.248333	0.320852	0.335384	0.591711	0.330988	0.277795	0.40704	0.474818	0.577607
0.39346	0.313709	0.36203	0.293667	0.351692	0.391119	0.364091	0.170896	0.383998	0.513224	0.314004	0.510232
0.233874	0.287756	0.609816	0.350408	0.370659	0.393372	0.460292	0.239996	0.310929	0.363803	0.338012	0.325546
0.160297	0.57173	0.20319	0.383563	0.551187	0.328694	0.359423	0.517775	0.305029	0.382539	0.343808	0.477086
0.416898	0.246743	0.422382	0.269537	0.354835	0.28104	0.383634	0.199595	0.381455	0.421827	0.246972	0.51328
0.277671	0.27243	0.440403	0.303869	0.274543	0.675647	0.459975	0.354764	0.272964	0.334974	0.397473	0.353605
0.474615	0.755107	0.554063	0.522319	0.433456	0.343442	0.299469	0.537559	0.338767	0.313378	0.395768	0.735101
0.46896	0.503109	0.344599	0.344251	0.263226	0.253779	0.328334	0.361982	0.23908	0.429322	0.391109	0.396931
0.499498	0.492794	0.357275	0.373081	0.304666	0.341969	0.510746	0.443522	0.311551	0.367943	0.681232	0.458817
0.287642	0.282087	0.453246	0.538084	0.390553	0.312371	0.438954	0.308362	0.303551	0.70768	0.551231	0.3029
0.245927	0.390789	0.220047	0.280011	0.330671	0.345409	0.341243	0.344959	0.383607	0.318452	0.472287	0.348098
0.496265	0.493809	0.337718	0.247395	0.30706	0.260486	0.41579	0.204811	0.33915	0.367504	0.431529	0.448499
0.463353	0.312455	0.48784	0.273034	0.340884	0.358222	0.355982	0.220575	0.269988	0.34743	0.457068	0.354737
0.227196	0.279126	0.522675	0.470422	0.45955	0.489934	0.365515	0.257772	0.3773	0.56884	0.491205	0.527114
0.287163	0.258349	0.723671	0.264358	0.377781	0.270149	0.369064	0.370386	0.406199	0.592487	0.361108	0.454688
0.259206	0.370771	0.375679	0.516026	0.340719	0.236198	0.394996	0.291829	0.340278	0.673517	0.289628	0.523791
0.148312	0.44622	0.335671	0.408946	0.454033	0.383691	0.385323	0.285594	0.332517	0.498406	0.353197	0.592934
0.319734	0.310019	0.473996	0.360367	0.283107	0.280268	0.22856	0.319492	0.396961	0.364962	0.399007	0.466444
0.272429	0.273379	0.357532	0.309332	0.390574	0.637068	0.363988	0.20194	0.257437	0.315163	0.560263	0.685727
0.308377	0.41623	0.41896	0.275166	0.631338	0.342942	0.22596	0.308604	0.382132	0.336755	0.290156	0.425989
0.192746	0.337218	0.419244	0.306403	0.346997	0.279116	0.305455	0.301061	0.488061	0.486207	0.436649	0.298366
0.403692	0.186232	0.255759	0.237427	0.257997	0.4938	0.472928	0.379408	0.368848	0.34505	0.325173	0.534504
0.429739	0.353066	0.489479	0.325953	0.212366	0.426929	0.251084	0.261959	0.423659	0.490557	0.721302	0.510243
0.29067	0.381736	0.563283	0.309909	0.366464	0.264408	0.346311	0.362749	0.453887	0.517136	0.640256	0.403995
0.197903	0.35159	0.229676	0.329473	0.561387	0.260877	0.438083	0.308517	0.460397	0.559478	0.582939	0.370654
0.201143	0.283442	0.333017	0.371487	0.556418	0.414428	0.595233	0.256154	0.191939	0.277317	0.275274	0.457876
0.369155	0.318054	0.330003	0.269954	0.360689	0.258478	0.475763	0.42353	0.301402	0.265741	0.460866	0.56032
0.427951	0.540101	0.46007	0.356498	0.341865	0.601474	0.29856	0.335655	0.420808	0.274222	0.419345	0.463227
0.350428	0.370702	0.41464	0.432646	0.315529	0.325948	0.529653	0.415972	0.28121	0.311989	0.632552	0.755001
0.490258	0.264336	0.184099	0.304949	0.540918	0.290658	0.375319	0.299865	0.488132	0.321439	0.574974	0.305351
0.303128	0.490585	0.230142	0.357235	0.562	0.395451	0.452757	0.256993	0.270568	0.413484	0.390584	0.359955
0.243247	0.268254	0.408253	0.222424	0.458816	0.311012	0.41794	0.265558	0.627279	0.58432	0.411745	0.36019
0.410277	0.459091	0.218102	0.307466	0.473113	0.330989	0.354498	0.456397	0.508306	0.482298	0.423612	0.452545
0.244303	0.379195	0.399735	0.241925	0.400311	0.308879	0.380029	0.327848	0.360833	0.355127	0.485521	0.628382
0.224071	0.381769	0.292072	0.537424	0.331126	0.320583	0.121064	0.435497	0.584244	0.261569	0.423856	0.485794
0.317045	0.320196	0.430298	0.195636	0.487042	0.519118	0.44895	0.389207	0.30017	0.281393	0.733741	0.725266
0.221288	0.391088	0.187916	0.194909	0.34179	0.299174	0.308665	0.261711	0.266391	0.396346	0.473364	0.597472
0.562399	0.354384	0.262606	0.161796	0.411631	0.428627	0.345108	0.443266	0.240583	0.298183	0.267677	0.473055
0.326697	0.339468	0.271399	0.374037	0.447604	0.345533	0.332046	0.515158	0.475462	0.287394	0.52062	0.617329
0.227128	0.315778	0.251421	0.286691	0.38531	0.181121	0.344248	0.0880511	0.406299	0.336546	0.577224	0.22537
0.475669	0.300225	0.384716	0.293315	0.33327	0.207962	0.413757	0.324581	0.367884	0.604394	0.436721	0.358077
0.343684	0.182082	0.324161	0.697072	0.251346	0.267247	0.344015	0.198381	0.357144	0.355222	0.649931	0.527607
0.309861	0.409249	0.242706	0.350507	0.270013	0.213855	0.240297	0.253976	0.395767	0.439626	0.691532	0.371545
0.20592	0.351268	0.279097	0.478776	0.433541	0.224605	0.566102	0.52044	0.327195	0.357317	0.89606	0.492255
0.430514	0.330434	0.290259	0.522169	0.35913	0.323878	0.374886	0.507957	0.415587	0.418001	0.227983	0.590716
0.375774	0.324709	0.344378	0.335822	0.292065	0.359544	0.255173	0.258516	0.443126	0.653781	0.648578	0.443152
0.260196	0.369135	0.378344	0.304718	0.276673	0.488353	0.342935	0.337825	0.520474	0.586251	0.316325	0.420904
0.286924	0.385039	0.205795	0.379251	0.33405	0.348845	0.208314	0.419589	0.330595	0.593461	0.427918	0.52652
0.299506	0.431211	0.449831	0.398565	0.469699	0.427367	0.315787	0.43348	0.313959	0.461671	0.411153	0.480011
0.659652	0.285447	0.274887	0.245779	0.482898	0.333449	0.223086	0.397339	0.299599	0.390944	0.429556	0.80849
0.344912	0.433404	0.238396	0.350058	0.342809	0.426401	0.553216	0.415887	0.434694	0.305817	0.358286	0.563425
0.279557	0.398238	0.235325	0.313221	0.411155	0.41533	0.461394	0.387579	0.371479	0.536155	0.552251	0.471665
0.433041	0.457434	0.146832	0.340241	0.299983	0.561327	0.386701	0.361941	0.318799	0.429649	0.497129	0.315563
0.171962	0.319974	0.392081	0.675704	0.366513	0.349015	0.491619	0.381778	0.387942	0.38171	0.393628	0.486572
0.258079	0.363399	0.370066	0.357318	0.208418	0.26718	0.46038	0.283432	0.336504	0.518917	0.390159	0.365423
0.206608	0.352198	0.406242	0.383744	0.449228	0.476678	0.251661	0.0545056	0.327261	0.460044	0.383268	0.328328
0.219704	0.365709	0.467412	0.430606	0.292555	0.31078	0.262885	0.319346	0.377794	0.440651	0.608691	0.580171
0.369771	0.303982	0.332638	0.363007	0.445607	0.493469	0.296748	0.23858	0.1438	0.424185	0.554602	0.38394
0.451622	0.247485	0.390709	0.394303	0.287611	0.303681	0.0590943	0.261453	0.382742	0.307263	0.478097	0.377975
0.223014	0.25532	0.436099	0.436463	0.427997	0.29344	0.277808	0.319811	0.403352	0.420675	0.322196	0.595099
0.324289	0.671728	0.236387	0.434213	0.274185	0.565398	0.29412	0.465394	0.436467	0.346813	0.21967	0.615829
0.21947	0.343218	0.202968	0.317336	0.20499	0.305066	0.0306407	0.278383	0.465874	0.433459	0.548365	0.75398
0.226678	0.416612	0.306249	0.352756	0.248752	0.433745	0.204945	0.416715	0.410717	0.424251	0.522909	0.477722
0.436775	0.2813	0.534277	0.375949	0.454974	0.314549	0.39503	0.496584	0.379872	0.609464	0.674265	0.245454
0.357051	0.282276	0.294885	0.367634	0.388613	0.22524	0.315829	0.506669	0.325256	0.345871	0.511958	0.370122
0.206855	0.38231	0.306888	0.236682	0.249352	0.488882	0.446162	0.342034	0.356477	0.587685	0.44494	0.556058
0.199387	0.296681	0.417956	0.458379	0.480333	0.27798	0.303248	0.63561	0.402961	0.379504	0.762211	0.397516
0.435486	0.44799	0.405143	0.478872	0.204061	0.340839	0.471368	0.282858	0.43777	0.249564	0.583532	0.432547
0.244672	0.270729	0.190434	0.408003	0.394748	0.404652	0.675917	0.441655	0.545574	0.413004	0.62426	0.333019
0.432664	0.240776	0.409653	0.497986	0.214207	0.292438	0.160791	0.240936	0.314911	0.250109	0.654379	0.321468
0.34759	0.429338	0.351008	0.237603	0.53757	0.514768	0.301598	0.564227	0.495798	0.356289	0.359862	0.369066
0.274274	0.462161	0.406612	0.449548	0.34658	0.377707	0.467337	0.287462	0.448208	0.559242	0.443899	0.535728
0.225061	0.314713	0.345317	0.37477	0.360397	0.383987	0.372152	0.334617	0.136967	0.449649	0.558252	0.373427
0.31623	0.376689	0.472673	0.488544	0.376805	0.235982	0.338433	0.319026	0.230144	0.387226	0.500974	0.390659
0.379417	0.299603	0.387444	0.343046	0.283111	0.353824	0.433801	0.316835	0.610007	0.197058	0.567598	0.549479
0.502271	0.323909	0.196723	0.390334	0.452529	0.334621	0.455587	0.306883	0.382981	0.538774	0.519562	0.592201
0.530068	0.307672	0.379227	0.30552	0.252985	0.373154	0.488919	0.385108	0.478107	0.696644	0.327652	0.45078
0.343829	0.398188	0.363707	0.517905	0.288224	0.474051	0.499553	0.218216	0.470087	0.551639	0.324689	0.231928
0.453129	0.333889	0.578599	0.474256	0.167748	0.359517	0.171997	0.487405	0.443614	0.516008	0.343046	0.271604
0.229465	0.377727	0.362016	0.222929	0.447001	0.344714	0.347593	0.34307	0.540834	0.398398	0.483557	0.353874
0.233458	0.212269	0.527548	0.405255	0.506838	0.358092	0.306796	0.272546	0.438025	0.526943	0.471443	0.39118
0.488046	0.255392	0.3518	0.385116	0.375297	0.317728	0.404261	0.419688	0.37387	0.509148	0.557018	0.467767
0.475476	0.47645	0.396514	0.230334	0.33637	0.246814	0.436633	0.202357	0.564107	0.446533	0.341361	0.386229
0.41347	0.231636	0.417926	0.315329	0.434164	0.304709	0.417932	0.320458	0.206246	0.298726	0.603363	0.52101
0.343446	0.462427	0.334833	0.4767	0.239284	0.353874	0.280368	0.596742	0.282022	0.502327	0.506875	0.450104
0.377761	0.467767	0.679313	0.430217	0.467743	0.308437	0.457537	0.282922	0.264925	0.27069	0.656611	0.395976
0.303367	0.36798	0.318789	0.31375	0.223841	0.361842	0.28973	0.366879	0.400249	0.390693	0.273319	0.49819
0.392964	0.244987	0.332984	0.133995	0.313652	0.425629	0.230405	0.345107	0.405636	0.394056	0.321567	0.558903
0.338312	0.339891	0.168595	0.354502	0.326559	0.273376	0.377163	0.372187	0.298795	0.912734	0.392319	0.399243
0.254454	0.285551	0.396375	0.504654	0.227565	0.340831	0.399663	0.41744	0.332817	0.402871	0.554123	0.310722
0.376145	0.33749	0.469072	0.243978	0.36898	0.454137	0.442566	0.315154	0.333906	0.402748	0.449684	0.389415
0.221789	0.277291	0.412521	0.242737	0.332863	0.314428	0.333546	0.252579	0.482184	0.488377	0.755948	0.605051
0.305275	0.215563	0.276113	0.441889	0.348297	0.283104	0.295841	0.48475	0.279686	0.328874	0.67142	0.462678
0.38996	0.258791	0.376747	0.464166	0.451485	0.469077	0.408347	0.357425	0.195196	0.24481	0.566577	0.472102
0.302281	0.185506	0.613648	0.341026	0.468648	0.272046	0.425693	0.264614	0.441114	0.371002	0.628679	0.333617
0.242949	0.406484	0.288848	0.360707	0.46798	0.473278	0.327185	0.297918	0.415685	0.534556	0.599438	0.363345
0.331792	0.271601	0.391814	0.323909	0.235215	0.258581	0.489014	0.268691	0.20482	0.274655	0.760294	0.40728
0.275815	0.253292	0.260975	0.477899	0.440616	0.318525	0.401529	0.449319	0.306415	0.605079	0.459511	0.344834
0.26585	0.237173	0.466	0.282952	0.0749146	0.148038	0.317268	0.352025	0.423909	0.448499	0.588541	0.327551
0.400096	0.382843	0.0396754	0.233789	0.404354	0.278729	0.448742	0.255608	0.483461	0.338869	0.340657	0.316083
0.334763	0.385961	0.251198	0.324267	0.41968	0.493087	0.24344	0.319947	0.312696	0.420694	0.510567	0.312727
0.488859	0.308901	0.163237	0.488459	0.335012	0.377242	0.365694	0.321422	0.356676	0.515243	0.541454	0.294243
0.218829	0.349572	0.350118	0.443321	0.415251	0.230333	0.261714	0.281281	0.222837	0.509699	0.358074	0.51604
0.405796	0.390267	0.230759	0.321119	0.535826	0.280149	0.406431	0.351327	0.360552	0.287046	0.453418	0.57762
0.35058	0.336534	0.31454	0.486951	0.361419	0.442797	0.295312	0.313967	0.371877	0.508353	0.823546	0.385228
0.31802	0.497965	0.388439	0.379266	0.579353	0.25129	0.415871	0.354019	0.344745	0.556652	0.646465	0.533931
0.207711	0.401604	0.305982	0.376143	0.479584	0.259998	0.402229	0.275773	0.194283	0.401797	0.517851	0.406767
0.416246	0.336852	0.354193	0.260706	0.519326	0.257041	0.294656	0.314758	0.335025	0.459915	0.442732	0.304619
0.288222	0.388887	0.278574	0.350061	0.308217	0.327245	0.262555	0.275661	0.447819	0.519541	0.483367	0.302878
0.401682	0.342258	0.407144	0.314915	0.267175	0.292946	0.389325	0.331746	0.379094	0.258731	0.311902	0.236901
0.269853	0.326461	0.234458	0.181256	0.330129	0.246385	0.429268	0.316849	0.309983	0.233144	0.438141	0.532218
0.288043	0.244955	0.44182	0.349239	0.345705	0.449775	0.246895	0.172809	0.374282	0.461203	0.616975	0.646055
0.36392	0.272072	0.430194	0.491928	0.267426	0.317555	0.350815	0.332517	0.478181	0.593186	0.305986	0.448445
0.654655	0.320323	0.338088	0.321122	0.313868	0.237508	0.376241	0.320801	0.430488	0.277099	0.315457	0.530227
0.352657	0.326394	0.395957	0.405791	0.372379	0.311381	0.37998	0.360782	0.243189	0.405866	0.451946	0.640279
0.308036	0.391919	0.265978	0.234772	0.283008	0.352905	0.270091	0.352009	0.243302	0.361757	0.447099	0.535789
0.356209	0.374172	0.431515	0.294131	0.337009	0.172757	0.369523	0.290974	0.350411	0.461859	0.383024	0.345308
0.549319	0.202025	0.31665	0.259278	0.472141	0.372025	0.413684	0.240843	0.436413	0.466063	0.526592	0.505477
0.306909	0.391775	0.368517	0.193146	0.635026	0.452383	0.283975	0.338518	0.392073	0.415692	0.476187	0.300142
0.518628	0.334886	0.298545	0.371369	0.0598719	0.294394	0.304871	0.35331	0.322431	0.594469	0.395027	0.455171
0.341541	0.243407	0.633934	0.285625	0.240263	0.310214	0.417868	0.344202	0.345931	0.44132	0.568775	0.425321
0.599219	0.249389	0.337287	0.374683	0.265396	0.653006	0.230801	0.379521	0.332689	0.535037	0.332703	0.369545
0.511642	0.351244	0.379532	0.400857	0.266986	0.265997	0.267715	0.313995	0.330139	0.307097	0.408979	0.581197
0.293188	0.307676	0.22459	0.565271	0.319696	0.307613	0.411813	0.392828	0.316583	0.522661	0.440551	0.471165
0.371865	0.253209	0.401505	0.33928	0.287885	0.259987	0.261486	0.407347	0.180863	0.337059	0.448296	0.400889
0.406857	0.212696	0.458372	0.278208	0.0846706	0.307861	0.572833	0.25438	0.412602	0.177131	0.446386	0.520245
0.510821	0.178537	0.461512	0.480653	0.446292	0.425907	0.218639	0.256402	0.437255	0.343122	0.361635	0.524591
0.251598	0.479529	0.422535	0.319627	0.39431	0.469395	0.253451	0.314215	0.273277	0.384265	0.944943	0.629296
0.243956	0.363273	0.319758	0.328845	0.328041	0.225793	0.352053	0.383121	0.394888	0.395641	0.872236	0.622127
0.326092	0.323961	0.40371	0.417894	0.276807	0.288996	0.312137	0.292188	0.308642	0.473168	0.720226	0.697283
0.388088	0.318819	0.26604	0.605735	0.302857	0.340019	0.471436	0.361941	0.467782	0.507436	0.451786	0.3503
0.477495	0.239847	0.355407	0.264867	0.21667	0.167785	0.232533	0.271782	0.344151	0.850476	0.382046	0.471757
0.258719	0.310545	0.598778	0.426587	0.249816	0.198976	0.476836	0.32511	0.399661	0.513518	0.636452	0.256314
0.414025	0.239295	0.230595	0.495106	0.279436	0.565829	0.577589	0.273235	0.403439	0.461049	0.745815	0.678682
0.375953	0.459515	0.29305	0.423516	0.210338	0.279669	0.344265	0.281882	0.249754	0.319614	0.920945	0.465594
0.395036	0.407747	0.463747	0.425215	0.365556	0.287333	0.305335	0.421734	0.479638	0.29525	0.682073	0.294164
0.247365	0.374176	0.391435	0.334871	0.215311	0.337323	0.577208	0.391244	0.335746	0.432904	0.391006	0.498217
0.262451	0.48319	0.234484	0.267311	0.431911	0.321879	0.292831	0.194746	0.82187	0.309198	0.725095	0.382195
0.359154	0.313393	0.413119	0.248832	0.428583	0.365233	0.344554	0.451791	0.0655247	0.425522	0.388344	0.295965
0.287102	0.466765	0.277835	0.217422	0.449099	0.203683	0.330241	0.271503	0.402197	0.314305	0.508107	0.227272
0.343283	0.360866	0.363861	0.273301	0.349777	0.230075	0.31371	0.278122	0.186289	0.386543	0.231613	0.680715
0.416024	0.278672	0.322729	0.499257	0.364086	0.228897	0.576227	0.304116	0.274886	0.429708	0.549001	0.587739
0.391281	0.312467	0.348715	0.356338	0.305399	0.335429	0.383465	0.270658	0.38754	0.317102	0.94447	0.701119
0.310119	0.382645	0.35111	0.34663	0.240505	0.274918	0.638841	0.57674	0.492295	0.360537	0.546625	0.265561
0.284163	0.318499	0.36187	0.29146	0.299044	0.522114	0.560335	0.432222	0.0599705	0.373509	0.451231	0.689226
0.317761	0.472412	0.320309	0.278353	0.419436	0.483517	0.46374	0.301629	0.363951	0.487787	0.332894	0.383198
0.495651	0.426322	0.568378	0.34721	0.263788	0.354549	0.289386	0.369843	0.487099	0.460486	0.508135	0.473815
0.382682	0.346856	0.450091	0.0651626	0.38783	0.175278	0.375493	0.320908	0.339388	0.412494	0.271226	0.587374
0.224741	0.215751	0.331044	0.542601	0.430489	0.324746	0.224076	0.421235	0.20835	0.429315	0.634203	0.537182
0.329964	0.415803	0.478547	0.26392	0.371009	0.251006	0.39126	0.422345	0.374888	0.667828	0.322149	0.515286
0.314752	0.268892	0.32998	0.439904	0.399233	0.250815	0.372072	0.283086	0.43682	0.659436	0.55708	0.527915
0.327609	0.490148	0.326249	0.59557	0.362912	0.403058	0.340849	0.316727	0.2539	0.597573	0.607682	0.286722
0.245794	0.257233	0.55903	0.255416	0.358962	0.23983	0.223253	0.300299	0.229499	0.525233	0.493465	0.518255
0.259467	0.226828	0.318302	0.442032	0.566668	0.474346	0.462542	0.371941	0.446105	0.49556	0.591265	0.470284
0.55557	0.262777	0.443611	0.597447	0.255059	0.213205	0.629923	0.398551	0.384621	0.40508	0.527658	0.389258
0.410636	0.479719	0.351838	0.399398	0.459659	0.298939	0.332592	0.260624	0.296274	0.556985	0.520329	0.332766
0.320848	0.589359	0.385827	0.234764	0.308623	0.354677	0.478897	0.216419	0.345437	0.421216	0.703065	0.409052
0.232264	0.457676	0.462478	0.565921	0.514299	0.398196	0.369816	0.329149	0.218389	0.441146	0.541297	0.398477
0.219945	0.296494	0.276772	0.664278	0.484744	0.330443	0.344672	0.258304	0.31378	0.340549	0.436422	0.745881
0.458752	0.377357	0.369988	0.777133	0.562213	0.250396	0.365789	0.271146	0.234202	0.441853	0.448504	0.226618
0.37597	0.206224	0.263996	0.335458	0.345157	0.247392	0.470318	0.183252	0.315213	0.409892	0.576017	0.318986
0.287612	0.245816	0.426643	0.452764	0.287818	0.378854	0.28416	0.196737	0.354279	0.39101	0.685531	0.632151
0.339787	0.235317	0.191382	0.350818	0.57496	0.273992	0.236097	0.294178	0.288807	0.644867	0.31182	0.429074
0.241541	0.271022	0.316445	0.22582	0.336773	0.261343	0.193008	0.421005	0.35758	0.377041	0.40438	0.519135
0.249153	0.128871	0.252921	0.446506	0.174328	0.536385	0.374404	0.348162	0.311477	0.4497	0.517394	0.482793
0.367039	0.456231	0.252806	0.299859	0.360972	0.32638	0.38789	0.53958	0.319452	0.472406	0.391363	0.562306
0.203607	0.465806	0.375849	0.370925	0.546961	0.200653	0.397058	0.272155	0.274869	0.350906	0.622134	0.559229
0.672745	0.455209	0.242104	0.573637	0.321869	0.369968	0.299805	0.317001	0.356626	0.526731	0.356274	0.345072
0.263196	0.209214	0.44583	0.336752	0.565567	0.642096	0.668509	0.193038	0.256383	0.666628	0.66056	0.398661
0.154176	0.305909	0.311622	0.377821	0.355826	0.444143	0.459061	0.35078	0.253026	0.466559	0.335948	0.539205
0.334874	0.375529	0.626748	0.449243	0.359008	0.273398	0.467813	0.406855	0.212166	0.254208	0.456113	0.338525
0.315042	0.247644	0.586599	0.290323	0.529984	0.213183	0.381433	0.308639	0.258976	0.251346	0.563329	0.285499
0.472809	0.183631	0.379899	0.500246	0.249262	0.276782	0.444456	0.333351	0.351721	0.568126	0.680593	0.323775
0.36865	0.306915	0.50827	0.27495	0.402512	0.229764	0.297228	0.318846	0.292647	0.571124	0.487305	0.603361
0.441299	0.257139	0.472779	0.475646	0.291485	0.248415	0.229057	0.353702	0.463357	0.473534	0.364948	0.400787
0.215988	0.248261	0.536799	0.41247	0.281199	0.321124	0.408345	0.359113	0.317508	0.706534	0.437094	0.297426
0.380927	0.28816	0.350375	0.408791	0.46107	0.26066	0.369398	0.181648	0.572951	0.380273	0.53831	0.462925
0.319189	0.324094	0.274385	0.272647	0.39925	0.293379	0.359309	0.339865	0.281696	0.595672	0.649109	0.595461
0.463049	0.296082	0.414815	0.657183	0.277081	0.380364	0.445694	0.471443	0.424567	0.498392	0.453348	0.442401
0.409808	0.461109	0.360296	0.335259	0.334484	0.305352	0.482693	0.318703	0.0669081	0.594626	0.472909	0.483782
0.293962	0.363451	0.141814	0.341395	0.294171	0.396069	0.32048	0.570144	0.204172	0.574926	0.521832	0.470534
0.379873	0.450177	0.63802	0.309662	0.394245	0.257415	0.474405	0.37198	0.413231	0.61062	0.498887	0.283342
0.282424	0.389963	0.589163	0.29834	0.322376	0.224803	0.399824	0.36148	0.554032	0.747568	0.570436	0.427183
0.212738	0.209267	0.452947	0.457123	0.326314	0.503496	0.721517	0.477451	0.289309	0.441867	0.689743	0.455229
0.365423	0.291989	0.409291	0.391655	0.527113	0.367247	0.360403	0.331031	0.336249	0.753982	0.379907	0.356557
0.520619	0.415834	0.322971	0.488591	0.232161	0.361735	0.425453	0.34211	0.181693	0.455319	0.816227	0.347967
0.253231	0.332063	0.21536	0.394664	0.278828	0.465324	0.469822	0.195458	0.33399	0.705404	0.777363	0.49276
0.298745	0.309468	0.501792	0.296977	0.253201	0.537334	0.181322	0.218496	0.20194	0.372935	0.587596	0.421866
0.259389	0.295192	0.482007	0.229324	0.382463	0.596554	0.273056	0.462301	0.417123	0.775801	0.529706	0.441913
0.362164	0.0834514	0.580886	0.395652	0.298375	0.618942	0.34785	0.438164	0.338763	0.38833	0.381414	0.348355
0.52305	0.481798	0.291886	0.505179	0.323055	0.341147	0.405314	0.373596	0.354696	0.305507	0.369896	0.414776
0.33964	0.468957	0.429326	0.474355	0.243953	0.462024	0.471694	0.298001	0.399347	0.361479	0.401025	0.622331
0.363451	0.0865775	0.271055	0.417676	0.334051	0.443105	0.357234	0.302542	0.448164	0.696064	0.91245	0.383613
0.364359	0.38616	0.305446	0.314649	0.434352	0.422999	0.459897	0.413372	0.51102	0.409477	0.293123	0.337949
0.312105	0.471773	0.508495	0.41283	0.491554	0.483685	0.43284	0.193449	0.3566	0.072625	0.522357	0.442792
0.340476	0.195112	0.35801	0.266202	0.435585	0.461596	0.335813	0.30912	0.224905	0.642324	0.5255	0.603568
0.446763	0.335135	0.256574	0.385064	0.288712	0.313323	0.326584	0.365592	0.227316	0.409409	0.495978	0.34012
0.40565	0.356708	0.229049	0.164537	0.467496	0.230016	0.27829	0.219042	0.387851	0.743445	0.324048	0.369834
0.390759	0.285972	0.441782	0.43146	0.410314	0.401428	0.246557	0.263657	0.310854	0.477101	0.433888	0.620384
0.357053	0.247346	0.163148	0.385975	0.216252	0.29951	0.274676	0.592814	0.347649	0.427567	0.607842	0.501251
0.532198	0.568126	0.483861	0.564112	0.249469	0.24965	0.332325	0.354043	0.413222	0.259314	0.355924	0.537383
0.250592	0.420424	0.168243	0.563413	0.340865	0.396672	0.220802	0.391243	0.386798	0.750735	0.324086	0.462566
0.474409	0.419175	0.358873	0.27621	0.26685	0.357583	0.368487	0.375014	0.372437	0.345417	0.456544	0.326236
0.278891	0.347994	0.486312	0.365835	0.31479	0.416289	0.395288	0.219523	0.363997	0.461932	0.302287	0.316029
0.371683	0.289516	0.419453	0.428257	0.552435	0.35339	0.334598	0.264685	0.388666	0.475515	0.611158	0.594253
0.329735	0.253269	0.321317	0.388543	0.312333	0.291154	0.408287	0.364801	0.337467	0.515795	0.547714	0.470774
0.375824	0.259088	0.191937	0.31887	0.382621	0.42158	0.362364	0.362587	0.403048	0.408038	0.575376	0.558728
0.531066	0.394658	0.275445	0.284392	0.237175	0.267422	0.378909	0.348696	0.421833	0.417405	0.716352	0.261603
0.279514	0.572156	0.384205	0.453264	0.382581	0.274026	0.267618	0.379515	0.429653	0.624404	0.493422	0.275835
0.307447	0.302717	0.459863	0.233649	0.206261	0.298957	0.419378	0.349891	0.308084	0.755479	0.617019	0.319931
0.417544	0.317032	0.239906	0.437821	0.128871	0.225286	0.627721	0.282516	0.270328	0.525235	0.417597	0.56068
0.413721	0.21181	0.408757	0.497125	0.425464	0.319017	0.448042	0.218194	0.254563	0.418763	0.505119	0.580959
0.289771	0.440597	0.315606	0.439578	0.370363	0.321689	0.51334	0.242202	0.432845	0.442864	0.922325	0.534312
0.222998	0.459503	0.488098	0.402951	0.476161	0.500769	0.241806	0.475976	0.3252	0.58922	0.554223	0.408481
0.423306	0.37011	0.495497	0.512805	0.389718	0.481741	0.472938	0.332447	0.239786	0.400298	0.436884	0.265908
0.269227	0.37874	0.321668	0.431745	0.299973	0.334389	0.435042	0.559804	0.395693	0.34834	0.561601	0.498307
0.286599	0.314739	0.243215	0.218842	0.291128	0.251455	0.420181	0.169187	0.310188	0.339506	0.382874	0.315637
0.354808	0.297147	0.391435	0.313498	0.501776	0.37069	0.468347	0.344905	0.33448	0.482333	0.42178	0.448663
0.187862	0.600004	0.379174	0.462553	0.389916	0.383917	0.441133	0.363876	0.286016	0.337796	0.519602	0.594178
0.286036	0.38525	0.262928	0.367281	0.437835	0.306871	0.384448	0.198183	0.372538	0.4527	0.441938	0.334546
0.267637	0.222338	0.294995	0.441202	0.417624	0.479665	0.260054	0.38245	0.395448	0.494697	0.402289	0.472465
0.482229	0.309637	0.481663	0.451129	0.260668	0.312636	0.264419	0.228432	0.236192	0.670869	0.517411	0.375278
0.282341	0.276514	0.492435	0.336831	0.269281	0.332819	0.376186	0.482657	0.318509	0.620028	0.578938	0.399211
0.392322	0.21188	0.36198	0.29916	0.311867	0.315818	0.37174	0.421137	0.242027	0.346982	0.325193	0.467517
0.460124	0.218008	0.286566	0.428827	0.327456	0.391989	0.310423	0.379006	0.273485	0.389125	0.560247	0.550812
0.141988	0.429916	0.325302	0.250408	0.31676	0.280974	0.271099	0.692855	0.348444	0.34981	0.577982	0.56766
0.566251	0.403075	0.282413	0.344607	0.452667	0.495298	0.372678	0.490019	0.342292	0.508404	0.41963	0.422234
0.40805	0.482894	0.431402	0.421315	0.440042	0.512059	0.375097	0.370846	0.274864	0.251468	0.516183	0.430019
0.653356	0.359882	0.40012	0.332997	0.292946	0.320702	0.235006	0.319924	0.522949	0.345565	0.580585	0.560303
0.460189	0.234719	0.271897	0.360562	0.379788	0.274636	0.213588	0.877715	0.189262	0.548604	0.906698	0.582484
0.545589	0.459213	0.718574	0.264062	0.244368	0.353638	0.340408	0.385099	0.542794	0.672216	0.680346	0.640645
0.464093	0.355038	0.229084	0.612165	0.291432	0.363859	0.397779	0.497598	0.229402	0.42692	0.367542	0.458741
0.532057	0.559182	0.355268	0.221995	0.263062	0.316514	0.338744	0.220972	0.366386	0.653272	0.397125	0.345996
0.43313	0.310004	0.255004	0.492993	0.327509	0.238846	0.350214	0.40158	0.269049	0.475381	0.571387	0.41581
0.534179	0.29631	0.461152	0.39632	0.280906	0.330118	0.45201	0.377966	0.651426	0.712425	0.386964	0.627761
0.399933	0.287806	0.365836	0.410528	0.29975	0.161957	0.31388	0.284189	0.268636	0.371641	0.63626	0.295094
0.4047	0.209701	0.294942	0.479285	0.355244	0.637618	0.395816	0.397773	0.564472	0.668078	0.604412	0.251137
0.380129	0.402117	0.299781	0.497944	0.520733	0.317291	0.364444	0.29016	0.419021	0.530511	0.382958	0.635542
0.506836	0.22271	0.211626	0.529939	0.246745	0.499195	0.413276	0.548058	0.442059	0.632391	0.555501	0.541664
0.261617	0.356616	0.340486	0.332934	0.276978	0.351338	0.479751	0.569285	0.364122	0.760625	0.845968	0.446721
0.205751	0.350789	0.18085	0.452342	0.282396	0.405812	0.586214	0.299046	0.246461	0.332114	0.419139	0.41053
0.444467	0.34148	0.401728	0.316195	0.38796	0.532132	0.326131	0.335902	0.380222	0.263365	0.379423	0.264085
0.52996	0.440784	0.213377	0.385154	0.301648	0.318695	0.21684	0.506815	0.318918	0.45069	0.40694	0.524332
0.4198	0.362587	0.396109	0.331091	0.391805	0.241742	0.306748	0.3044	0.357727	0.37131	0.717735	0.409007
0.25792	0.36087	0.31587	0.361976	0.291613	0.304807	0.416614	0.300617	0.348661	0.51156	0.450073	0.457043
0.224098	0.262662	0.248332	0.367436	0.404601	0.75062	0.441673	0.187595	0.433667	0.627912	0.298116	0.388431
0.418698	0.297365	0.373539	0.350187	0.26988	0.517325	0.283667	0.294566	0.221843	0.366015	0.374126	0.56235
0.356554	0.332583	0.497827	0.487863	0.503082	0.490094	0.544612	0.293587	0.383137	0.436565	0.449871	0.414501
0.348454	0.592509	0.414159	0.39637	0.340209	0.21301	0.573835	0.326707	0.418514	0.350309	0.207158	0.309895
0.328218	0.384068	0.283745	0.30342	0.482099	0.284384	0.286727	0.253145	0.313512	0.529438	0.402672	0.315864
0.260639	0.510628	0.313593	0.539841	0.292061	0.555658	0.465188	0.254481	0.449239	0.54086	0.519037	0.304115
0.340548	0.312977	0.235628	0.352879	0.305539	0.35794	0.580841	0.545088	0.32305	0.619181	0.369967	0.450894
0.339694	0.182035	0.30746	0.360047	0.467443	0.18459	0.501216	0.151603	0.56217	0.289292	0.623209	0.367709
0.549579	0.318152	0.347242	0.338449	0.266107	0.353403	0.462753	0.264842	0.44887	0.496836	0.383964	0.761911
0.27898	0.316748	0.371402	0.248012	0.336982	0.285493	0.382077	0.397447	0.29149	0.413046	0.557915	0.478289
0.280525	0.317283	0.421715	0.412203	0.37583	0.243088	0.383973	0.445682	0.225016	0.39161	0.622407	0.352275
0.473799	0.277066	0.319569	0.335871	0.416894	0.361822	0.339508	0.285192	0.329822	0.476207	0.552201	0.381418
0.245914	0.387917	0.224703	0.277315	0.205725	0.490945	0.296178	0.521855	0.261029	0.521968	0.404055	0.444212
0.380112	0.379419	0.39845	0.324408	0.308458	0.580478	0.183712	0.279006	0.402178	0.623533	0.252111	0.529345
0.186327	0.33267	0.265805	0.353882	0.315995	0.430157	0.203734	0.263562	0.451436	0.381808	0.43414	0.839811
0.37812	0.33246	0.385822	0.333247	0.300662	0.363155	0.176572	0.327049	0.364048	0.246433	0.58437	0.400033
0.238244	0.289635	0.331962	0.410091	0.176172	0.47226	0.307921	0.289203	0.252294	0.233106	0.398922	0.496952
0.337258	0.325807	0.255012	0.257735	0.351663	0.44182	0.239917	0.249427	0.567327	0.314714	0.336844	0.468395
0.420806	0.150328	0.211689	0.634174	0.200072	0.369152	0.299053	0.156602	0.433409	0.540589	0.331818	0.377508
0.401952	0.229606	0.270536	0.486706	0.24344	0.263709	0.369446	0.208297	0.283186	0.360918	0.456263	0.533973
0.254405	0.436963	0.25489	0.513688	0.273937	0.3986	0.55826	0.26219	0.336096	0.374585	0.267942	0.742615
0.277398	0.390102	0.32414	0.25469	0.320118	0.348845	0.278451	0.306791	0.346533	0.47024	0.581472	0.332702
0.28524	0.442618	0.438691	0.467308	0.374398	0.38627	0.257419	0.477868	0.317538	0.631613	0.401051	0.461357
0.244843	0.334131	0.353557	0.452241	0.410175	0.346145	0.392897	0.155318	0.45153	0.275497	0.339474	0.515267
0.397561	0.206225	0.304414	0.390247	0.270141	0.247043	0.423274	0.25412	0.267546	0.283429	0.527034	0.45982
0.478606	0.369252	0.22566	0.300042	0.240283	0.490886	0.352471	0.57174	0.399152	0.849614	0.644383	0.373488
0.277676	0.34605	0.33094	0.399351	0.391996	0.435508	0.249881	0.337332	0.412867	0.452044	0.500462	0.275134
0.462964	0.459069	0.403001	0.406335	0.223367	0.617381	0.452451	0.31416	0.41851	0.375386	0.402222	0.602881
0.516159	0.28978	0.256408	0.240682	0.240464	0.48708	0.272735	0.250645	0.445354	0.59214	0.286432	0.513472
0.519698	0.344403	0.303214	0.508223	0.317803	0.313238	0.384711	0.33993	0.485338	0.614478	0.358305	0.553517
0.228042	0.468267	0.272183	0.360336	0.364715	0.386184	0.423556	0.428567	0.496773	0.617225	0.323297	0.44558
0.409579	0.550773	0.38265	0.281089	0.371751	0.266214	0.274118	0.227006	0.25705	0.514666	0.476463	0.525309
0.349429	0.337885	0.311272	0.404474	0.39151	0.286839	0.499338	0.261639	0.356575	0.545755	0.597897	0.498228
0.49205	0.277401	0.239766	0.322167	0.37362	0.240116	0.403058	0.450713	0.184184	0.347966	0.337073	0.53958
0.337247	0.175827	0.334028	0.54449	0.308855	0.254891	0.43644	0.266086	0.222953	0.398173	0.330498	0.397635
0.23435	0.386611	0.30909	0.672896	0.48556	0.263826	0.231988	0.376796	0.288069	0.757496	0.410668	0.480782
0.389022	0.226524	0.469883	0.48993	0.52292	0.254634	0.247871	0.351355	0.349276	0.311549	0.515955	0.376421
0.356948	0.293214	0.272275	0.400714	0.329261	0.706367	0.513923	0.177449	0.416837	0.528471	0.51457	0.557003
0.306849	0.406385	0.515838	0.34877	0.41997	0.252711	0.311643	0.203627	0.435825	0.737254	0.305711	0.380454
0.400879	0.304157	0.545258	0.332721	0.23808	0.25303	0.290689	0.43186	0.435191	0.460624	0.495534	0.55614
0.310351	0.30689	0.219327	0.420583	0.320342	0.314064	0.272017	0.341965	0.425829	0.511543	0.432178	0.434548
0.277709	0.333415	0.589023	0.359643	0.312784	0.331747	0.242519	0.594465	0.213724	0.330217	0.259253	0.372308
0.440242	0.388573	0.284617	0.286162	0.427063	0.400763	0.328052	0.251773	0.381539	0.329998	0.352054	0.30709
0.351012	0.479456	0.294846	0.382769	0.299161	0.237348	0.301279	0.28524	0.395977	0.623527	0.320769	0.39296
0.551107	0.503996	0.293942	0.21776	0.302041	0.323055	0.434686	0.426142	0.542081	0.508484	0.39797	0.491645
0.259267	0.336493	0.342635	0.258942	0.345394	0.323701	0.486348	0.292255	0.454662	0.336867	0.320524	0.366916
0.322958	0.293052	0.317469	0.307627	0.408266	0.303171	0.317185	0.258087	0.396386	0.677077	0.6069	0.563297
0.267162	0.236011	0.519535	0.280198	0.574775	0.33318	0.223214	0.32055	0.569612	0.401611	0.529258	0.501845
0.419738	0.33529	0.287911	0.485263	0.376868	0.412817	0.692058	0.383544	0.31307	0.290166	0.391295	0.409592
0.301745	0.25119	0.270584	0.165164	0.220116	0.185555	0.21601	0.239929	0.39371	0.367952	0.789898	0.473144
0.294616	0.288251	0.295305	0.614843	0.264648	0.395581	0.335994	0.258618	0.248148	0.474767	0.465543	0.549298
0.536947	0.550027	0.185924	0.243313	0.462015	0.440661	0.359357	0.198121	0.406359	0.532705	0.377956	0.485766
0.259893	0.254662	0.439555	0.334064	0.398977	0.42594	0.463301	0.216531	0.773858	0.54486	0.644716	0.389347
0.423539	0.335066	0.306719	0.455552	0.401547	0.379909	0.264578	0.315139	0.546222	0.435732	0.334966	0.673678
0.375344	0.314141	0.340691	0.548942	0.363315	0.446056	0.370791	0.28395	0.277123	0.317642	0.469359	0.431349
0.317708	0.396986	0.469388	0.277137	0.26314	0.344875	0.487017	0.272474	0.412979	0.333919	0.547953	0.984004
0.315911	0.250685	0.66911	0.39807	0.273226	0.61636	0.349286	0.313357	0.419749	0.547292	0.322789	0.37545
0.581884	0.384031	0.307439	0.333238	0.318928	0.233087	0.402882	0.248788	0.881425	0.410256	0.446912	0.338358
0.298298	0.60807	0.287221	0.434727	0.358372	0.247402	0.46234	0.189989	0.409085	0.68957	0.669644	0.543842
0.263129	0.260613	0.469575	0.422399	0.461068	0.365091	0.494692	0.333533	0.552812	0.458252	0.301003	0.547867
0.266453	0.345838	0.333582	0.454947	0.468716	0.438887	0.379088	0.332141	0.404724	0.522851	0.375139	0.263864
0.430863	0.474831	0.42604	0.257698	0.356387	0.453419	0.472195	0.391688	0.258361	0.362454	0.544513	0.463659
0.260872	0.352221	0.414979	0.21462	0.366344	0.39246	0.381591	0.177083	0.377441	0.701492	0.476698	0.422693
0.378494	0.442163	0.259297	0.193683	0.321391	0.357098	0.36328	0.375374	0.479507	0.707137	0.493497	0.371307
0.470335	0.164762	0.408273	0.181539	0.416679	0.43897	0.420956	0.385668	0.180255	0.616591	0.453979	0.321742
0.520279	0.594768	0.334482	0.257867	0.469878	0.476602	0.45468	0.262696	0.25926	0.42811	0.538083	0.286427
0.589068	0.486206	0.423162	0.415775	0.366324	0.3492	0.384368	0.216572	0.490258	0.466849	0.408916	0.423787
0.523104	0.360978	0.269884	0.39231	0.439102	0.415635	0.34855	0.432225	0.430614	0.388182	0.393747	0.377945
0.357541	0.32714	0.242624	0.447203	0.402429	0.37698	0.527914	0.375066	0.302482	0.441028	0.569063	0.628549
0.626223	0.562732	0.379829	0.314043	0.425638	0.473146	0.36004	0.380389	0.356501	0.487861	0.391093	0.624851
0.436175	0.194469	0.332791	0.410866	0.308199	0.486739	0.326157	0.34286	0.346632	0.328379	0.31292	0.420651
0.423067	0.52699	0.340905	0.212017	0.369503	0.292287	0.417203	0.341007	0.509447	0.240569	0.492186	0.533612
0.592659	0.188346	0.465429	0.295662	0.339345	0.286711	0.26027	0.547431	0.512953	0.265938	0.542905	0.526939
0.503076	0.371961	0.586195	0.398863	0.460706	0.296293	0.242354	0.29277	0.227458	0.396494	0.671479	0.493742
0.396935	0.241619	0.348138	0.30066	0.279378	0.307943	0.219444	0.478834	0.381406	0.297562	0.789401	0.446113
0.555312	0.280327	0.315133	0.258844	0.291535	0.277147	0.507843	0.466788	0.393037	0.648271	0.704536	0.4856
0.322186	0.575493	0.356488	0.236595	0.400746	0.264656	0.498531	0.481653	0.325457	0.330739	0.784785	0.713722
0.313734	0.323879	0.253085	0.342206	0.293337	0.369068	0.364735	0.3516	0.392149	0.529438	0.594257	0.553037
0.298013	0.314732	0.42443	0.418018	0.182383	0.347585	0.460821	0.360644	0.427133	0.251702	0.443292	0.749816
0.385695	0.336092	0.384255	0.198965	0.376772	0.381771	0.188422	0.485188	0.391739	0.488316	0.457988	0.30549
0.500158	0.610063	0.40795	0.404784	0.298282	0.191769	0.220015	0.307193	0.375265	0.499788	0.338936	0.550047
0.459623	0.41871	0.298598	0.444959	0.303313	0.406306	0.291698	0.235065	0.252078	0.490488	0.762888	0.396874
0.403995	0.197317	0.22079	0.44794	0.339586	0.430286	0.494163	0.371862	0.567817	0.50678	0.845617	0.358376
0.226775	0.265091	0.331321	0.245573	0.235844	0.227684	0.330532	0.160539	0.438657	0.302934	0.739593	0.508395
0.329373	0.237155	0.332817	0.243111	0.362448	0.27359	0.740066	0.2847	0.383175	0.247165	0.45278	0.536082
0.604086	0.204291	0.303256	0.571017	0.30631	0.225362	0.652435	0.287422	0.441695	0.726798	0.240913	0.52572
0.417648	0.389564	0.391506	0.298737	0.42091	0.308495	0.517736	0.331342	0.432553	0.393088	0.34752	0.374577
0.418414	0.269188	0.284281	0.348487	0.431372	0.505489	0.399221	0.30631	0.270203	0.419065	0.484957	0.718864
0.357668	0.318383	0.579868	0.480784	0.555884	0.303371	0.580496	0.54677	0.363838	0.335965	0.293658	0.71383
0.435983	0.580617	0.372113	0.601765	0.370244	0.338712	0.38349	0.325752	0.310616	0.308002	0.412915	0.336907
0.302665	0.405629	0.385266	0.387823	0.347576	0.306341	0.289815	0.19491	0.41015	0.509986	0.52961	0.532739
0.520014	0.272505	0.360415	0.415515	0.246436	0.3463	0.386572	0.257175	0.469212	0.43768	0.481537	0.374603
0.317368	0.292601	0.482449	0.306107	0.398342	0.496754	0.247672	0.301942	0.342954	0.418218	0.398473	0.461664
0.412321	0.343992	0.416707	0.319799	0.496342	0.277287	0.431789	0.43806	0.337174	0.289677	0.270215	0.704675
0.573363	0.33863	0.252124	0.449049	0.605859	0.255099	0.197959	0.319357	0.237123	0.292277	0.469159	0.329437
0.342897	0.48777	0.444425	0.392579	0.575261	0.154083	0.274951	0.248238	0.310411	0.369106	0.339191	0.487613
0.349017	0.451939	0.333484	0.488198	0.43416	0.336319	0.239191	0.40443	0.497839	0.459246	0.53437	0.393125
0.29444	0.421489	0.316528	0.421349	0.236512	0.450815	0.222578	0.270971	0.429385	0.423984	0.601024	0.666684
0.301978	0.229924	0.312834	0.415439	0.26221	0.291553	0.314172	0.207976	0.325521	0.698455	0.636461	0.494707
0.358911	0.321238	0.243051	0.698653	0.354985	0.535162	0.342502	0.216771	0.30516	0.233907	0.506319	0.501973
0.314951	0.508015	0.311696	0.538173	0.276557	0.456692	0.330494	0.436586	0.332232	0.317288	0.506287	0.680225
0.404247	0.365411	0.438544	0.505541	0.319217	0.379992	0.340697	0.330369	0.286573	0.369159	0.522107	0.472863
0.313211	0.388385	0.500569	0.30846	0.325473	0.600285	0.292654	0.217087	0.382785	0.292307	0.467172	0.448603
0.195605	0.401379	0.550732	0.319788	0.332279	0.198014	0.322016	0.393483	0.398013	0.418729	0.39223	0.683685
0.398389	0.405395	0.299115	0.319407	0.280396	0.275406	0.170893	0.244763	0.485041	0.809226	0.330973	0.443568
0.502008	0.22016	0.592081	0.505691	0.564998	0.401592	0.41433	0.440823	0.437125	0.580262	0.535895	0.698831
0.207414	0.241881	0.25803	0.411249	0.431167	0.347386	0.555355	0.22238	0.404489	0.468386	0.42352	0.528808
0.401401	0.484348	0.321357	0.321914	0.320535	0.358013	0.275227	0.281335	0.3498	0.339783	0.437133	0.604198
0.410716	0.352598	0.341842	0.370472	0.548516	0.434504	0.286891	0.431565	0.234464	0.545686	0.558284	0.370566
0.341764	0.491414	0.291857	0.361549	0.337921	0.330484	0.392975	0.300389	0.262957	0.231073	0.696788	0.416719
0.258096	0.542277	0.405862	0.390439	0.335873	0.199254	0.317317	0.360457	0.379325	0.298961	0.322876	0.550797
0.558064	0.421403	0.28595	0.342656	0.411982	0.338323	0.271652	0.229624	0.442434	0.414472	0.408758	0.433761
0.534453	0.410451	0.467298	0.429059	0.405375	0.211555	0.248569	0.209511	0.225512	0.246122	0.258333	0.477179
0.340638	0.248014	0.256111	0.274376	0.343369	0.250648	0.421829	0.25862	0.220024	0.249054	0.414319	0.458772
0.421301	0.18454	0.318962	0.309151	0.224851	0.360778	0.301592	0.20021	0.507951	0.329104	0.248082	0.395156
0.462753	0.39525	0.220841	0.395472	0.282214	0.555682	0.325913	0.344589	0.352966	0.543415	0.52427	0.491721
0.351674	0.27803	0.5333	0.371482	0.321631	0.262684	0.316002	0.280712	0.338784	0.710807	0.381716	0.474756
0.200817	0.27839	0.484022	0.541805	0.290749	0.414354	0.348747	0.280416	0.407691	0.256317	0.403262	0.440427
0.461509	0.658286	0.29711	0.26778	0.297592	0.370815	0.363632	0.209671	0.217243	0.326229	0.467495	0.307962
0.438505	0.601865	0.406979	0.37821	0.336582	0.362798	0.21386	0.406503	0.323989	0.307471	0.49933	0.527762
0.634378	0.291339	0.308311	0.212891	0.390005	0.410712	0.288684	0.243547	0.301132	0.640354	0.599526	0.80121
0.434057	0.375017	0.481562	0.409118	0.302998	0.583711	0.18704	0.421169	0.27149	0.293491	0.582848	0.422997
0.390662	0.286827	0.460092	0.313507	0.331918	0.400103	0.3011	0.321516	0.317125	0.34429	0.390518	0.395484
0.366935	0.291851	0.404084	0.428351	0.361475	0.379339	0.340861	0.245334	0.394753	0.476307	0.400886	0.45704
0.37697	0.279537	0.278702	0.435662	0.376527	0.292641	0.350536	0.305415	0.301053	0.418674	0.308349	0.763034
0.293439	0.360798	0.475829	0.540461	0.333113	0.586866	0.425603	0.280197	0.329117	0.249603	0.491357	0.385146
0.338386	0.350183	0.342994	0.400163	0.345476	0.28035	0.240226	0.506051	0.405694	0.315125	0.525613	0.561814
0.378594	0.297018	0.361917	0.193869	0.345862	0.065139	0.35286	0.518986	0.326186	0.422079	0.843093	0.518596
0.269658	0.303489	0.312594	0.505964	0.246526	0.234817	0.454533	0.569889	0.401547	0.530926	0.355789	0.348414
0.510601	0.327068	0.398908	0.648898	0.455672	0.235808	0.35784	0.232642	0.43836	0.556561	0.50092	0.384861
0.698546	0.324852	0.338461	0.524844	0.63952	0.47114	0.473555	0.242193	0.337594	0.484208	0.37832	0.287884
0.33584	0.29608	0.259776	0.328017	0.34407	0.426911	0.380712	0.3589	0.315455	0.333877	0.441396	0.361558
0.411455	0.240089	0.266994	0.455503	0.462716	0.371497	0.45204	0.286036	0.412905	0.379113	0.343998	0.24028
0.269478	0.35404	0.246462	0.617525	0.419821	0.170274	0.363431	0.520975	0.19817	0.571642	0.593098	0.344945
0.458363	0.189288	0.380341	0.511412	0.453074	0.382059	0.268561	0.346751	0.187198	0.458495	0.783283	0.23548
0.464429	0.341807	0.496349	0.59949	0.503604	0.471504	0.289576	0.340464	0.47459	0.32478	0.445697	0.635913
0.23885	0.210958	0.44543	0.272501	0.383403	0.314859	0.365262	0.446683	0.346423	0.388622	0.449248	0.481148
0.3291	0.439048	0.270258	0.372887	0.412099	0.388977	0.435364	0.285466	0.213463	0.35019	0.605232	0.321716
0.351579	0.258509	0.324394	0.408446	0.54075	0.557788	0.28527	0.26932	0.430128	0.286756	0.57933	0.442786
0.490194	0.354723	0.44584	0.156798	0.375458	0.234927	0.537504	0.438675	0.280895	0.492332	0.759742	0.471394
0.544212	0.425879	0.447623	0.372478	0.355484	0.277707	0.321418	0.332317	0.249311	0.543127	0.637682	0.421879
0.33843	0.262971	0.379818	0.347661	0.288446	0.374075	0.266966	0.309425	0.169603	0.642331	0.283421	0.408532
0.319723	0.518263	0.409294	0.433255	0.362885	0.479327	0.397615	0.192508	0.461917	0.399747	0.370932	0.633683
0.237745	0.301127	0.539245	0.244101	0.458332	0.323439	0.261417	0.202651	0.638014	0.350192	0.554582	0.606279
0.396794	0.200921	0.428606	0.260559	0.339409	0.352859	0.43971	0.249328	0.49588	0.313065	0.615411	0.225214
0.389721	0.365365	0.302906	0.283876	0.469835	0.321083	0.365459	0.384376	0.320682	0.350729	0.569115	0.437552
0.411342	0.360964	0.349905	0.355231	0.382229	0.687348	0.425465	0.30128	0.619472	0.506808	0.26632	0.342626
0.198501	0.504942	0.412251	0.255015	0.430887	0.494673	0.507149	0.487482	0.454482	0.437037	0.613025	0.388934
0.392065	0.2926	0.374516	0.374004	0.289472	0.337826	0.585555	0.284296	0.364655	0.69655	0.473394	0.554611
0.418961	0.428127	0.46316	0.280045	0.236316	0.460065	0.402237	0.40161	0.283681	0.318403	0.697316	0.285085
0.33267	0.302268	0.416191	0.182024	0.41237	0.294645	0.579878	0.318537	0.367209	0.29731	0.511932	0.541685
0.318252	0.330075	0.304454	0.245543	0.300395	0.348998	0.325884	0.258517	0.277272	0.21488	0.371479	0.403922
0.576544	0.282063	0.331475	0.268107	0.317789	0.40116	0.546064	0.417882	0.327858	0.523953	0.501577	0.22513
0.213869	0.352895	0.294293	0.303384	0.359772	0.380129	0.342106	0.457055	0.35148	0.433347	0.560315	0.24275
0.43726	0.236236	0.380513	0.372059	0.336103	0.37058	0.567434	0.272965	0.458361	0.259006	0.340001	0.334824
0.283924	0.236224	0.206883	0.41102	0.315535	0.265028	0.449629	0.319554	0.331553	0.478682	0.624226	0.459399
0.193005	0.395951	0.424961	0.418206	0.311972	0.288949	0.360898	0.397165	0.193069	0.48963	0.946045	0.581027
0.452783	0.30406	0.277154	0.25169	0.444967	0.242647	0.313195	0.259735	0.285162	0.594317	0.591668	0.745158
0.38842	0.340325	0.462722	0.531807	0.270483	0.436887	0.34829	0.25068	0.369383	0.713794	0.721303	0.712867
0.409295	0.428775	0.291294	0.377708	0.428615	0.317751	0.407444	0.227365	0.414674	0.418864	0.375927	0.294522
0.209555	0.25968	0.294349	0.483386	0.366932	0.36575	0.267029	0.337467	0.265979	0.601102	0.363735	0.331241
0.479801	0.389588	0.3729	0.312114	0.396761	0.44958	0.462647	0.428773	0.675235	0.572376	0.283647	0.53577
0.643443	0.55682	0.437717	0.309864	0.570988	0.406383	0.221787	0.333077	0.352979	0.555801	0.299014	0.632408
0.336951	0.477852	0.35227	0.371162	0.362073	0.391997	0.429443	0.369618	0.201244	0.438477	0.529028	0.315464
0.0690344	0.297153	0.293902	0.258278	0.502492	0.38202	0.377958	0.523389	0.276699	0.426245	0.520904	0.499465
0.284953	0.318251	0.606407	0.368949	0.215753	0.520104	0.421284	0.473642	0.380404	0.54858	0.340005	0.315044
0.409484	0.156803	0.302466	0.414514	0.294564	0.502442	0.413576	0.305697	0.310502	0.476778	0.578879	0.609803
0.508112	0.238271	0.402594	0.341203	0.3237	0.225545	0.415144	0.571049	0.330803	0.53105	0.538083	0.323712
0.390771	0.421055	0.278804	0.463852	0.362541	0.565547	0.325403	0.251318	0.391003	0.428136	0.614258	0.573087
0.564079	0.387355	0.40736	0.464296	0.314854	0.263792	0.318268	0.222391	0.511373	0.335514	0.44096	0.861083
0.253562	0.275501	0.568353	0.416404	0.291359	0.498319	0.735175	0.256645	0.442948	0.319255	0.344973	0.655112
0.401191	0.25972	0.56456	0.383556	0.254054	0.262229	0.376389	0.245151	0.329009	0.526973	0.376881	0.519945
0.282962	0.311442	0.350714	0.471352	0.388223	0.273416	0.575135	0.4058	0.378091	0.476412	0.443796	0.749515
0.299027	0.351119	0.370077	0.277801	0.575616	0.441372	0.267299	0.379443	0.366339	0.505225	0.299011	0.653906
0.631275	0.440003	0.490104	0.409271	0.327601	0.401617	0.463995	0.298763	0.331529	0.576298	1.01466	0.490361
0.273414	0.449289	0.437624	0.243214	0.413261	0.479786	0.451751	0.23335	0.491875	0.752224	0.674799	0.177491
0.712978	0.404062	0.290902	0.324422	0.31117	0.291788	0.397069	0.345124	0.4336	0.457996	0.393888	0.758917
0.201544	0.322003	0.401006	0.592488	0.266207	0.325638	0.360897	0.261015	0.3386	0.568704	0.459615	0.677306
0.543945	0.361042	0.49497	0.363087	0.26678	0.31315	0.328736	0.240154	0.511235	0.274585	0.673372	0.772993
0.616865	0.582518	0.340215	0.319361	0.363473	0.292882	0.227683	0.332283	0.218	0.258609	0.859183	0.528021
0.633995	0.519029	0.58568	0.301741	0.293482	0.375323	0.205087	0.209694	0.726562	0.354129	0.390588	0.344477
0.478823	0.682294	0.347316	0.289917	0.441429	0.400949	0.219641	0.349599	0.501434	0.364964	0.624732	0.543638
0.461495	0.499881	0.219424	0.486404	0.42581	0.50499	0.337043	0.319588	0.58842	0.360712	0.4418	0.322996
0.758452	0.443955	0.370648	0.518835	0.30095	0.33067	0.210548	0.223565	0.404317	0.457477	0.392409	0.523881
0.484891	0.267032	0.339173	0.533586	0.295171	0.262469	0.359571	0.397119	0.433533	0.332543	0.638081	0.516991
0.43297	0.30726	0.442947	0.452218	0.265385	0.326408	0.418262	0.399639	0.421414	0.389707	1.03473	0.476609
0.251919	0.233587	0.501201	0.572876	0.356999	0.319666	0.476497	0.322601	0.25132	0.258397	0.532882	0.418866
0.329061	0.360452	0.389076	0.541669	0.263736	0.386814	0.370635	0.315268	0.255285	0.402489	0.420879	0.377739
0.501586	0.335184	0.271913	0.484341	0.213595	0.259304	0.138232	0.353938	0.369162	0.481845	0.492369	0.416092
0.37932	0.260796	0.337822	0.23544	0.302245	0.479192	0.2318	0.292568	0.455336	0.579904	0.421073	0.531306
0.510383	0.246498	0.498525	0.373923	0.38281	0.391384	0.344774	0.286523	0.322905	0.558471	0.367044	0.447908
0.399788	0.326606	0.424769	0.324471	0.373247	0.484861	0.504018	0.473387	0.285759	0.360359	0.824199	0.603616
0.472516	0.43787	0.213651	0.411476	0.43002	0.389921	0.190061	0.370136	0.41381	0.538359	0.530652	0.360774
0.307788	0.262649	0.285343	0.480708	0.374221	0.309016	0.258649	0.203774	0.225097	0.728976	0.696333	0.24673
0.436493	0.376316	0.345955	0.302659	0.319969	0.394684	0.374535	0.323853	0.348576	0.467521	0.431217	0.320294
0.292439	0.283506	0.57671	0.305739	0.474553	0.260855	0.472599	0.294845	0.281915	0.429505	0.371291	0.479663
0.391804	0.428528	0.419936	0.335626	0.756176	0.421337	0.307423	0.358625	0.3068	0.352884	0.444543	0.385507
0.504261	0.374373	0.413577	0.455657	0.355969	0.328561	0.375631	0.19892	0.353206	0.399173	0.694045	0.551588
0.533721	0.490254	0.384152	0.397651	0.505715	0.34165	0.396262	0.322151	0.823458	0.350619	0.255104	0.376977
0.391255	0.290086	0.270809	0.457476	0.223936	0.383886	0.353534	0.41538	0.289594	0.326775	0.375258	0.41378
0.449005	0.34187	0.460779	0.522471	0.286422	0.274394	0.254678	0.34574	0.281856	0.374365	0.228541	0.428356
0.287607	0.46033	0.351876	0.392829	0.468311	0.552658	0.426303	0.208887	0.422879	0.697242	0.434587	0.452576
0.384315	0.288097	0.53228	0.445321	0.522297	0.507737	0.198037	0.430224	0.46	0.308521	0.421485	0.472119
0.329159	0.280355	0.308074	0.196728	0.458631	0.400673	0.349758	0.285853	0.397839	0.328691	0.375182	0.472325
0.322715	0.465003	0.335769	0.531769	0.24318	0.239375	0.381258	0.818667	0.347485	0.417642	0.723797	0.430019
0.491418	0.349722	0.252629	0.50643	0.216701	0.299858	0.40865	0.544765	0.207815	0.524979	0.379963	0.378449
0.310701	0.478816	0.450017	0.371222	0.204408	0.313553	0.169408	0.567541	0.384402	0.511344	0.297873	0.52479
0.198527	0.287711	0.285158	0.45365	0.547463	0.19635	0.276173	0.393843	0.342086	0.243745	0.74312	0.760071
0.372559	0.35509	0.306136	0.449382	0.399684	0.282024	0.190857	0.29877	0.387352	0.419668	0.501704	0.521388
0.373949	0.567889	0.53348	0.438956	0.230883	0.428193	0.242565	0.233261	0.209346	0.246588	0.338415	0.324921
0.309331	0.426441	0.370805	0.357232	0.215089	0.391712	0.255368	0.406864	0.343207	0.354836	0.640009	0.391202
0.364954	0.328097	0.508713	0.343442	0.273077	0.3226	0.317752	0.362184	0.286387	0.395583	0.403447	0.410841
0.452075	0.297751	0.401784	0.464135	0.217814	0.232735	0.318459	0.314981	0.174895	0.49931	0.736399	0.414695
0.462204	0.256269	0.289932	0.241355	0.209674	0.394607	0.482713	0.449594	0.438638	0.498521	0.383552	0.577426
0.440226	0.548422	0.371786	0.351409	0.285513	0.280061	0.447782	0.550195	0.545717	0.318761	0.374694	0.512197
0.411564	0.274832	0.334748	0.315345	0.271971	0.414207	0.308359	0.25424	0.448318	0.575362	0.59841	0.397474
0.259353	0.28825	0.244709	0.42416	0.185399	0.253662	0.337597	0.222245	0.205418	0.486376	0.382123	0.445711
0.289244	0.317879	0.19308	0.454301	0.363881	0.349699	0.342621	0.208682	0.301322	0.367713	0.516632	0.35153
0.479441	0.227466	0.477145	0.317323	0.25001	0.494617	0.588008	0.372855	0.394126	0.663969	0.761688	0.34051
0.419873	0.309362	0.497066	0.321089	0.23699	0.348721	0.520727	0.252012	0.416751	0.535788	0.312852	0.909123
0.223198	0.277221	0.448055	0.461019	0.386826	0.385428	0.216327	0.394548	0.269304	0.488013	1.23629	0.420223
0.389513	0.232662	0.303194	0.362563	0.260656	0.359155	0.493628	0.263593	0.455427	0.299932	0.757512	0.71596
0.236108	0.25615	0.265566	0.261043	0.304471	0.195371	0.278916	0.445289	0.643329	0.239241	0.484897	0.540401
0.367174	0.470175	0.372806	0.238848	0.387307	0.257304	0.405799	0.388311	0.180868	0.513413	0.441633	0.395119
0.616404	0.285162	0.203187	0.361524	0.347675	0.282797	0.223219	0.369792	0.750081	0.518779	0.375764	0.611825
0.441261	0.262139	0.39314	0.346607	0.196023	0.356636	0.378212	0.361677	0.69294	0.401053	0.515501	0.345197
0.382647	0.306693	0.388351	0.353073	0.504732	0.236126	0.532076	0.441806	0.509692	0.455098	0.320779	0.603166
0.308355	0.304862	0.447528	0.281899	0.423085	0.244245	0.483597	0.566843	0.543563	0.441626	0.391851	0.776073
0.243053	0.38992	0.400773	0.34045	0.258558	0.291945	0.328068	0.435028	0.477117	0.355431	0.329921	0.497084
0.384271	0.409002	0.337469	0.320114	0.28441	0.454174	0.353496	0.165437	0.392435	0.646374	0.507092	0.346703
0.213626	0.301925	0.464737	0.375774	0.452306	0.300293	0.534641	0.2044	0.344977	0.642888	0.634116	0.467153
0.329058	0.311315	0.284343	0.440861	0.333938	0.378733	0.440738	0.29682	0.267693	0.370895	0.446056	0.542476
0.268361	0.276489	0.413092	0.411665	0.252088	0.30199	0.499347	0.46857	0.257637	0.567509	0.487264	0.46841
0.261686	0.261836	0.409975	0.248701	0.483816	0.360475	0.471929	0.172826	0.383605	0.511473	0.221177	0.486886
0.346356	0.407654	0.423321	0.258949	0.38146	0.547777	0.515523	0.500487	0.378892	0.461805	0.572741	0.262002
0.359416	0.230227	0.427716	0.468158	0.281605	0.304429	0.294274	0.518405	0.417731	0.4258	0.619645	0.504669
0.524377	0.339105	0.328265	0.422719	0.528076	0.324892	0.272508	0.266362	0.451836	0.480373	0.32715	0.592868
0.460675	0.391598	0.296899	0.601297	0.369391	0.289012	0.480811	0.379791	0.670335	0.595355	0.715225	0.374637
0.523111	0.319493	0.241863	0.678742	0.237447	0.18841	0.514437	0.274132	0.430231	0.508105	0.374234	0.454426
0.3672	0.335282	0.361725	0.505639	0.436563	0.259854	0.289161	0.380143	0.416001	0.289732	0.451847	0.257265
0.482491	0.315473	0.289711	0.292146	0.157795	0.457847	0.549769	0.233474	0.491945	0.57178	0.565402	0.545918
0.351007	0.261378	0.243518	0.2411	0.373486	0.225236	0.492671	0.430053	0.270581	0.273632	0.578842	0.484228
0.383211	0.248799	0.390574	0.8137	0.321708	0.22509	0.313012	0.35143	0.356417	0.517973	0.432502	0.509891
0.360429	0.30849	0.311577	0.463872	0.454021	0.40591	0.523028	0.374707	0.248724	0.422386	0.618718	0.441391
0.305638	0.224144	0.34646	0.371114	0.355917	0.408027	0.272303	0.420025	0.353311	0.480466	0.377839	0.680065
0.26632	0.393024	0.307784	0.366803	0.229972	0.225299	0.32346	0.281646	0.250209	0.435444	0.615391	0.409418
0.199611	0.488021	0.213302	0.521859	0.360731	0.596046	0.324474	0.29987	0.510329	0.523674	0.49501	0.307126
0.334805	0.364951	0.26219	0.313488	0.34262	0.289612	0.279169	0.3619	0.280198	0.246889	0.473942	0.220489
0.423992	0.45277	0.593346	0.38233	0.318264	0.266119	0.299842	0.504968	0.361083	0.482104	0.271266	0.300334
0.335927	0.478361	0.320047	0.292329	0.514876	0.285388	0.278785	0.284026	0.475578	0.599487	0.336361	0.513955
0.258173	0.277035	0.180003	0.324063	0.246913	0.260045	0.415119	0.318679	0.358313	0.746806	0.462318	0.399576
0.464132	0.406868	0.337102	0.465853	0.275937	0.515785	0.385406	0.561911	0.248948	0.427858	0.426357	0.47968
0.393258	0.309541	0.52393	0.240356	0.509855	0.516648	0.269259	0.340541	0.45084	0.199907	0.438312	0.631537
0.386511	0.229521	0.24479	0.517649	0.364781	0.280617	0.394757	0.43163	0.389889	0.552857	0.465439	0.375913
0.417924	0.376614	0.151358	0.398558	0.217828	0.165881	0.273732	0.440843	0.524845	0.449828	0.635801	0.539718
0.357584	0.436907	0.447567	0.466169	0.393076	0.325911	0.29464	0.402852	0.387816	0.689783	0.595165	0.435333
0.192657	0.271289	0.448462	0.502658	0.194586	0.354218	0.371942	0.459301	0.525443	0.556636	0.266109	0.618452
0.565995	0.368986	0.455176	0.211608	0.490408	0.488334	0.303205	0.270754	0.388222	0.269939	0.423311	0.534792
0.344215	0.232404	0.457788	0.337955	0.0713851	0.411921	0.545943	0.341233	0.452214	0.279505	0.514827	0.652542
0.547551	0.327933	0.497153	0.563611	0.221796	0.430237	0.386886	0.276418	0.337504	0.463745	0.444603	0.651244
0.198154	0.294485	0.445019	0.385917	0.498716	0.310476	0.425956	0.508024	0.230155	0.530328	0.747014	0.571362
0.261438	0.359155	0.258047	0.209147	0.29672	0.393533	0.273204	0.311904	0.274009	0.343421	0.549021	0.424348
0.299519	0.30038	0.19585	0.584374	0.268471	0.239635	0.360386	0.20524	0.412284	0.476691	0.521103	0.517109
0.366045	0.342151	0.443286	0.296603	0.198776	0.391287	0.394643	0.245139	0.458228	0.573921	0.471434	0.5778
0.392822	0.260167	0.254076	0.659119	0.24011	0.325477	0.33642	0.245933	0.380207	0.661978	0.473022	0.459475
0.325319	0.487973	0.233033	0.257708	0.243853	0.305014	0.301768	0.226367	0.321286	0.358922	0.500829	0.49307
0.24124	0.361303	0.338044	0.410187	0.267656	0.382552	0.318225	0.24644	0.312538	0.357851	0.535303	0.507066
0.242844	0.442262	0.446908	0.340211	0.549373	0.311267	0.310497	0.261338	0.375277	0.524206	0.404422	0.563191
0.268702	0.340914	0.316418	0.373313	0.489717	0.389	0.213211	0.394038	0.711442	0.470224	0.499688	0.507954
0.30778	0.323302	0.2862	0.27452	0.358993	0.395018	0.538162	0.570934	0.399024	0.442019	0.323404	0.517729
0.398055	0.389505	0.56881	0.361398	0.280927	0.486298	0.610755	0.355553	0.219138	0.413104	0.475977	0.263589
0.281165	0.393753	0.32672	0.298339	0.416821	0.33033	0.40808	0.286406	0.532384	0.518822	0.375062	0.489809
0.242825	0.418697	0.284618	0.257371	0.34672	0.462374	0.314137	0.668743	0.403583	0.400843	0.460479	0.518789
0.261911	0.60034	0.238055	0.277277	0.500059	0.462238	0.371861	0.261663	0.43039	0.52475	0.378862	0.429182
0.308478	0.262818	0.284592	0.34395	0.486287	0.450519	0.377947	0.430382	0.456936	0.513511	0.595855	0.603845
0.321589	0.307739	0.312864	0.198141	0.318804	0.242974	0.460027	0.241398	0.259391	0.268538	0.432122	0.41451
0.490154	0.238771	0.38654	0.388688	0.419295	0.406301	0.252861	0.313597	0.288655	0.387277	0.477403	0.484108
0.174315	0.370878	0.303082	0.410025	0.458116	0.489786	0.34144	0.359596	0.354737	0.223972	0.45843	0.502402
0.370359	0.230586	0.272962	0.363377	0.211535	0.403927	0.320714	0.513118	0.345321	0.535776	0.513257	0.388892
0.229469	0.338095	0.310615	0.323613	0.332644	0.495926	0.324649	0.42534	0.245116	0.431162	0.270811	0.307339
0.4728	0.286118	0.443255	0.40829	0.525683	0.357121	0.219879	0.265738	0.17281	0.759873	0.369143	0.638293
0.390706	0.35765	0.456625	0.4914	0.549265	0.460479	0.430526	0.28666	0.348373	0.607319	0.40882	0.362285
0.477528	0.401472	0.335177	0.337166	0.0807092	0.223272	0.262754	0.225844	0.40198	0.236776	0.58637	0.879923
0.485652	0.494017	0.286602	0.509182	0.426581	0.363559	0.315509	0.318077	0.213601	0.418601	0.66976	0.459488
0.318083	0.422553	0.337832	0.32063	0.291234	0.580358	0.431132	0.364956	0.396001	0.64294	0.305464	0.646902
0.420558	0.209639	0.476532	0.523273	0.221293	0.445793	0.0580181	0.466856	0.311048	0.341625	0.512643	0.481152
0.381577	0.275176	0.336812	0.502647	0.444654	0.325681	0.6767	0.160824	0.55495	0.409456	0.536014	0.34341
0.362448	0.401071	0.421107	0.550404	0.310812	0.448379	0.409064	0.236029	0.434871	0.435341	0.866953	0.375845
0.42805	0.47995	0.590134	0.416998	0.37329	0.365743	0.472127	0.270127	0.464262	0.638624	0.889986	0.413554
0.521286	0.3769	0.332239	0.424172	0.193461	0.570174	0.338168	0.26224	0.30366	0.313379	0.541128	0.455433
0.255465	0.212023	0.391002	0.284021	0.365956	0.227288	0.333847	0.336947	0.43812	0.241594	0.59632	0.359235
0.415507	0.308036	0.372061	0.433509	0.288437	0.292719	0.301094	0.253112	0.301356	0.448777	0.503738	0.624162
0.498682	0.513613	0.304136	0.336961	0.303774	0.326463	0.451982	0.213811	0.336832	0.237538	0.345831	0.434369
0.341686	0.349256	0.170704	0.384909	0.365253	0.370384	0.256751	0.294369	0.378824	0.488888	0.602908	0.659946
0.516913	0.344609	0.345189	0.281232	0.13728	0.34484	0.339547	0.449333	0.368791	0.587994	0.248699	0.457477
0.366884	0.516415	0.241366	0.435935	0.23706	0.396821	0.383539	0.323198	0.458579	0.497767	0.322313	0.40436
0.397394	0.300994	0.465328	0.25408	0.208789	0.372002	0.214152	0.350925	0.479885	0.503908	0.298038	0.38348
0.621473	0.416886	0.429817	0.523704	0.369163	0.696943	0.541401	0.181678	0.52637	0.573055	0.499355	0.542503
0.434306	0.217529	0.421098	0.384616	0.223249	0.273994	0.326705	0.308813	0.223974	0.354692	0.561982	0.465831
0.439442	0.207172	0.392807	0.329021	0.264575	0.365142	0.305349	0.392629	0.452978	0.321579	0.416869	0.470689
0.64038	0.384677	0.410638	0.42438	0.391137	0.344318	0.247994	0.27035	0.374968	0.311945	0.421627	0.417076
0.387774	0.438206	0.451895	0.378187	0.298328	0.516427	0.289548	0.252019	0.301586	0.398902	0.679759	0.501434
0.471106	0.354666	0.322468	0.299954	0.43813	0.154905	0.244558	0.279088	0.20168	0.299987	0.599487	0.555641
0.343917	0.31648	0.350005	0.373152	0.496794	0.370972	0.178108	0.34978	0.677964	0.614709	0.470197	0.585523
0.382247	0.509408	0.433636	0.346185	0.218939	0.279429	0.271179	0.414456	0.32219	0.376959	0.587917	0.58026
0.397767	0.294262	0.299868	0.312598	0.232995	0.535737	0.286136	0.616219	0.24263	0.341067	0.525056	0.516906
0.420312	0.193601	0.409976	0.596892	0.249222	0.216818	0.413779	0.27872	0.541924	0.463026	0.501595	0.656931
0.374387	0.371425	0.362656	0.335451	0.271645	0.508037	0.254553	0.336968	0.407529	0.634248	0.845741	0.498907
0.275172	0.383529	0.474085	0.258926	0.387782	0.465572	0.479279	0.393741	0.388416	0.428229	0.337574	0.260259
0.389029	0.44114	0.309723	0.302444	0.349822	0.171035	0.356098	0.386672	0.350106	0.372739	0.418648	0.494005
0.264973	0.454433	0.259384	0.31812	0.306732	0.351021	0.292551	0.302881	0.309663	0.487177	0.474868	0.42632
0.399273	0.370648	0.334989	0.270369	0.375999	0.303364	0.414855	0.478741	0.497921	0.394647	0.485667	0.503133
0.324507	0.294667	0.64909	0.443569	0.444681	0.321003	0.311654	0.342593	0.233247	0.41513	0.444227	0.724308
0.34626	0.460268	0.380193	0.380351	0.432226	0.188666	0.476537	0.399137	0.313259	0.563839	0.537096	0.250981
0.243866	0.316469	0.396027	0.392777	0.290492	0.203289	0.289116	0.180694	0.282991	0.526322	0.227044	0.564504
0.563684	0.378696	0.371708	0.2784	0.399551	0.218639	0.203354	0.443146	0.25093	0.163307	0.524821	0.621357
0.437976	0.398376	0.430385	0.23021	0.322838	0.304965	0.222628	0.253518	0.241	0.397676	0.425736	0.484832
0.45457	0.44994	0.398583	0.463422	0.264198	0.213725	0.360584	0.304537	0.620109	0.284432	0.779212	0.398596
0.301522	0.324266	0.342322	0.374969	0.363498	0.30601	0.470898	0.227186	0.312106	0.332361	0.59919	0.773868
0.27173	0.370505	0.251495	0.533526	0.353717	0.209825	0.293326	0.220343	0.293486	0.477659	0.25675	0.423718
0.358182	0.278003	0.39746	0.340222	0.387721	0.468361	0.464133	0.698097	0.669537	0.542868	0.502541	0.430215
0.408386	0.373461	0.37963	0.620689	0.333559	0.260965	0.211087	0.320898	0.239451	0.463156	0.502842	0.517412
0.317834	0.275781	0.328836	0.374048	0.391305	0.593543	0.254441	0.250939	0.266692	0.324607	0.456192	0.61197
0.263358	0.203776	0.464654	0.345944	0.324013	0.381584	0.279377	0.357961	0.210532	0.352733	0.415429	0.561411
0.354644	0.234646	0.250852	0.280913	0.241489	0.271187	0.228829	0.488919	0.526586	0.399871	0.372278	0.525778
0.404449	0.403137	0.415885	0.286937	0.559953	0.279803	0.317591	0.454053	0.239103	0.437422	0.29446	0.413733
0.43928	0.336716	0.357859	0.433864	0.299309	0.294062	0.2762	0.39934	0.456908	0.365442	0.51899	0.295536
0.341214	0.318424	0.425876	0.701593	0.178943	0.211775	0.221413	0.23022	0.257923	0.489751	0.331774	0.409773
0.406955	0.252173	0.337476	0.392232	0.247613	0.44667	0.495133	0.240097	0.401983	0.250923	0.64181	0.290168
0.360092	0.368734	0.364286	0.445691	0.421516	0.328397	0.234612	0.448825	0.300063	0.257919	0.558499	0.495447
0.261174	0.210485	0.306489	0.289622	0.436025	0.353148	0.254013	0.532535	0.355537	0.282564	0.689214	0.616714
0.35777	0.257444	0.347344	0.418413	0.224596	0.377773	0.336289	0.649488	0.268943	0.358202	0.474043	0.687621
0.334903	0.355405	0.364356	0.272456	0.360626	0.370816	0.454562	0.229692	0.347656	0.474926	0.658236	0.45288
0.337348	0.432333	0.273993	0.374765	0.282985	0.337643	0.496736	0.414998	0.285697	0.384159	0.480318	0.354604
0.226484	0.33569	0.289179	0.28377	0.337188	0.426894	0.288019	0.444984	0.49556	0.41913	0.36347	0.579526
0.388822	0.338091	0.342614	0.436086	0.294402	0.350789	0.176165	0.417557	0.231896	0.627168	0.600439	0.686158
0.44965	0.373182	0.234816	0.512728	0.265744	0.331935	0.188468	0.306875	0.410068	0.354044	0.421325	0.773587
0.494772	0.380095	0.385365	0.346531	0.526586	0.396827	0.261079	0.239966	0.338414	0.289094	0.504283	0.567202
0.376566	0.299397	0.433547	0.292008	0.433142	0.242879	0.353603	0.485229	0.35555	0.239898	0.680897	0.381711
0.416267	0.3769	0.2481	0.603309	0.577696	0.48926	0.306417	0.193888	0.267928	0.385163	0.282766	0.583205
0.546831	0.264937	0.266114	0.426092	0.51485	0.358611	0.334996	0.296235	0.261482	0.279918	0.545443	0.414135
0.227346	0.358545	0.404194	0.376259	0.347269	0.234649	0.549884	0.422764	0.156994	0.615118	0.492322	0.588428
0.331851	0.394342	0.261305	0.249963	0.361264	0.454858	0.195608	0.168668	0.350099	0.457901	0.477724	0.244036
0.24907	0.426381	0.390217	0.403847	0.347866	0.386304	0.507178	0.154714	0.32457	0.425327	0.508999	0.491458
0.363537	0.304992	0.432957	0.273639	0.39221	0.257393	0.397819	0.306227	0.392441	0.59464	0.5248	0.321891
0.243575	0.341956	0.496606	0.404172	0.208206	0.272559	0.319494	0.373111	0.266565	0.416291	0.486863	0.341932
0.329394	0.395962	0.598996	0.548523	0.400479	0.282002	0.255041	0.390719	0.367867	0.554686	0.295512	0.363626
0.496631	0.402519	0.391471	0.410063	0.382161	0.337579	0.298194	0.211228	0.288062	0.501365	0.562252	0.386185
0.357392	0.502489	0.42927	0.209896	0.385442	0.280394	0.25592	0.190392	0.42376	0.65263	0.41481	0.488626
0.297031	0.476907	0.369545	0.362749	0.302996	0.328724	0.235336	0.251922	0.306396	0.329162	0.347022	0.824991
0.355271	0.407629	0.187097	0.407852	0.595303	0.388769	0.308737	0.342927	0.211064	0.336548	0.434256	0.475155
0.479333	0.396278	0.340327	0.547063	0.383671	0.604363	0.325435	0.142919	0.169446	0.312473	0.464789	0.516405
0.491138	0.287107	0.533779	0.461899	0.420323	0.193525	0.284943	0.257133	0.325988	0.25221	0.249118	0.551621
0.397849	0.247569	0.687148	0.454483	0.554064	0.257702	0.494466	0.35745	0.300498	0.973772	0.205216	0.447794
0.250146	0.225897	0.237068	0.39488	0.323091	0.511738	0.434325	0.328117	0.467945	0.488765	0.359728	0.367667
0.302965	0.229212	0.47223	0.430736	0.285345	0.261913	0.29893	0.34604	0.429534	0.46341	0.860524	0.380501
0.28349	0.259826	0.380799	0.433021	0.398044	0.492704	0.457854	0.340515	0.326225	0.351212	0.752775	0.346698
0.335134	0.296104	0.547352	0.410014	0.265035	0.364632	0.422075	0.385749	0.469995	0.456613	0.315203	0.457065
0.404047	0.305354	0.419463	0.339404	0.267052	0.381862	0.491833	0.358565	0.571382	0.482563	0.249257	0.545277
0.228041	0.520617	0.243398	0.313526	0.409641	0.387671	0.318918	0.350735	0.501331	0.404242	0.455006	0.292879
0.415221	0.386663	0.27159	0.333299	0.415343	0.529213	0.47495	0.455101	0.269347	0.390442	0.33697	0.735676
0.224153	0.288446	0.175497	0.283556	0.308276	0.299058	0.408832	0.391794	0.492096	0.423745	0.578971	0.407209
0.225889	0.271598	0.441507	0.317317	0.401768	0.198141	0.452231	0.311193	0.538258	0.678497	0.287848	0.529817
0.345983	0.324347	0.217365	0.510364	0.370504	0.374699	0.397975	0.307371	0.31632	0.713743	0.350083	0.5643
0.337473	0.301725	0.380549	0.37458	0.215395	0.481989	0.278731	0.396135	0.212599	0.366015	0.234685	0.330747
0.358889	0.471255	0.560519	0.482648	0.365499	0.197842	0.277403	0.389551	0.248266	0.354453	0.521546	0.560648
[truncated: 5,230 more rows]

## Sheet: Fig.s8g
DMSO_2000x_8h
[truncated: 62 more rows]

## Sheet: Fig.s8h
oligomycin(1um)			oligomycin(5um)			oligomycin(10um)			DMSO (2000x)
[truncated: 79 more rows]

[truncated: 1 more sheets: Fig.s8i]
